# Supplementary material for: Low complexity regions in the proteins of prokaryotes perform important functional roles and are highly conserved
Source: Nucleic Acids Res. 2019 Sep 4;47(19):9998–10009. doi: 10.1093/nar/gkz730 (PMC6821194; doi:10.1093/nar/gkz730)
Supplement: gkz730_Supplemental_Files [file gkz730_supplemental_files.zip]

Archive with 10 entries (10 files):
- SUPPFILE10_NN_4categories.xlsx
- SUPPFILE1_LCR30_BAP_R.xlsx
- SUPPFILE2_LCR30_stats_aa_codon_freqs_BAP.xlsx
- SUPPFILE3_GO_stats_LCR_SAR_BAP.xlsx
- SUPPFILE4_SARs_descr_stats.docx
- SUPPFILE5_SAR10_fragments_BAP_stats_SARs_BAP.xlsx
- SUPPFILE6_ribosomal_proteins_lcrs.xlsx
- SUPPFILE7_LCR_ribosome_images_R.docx
- SUPPFILE8_filtered_highly_enriched_AAs_inGO_terms_LCRs_SARs.xlsx
- SUPPFILE9_CobNick.xlsx
