# Supplementary material for: Low complexity regions in the proteins of prokaryotes perform important functional roles and are highly conserved
Source: Nucleic Acids Res. 2019 Sep 4;47(19):9998–10009. doi: 10.1093/nar/gkz730 (PMC6821194; doi:10.1093/nar/gkz730)
Supplement: gkz730_Supplemental_Files [file gkz730_supplemental_files.zip › SUPPFILE10_NN_4categories.xlsx]

## Sheet: Vectors
LCR_ID	Protein annotation	Category	training/evaluation	LCR	Functional Category				Frequency of each aminoacid in the LCR fragment
					CHAP	DRB	MI	Other	A	C	D	E	F	G	H	I	K	L	M	N	P	Q	R	S	T	V	W	Y
>ENA|AAA24896|AAA24896.1_1	Beta-glucanase	Other	e	PQSSSSAPASSSSVPASSSSVPASSSSAFV	0	0	0	1	0.166667	0	0	0	0.0333333	0	0	0	0	0	0	0	0.133333	0.0333333	0	0.533333	0	0.1	0	0
>ENA|AAA26632|AAA26632.1_1	Fibronectin-binding protein A	Other	t	VPSEPETPTPPTPEVPSEPETPTPPTPEVP	0	0	0	1	0	0	0	0.2	0	0	0	0	0	0	0	0	0.433333	0	0	0.0666667	0.2	0.1	0	0
>ENA|AAD39458|AAD39458.1_1	Putative surface-exposed virulence protein BigA	Other	t	DDVTPPDDSGDDDVTPPDDSGDDDVTPPDD	0	0	0	1	0	0	0.466667	0	0	0.0666667	0	0	0	0	0	0	0.2	0	0	0.0666667	0.1	0.1	0	0
>ENA|AAF83153|AAF83153.1_1	Outer membrane protein	Other	t	VVIPFGPAAASPTPPPAPPAPTPPPPPPAP	0	0	0	1	0.2	0	0	0	0.0333333	0.0333333	0	0.0333333	0	0	0	0	0.533333	0	0	0.0333333	0.0666667	0.0666667	0	0
>ENA|AAF84076|AAF84076.1_1	Glucanase	Other	t	SGSSSSSGSSSSSGSSSSSGSSSSSGSSSSSGSSSSSGSSSSSGSSSSSGSSSSSGSSSSSGSSSSSGSSSSSGSSSSSGSSSSSGSSSSSGSSSSSGSSSSSGSSSSSGSSSGSSSGSG	0	0	0	1	0	0	0	0	0	0.183333	0	0	0	0	0	0	0	0	0	0.816667	0	0	0	0
>ENA|AAF85126|AAF85126.1_1	Protein TonB	Other	t	TAAVTTTTPTTTISTTTPQTPITTAVPATT	0	0	0	1	0.133333	0	0	0	0	0	0	0.0666667	0	0	0	0	0.133333	0.0333333	0	0.0333333	0.533333	0.0666667	0	0
>ENA|AAL00934|AAL00934.1_1	Elastin-binding protein EbpS	Other	t	ANQANNQAQNNQNQQQANQNQQQQQQRQGG	0	0	0	1	0.133333	0	0	0	0	0.0666667	0	0	0	0	0	0.266667	0	0.5	0.0333333	0	0	0	0	0
>ENA|AAL19117|AAL19117.2_1	Acetyltransferase component of pyruvate dehydrogenase complex	Other	e	AAAPAKQEAAAPAPAAKAEKPAAPAAKAEG	0	0	0	1	0.533333	0	0	0.1	0	0.0333333	0	0	0.133333	0	0	0	0.166667	0.0333333	0	0	0	0	0	0
>ENA|AAL19117|AAL19117.2_2	Acetyltransferase component of pyruvate dehydrogenase complex	Other	e	SAEGAADAAPAKAEEKKEAAPAAAPAAAAA	0	0	0	1	0.566667	0	0.0333333	0.133333	0	0.0333333	0	0	0.1	0	0	0	0.1	0	0	0.0333333	0	0	0	0
>ENA|AAL21322|AAL21322.2_1	Cell division protein ZipA	Other	e	PPQPQAPMQQPVQQPVQPAPQPQQVQPSAPPVQPPQQQPAPPSQAPQPVAQPAPPPSAQT	0	0	0	1	0.133333	0	0	0	0	0	0	0	0	0	0.0166667	0	0.383333	0.316667	0	0.05	0.0166667	0.0833333	0	0
>ENA|AAL21546|AAL21546.2_1	CDP-diacylglycerol--serine O-phosphatidyltransferase	Other	e	RRLRRIRIDRLISRIL	0	0	0	1	0	0	0.0625	0	0	0	0	0.25	0	0.1875	0	0	0	0	0.4375	0.0625	0	0	0	0
>ENA|AAL22316|AAL22316.2_1	Peptidyl-prolyl cis-trans isomerase	Other	t	AKPADAADAKAADAAKK	0	0	0	1	0.529412	0	0.176471	0	0	0	0	0	0.235294	0	0	0	0.0588235	0	0	0	0	0	0	0
>ENA|AAL22900|AAL22900.2_1	Periplasmic repressor of cpx regulon by interaction with CpxA	Other	t	KSSSLKLLSSSNSRSQ	0	0	0	1	0	0	0	0	0	0	0	0	0.125	0.1875	0	0.0625	0	0.0625	0.0625	0.5	0	0	0	0
>ENA|AAL23188|AAL23188.2_1	Ribonuclease R	DRB_KA	t	IAAATKAKRAAKKKAAE	0	1	0	0	0.470588	0	0	0.0588235	0	0	0	0.0588235	0.294118	0	0	0	0	0	0.0588235	0	0.0588235	0	0	0
>ENA|AAQ58204|AAQ58204.1_2	Acetyltransferase component of pyruvate dehydrogenase complex	Other	e	AAPAPAAAPAAAPAPAAAAPAAAPAAPAAS	0	0	0	1	0.7	0	0	0	0	0	0	0	0	0	0	0	0.266667	0	0	0.0333333	0	0	0	0
>ENA|AAQ61111|AAQ61111.1_1	Probable chemotaxis protein CheA	Other	t	AAPAPAAQAPRAEPAPAPAQPPAPAAAPKP	0	0	0	1	0.466667	0	0	0.0333333	0	0	0	0	0.0333333	0	0	0	0.366667	0.0666667	0.0333333	0	0	0	0	0
>ENA|AAT77113|AAT77113.1_1	60 kDa chaperonin	CHAP_GM	t	EAAPAMPMGGGMGGMPGMM	1	0	0	0	0.157895	0	0	0.0526316	0	0.315789	0	0	0	0	0.315789	0	0.157895	0	0	0	0	0	0	0
>ENA|AAU91759|AAU91759.2_1	Multicopper oxidase family protein	Other	t	SGMGMHGGMGMGMMGHRGGMGMMGGHGGGM	0	0	0	1	0	0	0	0	0	0.5	0.1	0	0	0	0.333333	0	0	0	0.0333333	0.0333333	0	0	0	0
>ENA|AAU92566|AAU92566.2_1	General secretion pathway protein D	Other	t	SGGSFGGSGSSFGSSGSSGSSMGSTTGSMG	0	0	0	1	0	0	0	0	0.0666667	0.366667	0	0	0	0	0.0666667	0	0	0	0	0.433333	0.0666667	0	0	0
>ENA|AAV89059|AAV89059.2_1	17 kDa surface antigen	Other	e	RGDRGGYRDGGRDGGYYRGGGRRGGYRDGR	0	0	0	1	0	0	0.133333	0	0	0.433333	0	0	0	0	0	0	0	0	0.3	0	0	0	0	0.133333
>ENA|AAV89258|AAV89258.2_1	Flagellar M-ring protein FliF	Other	t	QPNNQQNAQNGQQGQNAQGQPNGQNAQQGQ	0	0	0	1	0.1	0	0	0	0	0.166667	0	0	0	0	0	0.233333	0.0666667	0.433333	0	0	0	0	0	0
>ENA|AAV89275|AAV89275.2_1	Flagellar hook-associated protein 2	Other	t	MTSSTSGVTSTSSSTAATTAATTSSSSTST	0	0	0	1	0.133333	0	0	0	0	0.0333333	0	0	0	0	0.0333333	0	0	0	0	0.4	0.366667	0.0333333	0	0
>ENA|AAV89817|AAV89817.2_1	DNA topoisomerase 1	DRB_KA	e	PKKKKTKKAAAKKPAAKKTTTKKAAPKKAT	0	1	0	0	0.266667	0	0	0	0	0	0	0	0.466667	0	0	0	0.1	0	0	0	0.166667	0	0	0
>ENA|AAV89978|AAV89978.2_1	OmpA/MotB domain protein	Other	t	PMPAPPPPTPPAPPPPEEPPAPPVPAIPGP	0	0	0	1	0.133333	0	0	0.0666667	0	0.0333333	0	0.0333333	0	0	0.0333333	0	0.633333	0	0	0	0.0333333	0.0333333	0	0
>ENA|AAV90373|AAV90373.2_1	VacJ family lipoprotein	Other	t	TSQTSQTSQTSQTSQTSQTSQTSQTSQTVN	0	0	0	1	0	0	0	0	0	0	0	0	0	0	0	0.0333333	0	0.3	0	0.3	0.333333	0.0333333	0	0
>ENA|AAW39126|AAW39126.1_1	Sec-independent protein translocase protein TatA	Other	t	EEEKEEVETKEETKTIEKSE	0	0	0	1	0	0	0	0.5	0	0	0	0.05	0.2	0	0	0	0	0	0	0.05	0.15	0.05	0	0
>ENA|AAW73537|AAW73537.1_1	Cellulase	Other	e	ATATSKTSTSTARTTR	0	0	0	1	0.1875	0	0	0	0	0	0	0	0.0625	0	0	0	0	0	0.125	0.1875	0.4375	0	0	0
>ENA|AAW73635|AAW73635.1_1	ABC transporter ATP-binding protein	Other	e	APPPAAAVPARPAGHP	0	0	0	1	0.375	0	0	0	0	0.0625	0.0625	0	0	0	0	0	0.375	0	0.0625	0	0	0.0625	0	0
>ENA|AAW73644|AAW73644.1_1	Protein TonB	Other	t	AAARRQAEAPASTPAAPRPAPAAAAAAAPA	0	0	0	1	0.566667	0	0	0.0333333	0	0	0	0	0	0	0	0	0.2	0.0333333	0.1	0.0333333	0.0333333	0	0	0
>ENA|AAW73747|AAW73747.1_1	Cell division protein	Other	e	APASTAALTTPTAAAPKPTATAAAATATTA	0	0	0	1	0.466667	0	0	0	0	0	0	0	0.0333333	0.0333333	0	0	0.133333	0	0	0.0333333	0.3	0	0	0
>ENA|AAW73974|AAW73974.1_1	Dihydrolipoamide acetyltransferase component of pyruvate dehydrogenase complex	Other	e	VADAGVDAGAAAAAKPAAAAAAPAAPAKAAPASAPAPAAKAEAAA	0	0	0	1	0.622222	0	0.0444444	0.0222222	0	0.0444444	0	0	0.0666667	0	0	0	0.133333	0	0	0.0222222	0	0.0444444	0	0
>ENA|AAW74111|AAW74111.1_1	General secretion pathway protein D	Other	t	TGGSIGDSGDGSSSGSSFGSSGGGSSSGGL	0	0	0	1	0	0	0.0666667	0	0.0333333	0.4	0	0.0333333	0	0.0333333	0	0	0	0	0	0.4	0.0333333	0	0	0
>ENA|AAW74412|AAW74412.1_1	Fimbrial assembly membrane protein	Other	t	PAGATPAAPAAAPAPATPPAAAPAPTQAAP	0	0	0	1	0.5	0	0	0	0	0.0333333	0	0	0	0	0	0	0.333333	0.0333333	0	0	0.1	0	0	0
>ENA|AAW75136|AAW75136.1_1	Serine protease	Other	t	RQSTPAAPPPTSPPPPPPTSPPPPVTPTTP	0	0	0	1	0.0666667	0	0	0	0	0	0	0	0	0	0	0	0.533333	0.0333333	0.0333333	0.1	0.2	0.0333333	0	0
>ENA|AAW75297|AAW75297.1_1	Dihydrolipoyllysine-residue succinyltransferase component of 2-oxoglutarate dehydrogenase complex	Other	t	KAAAPAAAAPAAAPAAAAAPAPASKSAADS	0	0	0	1	0.633333	0	0.0333333	0	0	0	0	0	0.0666667	0	0	0	0.166667	0	0	0.1	0	0	0	0
>ENA|AAW75415|AAW75415.1_1	Pseudouridine synthase	DRB_GR	t	GAPRGPGGRPPGGGNRRPPGGGNRGR	0	1	0	0	0.0384615	0	0	0	0	0.423077	0	0	0	0	0	0.0769231	0.230769	0	0.230769	0	0	0	0	0
>ENA|AAW76671|AAW76671.1_1	Predicted membrane protein	Other	t	QHSQPAQPQPAQPQPAQPQPTQPQPPQRPQ	0	0	0	1	0.1	0	0	0	0	0	0.0333333	0	0	0	0	0	0.366667	0.4	0.0333333	0.0333333	0.0333333	0	0	0
>ENA|AAW77273|AAW77273.1_1	Endoglucanase	Other	t	TKPTPTPTPTPTPTPTPTPTPTPTPTPTPS	0	0	0	1	0	0	0	0	0	0	0	0	0.0333333	0	0	0	0.466667	0	0	0.0333333	0.466667	0	0	0
>ENA|AAW77395|AAW77395.1_1	Cytochrome c oxidase subunit 2	Other	e	PAGPAAAPPSAAPATPAGDAAPAAAATPTAAL	0	0	0	1	0.5	0	0.03125	0	0	0.0625	0	0	0	0.03125	0	0	0.25	0	0	0.03125	0.09375	0	0	0
>ENA|AAW77442|AAW77442.1_1	Membrane fusion protein	Other	t	GRGGGPGGRLGGGPR	0	0	0	1	0	0	0	0	0	0.6	0	0	0	0.0666667	0	0	0.133333	0	0.2	0	0	0	0	0
>ENA|AAZ26450|AAZ26450.1_1	MSHA biogenesis protein MshL	Other	t	SNGNSSNSNNSNSGSNNNQSGNNGSSNQNS	0	0	0	1	0	0	0	0	0	0.133333	0	0	0	0	0	0.433333	0	0.0666667	0	0.366667	0	0	0	0
>ENA|AAZ44813|AAZ44813.1_1	Ammonium transporter	Other	e	AVAATAPAAAPAAAAPAAAPAAAAPAAAPA	0	0	0	1	0.733333	0	0	0	0	0	0	0	0	0	0	0	0.2	0	0	0	0.0333333	0.0333333	0	0
>ENA|AAZ45198|AAZ45198.1_1	Acetyltransferase component of pyruvate dehydrogenase complex	Other	e	SAPAAAPQAAAPAPAAAAPAPVAAPVAAPA	0	0	0	1	0.6	0	0	0	0	0	0	0	0	0	0	0	0.266667	0.0333333	0	0.0333333	0	0.0666667	0	0
>ENA|AAZ48780|AAZ48780.1_1	Cell division and transport-associated protein TolA	Other	e	EPPKPEPKKPEPPKPEPKKPEPPKAEPKKP	0	0	0	1	0.0333333	0	0	0.2	0	0	0	0	0.3	0	0	0	0.466667	0	0	0	0	0	0	0
>ENA|AAZ54633|AAZ54633.1_1	Putative pyridoxal-phosphate-dependent aminotransferase	Other	t	PAVARARQARARRRA	0	0	0	1	0.4	0	0	0	0	0	0	0	0	0	0	0	0.0666667	0.0666667	0.4	0	0	0.0666667	0	0
>ENA|AAZ56591|AAZ56591.1_1	Putative membrane protein	Other	t	DFGGDDGGFGDFGGDGGGFSDFGGGGFDGGDFGGFGDF	0	0	0	1	0	0	0.236842	0	0.236842	0.5	0	0	0	0	0	0	0	0	0	0.0263158	0	0	0	0
>ENA|ABA79593|ABA79593.2_1	Putative calcium-binding EF-hand domain protein	Other	t	GGMGPGAGMGPGAGMGPGAGMGPGAGMGPG	0	0	0	1	0.133333	0	0	0	0	0.533333	0	0	0	0	0.166667	0	0.166667	0	0	0	0	0	0	0
>ENA|ABB15617|ABB15617.1_1	Radical SAM domain protein	Other	t	EERERCLEELLTELEV	0	0	0	1	0	0.0625	0	0.4375	0	0	0	0	0	0.25	0	0	0	0	0.125	0	0.0625	0.0625	0	0
>ENA|ABB41221|ABB41221.2_1	GTPase Der	Other	t	KRKKKKKPQQKRRTS	0	0	0	1	0	0	0	0	0	0	0	0	0.466667	0	0	0	0.0666667	0.133333	0.2	0.0666667	0.0666667	0	0	0
>ENA|ABB42029|ABB42029.2_1	Flagellar hook-length control protein FliK	Other	t	SSSNGQSGSHQGQSSQQNPQGQQFSQQQQQ	0	0	0	1	0	0	0	0	0.0333333	0.133333	0.0333333	0	0	0	0	0.0666667	0.0333333	0.433333	0	0.266667	0	0	0	0
>ENA|ABB60379|ABB60379.1_1	Acetyltransferase component of pyruvate dehydrogenase complex	Other	e	AKQEAAAPAPAAKAEAPAAAPAAKAEGKSE	0	0	0	1	0.5	0	0	0.133333	0	0.0333333	0	0	0.133333	0	0	0	0.133333	0.0333333	0	0.0333333	0	0	0	0
>ENA|ABB61442|ABB61442.1_1	Aldehyde-alcohol dehydrogenase	Other	e	ETAAKKEAAPAKAEKKAKKSA	0	0	0	1	0.380952	0	0	0.142857	0	0	0	0	0.333333	0	0	0	0.047619	0	0	0.047619	0.047619	0	0	0
>ENA|ABB62583|ABB62583.1_1	Cell division protein DedD	Other	e	EPAPVAPPKPKPVEPPKPKVEAPPAPKPEP	0	0	0	1	0.133333	0	0	0.133333	0	0	0	0	0.166667	0	0	0	0.466667	0	0	0	0	0.1	0	0
>ENA|ABB62871|ABB62871.1_1	CDP-diacylglycerol--serine O-phosphatidyltransferase	Other	e	IRRLRRIRIDRLISRIL	0	0	0	1	0	0	0.0588235	0	0	0	0	0.294118	0	0.176471	0	0	0	0	0.411765	0.0588235	0	0	0	0
>ENA|ABB63334|ABB63334.1_1	ATP-dependent RNA helicase DeaD	DRB_GR	e	GERRGGGRGFSGERREGGRHFSGERREGGR	0	1	0	0	0	0	0	0.166667	0.0666667	0.366667	0.0333333	0	0	0	0	0	0	0	0.3	0.0666667	0	0	0	0
>ENA|ABC31024|ABC31024.1_1	PPE-repeat protein	Other	t	SGDSDSGDSDSGDSDSGDSNSGDSNSGDSNSGDSDSGDSDSGDSD	0	0	0	1	0	0	0.333333	0	0	0.2	0	0	0	0	0	0.0666667	0	0	0	0.4	0	0	0	0
>ENA|ABC31879|ABC31879.1_1	Oxaloacetate decarboxylase alpha subunit	Other	t	APVGAAPAPAAPAPAAAPAPAGGGAPVPAP	0	0	0	1	0.466667	0	0	0	0	0.133333	0	0	0	0	0	0	0.333333	0	0	0	0	0.0666667	0	0
>ENA|ABC32118|ABC32118.1_1	Chitinase	Other	e	DPTDPTDPTDPTDPTDPTDPTDPTDPTDPTDPTDPTDPTDPTDPG	0	0	0	1	0	0	0.333333	0	0	0.0222222	0	0	0	0	0	0	0.333333	0	0	0	0.311111	0	0	0
>ENA|ABC32439|ABC32439.1_1	Collagenase family protein	Other	e	DDGDDDGDDGGDDGDDDGGDDGGDDGSDDP	0	0	0	1	0	0	0.6	0	0	0.333333	0	0	0	0	0	0	0.0333333	0	0	0.0333333	0	0	0	0
>ENA|ABC32799|ABC32799.1_1	Type II secretory pathway, component PulD	Other	t	SGQLSNSSGSSSSSSSNNNSNNNSNNSGGG	0	0	0	1	0	0	0	0	0	0.166667	0	0	0	0.0333333	0	0.3	0	0.0333333	0	0.466667	0	0	0	0
>ENA|ABC33304|ABC33304.1_1	Predicted metalloprotease	Other	t	DGGDDGGDDGDCPPWICDGGDDGGDDGGDDGGDDGDCPPWICDGGDDGGDDGGDDGGDDGDCPPWICDGGDDGGD	0	0	0	1	0	0.08	0.4	0	0	0.36	0	0.04	0	0	0	0	0.08	0	0	0	0	0	0.04	0
>ENA|ABC43938|ABC43938.1_1	Chorismate dehydratase	Other	e	LVYLDEDEEEEEEEEH	0	0	0	1	0	0	0.125	0.5625	0	0	0.0625	0	0	0.125	0	0	0	0	0	0	0	0.0625	0	0.0625
>ENA|ABC45976|ABC45976.1_1	General (Type II) secretion pathway (GSP) D protein, putative	Other	t	GGQGGGQGGGVGGGTGGGGTGGAGGTGGQR	0	0	0	1	0.0333333	0	0	0	0	0.7	0	0	0	0	0	0	0	0.1	0.0333333	0	0.1	0.0333333	0	0
>ENA|ABC46249|ABC46249.1_1	60 kDa chaperonin 2	CHAP_GM	t	EDDDDGGGGGGGGMPAGGAGGMGGMGGMGGMGGMM	1	0	0	0	0.0571429	0	0.114286	0.0285714	0	0.571429	0	0	0	0	0.2	0	0.0285714	0	0	0	0	0	0	0
>ENA|ABC78127|ABC78127.1_1	UDP-3-O-acylglucosamine N-acyltransferase	Other	t	KKEVEKEKESSREKEETK	0	0	0	1	0	0	0	0.388889	0	0	0	0	0.333333	0	0	0	0	0	0.0555556	0.111111	0.0555556	0.0555556	0	0
>ENA|ABD29940|ABD29940.1_1	Clumping factor A	Other	e	SDSNSDSGSDSGSDSTSDSGSDSASDSDSASDSDSASDSDSASDSDSASDSDSDNDSDSDSDSDSDSDSDSDSDSDSDSDSDSDSDSDSDSDSDSDSDSDSDSDSDSDSDSDSDSDSDSDSDSDSDSDSDSDSDSDSDSDSDSDSDSDSDSDSDSDSDSDSDSDSDSDSDSDSDSDSDSDSDSDSDSDSDSDSDSDSASDSDSDSDSDSDSDSDSDSDSDSDSDSDSDSDSDSDSDSESDSDSDSDSDSDSDSDSDSDSDSASDSDSGSDSDSSSDSDSESDSNS	0	0	0	1	0.0245614	0	0.438596	0.00701754	0	0.0140351	0	0	0	0	0	0.0105263	0	0	0	0.501754	0.00350877	0	0	0
>ENA|ABD30536|ABD30536.1_1	Extracellular matrix-binding protein ebh	Other	t	KSASKNTSKKVAAKKKKKKAKKNKK	0	0	0	1	0.16	0	0	0	0	0	0	0	0.56	0	0	0.08	0	0	0	0.12	0.04	0.04	0	0
>ENA|ABD31583|ABD31583.1_1	Staphylococcal secretory antigen ssaA2	Other	t	SYYYYNGYNNYNNYNNGYSYNNYSRYNNYSNNNQSYNYNNYNSYN	0	0	0	1	0	0	0	0	0	0.0444444	0	0	0	0	0	0.422222	0	0.0222222	0.0222222	0.133333	0	0	0	0.355556
>ENA|ABD31977|ABD31977.1_1	Serine-rich adhesin for platelets	Other	t	SESTSESTSESVSSSTSESTSLSDSTSESG	0	0	0	1	0	0	0.0333333	0.166667	0	0.0333333	0	0	0	0.0333333	0	0	0	0	0	0.533333	0.166667	0.0333333	0	0
>ENA|ABD31977|ABD31977.1_2	Serine-rich adhesin for platelets	Other	t	LSDSTSLSTSLSDSTSDSKSDSLSTSMSTS	0	0	0	1	0	0	0.133333	0	0	0	0	0	0.0333333	0.133333	0.0333333	0	0	0	0	0.5	0.166667	0	0	0
>ENA|ABD31977|ABD31977.1_3	Serine-rich adhesin for platelets	Other	t	NSTSTSTSESDSQSTSSYTSQSTSQSESTS	0	0	0	1	0	0	0.0333333	0.0666667	0	0	0	0	0	0	0	0.0333333	0	0.1	0	0.5	0.233333	0	0	0.0333333
>ENA|ABD31977|ABD31977.1_4	Serine-rich adhesin for platelets	Other	t	TSGSTSTSTSGSLSTSTSLSGSESVSESTS	0	0	0	1	0	0	0	0.0666667	0	0.1	0	0	0	0.0666667	0	0	0	0	0	0.5	0.233333	0.0333333	0	0
>ENA|ABD31977|ABD31977.1_5	Serine-rich adhesin for platelets	Other	t	ESTSDSTSISDSESLSTSDSDSTSTSTSDSTSGSTSTSISESLST	0	0	0	1	0	0	0.111111	0.0666667	0	0.0222222	0	0.0444444	0	0.0444444	0	0	0	0	0	0.488889	0.222222	0	0	0
>ENA|ABD44935|ABD44935.1_1	Type IV secretion system protein VirB6	Other	t	AGGGAGGSGAASGGGG	0	0	0	1	0.25	0	0	0	0	0.625	0	0	0	0	0	0	0	0	0	0.125	0	0	0	0
>ENA|ABD67966|ABD67966.1_1	Cytochrome c, class I	Other	e	PQAAAAPAEAASAAK	0	0	0	1	0.6	0	0	0.0666667	0	0	0	0	0.0666667	0	0	0	0.133333	0.0666667	0	0.0666667	0	0	0	0
>ENA|ABD68139|ABD68139.1_1	Dihydrolipoamide acetyltransferase component of pyruvate dehydrogenase complex	Other	t	LAPGEVAAAPAAASAAAPEPRAAAAAAPVA	0	0	0	1	0.566667	0	0	0.0666667	0	0.0333333	0	0	0	0.0333333	0	0	0.166667	0	0.0333333	0.0333333	0	0.0666667	0	0
>ENA|ABD68225|ABD68225.1_1	Ammonium transporter	Other	e	PAATAEPAAASASAAPAEAKPAEAAAPAASVAPAAAATPAAAAAA	0	0	0	1	0.622222	0	0	0.0666667	0	0	0	0	0.0222222	0	0	0	0.155556	0	0	0.0666667	0.0444444	0.0222222	0	0
>ENA|ABD68895|ABD68895.1_1	TonB-like	Other	t	SDKKAAEDKKAAEDKKKAAEDKKKAAEDKK	0	0	0	1	0.266667	0	0.166667	0.133333	0	0	0	0	0.4	0	0	0	0	0	0	0.0333333	0	0	0	0
>ENA|ABD69304|ABD69304.1_1	OmpA/MotB	Other	t	GAIVAAKAEPAPAPVAAPAPAVVAPAPAPA	0	0	0	1	0.466667	0	0	0.0333333	0	0.0333333	0	0.0333333	0.0333333	0	0	0	0.266667	0	0	0	0	0.133333	0	0
>ENA|ABD69449|ABD69449.1_1	Ribonuclease E	DRB_GR	t	EPRSDGRDEGRGGRGGRGGRGDGRGDGRGDGRGDGRGDGRGGRTG	0	1	0	0	0	0	0.155556	0.0444444	0	0.466667	0	0	0	0	0	0	0.0222222	0	0.266667	0.0222222	0.0222222	0	0	0
>ENA|ABD69608|ABD69608.1_1	OmpA/MotB	Other	t	VPVAYVAPPVVVAQAPPPVEVAPPAPVPVV	0	0	0	1	0.2	0	0	0.0333333	0	0	0	0	0	0	0	0	0.333333	0.0333333	0	0	0	0.366667	0	0.0333333
>ENA|ABD69791|ABD69791.1_1	Secretion protein HlyD	Other	t	KPASAASVAAPAAPASAASSAAR	0	0	0	1	0.521739	0	0	0	0	0	0	0	0.0434783	0	0	0	0.130435	0	0.0434783	0.217391	0	0.0434783	0	0
>ENA|ABD69937|ABD69937.1_1	Acetyltransferase component of pyruvate dehydrogenase complex	Other	e	TAQASAAAAAPLVSAAAAVAPATAVLAVPA	0	0	0	1	0.533333	0	0	0	0	0	0	0	0	0.0666667	0	0	0.1	0.0333333	0	0.0666667	0.0666667	0.133333	0	0
>ENA|ABD70030|ABD70030.1_1	Pseudouridine synthase	DRB_GR	t	GGNGSGGGQRRGGRSR	0	1	0	0	0	0	0	0	0	0.5	0	0	0	0	0	0.0625	0	0.0625	0.25	0.125	0	0	0	0
>ENA|ABD70980|ABD70980.1_1	Putative prolin-rich exported protein	Other	t	RQPEPRPPVAAPRPPPPPPPPPPQSHPAPQ	0	0	0	1	0.1	0	0	0.0333333	0	0	0.0333333	0	0	0	0	0	0.566667	0.1	0.1	0.0333333	0	0.0333333	0	0
>ENA|ABD71256|ABD71256.1_1	Dihydrolipoamide acetyltransferase component of pyruvate dehydrogenase complex	Other	e	VVPVTAPAAAVAAPVAAPAPAAKTPTPALA	0	0	0	1	0.433333	0	0	0	0	0	0	0	0.0333333	0.0333333	0	0	0.233333	0	0	0	0.1	0.166667	0	0
>ENA|ABD71416|ABD71416.1_1	Basal-body rod modification protein FlgD	Other	e	MLSATSSATTATNTTSSTSTTSSTSTTAAS	0	0	0	1	0.166667	0	0	0	0	0	0	0	0	0.0333333	0.0333333	0.0333333	0	0	0	0.333333	0.4	0	0	0
>ENA|ABD81532|ABD81532.1_2	Glucanase	Other	t	GASSSGSSSSGSSTSSSSSSSSSSGSSTSSSSSSSSTGSTSSSSSSSTSSTSSSSSSSTSSTSSSSSSSSSTSSSSSSSSSSSSSSTSGS	0	0	0	1	0.0111111	0	0	0	0	0.0666667	0	0	0	0	0	0	0	0	0	0.811111	0.111111	0	0	0
>ENA|ABD81832|ABD81832.1_1	Acetyltransferase component of pyruvate dehydrogenase complex	Other	e	IEAEGAADAPAAEPAAAPAAAPAPEAAAPA	0	0	0	1	0.566667	0	0.0333333	0.133333	0	0.0333333	0	0.0333333	0	0	0	0	0.2	0	0	0	0	0	0	0
>ENA|ABD81896|ABD81896.1_1	Endoglucanase	Other	t	IISCVAEGGSSSSSSSSSSSSSSSSSSSSTSSSSSSSSSTSSSSSSTSSSSSSTSSSSSSSSSSSSSGGNCVAMC	0	0	0	1	0.0266667	0.04	0	0.0133333	0	0.0533333	0	0.0266667	0	0	0.0133333	0.0133333	0	0	0	0.733333	0.0533333	0.0266667	0	0
>ENA|ABD82495|ABD82495.1_1	Polysaccharide lyase-like protein	Other	t	APGNYSTSSGSSSSSSSSSSSSSSSSSSSSSGSSSGGVNLPAKIE	0	0	0	1	0.0444444	0	0	0.0222222	0	0.111111	0	0.0222222	0.0222222	0.0222222	0	0.0444444	0.0444444	0	0	0.6	0.0222222	0.0222222	0	0.0222222
>ENA|ABD82495|ABD82495.1_2	Polysaccharide lyase-like protein	Other	t	GSSSSSSSSSSSSSSSSSSSSSSSSSSSGG	0	0	0	1	0	0	0	0	0	0.1	0	0	0	0	0	0	0	0	0	0.9	0	0	0	0
>ENA|ABD83125|ABD83125.1_2	Chitinase B	Other	e	AGSNTNTESASSSSSSSSSSSTSSTSSSSS	0	0	0	1	0.0666667	0	0	0.0333333	0	0.0333333	0	0	0	0	0	0.0666667	0	0	0	0.666667	0.133333	0	0	0
>ENA|ABE28599|ABE28599.1_1	Cell elongation-specific peptidoglycan D,D-transpeptidase	Other	e	PIPGAASAAEAASAAAAASAASAASASASAAASAPVAASTSAAAK	0	0	0	1	0.577778	0	0	0.0222222	0	0.0222222	0	0.0222222	0.0222222	0	0	0	0.0666667	0	0	0.222222	0.0222222	0.0222222	0	0
>ENA|ABE30489|ABE30489.1_1	Glycine-rich protein	Other	t	HGGHGWHGGNGGHGGGWHGGGYGGYHGGGSSWGSSGGHGGGHGH	0	0	0	1	0	0	0	0	0	0.568182	0.204545	0	0	0	0	0.0227273	0	0	0	0.0909091	0	0	0.0681818	0.0454545
>ENA|ABE31062|ABE31062.1_1	Putative glycine rich membrane protein	Other	t	GGGGGFGGGGASGRW	0	0	0	1	0.0666667	0	0	0	0.0666667	0.666667	0	0	0	0	0	0	0	0	0.0666667	0.0666667	0	0	0.0666667	0
>ENA|ABE31413|ABE31413.1_1	Acetyltransferase component of pyruvate dehydrogenase complex	Other	e	PAAAPAAAPAPAPAAAPAAAPAPAPAASGG	0	0	0	1	0.6	0	0	0	0	0.0666667	0	0	0	0	0	0	0.3	0	0	0.0333333	0	0	0	0
>ENA|ABE31640|ABE31640.1_1	Putative major facilitator superfamily (MFS) transporter	Other	t	HATAAPTAPTAHATATATATAATATATAHA	0	0	0	1	0.5	0	0	0	0	0	0.1	0	0	0	0	0	0.0666667	0	0	0	0.333333	0	0	0
>ENA|ABE32756|ABE32756.1_1	Outer membrane porin, OmpA/MotB family	Other	t	AAVAASEVAASAPAASAAASASAASAVQPA	0	0	0	1	0.566667	0	0	0.0333333	0	0	0	0	0	0	0	0	0.0666667	0.0333333	0	0.2	0	0.1	0	0
>ENA|ABE33411|ABE33411.1_1	Putative MmgE/Prp family protein	Other	t	AGANAGANAGANAGANAGANAGANAAAAA	0	0	0	1	0.586207	0	0	0	0	0.206897	0	0	0	0	0	0.206897	0	0	0	0	0	0	0	0
>ENA|ABE34801|ABE34801.1_1	Alkyl hydroperoxide reductase AhpD	Other	e	AAAAYAAEAADAGQAAG	0	0	0	1	0.647059	0	0.0588235	0.0588235	0	0.117647	0	0	0	0	0	0	0	0.0588235	0	0	0	0	0	0.0588235
>ENA|ABE43957|ABE43957.1_1	Secretion protein HlyD	Other	t	ATAAAASSASASAAK	0	0	0	1	0.6	0	0	0	0	0	0	0	0.0666667	0	0	0	0	0	0	0.266667	0.0666667	0	0	0
>ENA|ABE44529|ABE44529.1_1	Pseudouridine synthase	DRB_GR	t	GGNRGGGNRGGGGNRGGNR	0	1	0	0	0	0	0	0	0	0.578947	0	0	0	0	0	0.210526	0	0	0.210526	0	0	0	0	0
>ENA|ABE59634|ABE59634.1_1	Biotin carboxyl carrier protein	Other	e	TPAPAPAAAAPAPAAPSAPAAPEADAAPAQ	0	0	0	1	0.533333	0	0.0333333	0.0333333	0	0	0	0	0	0	0	0	0.3	0.0333333	0	0.0333333	0.0333333	0	0	0
>ENA|ABE60962|ABE60962.1_1	Acetyl-coenzyme A carboxylase carboxyl transferase subunit beta	Other	e	AAPEPSPAAEEPAEPMPAPEAAAPSAPPA	0	0	0	1	0.37931	0	0	0.172414	0	0	0	0	0	0	0.0344828	0	0.344828	0	0	0.0689655	0	0	0	0
>ENA|ABE63349|ABE63349.1_1	Import inner membrane translocase, subunit Tim44	Other	t	GMLGGLAAGFLGAGLLGMLFGGGLFGGLGG	0	0	0	1	0.1	0	0	0	0.1	0.466667	0	0	0	0.266667	0.0666667	0	0	0	0	0	0	0	0	0
>ENA|ABE63901|ABE63901.1_1	Peptidase M16-like protein	Other	t	QPAATQPAAPQPAAH	0	0	0	1	0.4	0	0	0	0	0	0.0666667	0	0	0	0	0	0.266667	0.2	0	0	0.0666667	0	0	0
>ENA|ABF13899|ABF13899.1_1	Peptidoglycan-associated lipoprotein	Other	t	KVKEEKVKEEKVKEEKVKEEKVKEEKVKEEKVKEEKVKEEKVKEE	0	0	0	1	0	0	0	0.4	0	0	0	0	0.4	0	0	0	0	0	0	0	0	0.2	0	0
>ENA|ABF39736|ABF39736.1_1	Phospholipase C	Other	t	AFSGCGSSSGGSGSGGSGGSGGGGGGSKPP	0	0	0	1	0.0333333	0.0333333	0	0	0.0333333	0.5	0	0	0.0333333	0	0	0	0.0666667	0	0	0.3	0	0	0	0
>ENA|ABF40233|ABF40233.1_1	50S ribosomal protein L22	DRB_KA	e	AKGAKAKKAPAKKAAAKKAPAKKFAGKKTA	0	1	0	0	0.4	0	0	0	0.0333333	0.0666667	0	0	0.4	0	0	0	0.0666667	0	0	0	0.0333333	0	0	0
>ENA|ABF40257|ABF40257.1_1	DNA-directed RNA polymerase subunit alpha	DRB_GR	e	GTFGGGGNYGGGGGFGGDNNPGF	0	1	0	0	0	0	0.0434783	0	0.130435	0.565217	0	0	0	0	0	0.130435	0.0434783	0	0	0	0.0434783	0	0	0.0434783
>ENA|ABF40290|ABF40290.1_1	NADH-quinone oxidoreductase	Other	t	TPEKPAAAAPAKPAAPAAAKPPAPPAPPKP	0	0	0	1	0.4	0	0	0.0333333	0	0	0	0	0.133333	0	0	0	0.4	0	0	0	0.0333333	0	0	0
>ENA|ABF40447|ABF40447.1_1	Outer membrane efflux protein	Other	t	PPQQPQPETPQQPQK	0	0	0	1	0	0	0	0.0666667	0	0	0	0	0.0666667	0	0	0	0.4	0.4	0	0	0.0666667	0	0	0
>ENA|ABF40996|ABF40996.1_1	Polyribonucleotide nucleotidyltransferase	DRB_GR	e	GDRPDRGPRPHGGGGGAGRGGRGRRPGGGGGGGRGGHGGRGGGGGGRGRG	0	1	0	0	0.02	0	0.04	0	0	0.6	0.04	0	0	0	0	0	0.08	0	0.22	0	0	0	0	0
>ENA|ABF40998|ABF40998.1_1	Type II and III secretion system protein	Other	t	NNNNNNNNNNGNGNGNGTGTGTDNSNGGIS	0	0	0	1	0	0	0.0333333	0	0	0.266667	0	0.0333333	0	0	0	0.5	0	0	0	0.0666667	0.1	0	0	0
>ENA|ABF42482|ABF42482.1_1	Chemotaxis protein	Other	e	GAAAAAPSDAPDAPAA	0	0	0	1	0.5625	0	0.125	0	0	0.0625	0	0	0	0	0	0	0.1875	0	0	0.0625	0	0	0	0
>ENA|ABF88855|ABF88855.1_1	Ferric siderophore transporter, periplasmic energy transduction protein TonB	Other	t	VVKPPPPPPEPPKPEEPPKPPPPKPKVVKP	0	0	0	1	0	0	0	0.1	0	0	0	0	0.2	0	0	0	0.566667	0	0	0	0	0.133333	0	0
>ENA|ABF91549|ABF91549.1_1	Serine/threonine protein kinase	Other	t	AAPPAPAPQAEAPAPVAAAPAAEPAAEPAA	0	0	0	1	0.533333	0	0	0.1	0	0	0	0	0	0	0	0	0.3	0.0333333	0	0	0	0.0333333	0	0
>ENA|ABF91848|ABF91848.1_1	Protein TonB	Other	t	EGGVEGGVVGGVVGGVVGGVIGGVVGGQLG	0	0	0	1	0	0	0	0.0666667	0	0.5	0	0.0333333	0	0.0333333	0	0	0	0.0333333	0	0	0	0.333333	0	0
>ENA|ABG50672|ABG50672.1_1	Glycosyl transferase, group 1	Other	t	TLQETQTTLQETQTTLQETQTTLQETQTTLQETQATLQQTQAQLD	0	0	0	1	0.0444444	0	0.0222222	0.111111	0	0	0	0	0	0.155556	0	0	0	0.311111	0	0	0.355556	0	0	0
>ENA|ABG53454|ABG53454.1_1	Serine/threonine protein kinase with WD40 repeats	Other	t	KTKQKVKTKFKTKTKTKTKTTTKTFSNKSI	0	0	0	1	0	0	0	0	0.0666667	0	0	0.0333333	0.4	0	0	0.0333333	0	0.0333333	0	0.0666667	0.333333	0.0333333	0	0
>ENA|ABG59061|ABG59061.1_1	N-terminal double-transmembrane domain-containing protein	Other	t	LALLFLLVEVLLLRFLK	0	0	0	1	0.0588235	0	0	0.0588235	0.117647	0	0	0	0.0588235	0.529412	0	0	0	0	0.0588235	0	0	0.117647	0	0
>ENA|ABG59601|ABG59601.1_1	DNA topoisomerase 1	DRB_KA	t	AKKGKAAAKKTTTAKKTAVKKAAVKKPAAKKPAAKKAVAKKAAAKKPAAKKASAKKTTAKK	0	1	0	0	0.360656	0	0	0	0	0.0163934	0	0	0.409836	0	0	0	0.0491803	0	0	0.0163934	0.0983607	0.0491803	0	0
>ENA|ABG60597|ABG60597.1_1	Dihydrolipoyllysine-residue succinyltransferase component of 2-oxoglutarate dehydrogenase complex	Other	t	SAAPAAAAKPAAAASTAAPAAKASAAGRAD	0	0	0	1	0.6	0	0.0333333	0	0	0.0333333	0	0	0.0666667	0	0	0	0.1	0	0.0333333	0.1	0.0333333	0	0	0
>ENA|ABG60597|ABG60597.1_2	Dihydrolipoyllysine-residue succinyltransferase component of 2-oxoglutarate dehydrogenase complex	Other	t	EEGAGSAAAKPAANAAPAAAPAATPAAPAP	0	0	0	1	0.533333	0	0	0.0666667	0	0.0666667	0	0	0.0333333	0	0	0.0333333	0.2	0	0	0.0333333	0.0333333	0	0	0
>ENA|ABG60650|ABG60650.1_1	Outer membrane protein, ompH family	Other	t	VPASTTTPANTTTTPTNTTTPTNTTTPAKTTTPTKK	0	0	0	1	0.0833333	0	0	0	0	0	0	0	0.0833333	0	0	0.0833333	0.166667	0	0	0.0277778	0.527778	0.0277778	0	0
>ENA|ABG61356|ABG61356.1_1	Multicopper oxidase, type 3	Other	t	LTLQGGMMGGGGMAGMGGMMGGGMMGGMMG	0	0	0	1	0.0333333	0	0	0	0	0.5	0	0	0	0.0666667	0.333333	0	0	0.0333333	0	0	0.0333333	0	0	0
>ENA|ABG64279|ABG64279.1_1	Poly(3-hydroxybutyrate) depolymerase-like protein	Other	t	AGQGGGGAGQAQGGGRAEQAQRGGAGQAQR	0	0	0	1	0.233333	0	0	0.0333333	0	0.4	0	0	0	0	0	0	0	0.233333	0.1	0	0	0	0	0
>ENA|ABG92978|ABG92978.1_1	Dihydrolipoamide acetyltransferase component of pyruvate dehydrogenase complex	Other	e	KPEPAKSAPAPAAAPAASAPAPAAAAPAPA	0	0	0	1	0.533333	0	0	0.0333333	0	0	0	0	0.0666667	0	0	0	0.3	0	0	0.0666667	0	0	0	0
>ENA|ABG92978|ABG92978.1_2	Dihydrolipoamide acetyltransferase component of pyruvate dehydrogenase complex	Other	e	AEAKKAPAAAAAPAAAPAAAAAPAAASAGV	0	0	0	1	0.666667	0	0	0.0333333	0	0.0333333	0	0	0.0666667	0	0	0	0.133333	0	0	0.0333333	0	0.0333333	0	0
>ENA|ABG93064|ABG93064.1_1	Possible Mg(2+) and Co(2+) transporter	Other	t	EGDDSGDGDREDGDD	0	0	0	1	0	0	0.466667	0.133333	0	0.266667	0	0	0	0	0	0	0	0	0.0666667	0.0666667	0	0	0	0
>ENA|ABG93245|ABG93245.1_1	Probable fatty-acyl-CoA synthase	Other	t	VEDDEPAAPAAEAPAASAAPAAAPAPAAAP	0	0	0	1	0.533333	0	0.0666667	0.1	0	0	0	0	0	0	0	0	0.233333	0	0	0.0333333	0	0.0333333	0	0
>ENA|ABG95252|ABG95252.1_1	Probable peptidoglycan glycosyltransferase	Other	t	VPPPGAPTPAPVEVPPPAAVPVPPVPPVPA	0	0	0	1	0.166667	0	0	0.0333333	0	0.0333333	0	0	0	0	0	0	0.5	0	0	0	0.0333333	0.233333	0	0
>ENA|ABG95291|ABG95291.1_1	Possible carbon monoxide dehydrogenase protein G	Other	t	EVAAAAGEAPAVAGVAEAAAAPAAAAARVR	0	0	0	1	0.566667	0	0	0.1	0	0.0666667	0	0	0	0	0	0	0.0666667	0	0.0666667	0	0	0.133333	0	0
>ENA|ABG95501|ABG95501.1_1	Probable phosphoprotein phosphatase	Other	t	PAPVPETTPPPAPVPPAEVPPAPAPATPPT	0	0	0	1	0.2	0	0	0.0666667	0	0	0	0	0	0	0	0	0.5	0	0	0	0.133333	0.1	0	0
>ENA|ABG97254|ABG97254.1_1	Possible Fe-S reductase	Other	t	KAPGARKAAAPEAAAPKAEAPAAAAPKAEA	0	0	0	1	0.533333	0	0	0.1	0	0.0333333	0	0	0.133333	0	0	0	0.166667	0	0.0333333	0	0	0	0	0
>ENA|ABG98274|ABG98274.1_1	DNA-binding protein	DRB_KA	t	AAAPATKAAAKKAAAKKTAAKKTAAKKAAPAKTTAAKKTAAKKAPAKTTAAKKTVAKKVA	0	1	0	0	0.45	0	0	0	0	0	0	0	0.316667	0	0	0	0.05	0	0	0	0.15	0.0333333	0	0
>ENA|ABG98554|ABG98554.1_1	Phosphotransferase system, fructose-specific	Other	t	PAAAAPAAAAAAAPAAAAAVPAPKPEPVAP	0	0	0	1	0.6	0	0	0.0333333	0	0	0	0	0.0333333	0	0	0	0.266667	0	0	0	0	0.0666667	0	0
>ENA|ABI55598|ABI55598.1_1	Cell division and transport-associated protein TolA	Other	e	QQEEAERLRREEEQRRQEEEERRRQEEERRRQEEEERQRQEEERRRQEELERQRQEEERR	0	0	0	1	0.0166667	0	0	0.433333	0	0	0	0	0	0.0333333	0	0	0	0.183333	0.333333	0	0	0	0	0
>ENA|ABI55598|ABI55598.1_2	Cell division and transport-associated protein TolA	Other	e	AAEEEARRQAEEERRRQEEEQRRREAERRE	0	0	0	1	0.166667	0	0	0.4	0	0	0	0	0	0	0	0	0	0.1	0.333333	0	0	0	0	0
>ENA|ABI55850|ABI55850.1_1	Multicopper oxidase, type 3	Other	t	DGHGHHGNHGHGDHHDH	0	0	0	1	0	0	0.176471	0	0	0.294118	0.470588	0	0	0	0	0.0588235	0	0	0	0	0	0	0	0
>ENA|ABI56376|ABI56376.1_1	NADH/Ubiquinone/plastoquinone (Complex I)	Other	t	LFLALVLLMLLLLLR	0	0	0	1	0.0666667	0	0	0	0.0666667	0	0	0	0	0.666667	0.0666667	0	0	0	0.0666667	0	0	0.0666667	0	0
>ENA|ABI57727|ABI57727.1_1	Peptidase S8 and S53, subtilisin, kexin, sedolisin	Other	t	DNGDNGNDDNGNGNDDNGNGNDDNGNGDNG	0	0	0	1	0	0	0.3	0	0	0.3	0	0	0	0	0	0.4	0	0	0	0	0	0	0	0
>ENA|ABI65574|ABI65574.1_1	DNA topoisomerase 1	DRB_KA	e	KGGKKKAPAKKKAPAKKKAPAKKATAKKPA	0	1	0	0	0.3	0	0	0	0	0.0666667	0	0	0.466667	0	0	0	0.133333	0	0	0	0.0333333	0	0	0
>ENA|ABI66779|ABI66779.1_1	Serralysin	Other	t	ASAAAAGGGGGAAILGVLGGAGLLGAAAGG	0	0	0	1	0.366667	0	0	0	0	0.4	0	0.0333333	0	0.133333	0	0	0	0	0	0.0333333	0	0.0333333	0	0
>ENA|ABI67066|ABI67066.1_1	50S ribosomal protein L21	DRB_KA	e	AADAPKAKAKAAPKAEKAAAPKAEKAPAKK	0	1	0	0	0.466667	0	0.0333333	0.0666667	0	0	0	0	0.3	0	0	0	0.133333	0	0	0	0	0	0	0
>ENA|ABI67137|ABI67137.1_1	Transcriptional regulator, MarR family	DRB_KA	t	KKKAKKKAKEKAKAKAKKAARKSKKVSADA	0	1	0	0	0.3	0	0.0333333	0.0333333	0	0	0	0	0.5	0	0	0	0	0	0.0333333	0.0666667	0	0.0333333	0	0
>ENA|ABJ81898|ABJ81898.1_1	Peptidase M56, BlaR1	Other	t	PAESPAPPPLPPAPPAPAPAEAPAPPPPVE	0	0	0	1	0.266667	0	0	0.1	0	0	0	0	0	0.0333333	0	0	0.533333	0	0	0.0333333	0	0.0333333	0	0
>ENA|ABJ81913|ABJ81913.1_1	Dihydrolipoamide acetyltransferase component of pyruvate dehydrogenase complex	Other	t	VAAPAPPPPAAAAPPAAQAPVAPPPPPVQA	0	0	0	1	0.4	0	0	0	0	0	0	0	0	0	0	0	0.433333	0.0666667	0	0	0	0.1	0	0
>ENA|ABJ82058|ABJ82058.1_1	Type II and III secretion system protein	Other	t	NPTTTGGTTTSGTGTGTATGTGTGTGTGTG	0	0	0	1	0.0333333	0	0	0	0	0.366667	0	0	0	0	0	0.0333333	0.0333333	0	0	0.0333333	0.5	0	0	0
>ENA|ABJ84599|ABJ84599.1_1	TonB family protein	Other	t	VAAAPAPVPAPPAPAPAAAAAAPAVEAKPT	0	0	0	1	0.5	0	0	0.0333333	0	0	0	0	0.0333333	0	0	0	0.3	0	0	0	0.0333333	0.1	0	0
>ENA|ABJ84610|ABJ84610.1_1	Cna B domain protein	Other	e	GGPGGGGPGGGGMRGPGGGGPPPGGGMMTA	0	0	0	1	0.0333333	0	0	0	0	0.6	0	0	0	0	0.1	0	0.2	0	0.0333333	0	0.0333333	0	0	0
>ENA|ABJ85203|ABJ85203.1_1	Oxidoreductase domain protein	Other	t	GGAGRGAGRGQGAAGAAGAAGGPPPAAPPA	0	0	0	1	0.366667	0	0	0	0	0.366667	0	0	0	0	0	0	0.166667	0.0333333	0.0666667	0	0	0	0	0
>ENA|ABJ85236|ABJ85236.1_1	Serine/threonine protein kinase	Other	t	AAAEPEPVAVAEPVVEAVVEPVVEPVVEAV	0	0	0	1	0.233333	0	0	0.233333	0	0	0	0	0	0	0	0	0.166667	0	0	0	0	0.366667	0	0
>ENA|ABJ86263|ABJ86263.1_1	Efflux transporter, RND family, MFP subunit	Other	t	DASGGGRGGGGRGRSRG	0	0	0	1	0.0588235	0	0.0588235	0	0	0.529412	0	0	0	0	0	0	0	0	0.235294	0.117647	0	0	0	0
>ENA|ABJ86455|ABJ86455.1_1	Peptidase M16 domain protein	Other	t	TVSGGGGGGGFGGRGGGGGRGGPAGGGGVS	0	0	0	1	0.0333333	0	0	0	0.0333333	0.666667	0	0	0	0	0	0	0.0333333	0	0.0666667	0.0666667	0.0333333	0.0666667	0	0
>ENA|ABJ88687|ABJ88687.1_1	Type II and III secretion system protein	Other	t	PPPAPEPQQPTPQQPQPQQQPQQPGTPGQP	0	0	0	1	0.0333333	0	0	0.0333333	0	0.0666667	0	0	0	0	0	0	0.433333	0.366667	0	0	0.0666667	0	0	0
>ENA|ABK16161|ABK16161.1_1	Pyruvate carboxylase subunit B	Other	t	PMVAPVAAPAAAPAAAPKPAAAPAAAPKPA	0	0	0	1	0.533333	0	0	0	0	0	0	0	0.0666667	0	0.0333333	0	0.3	0	0	0	0	0.0666667	0	0
>ENA|ABK35922|ABK35922.1_1	Hydrogenase nickel incorporation protein HypB	MI_H	e	EHDHEHHHEHGHHHEHGHHHEHDHHHAHDA	0	0	1	0	0.0666667	0	0.1	0.166667	0	0.0666667	0.6	0	0	0	0	0	0	0	0	0	0	0	0	0
>ENA|ABK36069|ABK36069.1_1	PepSY-associated TM helix family	Other	t	ALLLLGALVTVLVALL	0	0	0	1	0.1875	0	0	0	0	0.0625	0	0	0	0.5	0	0	0	0	0	0	0.0625	0.1875	0	0
>ENA|ABK36685|ABK36685.1_1	Cell shape-determining protein MreC	Other	e	PAAAPAAAPSAAGATR	0	0	0	1	0.5625	0	0	0	0	0.0625	0	0	0	0	0	0	0.1875	0	0.0625	0.0625	0.0625	0	0	0
>ENA|ABK36721|ABK36721.1_1	Acetyltransferase component of pyruvate dehydrogenase complex	Other	e	AAPAVAAAPAQAAAPVAAAPVAAAAKEVNV	0	0	0	1	0.566667	0	0	0.0333333	0	0	0	0	0.0333333	0	0	0.0333333	0.133333	0.0333333	0	0	0	0.166667	0	0
>ENA|ABK36721|ABK36721.1_2	Acetyltransferase component of pyruvate dehydrogenase complex	Other	e	AAVAPVAQAVAPVAAAPVAAAPTPVAQAAA	0	0	0	1	0.533333	0	0	0	0	0	0	0	0	0	0	0	0.166667	0.0666667	0	0	0.0333333	0.2	0	0
>ENA|ABK36721|ABK36721.1_3	Acetyltransferase component of pyruvate dehydrogenase complex	Other	e	AEGAAAPAPVQAAAPVAAAPAAAPAAAARK	0	0	0	1	0.6	0	0	0.0333333	0	0.0333333	0	0	0.0333333	0	0	0	0.166667	0.0333333	0.0333333	0	0	0.0666667	0	0
>ENA|ABK37816|ABK37816.1_1	Rhs element Vgr protein	Other	t	PPPVPPPPAGGPPAPPPAPPQLAGGPMMPP	0	0	0	1	0.133333	0	0	0	0	0.133333	0	0	0	0.0333333	0.0666667	0	0.566667	0.0333333	0	0	0	0.0333333	0	0
>ENA|ABK43209|ABK43209.1_1	Electron transport complex subunit C	Other	t	AKAAAAAAKAAKAAREAAGE	0	0	0	1	0.65	0	0	0.1	0	0.05	0	0	0.15	0	0	0	0	0	0.05	0	0	0	0	0
>ENA|ABK44680|ABK44680.1_1	Putative outer membrane adhesin like proteiin	Other	t	GGATGGTTGGGTTAGTGGGGLGGGGFGSGA	0	0	0	1	0.1	0	0	0	0.0333333	0.6	0	0	0	0.0333333	0	0	0	0	0	0.0333333	0.2	0	0	0
>ENA|ABK44680|ABK44680.1_2	Putative outer membrane adhesin like proteiin	Other	t	ATGGTVTGGTGGTGGAATGGTATGGTATGGTGGTGGTTTGGTATGGTATGGTGGAAGGTGGAAAGGAATGEAGGTATGGTGGTGGAATGGTATGGTGGAAGGTGGAAAGGAATGEAGGTATGGTGGTATGGTATGGTGGAAGGTGGAAAGGAATGEAGGAATGGTGGTATGGTATGGTGGAAGGTGGAAAGGAATGEAGGAATGGTGGAAAGGTGGAATGEAGGAATGGTAGDAGDTGGA	0	0	0	1	0.2625	0	0.00833333	0.0208333	0	0.4625	0	0	0	0	0	0	0	0	0	0	0.241667	0.00416667	0	0
>ENA|ABK44680|ABK44680.1_3	Putative outer membrane adhesin like proteiin	Other	t	VDGGAAGGPGADGGAAGGPGADGGAAGGPG	0	0	0	1	0.266667	0	0.1	0	0	0.5	0	0	0	0	0	0	0.1	0	0	0	0	0.0333333	0	0
>ENA|ABK44988|ABK44988.1_1	Hydrogenase accessory protein HypB	MI_H	e	HHDHDGAHHHDHDGEHHHHDHDGAHHHADA	0	0	1	0	0.133333	0	0.233333	0.0333333	0	0.1	0.5	0	0	0	0	0	0	0	0	0	0	0	0	0
>ENA|ABK46090|ABK46090.1_1	MJ0042 family finger-like protein	Other	t	PTEPEAASEAEEELEAEEELEAEEEPEAEEEPEAEEEPEAEEEPEAEEELEAEEEPEAEEEPEAEEESEAEEESEAEEEPEAEEESEVEEAPEVEEELELEEEAEEEPEAEEEAAPEAEEEAAPEVEEEPEVEEELELEEEAEEESEAEEESEAEEEAAPEAEEEAAPEAEEEAAPEAEEEAAPEAEEEAAPEVEEEPEVEEELELEEEAEEAPEAEEAPEIEEELEAEEELEAEEELEAEEELEAEEELEAEEELEAEEELEAEEELEAEEELEAEEELEAEEELEAEEELEAEEELEAEEELEAEEELEAEEEPEAEEAPEIEEELEAEEESEAEEVPEIEEELEAEEEPEVEEEPEVEEEPEVEEEPEVEEEPEVEEEPEVEEEPEVEEEPEVEEE…	0	0	0	1	0.158095	0	0	0.630476	0	0	0	0.00571429	0	0.0628571	0	0	0.0895238	0	0	0.0152381	0.00190476	0.0361905	0	0
>ENA|ABK51795|ABK51795.1_1	Serine/threonine protein kinase	Other	t	SSSASASPSPSGSPSSPAPSPSASSSP	0	0	0	1	0.148148	0	0	0	0	0.037037	0	0	0	0	0	0	0.259259	0	0	0.555556	0	0	0	0
>ENA|ABK52388|ABK52388.1_1	Glycoside hydrolase, family 6	Other	t	VSVTSGTSSPTPSPSPTPTPSPTPTPSPSPTPSPSPTSSPSSSGV	0	0	0	1	0	0	0	0	0	0.0444444	0	0	0	0	0	0	0.333333	0	0	0.355556	0.2	0.0666667	0	0
>ENA|ABK52390|ABK52390.1_2	Cellulose 1,4-beta-cellobiosidase	Other	e	SPTPSPTPTSSPSPTPSSSPTPSPSPSPTG	0	0	0	1	0	0	0	0	0	0.0333333	0	0	0	0	0	0	0.4	0	0	0.366667	0.2	0	0	0
>ENA|ABK52390|ABK52390.1_3	Cellulose 1,4-beta-cellobiosidase	Other	e	SPSPSPSPSPTPTSSPSPTPSPTPSPTSTS	0	0	0	1	0	0	0	0	0	0	0	0	0	0	0	0	0.4	0	0	0.4	0.2	0	0	0
>ENA|ABK52436|ABK52436.1_1	Peptidase S26B, signal peptidase	Other	t	DDAGAGEGGTGDGMDGGDGTDDGGDGTDGG	0	0	0	1	0.0666667	0	0.3	0.0333333	0	0.466667	0	0	0	0	0.0333333	0	0	0	0	0	0.1	0	0	0
>ENA|ABK53113|ABK53113.1_1	Protein translocase subunit SecD	Other	t	SATPSASPPPAASSSSSASPSPSPSPSPSG	0	0	0	1	0.166667	0	0	0	0	0.0333333	0	0	0	0	0	0	0.3	0	0	0.466667	0.0333333	0	0	0
>ENA|ABK53232|ABK53232.1_1	Chitinase family 18	Other	e	TSCPSPSSTPTVSSSPSPSPSSSPSPSPSSSLSPSPSPSSSPSPSSSPSPSPSSLPVCAP	0	0	0	1	0.0166667	0.0333333	0	0	0	0	0	0	0	0.0333333	0	0	0.316667	0	0	0.516667	0.05	0.0333333	0	0
>ENA|ABK53361|ABK53361.1_1	Histone family protein DNA-binding protein	DRB_KA	t	AIKLPAVKAAPAAKPAKAAKAAKAAPAKAAGRRGAAKAAGRAAAR	0	1	0	0	0.511111	0	0	0	0	0.0666667	0	0.0222222	0.177778	0.0222222	0	0	0.0888889	0	0.0888889	0	0	0.0222222	0	0
>ENA|ABK53473|ABK53473.1_1	Endoglucanase	Other	t	SPSPSPSLSPFPSPSPSPSPSPSPTPSPSS	0	0	0	1	0	0	0	0	0.0333333	0	0	0	0	0.0333333	0	0	0.433333	0	0	0.466667	0.0333333	0	0	0
>ENA|ABK53805|ABK53805.1_1	Chitinase family 18	Other	e	SPSPSPSPSPSPSPSPSPSGSPSPSPSPSPSPSPSPSPSPSPSPSPSPSPSPSPSAGLVV	0	0	0	1	0.0166667	0	0	0	0	0.0333333	0	0	0	0.0166667	0	0	0.433333	0	0	0.466667	0	0.0333333	0	0
>ENA|ABK53907|ABK53907.1_1	Glycosyl transferase, family 51	Other	t	SPSPSPSSSPSPSPSPTPTPASPASPSPTG	0	0	0	1	0.0666667	0	0	0	0	0.0333333	0	0	0	0	0	0	0.4	0	0	0.4	0.1	0	0	0
>ENA|ABK99083|ABK99083.1_1	Outer membrane transport energization protein TonB	Other	t	VGSVPPGGGSGGGGNGGGGSGSETGGGSGG	0	0	0	1	0	0	0	0.0333333	0	0.6	0	0	0	0	0	0.0333333	0.0666667	0	0	0.166667	0.0333333	0.0666667	0	0
>ENA|ABK99152|ABK99152.1_1	Protein TonB	Other	t	SGGNGTGSATGHGSGSGSGSGSGSGSGGGD	0	0	0	1	0.0333333	0	0.0333333	0	0	0.5	0.0333333	0	0	0	0	0.0333333	0	0	0	0.3	0.0666667	0	0	0
>ENA|ABL00381|ABL00381.1_1	Hydrogenase accessory protein HypB	MI_H	e	DHDHGHDHSHDHTHTHDDHHHGDGHHHHHE	0	0	1	0	0	0	0.233333	0.0333333	0	0.1	0.533333	0	0	0	0	0	0	0	0	0.0333333	0.0666667	0	0	0
>ENA|ABL64488|ABL64488.1_1	Cytochrome b/b6, N-terminal domain	Other	e	KPKPAAPGAAKPAAPGAAKPAAPAAAKPAA	0	0	0	1	0.5	0	0	0	0	0.0666667	0	0	0.166667	0	0	0	0.266667	0	0	0	0	0	0	0
>ENA|ABL66633|ABL66633.1_1	Lipopolysaccharide biosynthesis	Other	t	QGTGYGYGKYGYGKYGYGKYGYGKYQYGQY	0	0	0	1	0	0	0	0	0	0.366667	0	0	0.133333	0	0	0	0	0.1	0	0	0.0333333	0	0	0.366667
>ENA|ABL68797|ABL68797.1_1	Cell division and transport-associated protein TolA	Other	e	KAAEAKARKEAEEKAAAEKAAAEKKAAEKA	0	0	0	1	0.466667	0	0	0.233333	0	0	0	0	0.266667	0	0	0	0	0	0.0333333	0	0	0	0	0
>ENA|ABM02734|ABM02734.1_1	Envelope stress induced periplasmic protein, Spy-related protein	Other	t	IMNGGMMNGGMMNGGMINGGMMYGGMMNGGMMNGGMMNGGMMNGG	0	0	0	1	0	0	0	0	0	0.4	0	0.0444444	0	0	0.355556	0.177778	0	0	0	0	0	0	0	0.0222222
>ENA|ABM04522|ABM04522.1_1	Protein containing tetratricopeptide (TPR) repeat	Other	t	QKNNEQQKNNEQQKNNEQQKNNEQQKNNEQQKNNEQQKNNEQQKN	0	0	0	1	0	0	0	0.155556	0	0	0	0	0.177778	0	0	0.333333	0	0.333333	0	0	0	0	0	0
>ENA|ABM04628|ABM04628.1_1	Acetyltransferase component of pyruvate dehydrogenase complex	Other	e	PAPAPAAAEPAPTPAEPAPAAAAPVAAAAE	0	0	0	1	0.533333	0	0	0.1	0	0	0	0	0	0	0	0	0.3	0	0	0	0.0333333	0.0333333	0	0
>ENA|ABM56044|ABM56044.1_1	TadE family protein	Other	t	GGSGGSGSGSGSGAGAGAGGSGSGGSGGSG	0	0	0	1	0.1	0	0	0	0	0.6	0	0	0	0	0	0	0	0	0	0.3	0	0	0	0
>ENA|ABM58849|ABM58849.1_1	OmpA/MotB domain protein	Other	t	DSAIATTAAAAAAAATPATTAAAAAAAAAQ	0	0	0	1	0.666667	0	0.0333333	0	0	0	0	0.0333333	0	0	0	0	0.0333333	0.0333333	0	0.0333333	0.166667	0	0	0
>ENA|ABM93134|ABM93134.1_1	Ammonium transporter	Other	e	ASAPAAAAVVEAAAAATPAAEASAPEAAPA	0	0	0	1	0.6	0	0	0.1	0	0	0	0	0	0	0	0	0.133333	0	0	0.0666667	0.0333333	0.0666667	0	0
>ENA|ABM94959|ABM94959.1_1	Pseudouridine synthase	DRB_GR	t	GKRGGGGGRGGQGGRGGGGGGRGPRR	0	1	0	0	0	0	0	0	0	0.653846	0	0	0.0384615	0	0	0	0.0384615	0.0384615	0.230769	0	0	0	0	0
>ENA|ABM95082|ABM95082.1_1	Dihydrolipoyl dehydrogenase	Other	t	LDAASAAAEPAASSAAAAAPAVAAPAAAAV	0	0	0	1	0.633333	0	0.0333333	0.0333333	0	0	0	0	0	0.0333333	0	0	0.1	0	0	0.1	0	0.0666667	0	0
>ENA|ABM96159|ABM96159.1_1	Biotin carboxyl carrier protein	Other	e	VAAPVAPPAVAAVAAAPAPAAAAPEPAAPT	0	0	0	1	0.533333	0	0	0.0333333	0	0	0	0	0	0	0	0	0.266667	0	0	0	0.0333333	0.133333	0	0
>ENA|ABP33497|ABP33497.1_1	Cell division and transport-associated protein TolA	Other	e	KETPKPVKPVPPKEKEKPKPVEKVKPVETP	0	0	0	1	0	0	0	0.166667	0	0	0	0	0.3	0	0	0	0.3	0	0	0	0.0666667	0.166667	0	0
>ENA|ABP34059|ABP34059.1_1	Dihydrolipoyllysine-residue succinyltransferase component of 2-oxoglutarate dehydrogenase complex	Other	t	KIDSTAVAAAAPAAIPAKAAAPAAKAGAAA	0	0	0	1	0.566667	0	0.0333333	0	0	0.0333333	0	0.0666667	0.1	0	0	0	0.1	0	0	0.0333333	0.0333333	0.0333333	0	0
>ENA|ABP53730|ABP53730.1_1	Histone family protein DNA-binding protein	DRB_KA	t	AAKAAGAKTTGTAAKKTTAAKATKTTAAKKTTAAKKTTAAKKTTAAKAAAPKKTAAKKTT	0	1	0	0	0.383333	0	0	0	0	0.0333333	0	0	0.283333	0	0	0	0.0166667	0	0	0	0.283333	0	0	0
>ENA|ABP56247|ABP56247.1_1	Peptidase M23B	Other	t	EAAAQAEAAAQAEAAAQAEAAARAEAAARA	0	0	0	1	0.666667	0	0	0.166667	0	0	0	0	0	0	0	0	0	0.1	0.0666667	0	0	0	0	0
>ENA|ABP66691|ABP66691.1_3	Glycoside hydrolase, family 5	Other	t	TTPAPTSTPTVTVTPTPTPTPTPTPTPTVTPTPTVTPTPTVTATPTPTPTPIPTVTPLPT	0	0	0	1	0.0333333	0	0	0	0	0	0	0.0166667	0	0.0166667	0	0	0.35	0	0	0.0166667	0.466667	0.1	0	0
>ENA|ABQ03262|ABQ03262.1_1	Peptidase subfamily M48-like protein	Other	t	PKAATVKKTTTTKKTTTKKK	0	0	0	1	0.1	0	0	0	0	0	0	0	0.4	0	0	0	0.05	0	0	0	0.4	0.05	0	0
>ENA|ABQ03263|ABQ03263.1_1	Peptidase subfamily M48-like protein	Other	t	VKAKTPAKTTAKKTTAKKK	0	0	0	1	0.210526	0	0	0	0	0	0	0	0.421053	0	0	0	0.0526316	0	0	0	0.263158	0.0526316	0	0
>ENA|ABQ04287|ABQ04287.1_1	Dihydrolipoyllysine-residue succinyltransferase component of 2-oxoglutarate dehydrogenase complex	Other	t	AAEAPKAEAPKAEAPKAEVKAEAPKVAPAA	0	0	0	1	0.433333	0	0	0.166667	0	0	0	0	0.166667	0	0	0	0.166667	0	0	0	0	0.0666667	0	0
>ENA|ABQ04561|ABQ04561.1_1	Alpha-2-macroglobulin domain protein	Other	e	VAVAVDSASVVVDSAAVAVDSAAAVVEDAV	0	0	0	1	0.333333	0	0.133333	0.0333333	0	0	0	0	0	0	0	0	0	0	0	0.133333	0	0.366667	0	0
>ENA|ABQ04877|ABQ04877.1_1	Protein translocase subunit secG	Other	t	APAATAPAAPAQQTPAPAAPAK	0	0	0	1	0.5	0	0	0	0	0	0	0	0.0454545	0	0	0	0.272727	0.0909091	0	0	0.0909091	0	0	0
>ENA|ABQ04883|ABQ04883.1_1	DNA topoisomerase 1	DRB_KA	t	KAPAKKTAAKKTTAAKKTTTAKKAPAKKK	0	1	0	0	0.310345	0	0	0	0	0	0	0	0.413793	0	0	0	0.0689655	0	0	0	0.206897	0	0	0
>ENA|ABQ06915|ABQ06915.1_1	Hydrogenase accessory protein HypB	MI_H	e	YHHHDHDHDHHHEHHHDHDHDNDDHNHHHD	0	0	1	0	0	0	0.3	0.0333333	0	0	0.566667	0	0	0	0	0.0666667	0	0	0	0	0	0	0	0.0333333
>ENA|ABQ25621|ABQ25621.1_1	SSS sodium solute transporter superfamily	Other	t	PAAPAATAPTTTQAAPAAATAASPTAAPVA	0	0	0	1	0.5	0	0	0	0	0	0	0	0	0	0	0	0.2	0.0333333	0	0.0333333	0.2	0.0333333	0	0
>ENA|ABQ25938|ABQ25938.1_1	Lipolytic enzyme, G-D-S-L family	Other	t	LLFLFLFLFLFLFLFLFLFLFLFLFLFLFLFLFLFLFLFLSACHR	0	0	0	1	0.0222222	0.0222222	0	0	0.422222	0	0.0222222	0	0	0.466667	0	0	0	0	0.0222222	0.0222222	0	0	0	0
>ENA|ABQ26424|ABQ26424.1_1	Transcriptional regulator, MucR family	DRB_KA	t	EKAAKAAKTAPKAAPKAAAKAAPKAKPVTAKAAPKAKKA	0	1	0	0	0.461538	0	0	0.025641	0	0	0	0	0.307692	0	0	0	0.128205	0	0	0	0.0512821	0.025641	0	0
>ENA|ABQ27522|ABQ27522.1_1	Ammonium transporter	Other	e	VPAAAADAPAASAPAATPAPAAAAPAAAAP	0	0	0	1	0.633333	0	0.0333333	0	0	0	0	0	0	0	0	0	0.233333	0	0	0.0333333	0.0333333	0.0333333	0	0
>ENA|ABQ28450|ABQ28450.1_1	60 kDa chaperonin	CHAP_GM	e	EGSMPAMPGGMGGMGGMGGMGGMM	1	0	0	0	0.0416667	0	0	0.0416667	0	0.458333	0	0	0	0	0.333333	0	0.0833333	0	0	0.0416667	0	0	0	0
>ENA|ABQ88771|ABQ88771.1_1	Carbon monoxide dehydrogenase subunit G	Other	e	VAAAAEAPAAPSAAEAPAAPAAAVAETPAA	0	0	0	1	0.6	0	0	0.1	0	0	0	0	0	0	0	0	0.166667	0	0	0.0333333	0.0333333	0.0666667	0	0
>ENA|ABQ89936|ABQ89936.1_1	Extracellular ligand-binding receptor	Other	t	PAAPAPTTAPAAPTTAPAAPTTAPAAPQGA	0	0	0	1	0.433333	0	0	0	0	0.0333333	0	0	0	0	0	0	0.3	0.0333333	0	0	0.2	0	0	0
>ENA|ABQ90066|ABQ90066.1_1	Protein kinase	Other	t	PAPTAAALPPAPPPVPPPAPPPAATPTPEV	0	0	0	1	0.266667	0	0	0.0333333	0	0	0	0	0	0.0333333	0	0	0.5	0	0	0	0.1	0.0666667	0	0
>ENA|ABQ90213|ABQ90213.1_1	FHA domain containing protein	Other	t	PPAPAAYPPQAQQPAYSPPQAPPAYPPQAQ	0	0	0	1	0.266667	0	0	0	0	0	0	0	0	0	0	0	0.4	0.2	0	0.0333333	0	0	0	0.1
>ENA|ABQ90534|ABQ90534.1_1	WD-40 repeat protein	Other	t	IAPPPAAPPVAPAPAPVAPPPYPQPVAYPP	0	0	0	1	0.266667	0	0	0	0	0	0	0.0333333	0	0	0	0	0.5	0.0333333	0	0	0	0.1	0	0.0666667
>ENA|ABQ90673|ABQ90673.1_1	Extracellular solute-binding protein, family 1	Other	t	ATPPTAAPAEPTAAPTTAPTEPTAAPTAPT	0	0	0	1	0.333333	0	0	0.0666667	0	0	0	0	0	0	0	0	0.3	0	0	0	0.3	0	0	0
>ENA|ABQ91273|ABQ91273.1_2	Beta-ketoacyl synthase	Other	e	SVAAPAVAAPPAPAPAVAPAPTSVPAPAAA	0	0	0	1	0.466667	0	0	0	0	0	0	0	0	0	0	0	0.3	0	0	0.0666667	0.0333333	0.133333	0	0
>ENA|ABQ91273|ABQ91273.1_3	Beta-ketoacyl synthase	Other	e	PAPAMAMAAAAPVAAPAAPAAAPAPAADPV	0	0	0	1	0.566667	0	0.0333333	0	0	0	0	0	0	0	0.0666667	0	0.266667	0	0	0	0	0.0666667	0	0
>ENA|ABQ91523|ABQ91523.1_1	Response regulator receiver protein	Other	t	PTPEPPTPEPPPVQP	0	0	0	1	0	0	0	0.133333	0	0	0	0	0	0	0	0	0.6	0.0666667	0	0	0.133333	0.0666667	0	0
>ENA|ABQ91644|ABQ91644.1_1	LrgB family protein	Other	t	LTTLLAPLLARLLGL	0	0	0	1	0.133333	0	0	0	0	0.0666667	0	0	0	0.533333	0	0	0.0666667	0	0.0666667	0	0.133333	0	0	0
>ENA|ABQ91857|ABQ91857.1_1	PASTA domain containing protein	Other	t	PPVNNPPPANNPPPANNPPPPANDPLPATP	0	0	0	1	0.133333	0	0.0333333	0	0	0	0	0	0	0.0333333	0	0.233333	0.5	0	0	0	0.0333333	0.0333333	0	0
>ENA|ABQ91980|ABQ91980.1_1	Protein kinase	Other	t	TTTPTATPTPTALPSPTPAPTETPTATPSP	0	0	0	1	0.133333	0	0	0.0333333	0	0	0	0	0	0.0333333	0	0	0.333333	0	0	0.0666667	0.4	0	0	0
>ENA|ABQ92199|ABQ92199.1_1	Serine/threonine protein kinase	Other	t	ATAIAPTEAPPIAPPTAPAPTDAPPPPPPA	0	0	0	1	0.3	0	0.0333333	0.0333333	0	0	0	0.0666667	0	0	0	0	0.433333	0	0	0	0.133333	0	0	0
>ENA|ABQ92448|ABQ92448.1_1	Extracellular ligand-binding receptor	Other	t	QPPAPTQPPAPTQPPAPTQPPAPTPAPTEA	0	0	0	1	0.2	0	0	0.0333333	0	0	0	0	0	0	0	0	0.466667	0.133333	0	0	0.166667	0	0	0
>ENA|ABQ92496|ABQ92496.1_1	Phosphate-binding protein	Other	t	PTPTPRPQATPTRPRATPTPRPRRTPTPRP	0	0	0	1	0.0666667	0	0	0	0	0	0	0	0	0	0	0	0.4	0.0333333	0.233333	0	0.266667	0	0	0
>ENA|ABQ93593|ABQ93593.1_1	60 kDa chaperonin	CHAP_GM	e	SDDPMAGMGGAGMGGMGGMGGMM	1	0	0	0	0.0869565	0	0.0869565	0	0	0.434783	0	0	0	0	0.304348	0	0.0434783	0	0	0.0434783	0	0	0	0
>ENA|ABR30585|ABR30585.1_1	Membrane protein-like protein	Other	t	ATSAVSSSSNGGGFSGGAGGVGGGSGGGGGGAF	0	0	0	1	0.121212	0	0	0	0.0606061	0.484848	0	0	0	0	0	0.030303	0	0	0	0.212121	0.030303	0.0606061	0	0
>ENA|ABR47059|ABR47059.1_1	60 kDa chaperonin	CHAP_GM	e	EEPGMPGGMGGMGGMGGGMPMM	1	0	0	0	0	0	0	0.0909091	0	0.454545	0	0	0	0	0.318182	0	0.136364	0	0	0	0	0	0	0
>ENA|ABR47173|ABR47173.1_1	N-acetylmuramoyl-L-alanine amidase	Other	t	EEEVKEEVKEEVKEEVKEEVKEEVKEKENT	0	0	0	1	0	0	0	0.5	0	0	0	0	0.233333	0	0	0.0333333	0	0	0	0	0.0333333	0.2	0	0
>ENA|ABR73621|ABR73621.1_1	Peptidyl-prolyl cis-trans isomerase	Other	t	CCGGHGKKEGHGHGGCGCGGHGH	0	0	0	1	0	0.173913	0	0.0434783	0	0.478261	0.217391	0	0.0869565	0	0	0	0	0	0	0	0	0	0	0
>ENA|ABR74050|ABR74050.1_1	Triosephosphate isomerase	Other	t	APAFAVIVKAAAAAKA	0	0	0	1	0.5625	0	0	0	0.0625	0	0	0.0625	0.125	0	0	0	0.0625	0	0	0	0	0.125	0	0
>ENA|ABS01849|ABS01849.2_1	Peptidase S8 and S53 subtilisin kexin sedolisin	Other	t	PAPPVVVAPPAAPPVAAPPAPAPLAPAPPV	0	0	0	1	0.333333	0	0	0	0	0	0	0	0	0.0333333	0	0	0.466667	0	0	0	0	0.166667	0	0
>ENA|ABS01888|ABS01888.2_1	VanW family protein	Other	t	AAPAPPAVPAPAAPAPTPAG	0	0	0	1	0.45	0	0	0	0	0.05	0	0	0	0	0	0	0.4	0	0	0	0.05	0.05	0	0
>ENA|ABS03381|ABS03381.2_1	Peptidase M15B and M15C DD-carboxypeptidase VanY/endolysin	Other	t	AAAKAQADAAAAAAAAAAAAAAAAGTSGGA	0	0	0	1	0.733333	0	0.0333333	0	0	0.1	0	0	0.0333333	0	0	0	0	0.0333333	0	0.0333333	0.0333333	0	0	0
>ENA|ABS03490|ABS03490.2_1	Histone family protein DNA-binding protein	DRB_KA	t	TKTTPAKTTPAKTTPAKTTATKTTAAKKTTTRRTATKA	0	1	0	0	0.210526	0	0	0	0	0	0	0	0.210526	0	0	0	0.0789474	0	0.0526316	0	0.447368	0	0	0
>ENA|ABS04743|ABS04743.2_1	Dihydrolipoamide acetyltransferase component of pyruvate dehydrogenase complex	Other	e	AARAAEAKAAEAAAPAPAAAAEKPAAKPAP	0	0	0	1	0.6	0	0	0.1	0	0	0	0	0.1	0	0	0	0.166667	0	0.0333333	0	0	0	0	0
>ENA|ABS05506|ABS05506.2_1	Major facilitator superfamily MFS 1	Other	t	APADAPADAPADAPADAPADAPADTPVDAA	0	0	0	1	0.466667	0	0.233333	0	0	0	0	0	0	0	0	0	0.233333	0	0	0	0.0333333	0.0333333	0	0
>ENA|ABS05801|ABS05801.2_1	Single-stranded DNA-binding protein	DRB_GR	t	SRGSGGGGGGFGGGGGGGFSGGGSAGGNAG	0	1	0	0	0.0666667	0	0	0	0.0666667	0.666667	0	0	0	0	0	0.0333333	0	0	0.0333333	0.133333	0	0	0	0
>ENA|ABS13610|ABS13610.1_1	Phage tail tape measure protein, TP901 family	Other	t	VAGATMGISGAAGATGAGAAAAGAAAGAGAASKGSSLLGKAAKGA	0	0	0	1	0.422222	0	0	0	0	0.266667	0	0.0222222	0.0666667	0.0444444	0.0222222	0	0	0	0	0.0888889	0.0444444	0.0222222	0	0
>ENA|ABS13770|ABS13770.1_1	50S ribosomal protein L21	DRB_KA	e	KKAAEKKAPKAAPKKAAAKAESAE	0	1	0	0	0.416667	0	0	0.125	0	0	0	0	0.333333	0	0	0	0.0833333	0	0	0.0416667	0	0	0	0
>ENA|ABS13973|ABS13973.1_1	Protein TonB	Other	t	KPEPKPEPKKVEKPKPEKPKQPKVEKPKPK	0	0	0	1	0	0	0	0.166667	0	0	0	0	0.4	0	0	0	0.333333	0.0333333	0	0	0	0.0666667	0	0
>ENA|ABS14101|ABS14101.1_1	NAD(P) transhydrogenase subunit alpha	Other	t	KPKAAPKPKAEKPAAKAAAPKAAAKPAKKA	0	0	0	1	0.433333	0	0	0.0333333	0	0	0	0	0.333333	0	0	0	0.2	0	0	0	0	0	0	0
>ENA|ABS15502|ABS15502.1_1	YD repeat protein	Other	t	SGSGGGDAPSGSGGGDAPGGSGGGDAPGGS	0	0	0	1	0.1	0	0.1	0	0	0.5	0	0	0	0	0	0	0.1	0	0	0.2	0	0	0	0
>ENA|ABS25154|ABS25154.1_1	Transport permease protein	Other	t	ATATSTSTATSTSTSTSTSTSTATSTATST	0	0	0	1	0.166667	0	0	0	0	0	0	0	0	0	0	0	0	0	0	0.333333	0.5	0	0	0
>ENA|ABS25654|ABS25654.1_1	Ribonuclease R	DRB_GR	t	RGGEGRGRGGEGRGRGGGEGRGRGGEARGR	0	1	0	0	0.0333333	0	0	0.133333	0	0.533333	0	0	0	0	0	0	0	0	0.3	0	0	0	0	0
>ENA|ABS64438|ABS64438.1_1	DNA topoisomerase 1	DRB_KA	t	KKAAKKPAAEKKPAAKKAPAKKPEKKKAPAKKKAPAKKPAAKARK	0	1	0	0	0.333333	0	0	0.0444444	0	0	0	0	0.444444	0	0	0	0.155556	0	0.0222222	0	0	0	0	0
>ENA|ABS66742|ABS66742.1_1	Phospholipase/Carboxylesterase	Other	t	DHDHDDHDHDHDDRDH	0	0	0	1	0	0	0.5625	0	0	0	0.375	0	0	0	0	0	0	0	0.0625	0	0	0	0	0
>ENA|ABS67006|ABS67006.1_1	Gluconate 2-dehydrogenase (Acceptor)	Other	t	TKPAAPAPAPAAAPVPAKKK	0	0	0	1	0.4	0	0	0	0	0	0	0	0.2	0	0	0	0.3	0	0	0	0.05	0.05	0	0
>ENA|ABS67338|ABS67338.1_1	MscS Mechanosensitive ion channel	Other	t	GAPAAPAPVAGAPAAAPPAAAAPEAAKPVV	0	0	0	1	0.5	0	0	0.0333333	0	0.0666667	0	0	0.0333333	0	0	0	0.266667	0	0	0	0	0.1	0	0
>ENA|ABS68123|ABS68123.1_1	p-type conjugative transfer protein TrbL	Other	t	AAGAATVGAVASGGGALAGGAAAAARGGAA	0	0	0	1	0.5	0	0	0	0	0.3	0	0	0	0.0333333	0	0	0	0	0.0333333	0.0333333	0.0333333	0.0666667	0	0
>ENA|ABS68342|ABS68342.1_1	Peptidylprolyl isomerase	Other	t	AAPAPAAPAAPAAPAPAADPAKK	0	0	0	1	0.565217	0	0.0434783	0	0	0	0	0	0.0869565	0	0	0	0.304348	0	0	0	0	0	0	0
>ENA|ABS68675|ABS68675.1_1	NUDIX hydrolase	Other	t	AAAKSAAKASAAKASAAKAPAGEAAKGGAA	0	0	0	1	0.566667	0	0	0.0333333	0	0.1	0	0	0.166667	0	0	0	0.0333333	0	0	0.1	0	0	0	0
>ENA|ABS69115|ABS69115.1_1	Acetyltransferase component of pyruvate dehydrogenase complex	Other	e	GGAKAAAAPAAAAAPAAAAPAAAAPAAAPA	0	0	0	1	0.733333	0	0	0	0	0.0666667	0	0	0.0333333	0	0	0	0.166667	0	0	0	0	0	0	0
>ENA|ABU75954|ABU75954.1_1	CDP-diacylglycerol--serine O-phosphatidyltransferase	Other	e	RRLRRIRIDRLISRIL	0	0	0	1	0	0	0.0625	0	0	0	0	0.25	0	0.1875	0	0	0	0	0.4375	0.0625	0	0	0	0
>ENA|ABU76804|ABU76804.1_1	Protein TonB	Other	t	PVVAPPPEPVAEPEPEPEVVPEPPKEAPVV	0	0	0	1	0.1	0	0	0.233333	0	0	0	0	0.0333333	0	0	0	0.4	0	0	0	0	0.233333	0	0
>ENA|ABU78444|ABU78444.1_1	Acetyltransferase component of pyruvate dehydrogenase complex	Other	e	AAAPAAKQEAAAPAPAAKADKPAAAPAKAE	0	0	0	1	0.566667	0	0.0333333	0.0666667	0	0	0	0	0.133333	0	0	0	0.166667	0.0333333	0	0	0	0	0	0
>ENA|ABU78768|ABU78768.1_1	ATP-dependent RNA helicase DeaD	DRB_GR	e	RPGGGGRGFGGERREGGRGEGRGEGRRFSG	0	1	0	0	0	0	0	0.133333	0.0666667	0.466667	0	0	0	0	0	0	0.0333333	0	0.266667	0.0333333	0	0	0	0
>ENA|ABU79573|ABU79573.1_1	Peptidyl-prolyl cis-trans isomerase	Other	t	ADAAPKAAAGDKADDAAKAK	0	0	0	1	0.5	0	0.2	0	0	0.05	0	0	0.2	0	0	0	0.05	0	0	0	0	0	0	0
>ENA|ABV32741|ABV32741.1_1	Flagellar hook-associated protein 2	Other	t	QAQSSYLSQISSSSSSS	0	0	0	1	0.0588235	0	0	0	0	0	0	0.0588235	0	0.0588235	0	0	0	0.176471	0	0.588235	0	0	0	0.0588235
>ENA|ABV33247|ABV33247.1_1	Acyl carrier protein	Other	e	SSKIKFEEEEKEEEEEAEEE	0	0	0	1	0.05	0	0	0.6	0.05	0	0	0.05	0.15	0	0	0	0	0	0	0.1	0	0	0	0
>ENA|ABW27058|ABW27058.1_1	DNA topoisomerase 1	DRB_KA	t	RAKSTTKKKTTKKTTAKKTTTKKTAAKKTTAKKTTKS	0	1	0	0	0.135135	0	0	0	0	0	0	0	0.405405	0	0	0	0	0	0.027027	0.0540541	0.378378	0	0	0
>ENA|ABX03589|ABX03589.1_1	Peptidoglycan-binding LysM	Other	t	TPTPTATATPTNTPTNTPTPTATTTATPTA	0	0	0	1	0.166667	0	0	0	0	0	0	0	0	0	0	0.0666667	0.233333	0	0	0	0.533333	0	0	0
>ENA|ABX03871|ABX03871.1_1	4-phytase	Other	e	TTAPAAATATTAPATGAEATATTAPVAEAT	0	0	0	1	0.433333	0	0	0.0666667	0	0.0333333	0	0	0	0	0	0	0.1	0	0	0	0.333333	0.0333333	0	0
>ENA|ABX04642|ABX04642.1_1	LamG domain protein jellyroll fold domain protein	Other	t	TATATLTATPSASPTATATATSTTTPTATA	0	0	0	1	0.3	0	0	0	0	0	0	0	0	0.0333333	0	0	0.1	0	0	0.1	0.466667	0	0	0
>ENA|ABX05055|ABX05055.1_1	Amino acid adenylation domain	Other	e	NRAQQQRQAMQRQRRRR	0	0	0	1	0.117647	0	0	0	0	0	0	0	0	0	0.0588235	0.0588235	0	0.352941	0.411765	0	0	0	0	0
>ENA|ABX05071|ABX05071.1_1	Licheninase	Other	t	TPRPATATPRPATATPRPATATPRPATATPRPATATPRPATATPR	0	0	0	1	0.266667	0	0	0	0	0	0	0	0	0	0	0	0.288889	0	0.155556	0	0.288889	0	0	0
>ENA|ABX05688|ABX05688.1_1	Basic membrane lipoprotein	Other	e	APAATATTAAAAPTATAAAEVTASPATEAT	0	0	0	1	0.5	0	0	0.0666667	0	0	0	0	0	0	0	0	0.1	0	0	0.0333333	0.266667	0.0333333	0	0
>ENA|ABX32918|ABX32918.1_1	PepSY-associated TM helix domain protein	Other	t	AAAATAVAATAAAAAAETSA	0	0	0	1	0.7	0	0	0.05	0	0	0	0	0	0	0	0	0	0	0	0.05	0.15	0.05	0	0
>ENA|ABX32949|ABX32949.1_1	Ammonium transporter	Other	e	AAGAAALAQEPAAAAAVADAAAAAAPAAAA	0	0	0	1	0.733333	0	0.0333333	0.0333333	0	0.0333333	0	0	0	0.0333333	0	0	0.0666667	0.0333333	0	0	0	0.0333333	0	0
>ENA|ABX33490|ABX33490.1_1	OmpA/MotB domain protein	Other	t	QQQPQYQQPQYQPQYQQPR	0	0	0	1	0	0	0	0	0	0	0	0	0	0	0	0	0.210526	0.578947	0.0526316	0	0	0	0	0.157895
>ENA|ABX33996|ABX33996.1_1	Vanillate monooxygenase	Other	t	QQAAAVAAAAAQPAAAVA	0	0	0	1	0.666667	0	0	0	0	0	0	0	0	0	0	0	0.0555556	0.166667	0	0	0	0.111111	0	0
>ENA|ABX36005|ABX36005.1_1	Efflux transporter, RND family, MFP subunit	Other	t	APAPAPAAAPAPAAG	0	0	0	1	0.6	0	0	0	0	0.0666667	0	0	0	0	0	0	0.333333	0	0	0	0	0	0	0
>ENA|ABX36159|ABX36159.1_1	Oxygen-dependent coproporphyrinogen-III oxidase	Other	t	GAAGSGAAGSGAAGSGAAGSGAAGSGAAGS	0	0	0	1	0.4	0	0	0	0	0.4	0	0	0	0	0	0	0	0	0	0.2	0	0	0	0
>ENA|ABX36305|ABX36305.1_1	L-carnitine dehydratase/bile acid-inducible protein F	Other	t	QAQAQAQAQAQAQAQAQAQAQAQAQAQAQAQAQAQAQAQAQAQTE	0	0	0	1	0.466667	0	0	0.0222222	0	0	0	0	0	0	0	0	0	0.488889	0	0	0.0222222	0	0	0
>ENA|ABX36609|ABX36609.1_1	Dihydrolipoyl dehydrogenase	Other	t	LEAAGEAAAAPQAAAPAPAAAAPAPAAAAP	0	0	0	1	0.633333	0	0	0.0666667	0	0.0333333	0	0	0	0.0333333	0	0	0.2	0.0333333	0	0	0	0	0	0
>ENA|ABX36610|ABX36610.1_1	Acetyltransferase component of pyruvate dehydrogenase complex	Other	e	APAAAAPAPATAAPAAAAPVAAAAASAPAA	0	0	0	1	0.7	0	0	0	0	0	0	0	0	0	0	0	0.2	0	0	0.0333333	0.0333333	0.0333333	0	0
>ENA|ABY23003|ABY23003.1_1	Hypothetical membrane protein	Other	t	GSWSSGDSSGGFGGGDSGGGWGGDSGGDSS	0	0	0	1	0	0	0.133333	0	0.0333333	0.466667	0	0	0	0	0	0	0	0	0	0.3	0	0	0.0666667	0
>ENA|ABY33309|ABY33309.1_2	Protein kinase	Other	t	TPTETATPTETATPTETATPTETTTPTVSP	0	0	0	1	0.1	0	0	0.133333	0	0	0	0	0	0	0	0	0.2	0	0	0.0333333	0.5	0.0333333	0	0
>ENA|ABY33454|ABY33454.1_3	Autotransporter-associated beta strand repeat protein	Other	e	ATASTTPSPSATASTTPSPSATASTTPSPSATASTTPSPSATAST	0	0	0	1	0.222222	0	0	0	0	0	0	0	0	0	0	0	0.177778	0	0	0.288889	0.311111	0	0	0
>ENA|ABY34024|ABY34024.1_1	Extracellular solute-binding protein family 5	Other	t	TQQPQAQPTTAPAAQATATPQPTAAPQPTAAPAATTAPAPTEAPT	0	0	0	1	0.333333	0	0	0.0222222	0	0	0	0	0	0	0	0	0.244444	0.155556	0	0	0.244444	0	0	0
>ENA|ABY34616|ABY34616.1_1	Na-Ca exchanger/integrin-beta4	Other	t	TPTATATPTATATPTATPTNTATPTSTPTA	0	0	0	1	0.233333	0	0	0	0	0	0	0	0	0	0	0.0333333	0.2	0	0	0.0333333	0.5	0	0	0
>ENA|ABY34616|ABY34616.1_2	Na-Ca exchanger/integrin-beta4	Other	t	TATPTATPTRTATATPTATPTRTALPTFTA	0	0	0	1	0.233333	0	0	0	0.0333333	0	0	0	0	0.0333333	0	0	0.166667	0	0.0666667	0	0.466667	0	0	0
>ENA|ABY35189|ABY35189.1_2	Dihydrolipoamide acetyltransferase component of pyruvate dehydrogenase complex	Other	t	APAAAPAPEPAAAPTPAPAPALVTTAAAPG	0	0	0	1	0.466667	0	0	0.0333333	0	0.0333333	0	0	0	0.0333333	0	0	0.3	0	0	0	0.1	0.0333333	0	0
>ENA|ABY35620|ABY35620.1_1	Type II secretion system protein E	Other	t	APAVATPPPVAATVVPAPAPPPPVTPPAAP	0	0	0	1	0.3	0	0	0	0	0	0	0	0	0	0	0	0.433333	0	0	0	0.1	0.166667	0	0
>ENA|ABY36904|ABY36904.1_1	Dihydrolipoyllysine-residue succinyltransferase component of 2-oxoglutarate dehydrogenase complex	Other	t	PAQPSPAPAPVAPPPPAPAPRPTPPAAPAV	0	0	0	1	0.3	0	0	0	0	0	0	0	0	0	0	0	0.5	0.0333333	0.0333333	0.0333333	0.0333333	0.0666667	0	0
>ENA|ABZ70054|ABZ70054.1_1	Peptidylprolyl isomerase	Other	t	PPASAPAAPAPAPKK	0	0	0	1	0.4	0	0	0	0	0	0	0	0.133333	0	0	0	0.4	0	0	0.0666667	0	0	0	0
>ENA|ABZ71298|ABZ71298.1_1	Ammonium transporter	Other	e	TAAPAAAAPAEAAPAPAAPAAAAAAPAPAA	0	0	0	1	0.7	0	0	0.0333333	0	0	0	0	0	0	0	0	0.233333	0	0	0	0.0333333	0	0	0
>ENA|ABZ72708|ABZ72708.1_1	MotA/TolQ/ExbB proton channel	Other	t	AAPAPATTEAAAPAAAAPAPAAAPAEEPLD	0	0	0	1	0.533333	0	0.0333333	0.1	0	0	0	0	0	0.0333333	0	0	0.233333	0	0	0	0.0666667	0	0	0
>ENA|ABZ72860|ABZ72860.1_1	Peptidase M56 BlaR1	Other	t	LPPAPPAPPAPPAPPAPPALSSIPAPPEPP	0	0	0	1	0.233333	0	0	0.0333333	0	0	0	0.0333333	0	0.0666667	0	0	0.566667	0	0	0.0666667	0	0	0	0
>ENA|ABZ72882|ABZ72882.1_1	TonB-dependent receptor plug	Other	t	GGGPPPGDRGGGPGPGGGDGGGGFRGGGGG	0	0	0	1	0	0	0.0666667	0	0.0333333	0.666667	0	0	0	0	0	0	0.166667	0	0.0666667	0	0	0	0	0
>ENA|ABZ73626|ABZ73626.1_1	Cytochrome c oxidase subunit 2	Other	e	PAATAAAAPAAATVTPAATAPASAPAAASAAPAA	0	0	0	1	0.617647	0	0	0	0	0	0	0	0	0	0	0	0.176471	0	0	0.0588235	0.117647	0.0294118	0	0
>ENA|ABZ73857|ABZ73857.1_1	ATP synthase subunit beta	Other	e	MAKTPAKAPAAAAKPAAVKKPAAPKAAAAPKAAAVATPAAKKPAA	0	0	0	1	0.511111	0	0	0	0	0	0	0	0.2	0	0.0222222	0	0.177778	0	0	0	0.0444444	0.0444444	0	0
>ENA|ABZ73912|ABZ73912.1_1	Glycoside hydrolase family 16	Other	t	ASPPPPPPPPPPPPPPPPPPPPPPPPPPPP	0	0	0	1	0.0333333	0	0	0	0	0	0	0	0	0	0	0	0.933333	0	0	0.0333333	0	0	0	0
>ENA|ABZ73978|ABZ73978.1_1	Transcriptional regulator, MarR family	DRB_KA	t	KDKKPKKEKAAKKAA	0	1	0	0	0.266667	0	0.0666667	0.0666667	0	0	0	0	0.533333	0	0	0	0.0666667	0	0	0	0	0	0	0
>ENA|ABZ82901|ABZ82901.2_1	Oxaloacetate decarboxylase, alpha subunit	Other	t	PAAAAPVMVAAPASAAPAPAAEAAAPAPQP	0	0	0	1	0.533333	0	0	0.0333333	0	0	0	0	0	0	0.0333333	0	0.266667	0.0333333	0	0.0333333	0	0.0666667	0	0
>ENA|ABZ83375|ABZ83375.2_1	Amidophosphoribosyltransferase, putative	Other	e	ATAAPASSLALTAIPASASSPAPAAIPASA	0	0	0	1	0.433333	0	0	0	0	0	0	0.0666667	0	0.0666667	0	0	0.166667	0	0	0.2	0.0666667	0	0	0
>ENA|ABZ83596|ABZ83596.2_1	Single-stranded DNA-binding protein	DRB_GR	t	AGMGAGSGMGAGSSAGYGGPVGGGGYGSGA	0	1	0	0	0.166667	0	0	0	0	0.5	0	0	0	0	0.0666667	0	0.0333333	0	0	0.133333	0	0.0333333	0	0.0666667
>ENA|ABZ84792|ABZ84792.2_1	Flagellar motor switch protein flin, putative	Other	t	SASASPQAPPPSAPSSTPPPPGAPSPAAPP	0	0	0	1	0.233333	0	0	0	0	0.0333333	0	0	0	0	0	0	0.433333	0.0333333	0	0.233333	0.0333333	0	0	0
>ENA|ACA32015|ACA32015.1_1	YadA domain protein	Other	t	SATQPSSSASASAPAPTPAAPAPSPAPAAAPPSASASSTTTTPTTSTTTTGTPTAPTTAV	0	0	0	1	0.266667	0	0	0	0	0.0166667	0	0	0	0	0	0	0.216667	0.0166667	0	0.2	0.266667	0.0166667	0	0
>ENA|ACA32664|ACA32664.1_1	Glycosyl transferase family 25	Other	t	NQSINQSINQSINQSINQSINQSINQSINQ	0	0	0	1	0	0	0	0	0	0	0	0.233333	0	0	0	0.266667	0	0.266667	0	0.233333	0	0	0	0
>ENA|ACA58853|ACA58853.1_1	ABC-type sugar transport system periplasmic component-like protein	Other	e	KERQGGGGQGQGQQGGGQQQGQQQGQQQQQ	0	0	0	1	0	0	0	0.0333333	0	0.366667	0	0	0.0333333	0	0	0	0	0.533333	0.0333333	0	0	0	0	0
>ENA|ACA58853|ACA58853.1_2	ABC-type sugar transport system periplasmic component-like protein	Other	e	QGGQQGGQNGGQGGGQGGGS	0	0	0	1	0	0	0	0	0	0.6	0	0	0	0	0	0.05	0	0.3	0	0.05	0	0	0	0
>ENA|ACA59631|ACA59631.1_1	Sec-independent protein translocase protein TatC	Other	t	KAREKAEREAEAAETA	0	0	0	1	0.375	0	0	0.3125	0	0	0	0	0.125	0	0	0	0	0	0.125	0	0.0625	0	0	0
>ENA|ACA60498|ACA60498.1_1	60 kDa chaperonin	CHAP_GM	t	KDKKGGMGGMGGMGGMGGMDMM	1	0	0	0	0	0	0.0909091	0	0	0.454545	0	0	0.136364	0	0.318182	0	0	0	0	0	0	0	0	0
>ENA|ACA60722|ACA60722.1_1	60 kDa inner membrane insertion protein	Other	e	RRKRKKRGGGGRGGA	0	0	0	1	0.0666667	0	0	0	0	0.4	0	0	0.2	0	0	0	0	0	0.333333	0	0	0	0	0
>ENA|ACA86087|ACA86087.1_1	DNA topoisomerase 1	DRB_KA	t	TESKKKAKPKAKPKAKAKAKS	0	1	0	0	0.238095	0	0	0.047619	0	0	0	0	0.47619	0	0	0	0.0952381	0	0	0.0952381	0.047619	0	0	0
>ENA|ACA87008|ACA87008.1_1	Protein TolA	Other	t	EAARKAAEKRKAEEAAAKKAEEERKRKAEA	0	0	0	1	0.366667	0	0	0.266667	0	0	0	0	0.233333	0	0	0	0	0	0.133333	0	0	0	0	0
>ENA|ACA88669|ACA88669.1_1	Pilus (MSHA type) biogenesis protein MshL	Other	t	NNSSSSSGGNSNNNNGSSQSNSSSNNSSSN	0	0	0	1	0	0	0	0	0	0.1	0	0	0	0	0	0.366667	0	0.0333333	0	0.5	0	0	0	0
>ENA|ACA88978|ACA88978.1_1	General secretion pathway protein J	Other	t	GSNNTGGGSSSGGSSGGGSNNGGGTNNGED	0	0	0	1	0	0	0.0333333	0.0333333	0	0.433333	0	0	0	0	0	0.2	0	0	0	0.233333	0.0666667	0	0	0
>ENA|ACB33820|ACB33820.1_1	Tetratricopeptide TPR 2 repeat protein	Other	t	ATAATTAAAVAPAAQPAPAAARATADAATA	0	0	0	1	0.6	0	0.0333333	0	0	0	0	0	0	0	0	0	0.1	0.0333333	0.0333333	0	0.166667	0.0333333	0	0
>ENA|ACB33914|ACB33914.1_1	Acetyltransferase component of pyruvate dehydrogenase complex	Other	e	AAPAAAAPAPAAAAAPAAAPVAAAAAVVAA	0	0	0	1	0.733333	0	0	0	0	0	0	0	0	0	0	0	0.166667	0	0	0	0	0.1	0	0
>ENA|ACB33915|ACB33915.1_1	Dihydrolipoyl dehydrogenase	Other	t	LEAAGAAAPAAAPAPAPAAAAPVAAPAPVA	0	0	0	1	0.6	0	0	0.0333333	0	0.0333333	0	0	0	0.0333333	0	0	0.233333	0	0	0	0	0.0666667	0	0
>ENA|ACB33953|ACB33953.1_1	Sporulation domain protein	Other	t	EKAAERAAERAAAERAAAAAAAKAAADKAQ	0	0	0	1	0.6	0	0.0333333	0.133333	0	0	0	0	0.1	0	0	0	0	0.0333333	0.1	0	0	0	0	0
>ENA|ACB34028|ACB34028.1_1	Type I secretion system ATPase	Other	t	AAQAAQAAQAAPAAQAKV	0	0	0	1	0.611111	0	0	0	0	0	0	0	0.0555556	0	0	0	0.0555556	0.222222	0	0	0	0.0555556	0	0
>ENA|ACB35493|ACB35493.1_1	TonB family protein	Other	t	PPPAPPEPVRAAPAPAAPPAPAPVPAPAPA	0	0	0	1	0.366667	0	0	0.0333333	0	0	0	0	0	0	0	0	0.5	0	0.0333333	0	0	0.0666667	0	0
>ENA|ACB36382|ACB36382.1_1	Cytochrome c class I	Other	e	AAPAADAAPVAAAPAATAAALADPAPPAAT	0	0	0	1	0.6	0	0.0666667	0	0	0	0	0	0	0.0333333	0	0	0.2	0	0	0	0.0666667	0.0333333	0	0
>ENA|ACB73695|ACB73695.1_1	Flagellar biosynthesis protein FlhA	Other	t	ALGAEAAAAEKAAAGKSAGKGAAGGAAGAA	0	0	0	1	0.533333	0	0	0.0666667	0	0.233333	0	0	0.1	0.0333333	0	0	0	0	0	0.0333333	0	0	0	0
>ENA|ACB74034|ACB74034.1_1	NADH dehydrogenase (Ubiquinone) 30 kDa subunit	Other	t	PVAAVKPAAPAASAPRPAAPAAAAAPKPAT	0	0	0	1	0.5	0	0	0	0	0	0	0	0.0666667	0	0	0	0.266667	0	0.0333333	0.0333333	0.0333333	0.0666667	0	0
>ENA|ACB74034|ACB74034.1_2	NADH dehydrogenase (Ubiquinone) 30 kDa subunit	Other	t	IGPEAFAKAEAAIAAHKAAAAEAAAKAAAAAKAAAEAAAAKAAAAAAAPKPVAPAATPAA	0	0	0	1	0.633333	0	0	0.0666667	0.0166667	0.0166667	0.0166667	0.0333333	0.1	0	0	0	0.0833333	0	0	0	0.0166667	0.0166667	0	0
>ENA|ACB74762|ACB74762.1_1	CDP-alcohol phosphatidyltransferase	Other	e	AAARRTAPPAPATGATT	0	0	0	1	0.411765	0	0	0	0	0.0588235	0	0	0	0	0	0	0.176471	0	0.117647	0	0.235294	0	0	0
>ENA|ACB74973|ACB74973.1_1	Cell wall surface anchor family protein	Other	e	TASTSAAKAADAATAAADHATKAASTATSA	0	0	0	1	0.5	0	0.0666667	0	0	0	0.0333333	0	0.0666667	0	0	0	0	0	0	0.133333	0.2	0	0	0
>ENA|ACB74973|ACB74973.1_11	Cell wall surface anchor family protein	Other	e	TATAAASTATQAAGNASNAASTAATTAANA	0	0	0	1	0.5	0	0	0	0	0.0333333	0	0	0	0	0	0.1	0	0.0333333	0	0.1	0.233333	0	0	0
>ENA|ACB74973|ACB74973.1_12	Cell wall surface anchor family protein	Other	e	AAKAATAASDAATAASTAATKASEAATTAA	0	0	0	1	0.566667	0	0.0333333	0.0333333	0	0	0	0	0.0666667	0	0	0	0	0	0	0.1	0.2	0	0	0
>ENA|ACB74973|ACB74973.1_2	Cell wall surface anchor family protein	Other	e	AADQAATAAATASDAAATAADAAATAASNA	0	0	0	1	0.633333	0	0.1	0	0	0	0	0	0	0	0	0.0333333	0	0.0333333	0	0.0666667	0.133333	0	0	0
>ENA|ACB74973|ACB74973.1_3	Cell wall surface anchor family protein	Other	e	TAGTAANAASDAASSAADAADSAAKAADAA	0	0	0	1	0.566667	0	0.133333	0	0	0.0333333	0	0	0.0333333	0	0	0.0333333	0	0	0	0.133333	0.0666667	0	0	0
>ENA|ACB74973|ACB74973.1_5	Cell wall surface anchor family protein	Other	e	TATTAANNASQAASNAASTAADAATNAATAATNAANTATTAATSAASTATNAASNAAEAASNTANTAATAATNAATTAAAAASNATNAASNAAQTATTAASNAADAATNAATAATNAANTAATAATNAANTATNAASNAAQTATNAASNATSAASNAAAAATNAASTAAQTATTAASNAANTAASAATNAANTATTAASNAADAATTAANAATNAANTAATAATNAASTAGNAASNAAQTAANAASNASQVASSAATTAANAATTATAAANNATNAASNAAQTATTAASNAADAATTAANAATNAANTAATAATNAASTASNAASNAAQTATNAASNASQVASSAATTAANAATTATAAANNATNAASNAAQTATTAASNAADAATTAANAATNAANTA…	0	0	0	1	0.496491	0	0.0122807	0.00175439	0	0.00526316	0	0	0	0	0	0.159649	0	0.0245614	0	0.103509	0.185965	0.00877193	0	0.00175439
>ENA|ACB74973|ACB74973.1_8	Cell wall surface anchor family protein	Other	e	AANAANQATQAANNAADAAATAASNAANTAASAATNAASNATNAADAAANAANSAVSAASNAATTATNAAQSATTAASAATDAASNAANAATNAANTASTAAASAADAATNAAAAATNAASTATTAASNAADAATTAATAASNAANTATTAASNAANAATNAAQTATNAASNASDAATNAANVATNAASTAATAASNAADAATNAATAAT	0	0	0	1	0.528571	0	0.0333333	0	0	0	0	0	0	0	0	0.152381	0	0.0190476	0	0.0904762	0.166667	0.00952381	0	0
>ENA|ACB76595|ACB76595.1_1	Pyruvate carboxyltransferase	Other	t	ASAPAAAAAAQPAPAAAPAVGAPSAPMAPG	0	0	0	1	0.533333	0	0	0	0	0.0666667	0	0	0	0	0.0333333	0	0.233333	0.0333333	0	0.0666667	0	0.0333333	0	0
>ENA|ACB77296|ACB77296.1_1	Peptidyl-prolyl cis-trans isomerase	Other	t	AAAAAATEAPAPAPAK	0	0	0	1	0.625	0	0	0.0625	0	0	0	0	0.0625	0	0	0	0.1875	0	0	0	0.0625	0	0	0
>ENA|ACB77525|ACB77525.1_1	Sulfotransferase	Other	t	ANPAPAAPAPASPSPS	0	0	0	1	0.375	0	0	0	0	0	0	0	0	0	0	0.0625	0.375	0	0	0.1875	0	0	0	0
>ENA|ACB84046|ACB84046.1_1	60 kDa chaperonin	CHAP_GM	t	DNDDGDMGGGAPGMGGMGGMPGM	1	0	0	0	0.0434783	0	0.173913	0	0	0.434783	0	0	0	0	0.217391	0.0434783	0.0869565	0	0	0	0	0	0	0
>ENA|ACB84989|ACB84989.1_1	CheC, inhibitor of MCP methylation / FliN fusion protein	Other	e	NHGGSGGSGSGNDGNGGNGNNGDNGDNSLN	0	0	0	1	0	0	0.1	0	0	0.4	0.0333333	0	0	0.0333333	0	0.3	0	0	0	0.133333	0	0	0	0
>ENA|ACB85576|ACB85576.1_1	FMN-binding domain protein	Other	t	EAIFEAVEEALEAAE	0	0	0	1	0.333333	0	0	0.4	0.0666667	0	0	0.0666667	0	0.0666667	0	0	0	0	0	0	0	0.0666667	0	0
>ENA|ACC79954|ACC79954.1_1	60 kDa chaperonin	CHAP_GM	e	GMGGMGGMGGMGGMGGMGMF	1	0	0	0	0	0	0	0	0.05	0.6	0	0	0	0	0.35	0	0	0	0	0	0	0	0	0
>ENA|ACC84654|ACC84654.1_1	Efflux transporter, RND family, MFP subunit	Other	t	GGGGRSGGGGSRSGGGGGGRSGGSSGGGSP	0	0	0	1	0	0	0	0	0	0.633333	0	0	0	0	0	0	0.0333333	0	0.1	0.233333	0	0	0	0
>ENA|ACC97723|ACC97723.1_1	DNA topoisomerase 1	DRB_KA	t	EEIAKIKKEHEAENK	0	1	0	0	0.133333	0	0	0.333333	0	0	0.0666667	0.133333	0.266667	0	0	0.0666667	0	0	0	0	0	0	0	0
>ENA|ACC98653|ACC98653.1_1	Polyketide synthase	Other	t	PAPVAQPAPAVQPVPVQAAAPAAPAPVTVQ	0	0	0	1	0.333333	0	0	0	0	0	0	0	0	0	0	0	0.3	0.133333	0	0	0.0333333	0.2	0	0
>ENA|ACC98653|ACC98653.1_2	Polyketide synthase	Other	t	AASVAATPAVTPAPVAAPATQPAPVVQPASAAQSAPVAQPAPAPA	0	0	0	1	0.4	0	0	0	0	0	0	0	0	0	0	0	0.244444	0.0888889	0	0.0666667	0.0666667	0.133333	0	0
>ENA|ACC99012|ACC99012.1_1	Deoxyhypusine synthase-like protein	Other	e	CCESKKSASKKAKKK	0	0	0	1	0.133333	0.133333	0	0.0666667	0	0	0	0	0.466667	0	0	0	0	0	0	0.2	0	0	0	0
>ENA|ACD84064|ACD84064.1_1	Starvation-inducible outer membrane lipoprotein	Other	t	PGWGWGWGPGWGWGWGPGWGWGWGWW	0	0	0	1	0	0	0	0	0	0.461538	0	0	0	0	0	0	0.115385	0	0	0	0	0	0.423077	0
>ENA|ACE05574|ACE05574.1_1	30S ribosomal protein S12	DRB_KA	e	KGAAKQAAAAKSKKK	0	1	0	0	0.4	0	0	0	0	0.0666667	0	0	0.4	0	0	0	0	0.0666667	0	0.0666667	0	0	0	0
>ENA|ACF13614|ACF13614.1_1	Hydrogenase accessory protein HypB	MI_H	e	CEQDCHEHDHEHGHEHHHHEHGHGHHHHHDHEHGHEHHHHEHGHGHHHHHDHEHSHSRTV	0	0	1	0	0	0.0333333	0.0666667	0.15	0	0.1	0.55	0	0	0	0	0	0	0.0166667	0.0166667	0.0333333	0.0166667	0.0166667	0	0
>ENA|ACF13876|ACF13876.1_1	Photosystem P840 reaction center, large subunit	Other	t	AAAKKTGAVSATAAKPAAKPAAATAKKPAA	0	0	0	1	0.5	0	0	0	0	0.0333333	0	0	0.2	0	0	0	0.1	0	0	0.0333333	0.1	0.0333333	0	0
>ENA|ACF14892|ACF14892.1_1	Magnesium chelatase	Other	t	QPEEQDEPEQQEQEQPEPEENRQQEQPQPE	0	0	0	1	0	0	0.0333333	0.366667	0	0	0	0	0	0	0	0.0333333	0.2	0.333333	0.0333333	0	0	0	0	0
>ENA|ACF43357|ACF43357.1_1	Serine/threonine protein kinase	Other	t	KVSVPPPPPPQPPSPSSPPPAQQPPPPQQP	0	0	0	1	0.0333333	0	0	0	0	0	0	0	0.0333333	0	0	0	0.566667	0.166667	0	0.133333	0	0.0666667	0	0
>ENA|ACF45535|ACF45535.1_1	Pyruvate, phosphate dikinase	Other	t	RIPIARLAAARAAIG	0	0	0	1	0.4	0	0	0	0	0.0666667	0	0.2	0	0.0666667	0	0	0.0666667	0	0.2	0	0	0	0	0
>ENA|ACF46732|ACF46732.1_1	p-type conjugative transfer protein TrbL	Other	t	AAMVAGAAVSAGVAATGAAASVAGGAVKMA	0	0	0	1	0.466667	0	0	0	0	0.166667	0	0	0.0333333	0	0.0666667	0	0	0	0	0.0666667	0.0333333	0.166667	0	0
>ENA|ACF46792|ACF46792.1_1	Cytochrome b/b6 domain	Other	e	AKPKPAAPGKPAPAKPAGASAKPKPAASVA	0	0	0	1	0.366667	0	0	0	0	0.0666667	0	0	0.2	0	0	0	0.266667	0	0	0.0666667	0	0.0333333	0	0
>ENA|ACG57509|ACG57509.1_1	Cytochrome C oxidase mono-heme subunit/FixO	Other	e	STSNSSPNSSNSNSSSSSSNSNSSNSSGNK	0	0	0	1	0	0	0	0	0	0.0333333	0	0	0.0333333	0	0	0.266667	0.0333333	0	0	0.6	0.0333333	0	0	0
>ENA|ACG57597|ACG57597.1_1	Loricrin	Other	t	NNDNGGYGGGGSGAGGYDGAGGGSGYYGGG	0	0	0	1	0.0666667	0	0.0666667	0	0	0.566667	0	0	0	0	0	0.1	0	0	0	0.0666667	0	0	0	0.133333
>ENA|ACG57849|ACG57849.1_1	Cytochrome c class I	Other	e	NKEKSSKKEEKKTEKKG	0	0	0	1	0	0	0	0.235294	0	0.0588235	0	0	0.470588	0	0	0.0588235	0	0	0	0.117647	0.0588235	0	0	0
>ENA|ACG57849|ACG57849.1_2	Cytochrome c class I	Other	e	SEQPAAATTSTPSSPSTTSTSTTTTSSSSS	0	0	0	1	0.1	0	0	0.0333333	0	0	0	0	0	0	0	0	0.1	0.0333333	0	0.4	0.333333	0	0	0
>ENA|ACI20426|ACI20426.1_1	Methyltransferase	Other	t	EQEDELEEGKEEVEELLEEEEE	0	0	0	1	0	0	0.0454545	0.636364	0	0.0454545	0	0	0.0454545	0.136364	0	0	0	0.0454545	0	0	0	0.0454545	0	0
>ENA|ACI20495|ACI20495.1_1	TPR domain protein, putative	Other	t	GKKSTKTKSKTKTKSKQ	0	0	0	1	0	0	0	0	0	0.0588235	0	0	0.470588	0	0	0	0	0.0588235	0	0.176471	0.235294	0	0	0
>ENA|ACI20603|ACI20603.1_1	ATP-dependent protease La	Other	e	KKLEEMSELLKKKEKEEEKKNEK	0	0	0	1	0	0	0	0.347826	0	0	0	0	0.391304	0.130435	0.0434783	0.0434783	0	0	0	0.0434783	0	0	0	0
>ENA|ACI98116|ACI98116.2_1	Biopolymer transport ExbB protein	Other	e	PAFAAKKAAAPAETAAPAPAPAEAAPPAAP	0	0	0	1	0.533333	0	0	0.0666667	0.0333333	0	0	0	0.0666667	0	0	0	0.266667	0	0	0	0.0333333	0	0	0
>ENA|ACI98176|ACI98176.2_1	Acyl-CoA synthetase, putative	Other	e	AASAAPAGPAAASAPGPAA	0	0	0	1	0.578947	0	0	0	0	0.105263	0	0	0	0	0	0	0.210526	0	0	0.105263	0	0	0	0
>ENA|ACI99064|ACI99064.2_1	HAMP domain protein	Other	t	RAAAERAAAEAAEAAAADAAEKAAAAEAAA	0	0	0	1	0.7	0	0.0333333	0.166667	0	0	0	0	0.0333333	0	0	0	0	0	0.0666667	0	0	0	0	0
>ENA|ACI99503|ACI99503.2_1	Light-independent protochlorophyllide reductase subunit B	Other	t	APARPAAAVPPAADPAAVPPTPVAAAPAAA	0	0	0	1	0.5	0	0.0333333	0	0	0	0	0	0	0	0	0	0.3	0	0.0333333	0	0.0333333	0.1	0	0
>ENA|ACI99650|ACI99650.2_1	Dihydrolipoyllysine-residue succinyltransferase component of 2-oxoglutarate dehydrogenase complex	Other	t	IADGAAKPAAAPAAAPAQAAPQPAAAPAAA	0	0	0	1	0.6	0	0.0333333	0	0	0.0333333	0	0.0333333	0.0333333	0	0	0	0.2	0.0666667	0	0	0	0	0	0
>ENA|ACJ00205|ACJ00205.2_1	Acetyl-coenzyme A carboxylase carboxyl transferase subunit beta	Other	e	ATVPPPPPPPPPPPAAAAAVVVATAAAATAAVVGAAGVATAAPAG	0	0	0	1	0.422222	0	0	0	0	0.0666667	0	0	0	0	0	0	0.266667	0	0	0	0.0888889	0.155556	0	0
>ENA|ACJ00261|ACJ00261.2_1	Histidine protein kinase DivJ	Other	t	PAQNTPPAPPAAPAAPAAA	0	0	0	1	0.473684	0	0	0	0	0	0	0	0	0	0	0.0526316	0.368421	0.0526316	0	0	0.0526316	0	0	0
>ENA|ACJ00332|ACJ00332.2_1	Long-chain-fatty-acid--CoA ligase, putative	Other	t	ADAAAQAATAPAAQAATVAAAQAAPVTAAQ	0	0	0	1	0.6	0	0.0333333	0	0	0	0	0	0	0	0	0	0.0666667	0.133333	0	0	0.1	0.0666667	0	0
>ENA|ACK49493|ACK49493.1_1	Acetyltransferase component of pyruvate dehydrogenase complex	Other	e	AAAKPAPAAPASAAPASAPSAPAASAAQTA	0	0	0	1	0.566667	0	0	0	0	0	0	0	0.0333333	0	0	0	0.2	0.0333333	0	0.133333	0.0333333	0	0	0
>ENA|ACK49568|ACK49568.1_1	AsmA family protein	Other	e	AAEAAAAPKPAESAAP	0	0	0	1	0.5625	0	0	0.125	0	0	0	0	0.0625	0	0	0	0.1875	0	0	0.0625	0	0	0	0
>ENA|ACK49585|ACK49585.1_1	TonB family protein	Other	t	AKAESAKAEAAKAEAAKAAQAKADAAKAEAAKADAAKAEAAKAEE	0	0	0	1	0.555556	0	0.0444444	0.155556	0	0	0	0	0.2	0	0	0	0	0.0222222	0	0.0222222	0	0	0	0
>ENA|ACK49585|ACK49585.1_2	TonB family protein	Other	t	AKAAATKAAEEKAAAAQAAAEKAEQAKAAR	0	0	0	1	0.566667	0	0	0.133333	0	0	0	0	0.166667	0	0	0	0	0.0666667	0.0333333	0	0.0333333	0	0	0
>ENA|ACK49879|ACK49879.1_1	General secretion pathway protein D	Other	t	GGGGSAGSSLGAGSGSSSSSSSLGAGAGSS	0	0	0	1	0.133333	0	0	0	0	0.366667	0	0	0	0.0666667	0	0	0	0	0	0.433333	0	0	0	0
>ENA|ACK49879|ACK49879.1_2	General secretion pathway protein D	Other	t	AGAAGGADSSAGGGAGSSSGGLGGGGGGKG	0	0	0	1	0.2	0	0.0333333	0	0	0.533333	0	0	0.0333333	0.0333333	0	0	0	0	0	0.166667	0	0	0	0
>ENA|ACK51282|ACK51282.1_1	Type VI secretion protein IcmF	Other	t	PPPAPLPALPAPPPPAAGAAQAAPAATPAP	0	0	0	1	0.4	0	0	0	0	0.0333333	0	0	0	0.0666667	0	0	0.433333	0.0333333	0	0	0.0333333	0	0	0
>ENA|ACL03054|ACL03054.1_1	Preprotein translocase, SecG subunit	Other	t	QAAEEAAPASEAAAATAEEAPAAPAAEATPAPAAE	0	0	0	1	0.542857	0	0	0.2	0	0	0	0	0	0	0	0	0.142857	0.0285714	0	0.0285714	0.0571429	0	0	0
>ENA|ACL03468|ACL03468.1_1	Sec-independent protein translocase protein TatA	Other	t	KKEIDEKNDKEEKEKIEE	0	0	0	1	0	0	0.111111	0.388889	0	0	0	0.111111	0.333333	0	0	0.0555556	0	0	0	0	0	0	0	0
>ENA|ACL03724|ACL03724.1_1	Peptidyl-prolyl cis-trans isomerase	Other	t	GCGGCGGGEGGGCGDGGCGEPGSCCGH	0	0	0	1	0	0.222222	0.037037	0.0740741	0	0.555556	0.037037	0	0	0	0	0	0.037037	0	0	0.037037	0	0	0	0
>ENA|ACL05469|ACL05469.1_1	Pyruvate carboxylase	Other	t	PAAAPAAAPRPAAAPKKAAAKPAAAAAPAV	0	0	0	1	0.6	0	0	0	0	0	0	0	0.1	0	0	0	0.233333	0	0.0333333	0	0	0.0333333	0	0
>ENA|ACL05924|ACL05924.1_1	60 kDa chaperonin	CHAP_GM	t	NAGGMPAMPGGGMGGMGGMGGMM	1	0	0	0	0.0869565	0	0	0	0	0.478261	0	0	0	0	0.304348	0.0434783	0.0869565	0	0	0	0	0	0	0
>ENA|ACL06344|ACL06344.1_1	CheA signal transduction histidine kinase	Other	e	EPEPEPEPEPKAKPKAAKKAKPAAKEAKPK	0	0	0	1	0.233333	0	0	0.2	0	0	0	0	0.3	0	0	0	0.266667	0	0	0	0	0	0	0
>ENA|ACL06697|ACL06697.1_1	Rubredoxin-type Fe(Cys)4 protein	Other	t	PAEAEPAEAAPVEEAPVEAAPVEEPAAEEA	0	0	0	1	0.366667	0	0	0.333333	0	0	0	0	0	0	0	0	0.2	0	0	0	0	0.1	0	0
>ENA|ACL38292|ACL38292.1_1	Luciferase-like monooxygenase	Other	t	AGASGAAHSAGSAGSGSAGAGSAGAGSAGS	0	0	0	1	0.366667	0	0	0	0	0.333333	0.0333333	0	0	0	0	0	0	0	0	0.266667	0	0	0	0
>ENA|ACL39593|ACL39593.1_1	Dihydrolipoamide acetyltransferase component of pyruvate dehydrogenase complex	Other	e	APKQEAPKAAPAAAPAPAAAPAAQAAPAAA	0	0	0	1	0.6	0	0	0.0333333	0	0	0	0	0.0666667	0	0	0	0.233333	0.0666667	0	0	0	0	0	0
>ENA|ACL39593|ACL39593.1_2	Dihydrolipoamide acetyltransferase component of pyruvate dehydrogenase complex	Other	e	PAAAPAEEAPAAEPAQEAPAAPAEEAPAAP	0	0	0	1	0.5	0	0	0.2	0	0	0	0	0	0	0	0	0.266667	0.0333333	0	0	0	0	0	0
>ENA|ACL40344|ACL40344.1_1	2-oxoglutarate dehydrogenase, E1 subunit	Other	e	PAAPAQSPAAAPPAPAAAPAAAPSAPAPAK	0	0	0	1	0.533333	0	0	0	0	0	0	0	0.0333333	0	0	0	0.333333	0.0333333	0	0.0666667	0	0	0	0
>ENA|ACL40432|ACL40432.1_1	LPXTG-motif cell wall anchor domain protein	Other	t	GWGGGHGDGGGGFGGDSGGFGGDMGGGWGG	0	0	0	1	0	0	0.1	0	0.0666667	0.666667	0.0333333	0	0	0	0.0333333	0	0	0	0	0.0333333	0	0	0.0666667	0
>ENA|ACL41537|ACL41537.1_1	Major facilitator superfamily MFS 1	Other	t	PSSSASSTSSSSAVP	0	0	0	1	0.133333	0	0	0	0	0	0	0	0	0	0	0	0.133333	0	0	0.6	0.0666667	0.0666667	0	0
>ENA|ACL41680|ACL41680.1_1	FMN-binding domain protein	Other	t	GSTGTGTPGAGSSGSGSSGSSGTTGSSGTSSGSTGSGSSGSSSSS	0	0	0	1	0.0222222	0	0	0	0	0.333333	0	0	0	0	0	0	0.0222222	0	0	0.466667	0.155556	0	0	0
>ENA|ACL41843|ACL41843.1_1	Single-stranded DNA-binding protein	DRB_GR	t	QRSGGQGGGGFGGGNSGGGFGGGNSGGNQGGNSGGNWGGGGGNQQ	0	1	0	0	0	0	0	0	0.0444444	0.577778	0	0	0	0	0	0.133333	0	0.111111	0.0222222	0.0888889	0	0	0.0222222	0
>ENA|ACL41879|ACL41879.1_1	Putative periplasmic ligand-binding sensor protein	Other	t	NGGSGAAAAGAAAGTGAGVAAGAAGAAGAA	0	0	0	1	0.533333	0	0	0	0	0.333333	0	0	0	0	0	0.0333333	0	0	0	0.0333333	0.0333333	0.0333333	0	0
>ENA|ACL55451|ACL55451.1_1	MaoC domain protein dehydratase	Other	t	AAPAGAAAGPVGAAV	0	0	0	1	0.533333	0	0	0	0	0.2	0	0	0	0	0	0	0.133333	0	0	0	0	0.133333	0	0
>ENA|ACL56612|ACL56612.1_1	Acetyl-coenzyme A carboxylase carboxyl transferase subunit beta	Other	e	APAAEPAEEEAEPLPA	0	0	0	1	0.375	0	0	0.3125	0	0	0	0	0	0.0625	0	0	0.25	0	0	0	0	0	0	0
>ENA|ACL59305|ACL59305.1_1	Protein TolA	Other	t	KAEAQKAEAARAAAEAAKAAAEAKAAAAKAEAQAKAQAEAKAKAE	0	0	0	1	0.577778	0	0	0.155556	0	0	0	0	0.177778	0	0	0	0	0.0666667	0.0222222	0	0	0	0	0
>ENA|ACL59764|ACL59764.1_1	Urease accessory protein UreE	MI_H	t	HDHHGHHGHDHHHHHGHAHDHHHHDHDHGHHHHDH	0	0	1	0	0.0285714	0	0.171429	0	0	0.114286	0.685714	0	0	0	0	0	0	0	0	0	0	0	0	0
>ENA|ACL60346|ACL60346.1_1	Peptidase C14 caspase catalytic subunit p20	Other	t	AARQQQMMQQQAAARQQQQLAAQRQQMMQQ	0	0	0	1	0.233333	0	0	0	0	0	0	0	0	0.0333333	0.133333	0	0	0.5	0.1	0	0	0	0	0
>ENA|ACL60411|ACL60411.1_1	Preprotein translocase, SecG subunit	Other	t	AAPAAPAAPAAPQSR	0	0	0	1	0.533333	0	0	0	0	0	0	0	0	0	0	0	0.266667	0.0666667	0.0666667	0.0666667	0	0	0	0
>ENA|ACL61360|ACL61360.1_1	Pseudouridine synthase	DRB_GR	t	RPGGGPPRGGPPRGGRPPRGH	0	1	0	0	0	0	0	0	0	0.380952	0.047619	0	0	0	0	0	0.333333	0	0.238095	0	0	0	0	0
>ENA|ACM04504|ACM04504.1_1	Dihydrolipoamide acetyltransferase component of pyruvate dehydrogenase complex	Other	e	AAPPPPPVPPAAPPAAAAPAVAVAPVPGLP	0	0	0	1	0.366667	0	0	0	0	0.0333333	0	0	0	0.0333333	0	0	0.433333	0	0	0	0	0.133333	0	0
>ENA|ACM27408|ACM27408.1_1	Urease accessory protein UreE	MI_H	t	HDHGHSHGHDHHDHSHD	0	0	1	0	0	0	0.235294	0	0	0.117647	0.529412	0	0	0	0	0	0	0	0	0.117647	0	0	0	0
>ENA|ACM28060|ACM28060.1_1	Dihydrolipoyllysine-residue succinyltransferase component of 2-oxoglutarate dehydrogenase complex	Other	t	APAAAPAPAAAAPVAAPAVSAPASAMPPAP	0	0	0	1	0.533333	0	0	0	0	0	0	0	0	0	0.0333333	0	0.3	0	0	0.0666667	0	0.0666667	0	0
>ENA|ACM30232|ACM30232.1_1	Protein secretion protein	Other	t	ITSDSSVTSSSTTTSSSSSSSTSSSSSSAI	0	0	0	1	0.0333333	0	0.0333333	0	0	0	0	0.0666667	0	0	0	0	0	0	0	0.633333	0.2	0.0333333	0	0
>ENA|ACN13695|ACN13695.1_1	Macrolide-specific efflux protein (RND family protein)	Other	t	SGGGGGPEQGSGGGPRP	0	0	0	1	0	0	0	0.0588235	0	0.529412	0	0	0	0	0	0	0.176471	0.0588235	0.0588235	0.117647	0	0	0	0
>ENA|ACN14777|ACN14777.1_1	CdhD	Other	e	MEAEKKAAPVKAAAAPAAAPAAAPAAAPAAAPAAAAAPAEDAVEA	0	0	0	1	0.6	0	0.0222222	0.0888889	0	0	0	0	0.0666667	0	0.0222222	0	0.155556	0	0	0	0	0.0444444	0	0
>ENA|ACN16143|ACN16143.1_1	60 kDa chaperonin	CHAP_GM	t	KDGGMPGGMPGGGMGGMGGMGGMM	1	0	0	0	0	0	0.0416667	0	0	0.541667	0	0	0.0416667	0	0.291667	0	0.0833333	0	0	0	0	0	0	0
>ENA|ACN17965|ACN17965.1_1	Single-stranded DNA-binding protein	DRB_GR	t	GGGGGAQQGGGYQGGQGGGAPQGGGYQGNA	0	1	0	0	0.1	0	0	0	0	0.566667	0	0	0	0	0	0.0333333	0.0333333	0.2	0	0	0	0	0	0.0666667
>ENA|ACN82849|ACN82849.1_1	Flagellar biosynthesis regulator FlhF	Other	t	NSNAIYNNPNTSNNNQNNINNQNNINNQNN	0	0	0	1	0.0333333	0	0	0	0	0	0	0.1	0	0	0	0.6	0.0333333	0.1	0	0.0666667	0.0333333	0	0	0.0333333
>ENA|ACN83667|ACN83667.1_1	Pyruvate phosphate dikinase	Other	t	KAAAKKPAAKKAAAKTASAKKPAAKKTASK	0	0	0	1	0.433333	0	0	0	0	0	0	0	0.366667	0	0	0	0.0666667	0	0	0.0666667	0.0666667	0	0	0
>ENA|ACO03068|ACO03068.1_1	TonB family C-domain protein	Other	t	SEKKIPKKSEKPKPKPKVKKKVVKKPVKKPEKKVVKKKIRKEVIK	0	0	0	1	0	0	0	0.0888889	0	0	0	0.0666667	0.488889	0	0	0	0.133333	0	0.0222222	0.0444444	0	0.155556	0	0
>ENA|ACO04182|ACO04182.1_1	Putative lipoprotein	Other	t	LPDPIDDDDDNDGIPDDQDDD	0	0	0	1	0	0	0.571429	0	0	0.047619	0	0.0952381	0	0.047619	0	0.047619	0.142857	0.047619	0	0	0	0	0	0
>ENA|ACO31730|ACO31730.1_1	OmpA family protein	Other	t	AAAASLAAKEAAAQQQQAEAEAQAAQQAAQHAQQQQQAAEQQAEQ	0	0	0	1	0.444444	0	0	0.111111	0	0	0.0222222	0	0.0222222	0.0222222	0	0	0	0.355556	0	0.0222222	0	0	0	0
>ENA|ACO32008|ACO32008.1_1	Polyribonucleotide nucleotidyltransferase	DRB_GR	e	GNRGRRRRRGRGRGPGQGGGGNRGPQ	0	1	0	0	0	0	0	0	0	0.423077	0	0	0	0	0	0.0769231	0.0769231	0.0769231	0.346154	0	0	0	0	0
>ENA|ACO32316|ACO32316.1_1	Collagen triple helix repeat protein	Other	e	ATGATGVTGATGVTGATGATGATGLTGATG	0	0	0	1	0.233333	0	0	0	0	0.333333	0	0	0	0.0333333	0	0	0	0	0	0	0.333333	0.0666667	0	0
>ENA|ACO32316|ACO32316.1_2	Collagen triple helix repeat protein	Other	e	VTGTTGVTGATGDTGVTGATGVTGATGATG	0	0	0	1	0.133333	0	0.0333333	0	0	0.333333	0	0	0	0	0	0	0	0	0	0	0.366667	0.133333	0	0
>ENA|ACO32644|ACO32644.1_1	Type II/III secretion system protein	Other	t	PQTATVNLQASTSSSSSSSSSSSSSSSSSSSTSSSLTLNNLAHLN	0	0	0	1	0.0666667	0	0	0	0	0	0.0222222	0	0	0.111111	0	0.0888889	0.0222222	0.0444444	0	0.511111	0.111111	0.0222222	0	0
>ENA|ACO33580|ACO33580.1_1	Nonpeptidase homolog, peptidase S53 family	Other	t	SSSSSSGSGSGGSGGSGGSGGSGGSGGGST	0	0	0	1	0	0	0	0	0	0.5	0	0	0	0	0	0	0	0	0	0.466667	0.0333333	0	0	0
>ENA|ACO34121|ACO34121.1_1	Dihydrolipoamide acetyltransferase component of pyruvate dehydrogenase complex	Other	t	GGAAGTSAAPAAPAAPAPVAVAPAAAPSAP	0	0	0	1	0.5	0	0	0	0	0.1	0	0	0	0	0	0	0.233333	0	0	0.0666667	0.0333333	0.0666667	0	0
>ENA|ACO34121|ACO34121.1_2	Dihydrolipoamide acetyltransferase component of pyruvate dehydrogenase complex	Other	t	AAAPAPVAAAPAPAAAPRATAPAPAAAVPQ	0	0	0	1	0.566667	0	0	0	0	0	0	0	0	0	0	0	0.266667	0.0333333	0.0333333	0	0.0333333	0.0666667	0	0
>ENA|ACO34121|ACO34121.1_3	Dihydrolipoamide acetyltransferase component of pyruvate dehydrogenase complex	Other	t	INEGGSAAAAASASAPAAAPAPAAAPAPAAPASAPTPAASSSTGA	0	0	0	1	0.488889	0	0	0.0222222	0	0.0666667	0	0.0222222	0	0	0	0.0222222	0.177778	0	0	0.155556	0.0444444	0	0	0
>ENA|ACO34170|ACO34170.1_1	Putative lipoprotein	Other	t	PPDADAPAPATTAAAAH	0	0	0	1	0.470588	0	0.117647	0	0	0	0.0588235	0	0	0	0	0	0.235294	0	0	0	0.117647	0	0	0
>ENA|ACO73128|ACO73128.1_1	Acetyltransferase component of pyruvate dehydrogenase complex	Other	e	QPAAPAVVAASASAPAPATPAPAAAVASQP	0	0	0	1	0.466667	0	0	0	0	0	0	0	0	0	0	0	0.233333	0.0666667	0	0.1	0.0333333	0.1	0	0
>ENA|ACO73592|ACO73592.1_1	AccB	Other	e	PMMQAAPAAAPAAAPVAAPAAPAAAPAVDN	0	0	0	1	0.533333	0	0.0333333	0	0	0	0	0	0	0	0.0666667	0.0333333	0.233333	0.0333333	0	0	0	0.0666667	0	0
>ENA|ACO74130|ACO74130.1_1	Putative serine protease/outer membrane autotransporter	Other	t	TEGGTGGAGGDGGKGGFGAGGGSGGAGGKG	0	0	0	1	0.1	0	0.0333333	0.0333333	0.0333333	0.633333	0	0	0.0666667	0	0	0	0	0	0	0.0333333	0.0666667	0	0	0
>ENA|ACO80608|ACO80608.1_1	Acetyltransferase component of pyruvate dehydrogenase complex	Other	e	APAAAPAPAAAPAKPAAAPAAAAPAPAPVG	0	0	0	1	0.6	0	0	0	0	0.0333333	0	0	0.0333333	0	0	0	0.3	0	0	0	0	0.0333333	0	0
>ENA|ACP25610|ACP25610.1_1	Putative 5-methyltetrahydrofolate--homocysteine methyltransferase	Other	t	AGGGRRGGRAARAGAGGRAE	0	0	0	1	0.3	0	0	0.05	0	0.4	0	0	0	0	0	0	0	0	0.25	0	0	0	0	0
>ENA|ACQ71287|ACQ71287.1_1	DEAD-box ATP-dependent RNA helicase CshA	DRB_GR	e	RGGYRGRNDRRGGGGGRGGDRRGGRGGERR	0	1	0	0	0	0	0.0666667	0.0333333	0	0.466667	0	0	0	0	0	0.0333333	0	0	0.366667	0	0	0	0	0.0333333
>ENA|ACQ81805|ACQ81805.1_1	Peptidase S8 and S53 subtilisin kexin sedolisin	Other	t	PGPPPPPPAPPPAPPNQ	0	0	0	1	0.117647	0	0	0	0	0.0588235	0	0	0	0	0	0.0588235	0.705882	0.0588235	0	0	0	0	0	0
>ENA|ACQ82418|ACQ82418.1_1	Single-stranded DNA-binding protein	DRB_GR	t	SRGGGGGGFGGGGGGGQGGGYGGGQGGGYG	0	1	0	0	0	0	0	0	0.0333333	0.766667	0	0	0	0	0	0	0	0.0666667	0.0333333	0.0333333	0	0	0	0.0666667
>ENA|ACQ82448|ACQ82448.1_1	Integral membrane protein MviN	Other	t	GAGAARAGAVTAAGAAAGAGAAAGAGAATG	0	0	0	1	0.566667	0	0	0	0	0.3	0	0	0	0	0	0	0	0	0.0333333	0	0.0666667	0.0333333	0	0
>ENA|ACQ91924|ACQ91924.1_1	Efflux transporter, RND family, MFP subunit	Other	t	LRAIEPASTSDSSDDDSSSSSSSSSDSSSS	0	0	0	1	0.0666667	0	0.166667	0.0333333	0	0	0	0.0333333	0	0.0333333	0	0	0.0333333	0	0.0333333	0.566667	0.0333333	0	0	0
>ENA|ACQ92151|ACQ92151.1_1	Phospho-N-acetylmuramoyl-pentapeptide-transferase	Other	t	TLVLVLLGLVTLKLR	0	0	0	1	0	0	0	0	0	0.0666667	0	0	0.0666667	0.466667	0	0	0	0	0.0666667	0	0.133333	0.2	0	0
>ENA|ACQ94169|ACQ94169.1_1	Acetyltransferase component of pyruvate dehydrogenase complex	Other	e	AEGAAVAAPAPAAAAPAPVAAPAAAALQDV	0	0	0	1	0.566667	0	0.0333333	0.0333333	0	0.0333333	0	0	0	0.0333333	0	0	0.166667	0.0333333	0	0	0	0.1	0	0
>ENA|ACQ94294|ACQ94294.1_1	Tol-pal system protein YbgF	Other	t	QAASSPQPAAATPAAAQAASDAPTPATPAA	0	0	0	1	0.466667	0	0.0333333	0	0	0	0	0	0	0	0	0	0.2	0.1	0	0.1	0.1	0	0	0
>ENA|ACQ94414|ACQ94414.1_1	Peptidase S11 D-alanyl-D-alanine carboxypeptidase 1	Other	t	EPVVVVKSKPVVKPAVKPVAKPVVKKVAAVKKTVKKTVKKTTKKP	0	0	0	1	0.0888889	0	0	0.0222222	0	0	0	0	0.333333	0	0	0	0.133333	0	0	0.0222222	0.0888889	0.311111	0	0
>ENA|ACR10769|ACR10769.2_3	Pectate lyase	Other	t	QGGSSSSSSSSSSSNSSSSSSSSSSSSSSG	0	0	0	1	0	0	0	0	0	0.1	0	0	0	0	0	0.0333333	0	0.0333333	0	0.833333	0	0	0	0
>ENA|ACR10769|ACR10769.2_4	Pectate lyase	Other	t	AATCGGSSSSSSSSSSSSSSSSSSSSSSSG	0	0	0	1	0.0666667	0.0333333	0	0	0	0.1	0	0	0	0	0	0	0	0	0	0.766667	0.0333333	0	0	0
>ENA|ACR11017|ACR11017.2_1	Endoglucanase	Other	t	GDLCGGGSTSSSSSSSSSSSSSSSSSSSSSSSSSSSSSSSSSSNSSSSNSSTTSSSSSSSSSSSSSSSSSSSSSSSSSSSSSSSSSSSSSSSSSSSSGLPVAGDW	0	0	0	1	0.00952381	0.00952381	0.0190476	0	0	0.0571429	0	0	0	0.0190476	0	0.0190476	0.00952381	0	0	0.809524	0.0285714	0.00952381	0.00952381	0
>ENA|ACR11346|ACR11346.2_1	Endo-1,4-beta-xylanase	Other	t	SDISVTEGSAGGSSSGSSSGGGSSSSGSSS	0	0	0	1	0.0333333	0	0.0333333	0.0333333	0	0.266667	0	0.0333333	0	0	0	0	0	0	0	0.533333	0.0333333	0.0333333	0	0
>ENA|ACR11346|ACR11346.2_3	Endo-1,4-beta-xylanase	Other	t	GGSSSSSSGGSTTSSSSGGSSSSSSGGSSSGSSSSGGTGGSCVCN	0	0	0	1	0	0.0444444	0	0	0	0.288889	0	0	0	0	0	0.0222222	0	0	0	0.555556	0.0666667	0.0222222	0	0
>ENA|ACR11667|ACR11667.2_1	Pectinesterase	Other	t	PTPSPSPSPGPTVTPTPTSTPSITPTPTVT	0	0	0	1	0	0	0	0	0	0.0333333	0	0.0333333	0	0	0	0	0.366667	0	0	0.166667	0.333333	0.0666667	0	0
>ENA|ACR11748|ACR11748.2_3	Beta-xylanase	Other	e	GGGGVVGGNCSSSSSSSSSSSSSSSSSSSS	0	0	0	1	0	0.0333333	0	0	0	0.2	0	0	0	0	0	0.0333333	0	0	0	0.666667	0	0.0666667	0	0
>ENA|ACR11748|ACR11748.2_4	Beta-xylanase	Other	e	SSSSSSSSSSSSSSSSTSSSGGPQFPPFFV	0	0	0	1	0	0	0	0	0.1	0.0666667	0	0	0	0	0	0	0.1	0.0333333	0	0.633333	0.0333333	0.0333333	0	0
>ENA|ACR12052|ACR12052.2_1	Putative CheA signal transduction histidine kinase	Other	t	AKKTTAKKAAPKKAAPKKAVAKKAPAKKAA	0	0	0	1	0.4	0	0	0	0	0	0	0	0.4	0	0	0	0.1	0	0	0	0.0666667	0.0333333	0	0
>ENA|ACR12052|ACR12052.2_2	Putative CheA signal transduction histidine kinase	Other	t	TAEPAAPKKAPAKKAAAKKAPAKKAPAKKAAAKKAPAKMEAETKP	0	0	0	1	0.4	0	0	0.0666667	0	0	0	0	0.311111	0	0.0222222	0	0.155556	0	0	0	0.0444444	0	0	0
>ENA|ACR13952|ACR13952.2_1	Endo-1,4-beta-xylanase	Other	t	GSSGGSSSGGSTSSGSSSGSTTSSSGGGGG	0	0	0	1	0	0	0	0	0	0.4	0	0	0	0	0	0	0	0	0	0.5	0.1	0	0	0
>ENA|ACR13952|ACR13952.2_3	Endo-1,4-beta-xylanase	Other	t	TGRAVAPSGSTSSSSSGGGSTSSTSSSGGGSSSSSSGGGGSCVCN	0	0	0	1	0.0444444	0.0444444	0	0	0	0.266667	0	0	0	0	0	0.0222222	0.0222222	0	0.0222222	0.444444	0.0888889	0.0444444	0	0
>ENA|ACR14054|ACR14054.2_1	FHA domain protein	Other	t	AFLLVLLLAAVLARVLLL	0	0	0	1	0.222222	0	0	0	0.0555556	0	0	0	0	0.5	0	0	0	0	0.0555556	0	0	0.166667	0	0
>ENA|ACR14067|ACR14067.2_1	Chemotaxis protein CheA	Other	e	SDRPAAPPTPPAAASAKPAPAPAAPSSSAA	0	0	0	1	0.4	0	0.0333333	0	0	0	0	0	0.0333333	0	0	0	0.3	0	0.0333333	0.166667	0.0333333	0	0	0
>ENA|ACR14261|ACR14261.2_1	Endo-1,4-beta-xylanase	Other	t	DITVSQTTSSGSSSSTSSSSSSSSSGGPSG	0	0	0	1	0	0	0.0333333	0	0	0.133333	0	0.0333333	0	0	0	0	0.0333333	0.0333333	0	0.566667	0.133333	0.0333333	0	0
>ENA|ACR14618|ACR14618.2_1	O-Glycosyl hydrolase family 30	Other	t	GGSSSSSSSSSSSSSSSSSSGGQLPADIQV	0	0	0	1	0.0333333	0	0.0333333	0	0	0.133333	0	0.0333333	0	0.0333333	0	0	0.0333333	0.0666667	0	0.6	0	0.0333333	0	0
>ENA|ACR73861|ACR73861.1_1	Putative spore cortex-lytic enzyme	Other	t	IEEEQAQIAAQKEAERKAAEEKAAKEAAKA	0	0	0	1	0.366667	0	0	0.266667	0	0	0	0.0666667	0.166667	0	0	0	0	0.1	0.0333333	0	0	0	0	0
>ENA|ACR74478|ACR74478.1_1	ATP-dependent zinc metalloprotease FtsH	Other	e	GNNGSGGNGNNGGNRPGGNGGRNNRGGQGI	0	0	0	1	0	0	0	0	0	0.466667	0	0.0333333	0	0	0	0.3	0.0333333	0.0333333	0.1	0.0333333	0	0	0	0
>ENA|ACR74490|ACR74490.1_1	Glycosyltransferase Family 51 candidate bifunctional family GT51 b-glycosyltransferase/PBP transpeptidase (Candidate murein polymerase)	Other	t	ETGTGASSGAGTGSSGTGTGGSGSSGSGAGASGTGGSGSGGTDTG	0	0	0	1	0.0888889	0	0.0222222	0.0222222	0	0.444444	0	0	0	0	0	0	0	0	0	0.244444	0.177778	0	0	0
>ENA|ACR75178|ACR75178.1_1	Transporter	Other	t	FILPLLILFIFIQGLI	0	0	0	1	0	0	0	0	0.1875	0.0625	0	0.3125	0	0.3125	0	0	0.0625	0.0625	0	0	0	0	0	0
>ENA|ACR75919|ACR75919.1_1	Type IV pilus assembly protein PilM	Other	t	QTDSNSSSDTDSTNQ	0	0	0	1	0	0	0.2	0	0	0	0	0	0	0	0	0.133333	0	0.133333	0	0.333333	0.2	0	0	0
>ENA|ACR76074|ACR76074.1_1	Protein kinase	Other	t	DADNGDEYADDEDDDDEYDESLLDDDDDDE	0	0	0	1	0.0666667	0	0.533333	0.166667	0	0.0333333	0	0	0	0.0666667	0	0.0333333	0	0	0	0.0333333	0	0	0	0.0666667
>ENA|ACR78869|ACR78869.1_1	Membrane protein-like protein	Other	t	SSSSSSSGGGAGGVGGGSGGGGGGAF	0	0	0	1	0.0769231	0	0	0	0.0384615	0.538462	0	0	0	0	0	0	0	0	0	0.307692	0	0.0384615	0	0
>ENA|ACS30833|ACS30833.1_1	RNA polymerase sigma factor SigA	DRB_KA	t	TRKPTAAKTTATAKTTATAKTTAAKKTATT	0	1	0	0	0.3	0	0	0	0	0	0	0	0.2	0	0	0	0.0333333	0	0.0333333	0	0.433333	0	0	0
>ENA|ACS31000|ACS31000.1_1	Predicted aminoglycoside phosphotransferase	Other	t	AQEAAARQAEADAAADAAEDARDAAEDARE	0	0	0	1	0.5	0	0.166667	0.166667	0	0	0	0	0	0	0	0	0	0.0666667	0.1	0	0	0	0	0
>ENA|ACS81076|ACS81076.1_1	60 kDa chaperonin	CHAP_GM	e	MGGMGGMGGMGGMGGMY	1	0	0	0	0	0	0	0	0	0.588235	0	0	0	0	0.352941	0	0	0	0	0	0	0	0	0.0588235
>ENA|ACT49270|ACT49270.1_1	MJ0042 family finger-like protein	Other	t	PESVVPESVVPESVVPESVVPESVVPESVV	0	0	0	1	0	0	0	0.2	0	0	0	0	0	0	0	0	0.2	0	0	0.2	0	0.4	0	0
>ENA|ACT49270|ACT49270.1_2	MJ0042 family finger-like protein	Other	t	PETVEPETVEPETVEPETVEPETVEPETVE	0	0	0	1	0	0	0	0.4	0	0	0	0	0	0	0	0	0.2	0	0	0	0.2	0.2	0	0
>ENA|ACT49493|ACT49493.1_1	DNA topoisomerase 1	DRB_KA	t	AKEAPAKKPAAKKKTTAAKKPAAKPAAKKT	0	1	0	0	0.366667	0	0	0.0333333	0	0	0	0	0.366667	0	0	0	0.133333	0	0	0	0.1	0	0	0
>ENA|ACT50059|ACT50059.1_1	CheA signal transduction histidine kinase	Other	e	AEMAAAAAPAAASAPAAASAPAAPKPAAAA	0	0	0	1	0.666667	0	0	0.0333333	0	0	0	0	0.0333333	0	0.0333333	0	0.166667	0	0	0.0666667	0	0	0	0
>ENA|ACT51827|ACT51827.1_1	Ammonium transporter	Other	e	APAATTTEAAPAAAPAEAAPAAEAAAPAEA	0	0	0	1	0.6	0	0	0.133333	0	0	0	0	0	0	0	0	0.166667	0	0	0	0.1	0	0	0
>ENA|ACT57800|ACT57800.1_1	Transcriptional regulator, MarR family	DRB_KA	t	KSKKKKSKKKTSGKSGKKK	0	1	0	0	0	0	0	0	0	0.105263	0	0	0.631579	0	0	0	0	0	0	0.210526	0.0526316	0	0	0
>ENA|ACT59587|ACT59587.1_1	Acetyl-CoA carboxylase, biotin carboxyl carrier protein	Other	e	AVSYAASAPMMAPAAAPVAAPVAVAAPAAA	0	0	0	1	0.533333	0	0	0	0	0	0	0	0	0	0.0666667	0	0.166667	0	0	0.0666667	0	0.133333	0	0.0333333
>ENA|ACT59924|ACT59924.1_1	Dihydrolipoyllysine-residue succinyltransferase component of 2-oxoglutarate dehydrogenase complex	Other	t	AGASASAAPAAAPASAPAASSASADSSAAV	0	0	0	1	0.533333	0	0.0333333	0	0	0.0333333	0	0	0	0	0	0	0.1	0	0	0.266667	0	0.0333333	0	0
>ENA|ACT92399|ACT92399.1_1	Membrane protein insertase YidC	Other	t	EEAKKKQAELEKKTKKK	0	0	0	1	0.117647	0	0	0.235294	0	0	0	0	0.470588	0.0588235	0	0	0	0.0588235	0	0	0.0588235	0	0	0
>ENA|ACT92740|ACT92740.1_1	Oxidoreductase domain protein	Other	t	PSAGTPAAGTPAAGSPAAGSPAAGSPSAGS	0	0	0	1	0.333333	0	0	0	0	0.2	0	0	0	0	0	0	0.2	0	0	0.2	0.0666667	0	0	0
>ENA|ACT93946|ACT93946.1_1	Preprotein translocase, SecG subunit	Other	t	TTTPAGTATPADTTK	0	0	0	1	0.2	0	0.0666667	0	0	0.0666667	0	0	0.0666667	0	0	0	0.133333	0	0	0	0.466667	0	0	0
>ENA|ACT94490|ACT94490.1_1	TonB-dependent receptor	Other	t	QGGGQAPAAAPAAGGRGAGAPGAGRPQGAR	0	0	0	1	0.333333	0	0	0	0	0.333333	0	0	0	0	0	0	0.133333	0.1	0.1	0	0	0	0	0
>ENA|ACT94927|ACT94927.1_1	Peptidase M56 BlaR1	Other	t	PAPAAAPAKVVPAVPAKPAPAPKPPLPPKKD	0	0	0	1	0.290323	0	0.0322581	0	0	0	0	0	0.16129	0.0322581	0	0	0.387097	0	0	0	0	0.0967742	0	0
>ENA|ACT95352|ACT95352.1_1	Acetyl-CoA carboxylase, biotin carboxyl carrier protein	Other	e	APVAAPAPAIAPAAPAAAAPAASAEPAVSK	0	0	0	1	0.533333	0	0	0.0333333	0	0	0	0.0333333	0.0333333	0	0	0	0.233333	0	0	0.0666667	0	0.0666667	0	0
>ENA|ACT95592|ACT95592.1_1	Outer membrane chaperone Skp (OmpH)	Other	t	AAKPATTPATTPATTPKKK	0	0	0	1	0.263158	0	0	0	0	0	0	0	0.210526	0	0	0	0.210526	0	0	0	0.315789	0	0	0
>ENA|ACT96941|ACT96941.1_1	Dihydrolipoyllysine-residue succinyltransferase component of 2-oxoglutarate dehydrogenase complex	Other	t	KAAPAAAPAAAKPAAAAAPAAAAPAGARAS	0	0	0	1	0.666667	0	0	0	0	0.0333333	0	0	0.0666667	0	0	0	0.166667	0	0.0333333	0.0333333	0	0	0	0
>ENA|ACT96941|ACT96941.1_2	Dihydrolipoyllysine-residue succinyltransferase component of 2-oxoglutarate dehydrogenase complex	Other	t	IEAANGAAPKATAPKAEAAAPAAASAPAAAPAPEPAKAETPAAAP	0	0	0	1	0.511111	0	0	0.0888889	0	0.0222222	0	0.0222222	0.0666667	0	0	0.0222222	0.2	0	0	0.0222222	0.0444444	0	0	0
>ENA|ACU34126|ACU34126.1_1	LPXTG-motif cell wall anchor domain protein	Other	t	ATTTTAPPTTTAPTTTPPTTAPPTTTAGPI	0	0	0	1	0.166667	0	0	0	0	0.0333333	0	0.0333333	0	0	0	0	0.266667	0	0	0	0.5	0	0	0
>ENA|ACU34239|ACU34239.1_1	Beta-lactamase	Other	e	TATTNTGTSTSTGTGTSTGTGTGTGTGTAV	0	0	0	1	0.0666667	0	0	0	0	0.266667	0	0	0	0	0	0.0333333	0	0	0	0.1	0.5	0.0333333	0	0
>ENA|ACU34277|ACU34277.1_1	D-alanyl-D-alaninecarboxypeptidase/D-alanyl-D-al anine-endopeptidase	Other	e	AGAGGAGAAALAAGAAALAAGAAGAQASGAQGGGAQSGGGQAGGG	0	0	0	1	0.444444	0	0	0	0	0.377778	0	0	0	0.0444444	0	0	0	0.0888889	0	0.0444444	0	0	0	0
>ENA|ACU34983|ACU34983.1_1	SNARE associated Golgi protein	Other	t	PHHGHPQSGPGHHGPGHGGPGHGGPGHPGP	0	0	0	1	0	0	0	0	0	0.4	0.266667	0	0	0	0	0	0.266667	0.0333333	0	0.0333333	0	0	0	0
>ENA|ACU35686|ACU35686.1_1	N-acetylglucosamine-1-phosphateuridyltransferase-like protein	Other	t	GGGAGGGGAGGGGVGGLTRAS	0	0	0	1	0.142857	0	0	0	0	0.619048	0	0	0	0.047619	0	0	0	0	0.047619	0.047619	0.047619	0.047619	0	0
>ENA|ACU35820|ACU35820.1_1	Alpha-L-arabinofuranosidase B	Other	e	QPADVAQPAAAAQPAAAAQPADVAQPAAAA	0	0	0	1	0.533333	0	0.0666667	0	0	0	0	0	0	0	0	0	0.166667	0.166667	0	0	0	0.0666667	0	0
>ENA|ACU36052|ACU36052.1_1	Small GTP-binding protein	Other	t	GSSRSGGGSRSGGGSGSGGGGGRGGGSGLF	0	0	0	1	0	0	0	0	0.0333333	0.566667	0	0	0	0.0333333	0	0	0	0	0.1	0.266667	0	0	0	0
>ENA|ACU36235|ACU36235.1_1	LPXTG-motif cell wall anchor domain protein	Other	t	PTTTTGPTTTTTTSTTAPTTTSNASTPAAT	0	0	0	1	0.133333	0	0	0	0	0.0333333	0	0	0	0	0	0.0333333	0.133333	0	0	0.1	0.566667	0	0	0
>ENA|ACU36638|ACU36638.1_1	Cna B domain protein	Other	e	TTTRGTTTGGTTTGGTTTGGTTTGPDGGYL	0	0	0	1	0	0	0.0333333	0	0	0.333333	0	0	0	0.0333333	0	0	0.0333333	0	0.0333333	0	0.5	0	0	0.0333333
>ENA|ACU37492|ACU37492.1_1	ABC transporter related	Other	e	GRGRAGAVRAGAAAGRAGGGRAGASGAGAG	0	0	0	1	0.366667	0	0	0	0	0.4	0	0	0	0	0	0	0	0	0.166667	0.0333333	0	0.0333333	0	0
>ENA|ACU38007|ACU38007.1_1	Endoglucanase	Other	t	TSTTTTTTTTTTTTTTVPPTGSCTASYTTT	0	0	0	1	0.0333333	0.0333333	0	0	0	0.0333333	0	0	0	0	0	0	0.0666667	0	0	0.1	0.666667	0.0333333	0	0.0333333
>ENA|ACU38390|ACU38390.1_1	Methyl-accepting chemotaxis sensory transducer	Other	t	AEAAAAAAEEAAAHAGEAAQAAARATAHAE	0	0	0	1	0.633333	0	0	0.166667	0	0.0333333	0.0666667	0	0	0	0	0	0	0.0333333	0.0333333	0	0.0333333	0	0	0
>ENA|ACU38437|ACU38437.1_1	Amino acid adenylation domain protein	Other	e	LAVDLDADLAADLDADLAADLAADLAADLT	0	0	0	1	0.366667	0	0.3	0	0	0	0	0	0	0.266667	0	0	0	0	0	0	0.0333333	0.0333333	0	0
>ENA|ACU39811|ACU39811.1_1	Histone family protein DNA-binding protein	DRB_KA	t	ATAAKATTTAAKPATTATKAPAAKATTTRT	0	1	0	0	0.4	0	0	0	0	0	0	0	0.133333	0	0	0	0.0666667	0	0.0333333	0	0.366667	0	0	0
>ENA|ACU39811|ACU39811.1_3	Histone family protein DNA-binding protein	DRB_KA	t	APAKATATKAASTKTAAAAKTAAPAAAATT	0	1	0	0	0.533333	0	0	0	0	0	0	0	0.133333	0	0	0	0.0666667	0	0	0.0333333	0.233333	0	0	0
>ENA|ACU39811|ACU39811.1_4	Histone family protein DNA-binding protein	DRB_KA	t	AKRTTTRKTTTAAKK	0	1	0	0	0.2	0	0	0	0	0	0	0	0.266667	0	0	0	0	0	0.133333	0	0.4	0	0	0
>ENA|ACU39919|ACU39919.1_1	Dihydroxyacetone kinase, phosphotransfer subunit	Other	t	RAGGGAAGDGADGGADGGAGAGAGAGAGPG	0	0	0	1	0.333333	0	0.1	0	0	0.5	0	0	0	0	0	0	0.0333333	0	0.0333333	0	0	0	0	0
>ENA|ACU40057|ACU40057.1_1	2-oxoglutarate dehydrogenase, E1 subunit	Other	e	PAPSSAPKPKAAAPAKPAAAPAAKPAPAQA	0	0	0	1	0.466667	0	0	0	0	0	0	0	0.133333	0	0	0	0.3	0.0333333	0	0.0666667	0	0	0	0
>ENA|ACU40109|ACU40109.1_1	Protein translocase subunit SecA	Other	t	RARARAAAAAQAEAQQQAQVQAQQQAAAAR	0	0	0	1	0.5	0	0	0.0333333	0	0	0	0	0	0	0	0	0	0.3	0.133333	0	0	0.0333333	0	0
>ENA|ACU59117|ACU59117.1_1	30S ribosomal protein S3	DRB_GR	e	RGGDRRGGDNRGGDRRGGDNRGGGRR	0	1	0	0	0	0	0.153846	0	0	0.423077	0	0	0	0	0	0.0769231	0	0	0.346154	0	0	0	0	0
>ENA|ACU69289|ACU69289.1_1	Single-stranded DNA-binding protein	DRB_GR	t	GGGGGWGGNSGGGGNSGGGGGGGGSWGGNSGGGGGNSGGGNQGGG	0	1	0	0	0	0	0	0	0	0.711111	0	0	0	0	0	0.111111	0	0.0222222	0	0.111111	0	0	0.0444444	0
>ENA|ACU69407|ACU69407.1_1	Phosphate ABC transporter, periplasmic phosphate-binding protein	Other	t	GSHGGSSGGGSGGSGGSSGGSGGGGGTSGG	0	0	0	1	0	0	0	0	0	0.633333	0.0333333	0	0	0	0	0	0	0	0	0.3	0.0333333	0	0	0
>ENA|ACU69717|ACU69717.1_1	Basic membrane lipoprotein	Other	e	ASSSSSSTGTSSSSSASSSSSTSGSASNAN	0	0	0	1	0.133333	0	0	0	0	0.0666667	0	0	0	0	0	0.0666667	0	0	0	0.633333	0.1	0	0	0
>ENA|ACU70091|ACU70091.1_1	Serine/threonine protein kinase	Other	t	GAAGAAGAAGTAASAAGAAGAAGTAASAAS	0	0	0	1	0.6	0	0	0	0	0.233333	0	0	0	0	0	0	0	0	0	0.1	0.0666667	0	0	0
>ENA|ACU70750|ACU70750.1_1	Dihydrolipoamide acetyltransferase component of pyruvate dehydrogenase complex	Other	t	QQAAPAPQAAPAPQPQAQQQPAPQAQAPAQ	0	0	0	1	0.366667	0	0	0	0	0	0	0	0	0	0	0	0.266667	0.366667	0	0	0	0	0	0
>ENA|ACU70750|ACU70750.1_2	Dihydrolipoamide acetyltransferase component of pyruvate dehydrogenase complex	Other	t	AQPQQQAAPAPQAAPAPQAQPQQQAAPAPQ	0	0	0	1	0.366667	0	0	0	0	0	0	0	0	0	0	0	0.266667	0.366667	0	0	0	0	0	0
>ENA|ACU71198|ACU71198.1_1	SURF1-like protein	Other	t	AATPTTATATATATAPAP	0	0	0	1	0.444444	0	0	0	0	0	0	0	0	0	0	0	0.166667	0	0	0	0.388889	0	0	0
>ENA|ACU72221|ACU72221.1_1	Putative sensor with HAMP domain	Other	t	GRAAAEAAQAAQAQAAQAAQAQAVQAAQAA	0	0	0	1	0.6	0	0	0.0333333	0	0.0333333	0	0	0	0	0	0	0	0.266667	0.0333333	0	0	0.0333333	0	0
>ENA|ACU74635|ACU74635.1_1	Import inner membrane translocase subunit Tim44	Other	t	HGFGGGGGGGGHGGGGGGFHGGGVGFVGGG	0	0	0	1	0	0	0	0	0.1	0.733333	0.1	0	0	0	0	0	0	0	0	0	0	0.0666667	0	0
>ENA|ACU74872|ACU74872.1_1	1-phosphofructokinase	Other	e	MAMAMAMAMAMAMAMAMAMAMAMAMAAQRS	0	0	0	1	0.466667	0	0	0	0	0	0	0	0	0	0.433333	0	0	0.0333333	0.0333333	0.0333333	0	0	0	0
>ENA|ACU75248|ACU75248.1_1	Putative membrane protein	Other	t	SAGLAASGAGMAGGAAAAGAGAGAGAGAGA	0	0	0	1	0.5	0	0	0	0	0.366667	0	0	0	0.0333333	0.0333333	0	0	0	0	0.0666667	0	0	0	0
>ENA|ACU75402|ACU75402.1_1	Glucanase	Other	t	TTPSTTPSTTPSTTPSTTPSTTPSTPPSTT	0	0	0	1	0	0	0	0	0	0	0	0	0	0	0	0	0.266667	0	0	0.233333	0.5	0	0	0
>ENA|ACU75529|ACU75529.1_1	Glucanase	Other	t	TPPPTTPTTTPSTPSTTPTTTPSTTPSTTPSTTPSTTPSTTPSTT	0	0	0	1	0	0	0	0	0	0	0	0	0	0	0	0	0.288889	0	0	0.177778	0.533333	0	0	0
>ENA|ACU75852|ACU75852.1_1	DNA primase	DRB_GR	e	GGYGGGQGGQGGQGGYGGGRGGGRGGGRDD	0	1	0	0	0	0	0.0666667	0	0	0.666667	0	0	0	0	0	0	0	0.1	0.1	0	0	0	0	0.0666667
>ENA|ACU77131|ACU77131.1_1	ABC-type branched-chain amino acid transport systems periplasmic component-like protein	Other	e	TTGGKSTGGTTGGKTSGGTTGGTGGGSGGG	0	0	0	1	0	0	0	0	0	0.533333	0	0	0.0666667	0	0	0	0	0	0	0.1	0.3	0	0	0
>ENA|ACU77131|ACU77131.1_2	ABC-type branched-chain amino acid transport systems periplasmic component-like protein	Other	e	GGTTGGTTGGTTGGSSGGSVSGGTTGGSSG	0	0	0	1	0	0	0	0	0	0.5	0	0	0	0	0	0	0	0	0	0.2	0.266667	0.0333333	0	0
>ENA|ACU88711|ACU88711.1_1	TonB family protein	Other	t	EPKKPEPKKEEPKKEEPKKEEPKKTAKEEP	0	0	0	1	0.0333333	0	0	0.333333	0	0	0	0	0.366667	0	0	0	0.233333	0	0	0	0.0333333	0	0	0
>ENA|ACU90499|ACU90499.1_1	Polyribonucleotide nucleotidyltransferase	DRB_GR	e	RGGDRPRGGDRGGPRR	0	1	0	0	0	0	0.125	0	0	0.375	0	0	0	0	0	0	0.125	0	0.375	0	0	0	0	0
>ENA|ACU90713|ACU90713.1_1	Putative transmembrane signal peptide protein	Other	t	APGSSSGMGGGGSSGGGGGGGGGGGW	0	0	0	1	0.0384615	0	0	0	0	0.653846	0	0	0	0	0.0384615	0	0.0384615	0	0	0.192308	0	0	0.0384615	0
>ENA|ACU93981|ACU93981.1_1	Indolepyruvate ferredoxin oxidreductase, alpha/beta subunit	Other	t	LSASSPSATSRSSSTESSASSAHSSSASSL	0	0	0	1	0.166667	0	0	0.0333333	0	0	0.0333333	0	0	0.0666667	0	0	0.0333333	0	0.0333333	0.566667	0.0666667	0	0	0
>ENA|ACU94531|ACU94531.1_1	Cell envelope-related function transcriptional attenuator common domain protein	Other	e	STVVDSSSSSGNTLSSSSPSSSSTSSGNTSSTRHSSNR	0	0	0	1	0	0	0.0263158	0	0	0.0526316	0.0263158	0	0	0.0263158	0	0.0789474	0.0263158	0	0.0526316	0.526316	0.131579	0.0526316	0	0
>ENA|ACU94862|ACU94862.1_1	Sec-independent protein secretion pathway component	Other	t	ASKPTASKSAASPKPTASKSASSKAASKPA	0	0	0	1	0.3	0	0	0	0	0	0	0	0.2	0	0	0	0.133333	0	0	0.3	0.0666667	0	0	0
>ENA|ACU94919|ACU94919.1_1	Predicted Fe-S oxidoreductase	Other	t	VEAPDAADAAAAAAIAV	0	0	0	1	0.588235	0	0.117647	0.0588235	0	0	0	0.0588235	0	0	0	0	0.0588235	0	0	0	0	0.117647	0	0
>ENA|ACU94924|ACU94924.1_1	Periplasmic component of amino acid ABC-type transporter/signal transduction system	Other	t	AASSSTTESSSDSSSGTSTSSTEATTSSDS	0	0	0	1	0.1	0	0.0666667	0.0666667	0	0.0333333	0	0	0	0	0	0	0	0	0	0.5	0.233333	0	0	0
>ENA|ACV05120|ACV05120.1_1	Serine/threonine protein phosphatase	Other	t	SGSSGSSGTSSSSSPSSSSTSGSASPSPSPSPTSGGSSS	0	0	0	1	0.025641	0	0	0	0	0.153846	0	0	0	0	0	0	0.128205	0	0	0.615385	0.0769231	0	0	0
>ENA|ACV05404|ACV05404.1_1	Outer membrane protein/peptidoglycan-associated (Lipo)protein	Other	t	PSASSPAESSPAESSPAAPSPSASSPAAPS	0	0	0	1	0.266667	0	0	0.0666667	0	0	0	0	0	0	0	0	0.266667	0	0	0.4	0	0	0	0
>ENA|ACV06683|ACV06683.1_1	Transglutaminase-like enzyme, predicted cysteine protease	Other	t	SEASPSPASPSPSEASPSPSQASPSPSPSS	0	0	0	1	0.133333	0	0	0.0666667	0	0	0	0	0	0	0	0	0.3	0.0333333	0	0.466667	0	0	0	0
>ENA|ACV07004|ACV07004.1_1	Predicted membrane protein	Other	t	RRRVRRWGRRPWPRG	0	0	0	1	0	0	0	0	0	0.133333	0	0	0	0	0	0	0.133333	0	0.533333	0	0	0.0666667	0.133333	0
>ENA|ACV07553|ACV07553.1_1	DNA polymerase III, subunit gamma/tau	DRB_GR	e	GPGGAGAPGGPGGRGPGGTGGAPGGPGAGG	0	1	0	0	0.133333	0	0	0	0	0.6	0	0	0	0	0	0	0.2	0	0.0333333	0	0.0333333	0	0	0
>ENA|ACV07844|ACV07844.1_1	Serine/threonine protein kinase with PASTA sensor(S)	Other	t	GNGDEGDGGWGNGDQGGEDDD	0	0	0	1	0	0	0.285714	0.0952381	0	0.428571	0	0	0	0	0	0.0952381	0	0.047619	0	0	0	0	0.047619	0
>ENA|ACV07945|ACV07945.1_1	Putative sensor with HAMP domain	Other	t	PQQPAQQANQFGQPQQPQQQQPQPQQPIQQ	0	0	0	1	0.0666667	0	0	0	0.0333333	0.0333333	0	0.0333333	0	0	0	0.0333333	0.233333	0.566667	0	0	0	0	0	0
>ENA|ACV08097|ACV08097.1_1	Glycosyl transferase family 51	Other	t	SGGNTRNGGSNNGGGNNGGSSNNGGDRGNSGGDD	0	0	0	1	0	0	0.0882353	0	0	0.411765	0	0	0	0	0	0.264706	0	0	0.0588235	0.147059	0.0294118	0	0	0
>ENA|ACV09834|ACV09834.1_1	DNA topoisomerase 1	DRB_KA	t	KRATRTTAKKSTATKKTTTTAAKKTPAKKTTATKKTQS	0	1	0	0	0.184211	0	0	0	0	0	0	0	0.289474	0	0	0	0.0263158	0.0263158	0.0526316	0.0526316	0.368421	0	0	0
>ENA|ACV21245|ACV21245.1_1	Sortase, SrtB family	Other	t	EGEATDEAAAEGEAAETEAEAASA	0	0	0	1	0.416667	0	0.0416667	0.333333	0	0.0833333	0	0	0	0	0	0	0	0	0	0.0416667	0.0833333	0	0	0
>ENA|ACV21273|ACV21273.1_1	ATP-dependent zinc metalloprotease FtsH	Other	e	PVAPAVPEAPQPPAAPQQ	0	0	0	1	0.277778	0	0	0.0555556	0	0	0	0	0	0	0	0	0.388889	0.166667	0	0	0	0.111111	0	0
>ENA|ACV21495|ACV21495.1_1	Transglutaminase-like enzyme, predicted cysteine protease	Other	t	AAEEPAAEEAATEEAATEEPAAEATTEQAAPEATAEEEEAPAEAE	0	0	0	1	0.4	0	0	0.377778	0	0	0	0	0	0	0	0	0.0888889	0.0222222	0	0	0.111111	0	0	0
>ENA|ACV21526|ACV21526.1_1	50S ribosomal protein L31	DRB_KA	e	AKKAAKAAAVAEAEAKKKAEREAKAAAKAARAAEFAKKAEAEAAKAAAAAEAAAAEAPAEEAAEEAAAE	0	1	0	0	0.565217	0	0	0.202899	0.0144928	0	0	0	0.15942	0	0	0	0.0144928	0	0.0289855	0	0	0.0144928	0	0
>ENA|ACV21640|ACV21640.1_1	Activator of osmoprotectant transporter ProP	Other	e	EEKAAEEEDAAKAEAEAEAEEKAKAEEEAAVEAEAAAAPEPEPAP	0	0	0	1	0.4	0	0.0222222	0.377778	0	0	0	0	0.0888889	0	0	0	0.0888889	0	0	0	0	0.0222222	0	0
>ENA|ACV22979|ACV22979.1_1	Septum formation initiator	Other	t	ESADDAAAETEAEAEAEAETGAEAETGAEA	0	0	0	1	0.4	0	0.0666667	0.333333	0	0.0666667	0	0	0	0	0	0	0	0	0	0.0333333	0.1	0	0	0
>ENA|ACV23372|ACV23372.1_1	Trypsin-like serine protease with C-terminal PDZ domain	Other	t	TYAQQQAFAQQQAYAQQQAQQAQQAAQAKQ	0	0	0	1	0.333333	0	0	0	0.0333333	0	0	0	0.0333333	0	0	0	0	0.5	0	0	0.0333333	0	0	0.0666667
>ENA|ACV23374|ACV23374.1_1	Predicted membrane protein	Other	t	PLSEAFAPAAEPVAAPTAAAAAAAAAPAAAAAFQPQAQPAYQPQP	0	0	0	1	0.488889	0	0	0.0444444	0.0444444	0	0	0	0	0.0222222	0	0	0.2	0.111111	0	0.0222222	0.0222222	0.0222222	0	0.0222222
>ENA|ACV23706|ACV23706.1_1	Protein kinase family protein with PASTA domain	Other	t	NNGNNGNNGDNGGNNGGNGDNGGNSETPNT	0	0	0	1	0	0	0.0666667	0.0333333	0	0.333333	0	0	0	0	0	0.433333	0.0333333	0	0	0.0333333	0.0666667	0	0	0
>ENA|ACV27034|ACV27034.1_1	TonB family protein	Other	t	EAEERRQEEERRAQEQLRQEEERERQAELAAEREQQQAQQQAQQQ	0	0	0	1	0.155556	0	0	0.311111	0	0	0	0	0	0.0444444	0	0	0	0.311111	0.177778	0	0	0	0	0
>ENA|ACV27261|ACV27261.1_1	Protein TolA	Other	t	EKQEKLEQEKQKQLAAEKQKKLEEEKKKEE	0	0	0	1	0.0666667	0	0	0.333333	0	0	0	0	0.333333	0.1	0	0	0	0.166667	0	0	0	0	0	0
>ENA|ACV27261|ACV27261.1_2	Protein TolA	Other	t	EEEKRKKAEAERKRKEEEERKRKEAEAEQK	0	0	0	1	0.133333	0	0	0.4	0	0	0	0	0.266667	0	0	0	0	0.0333333	0.166667	0	0	0	0	0
>ENA|ACV34089|ACV34089.1_1	Ammonium transporter	Other	e	TTTAVAAPAAAPAAGAPSADPAAPAAAPAP	0	0	0	1	0.533333	0	0.0333333	0	0	0.0333333	0	0	0	0	0	0	0.233333	0	0	0.0333333	0.1	0.0333333	0	0
>ENA|ACV34737|ACV34737.1_1	Non-specific protein-tyrosine kinase	Other	t	GYGYGYGYGYGYGYGYGYGSSDGA	0	0	0	1	0.0416667	0	0.0416667	0	0	0.458333	0	0	0	0	0	0	0	0	0	0.0833333	0	0	0	0.375
>ENA|ACV35139|ACV35139.1_1	Acetyltransferase component of pyruvate dehydrogenase complex	Other	e	AAAPTAAAAAPVTAAATAAPATGGVAPPPA	0	0	0	1	0.533333	0	0	0	0	0.0666667	0	0	0	0	0	0	0.2	0	0	0	0.133333	0.0666667	0	0
>ENA|ACV35565|ACV35565.1_1	60 kDa chaperonin	CHAP_GM	t	EEKPAMGGGGMGGMGGMGGMGGMDM	1	0	0	0	0.04	0	0.04	0.08	0	0.48	0	0	0.04	0	0.28	0	0.04	0	0	0	0	0	0	0
>ENA|ACV36064|ACV36064.1_1	Phospholipase D/Transphosphatidylase	Other	t	NHGHHGHGGHNGHDAHKGHNGG	0	0	0	1	0.0454545	0	0.0454545	0	0	0.363636	0.363636	0	0.0454545	0	0	0.136364	0	0	0	0	0	0	0	0
>ENA|ACV36715|ACV36715.1_1	Sporulation domain protein	Other	t	APAEAPAEAPAEAPAAVPVPAEPEATAAPL	0	0	0	1	0.433333	0	0	0.166667	0	0	0	0	0	0.0333333	0	0	0.266667	0	0	0	0.0333333	0.0666667	0	0
>ENA|ACV36869|ACV36869.1_1	Extracellular ligand-binding receptor	Other	t	AAPAPAPAPAAPAAAPAPEAKK	0	0	0	1	0.545455	0	0	0.0454545	0	0	0	0	0.0909091	0	0	0	0.318182	0	0	0	0	0	0	0
>ENA|ACV37462|ACV37462.1_1	Protein TolA	Other	t	EEPKPKELPKKEEPKAKELPKKEEPKAKEP	0	0	0	1	0.0666667	0	0	0.3	0	0	0	0	0.333333	0.0666667	0	0	0.233333	0	0	0	0	0	0	0
>ENA|ACV37556|ACV37556.1_1	Response regulator receiver protein	Other	t	AARREAERLAAEEAARREAERLAAEEAARR	0	0	0	1	0.4	0	0	0.266667	0	0	0	0	0	0.0666667	0	0	0	0	0.266667	0	0	0	0	0
>ENA|ACV37675|ACV37675.1_1	Nitrogenase iron protein	Other	t	KTAAQLAAETAEALAAA	0	0	0	1	0.529412	0	0	0.117647	0	0	0	0	0.0588235	0.117647	0	0	0	0.0588235	0	0	0.117647	0	0	0
>ENA|ACV54087|ACV54087.1_1	Membrane protein-like protein	Other	t	GGFGGGFSGGGGGGFGGGGGAR	0	0	0	1	0.0454545	0	0	0	0.136364	0.727273	0	0	0	0	0	0	0	0	0.0454545	0.0454545	0	0	0	0
>ENA|ACV55109|ACV55109.1_1	DNA topoisomerase	DRB_KA	e	AKAPAKKPAAKKAPAKRAPAAKKD	0	1	0	0	0.416667	0	0.0416667	0	0	0	0	0	0.333333	0	0	0	0.166667	0	0.0416667	0	0	0	0	0
>ENA|ACV67786|ACV67786.1_1	Polyribonucleotide nucleotidyltransferase	DRB_GR	t	KGPGGGGRGGRDNGPRGGGDRR	0	1	0	0	0	0	0.0909091	0	0	0.5	0	0	0.0454545	0	0	0.0454545	0.0909091	0	0.227273	0	0	0	0	0
>ENA|ACV67948|ACV67948.1_1	CheA signal transduction histidine kinase	Other	e	AAPSAPSPQAAPSTPEPASSEPESSAPAAP	0	0	0	1	0.3	0	0	0.1	0	0	0	0	0	0	0	0	0.3	0.0333333	0	0.233333	0.0333333	0	0	0
>ENA|ACV76513|ACV76513.1_1	Serine/threonine protein kinase with PASTA sensor(S)	Other	t	SPATPPAATPPAAATP	0	0	0	1	0.375	0	0	0	0	0	0	0	0	0	0	0	0.375	0	0	0.0625	0.1875	0	0	0
>ENA|ACV78253|ACV78253.1_1	Dihydrolipoamide acetyltransferase component of pyruvate dehydrogenase complex	Other	e	AAAPEPEPAPKAEAKPEAPKPAAAAAPAAP	0	0	0	1	0.466667	0	0	0.133333	0	0	0	0	0.1	0	0	0	0.3	0	0	0	0	0	0	0
>ENA|ACV78253|ACV78253.1_2	Dihydrolipoamide acetyltransferase component of pyruvate dehydrogenase complex	Other	e	EAAKAQAAAPAPAAAPAAAAPAAAPAAGSS	0	0	0	1	0.633333	0	0	0.0333333	0	0.0333333	0	0	0.0333333	0	0	0	0.166667	0.0333333	0	0.0666667	0	0	0	0
>ENA|ACV78532|ACV78532.1_1	Peptidase M15B and M15C DD-carboxypeptidase VanY/endolysin	Other	t	AAQASAAASSAAASAASAAAVAAAAAIAAG	0	0	0	1	0.7	0	0	0	0	0.0333333	0	0.0333333	0	0	0	0	0	0.0333333	0	0.166667	0	0.0333333	0	0
>ENA|ACV78532|ACV78532.1_2	Peptidase M15B and M15C DD-carboxypeptidase VanY/endolysin	Other	t	ERRAAESVASVAAAASSSAAASSSAAAASSSAAAARSAAAASSSSAVAAASSAAAASRLAEQSRAAASASAMAQSAAQASAAASSAAASA	0	0	0	1	0.522222	0	0	0.0333333	0	0	0	0	0	0.0111111	0.0111111	0	0	0.0333333	0.0555556	0.3	0	0.0333333	0	0
>ENA|ACV79484|ACV79484.1_1	Bifunctional glutamine synthetase adenylyltransferase/adenylyl-removing enzyme	Other	e	RNPNRNRSRSRSRSRNR	0	0	0	1	0	0	0	0	0	0	0	0	0	0	0	0.235294	0.0588235	0	0.470588	0.235294	0	0	0	0
>ENA|ACV79532|ACV79532.1_2	Polysaccharide deacetylase	Other	t	GTGTPTPTSTTTPTSTGTTTRTTTPTTTQP	0	0	0	1	0	0	0	0	0	0.1	0	0	0	0	0	0	0.166667	0.0333333	0.0333333	0.0666667	0.6	0	0	0
>ENA|ACV80396|ACV80396.1_1	Dihydrolipoamide acetyltransferase component of pyruvate dehydrogenase complex	Other	e	APAARAATAPAPAAPAAAPATTAPRPAVPA	0	0	0	1	0.533333	0	0	0	0	0	0	0	0	0	0	0	0.266667	0	0.0666667	0	0.1	0.0333333	0	0
>ENA|ACV80526|ACV80526.1_1	Beta-ketoacyl synthase	Other	e	PAVTPPPVAPPVAPPVAPPPITPPPVAPPA	0	0	0	1	0.2	0	0	0	0	0	0	0.0333333	0	0	0	0	0.533333	0	0	0	0.0666667	0.166667	0	0
>ENA|ACV80837|ACV80837.1_1	Transglycosylase domain protein	Other	t	ASTGSSSGSSSSSSSNSGSSSSSSSSAAPV	0	0	0	1	0.1	0	0	0	0	0.1	0	0	0	0	0	0.0333333	0.0333333	0	0	0.666667	0.0333333	0.0333333	0	0
>ENA|ACV80838|ACV80838.1_1	Transglycosylase domain protein	Other	t	APAPAAQAAPASQAPASSAPASQSAAPAPA	0	0	0	1	0.5	0	0	0	0	0	0	0	0	0	0	0	0.233333	0.1	0	0.166667	0	0	0	0
>ENA|ACX65636|ACX65636.1_1	Metallophosphoesterase	Other	t	GGGNNGGGNNGNNGNNGNNGNNSNNGGGSN	0	0	0	1	0	0	0	0	0	0.433333	0	0	0	0	0	0.5	0	0	0	0.0666667	0	0	0	0
>ENA|ACX82209|ACX82209.2_1	Fumarate reductase flavoprotein subunit	Other	t	AAEAAAKAKEQAQAGKE	0	0	0	1	0.470588	0	0	0.176471	0	0.0588235	0	0	0.176471	0	0	0	0	0.117647	0	0	0	0	0	0
>ENA|ACX83444|ACX83444.2_1	Acetyl-CoA carboxylase	Other	e	MAAPAAPVAAPTPSAPAASPAPAAAPAASE	0	0	0	1	0.5	0	0	0.0333333	0	0	0	0	0	0	0.0333333	0	0.266667	0	0	0.1	0.0333333	0.0333333	0	0
>ENA|ACY12715|ACY12715.1_1	Serine/threonine protein kinase with TPR repeats	Other	t	SAKPAASAKPAASAKPAASAKPAAAASPKT	0	0	0	1	0.466667	0	0	0	0	0	0	0	0.166667	0	0	0	0.166667	0	0	0.166667	0.0333333	0	0	0
>ENA|ACY12761|ACY12761.1_1	Putative CheA signal transduction histidine kinase	Other	t	DAGEAQADAAEAADAGEDAAADADTAADAG	0	0	0	1	0.5	0	0.233333	0.1	0	0.1	0	0	0	0	0	0	0	0.0333333	0	0	0.0333333	0	0	0
>ENA|ACY12842|ACY12842.1_1	Serine/threonine protein kinase	Other	t	RRPRQGGGSGSGSGGSGSGSGGSDGSGGDS	0	0	0	1	0	0	0.0666667	0	0	0.466667	0	0	0	0	0	0	0.0333333	0.0333333	0.1	0.3	0	0	0	0
>ENA|ACY13921|ACY13921.1_1	Amino acid adenylation domain protein	Other	e	HASAVGAGAGEGAGEGAGEGAGEGAGEGEG	0	0	0	1	0.266667	0	0	0.2	0	0.433333	0.0333333	0	0	0	0	0	0	0	0	0.0333333	0	0.0333333	0	0
>ENA|ACY14293|ACY14293.1_1	Peptidoglycan-binding lysin domain protein	Other	t	QQRAGGGGAGGGGAGGAGAGGGGAAGAG	0	0	0	1	0.285714	0	0	0	0	0.607143	0	0	0	0	0	0	0	0.0714286	0.0357143	0	0	0	0	0
>ENA|ACY14473|ACY14473.1_1	NADH-ubiquinone/plastoquinone oxidoreductase chain 6	Other	t	AEPAAAAAAADTAGAEMAGAEAAEAEMAAA	0	0	0	1	0.6	0	0.0333333	0.166667	0	0.0666667	0	0	0	0	0.0666667	0	0.0333333	0	0	0	0.0333333	0	0	0
>ENA|ACY14531|ACY14531.1_1	Serine/threonine protein kinase	Other	t	ESDEERERELRRQRRRERRERRERRERGED	0	0	0	1	0	0	0.0666667	0.333333	0	0.0333333	0	0	0	0.0333333	0	0	0	0.0333333	0.466667	0.0333333	0	0	0	0
>ENA|ACY14534|ACY14534.1_1	TonB-dependent receptor plug	Other	t	PPAPAPRPAAAPATAPATAPAAAPAAVASP	0	0	0	1	0.5	0	0	0	0	0	0	0	0	0	0	0	0.333333	0	0.0333333	0.0333333	0.0666667	0.0333333	0	0
>ENA|ACY14569|ACY14569.1_1	Biopolymer transport protein ExbD/TolR	Other	e	SEASAEAAAAPPAAAASEDE	0	0	0	1	0.5	0	0.05	0.2	0	0	0	0	0	0	0	0	0.1	0	0	0.15	0	0	0	0
>ENA|ACY14756|ACY14756.1_1	Phytoene desaturase	Other	t	RGGHGDRGGRGDRGGRGGAAA	0	0	0	1	0.142857	0	0.0952381	0	0	0.47619	0.047619	0	0	0	0	0	0	0	0.238095	0	0	0	0	0
>ENA|ACY15134|ACY15134.1_1	Extracellular solute-binding protein	Other	t	APADDGAAGSADDAAADDAAADADADAGAGGEE	0	0	0	1	0.454545	0	0.272727	0.0606061	0	0.151515	0	0	0	0	0	0	0.030303	0	0	0.030303	0	0	0	0
>ENA|ACY15155|ACY15155.1_1	Acyl-CoA dehydrogenase domain protein	Other	e	GERGGSDGDDDDDDDDDDGDGDGASGDGDG	0	0	0	1	0.0333333	0	0.5	0.0333333	0	0.333333	0	0	0	0	0	0	0	0	0.0333333	0.0666667	0	0	0	0
>ENA|ACY15609|ACY15609.1_1	Arrestin-like protein	Other	e	AADPAAPAPNPAAAAGQDAAPARAADDAAA	0	0	0	1	0.566667	0	0.133333	0	0	0.0333333	0	0	0	0	0	0.0333333	0.166667	0.0333333	0.0333333	0	0	0	0	0
>ENA|ACY15665|ACY15665.1_1	Serine/threonine protein kinase	Other	t	AQAPPAAAADPARAEPAAAAPAPTPAEPPA	0	0	0	1	0.5	0	0.0333333	0.0666667	0	0	0	0	0	0	0	0	0.3	0.0333333	0.0333333	0	0.0333333	0	0	0
>ENA|ACY15769|ACY15769.1_1	Preprotein translocase, SecG subunit	Other	t	TDTAAPAAEAPATDEAAAPAADEAAAPATP	0	0	0	1	0.5	0	0.1	0.1	0	0	0	0	0	0	0	0	0.166667	0	0	0	0.133333	0	0	0
>ENA|ACY15866|ACY15866.1_1	Serine/threonine protein kinase	Other	t	GKAKDGDKAAGGDKAAGGDKAAGGDKAAGG	0	0	0	1	0.3	0	0.166667	0	0	0.333333	0	0	0.2	0	0	0	0	0	0	0	0	0	0	0
>ENA|ACY15978|ACY15978.1_1	Response regulator receiver protein	Other	t	APMPAPTPAPAPAATKPAPAAAPAAAPARR	0	0	0	1	0.466667	0	0	0	0	0	0	0	0.0333333	0	0.0333333	0	0.333333	0	0.0666667	0	0.0666667	0	0	0
>ENA|ACY16023|ACY16023.1_1	ABC transporter related protein	Other	e	TAPADAPAAAPSAAPSAADAPAAAPAAQS	0	0	0	1	0.551724	0	0.0689655	0	0	0	0	0	0	0	0	0	0.206897	0.0344828	0	0.103448	0.0344828	0	0	0
>ENA|ACY16186|ACY16186.1_1	Sulfatase	Other	t	EAAADDAAAEAAGAAEAAE	0	0	0	1	0.631579	0	0.105263	0.210526	0	0.0526316	0	0	0	0	0	0	0	0	0	0	0	0	0	0
>ENA|ACY16370|ACY16370.1_1	Vitamin K-dependent gamma-carboxylase	Other	t	AGLGARAGLGARAGLGARAGLGARAGLGAR	0	0	0	1	0.333333	0	0	0	0	0.333333	0	0	0	0.166667	0	0	0	0	0.166667	0	0	0	0	0
>ENA|ACY16376|ACY16376.1_1	Tetratricopeptide TPR 2 repeat protein	Other	t	DAQADEDDDEAAADRDADADGDAEDEDEDE	0	0	0	1	0.266667	0	0.433333	0.2	0	0.0333333	0	0	0	0	0	0	0	0.0333333	0.0333333	0	0	0	0	0
>ENA|ACY16555|ACY16555.1_1	PEGA domain protein	Other	t	PVSPPVPADVAAAAAAAADDDDDDDDDDDDDADADADADVAAPGE	0	0	0	1	0.333333	0	0.4	0.0222222	0	0.0222222	0	0	0	0	0	0	0.111111	0	0	0.0222222	0	0.0888889	0	0
>ENA|ACY16557|ACY16557.1_1	Serine/threonine protein kinase	Other	t	AMSIAEAAAAEAAAAEAAKAAAAAEAAEALAAANAGEPAATAADA	0	0	0	1	0.644444	0	0.0222222	0.133333	0	0.0222222	0	0.0222222	0.0222222	0.0222222	0.0222222	0.0222222	0.0222222	0	0	0.0222222	0.0222222	0	0	0
>ENA|ACY16588|ACY16588.1_1	Myxococcales GC trans RRR domain protein	Other	t	LALLWLALPLLRRRRRA	0	0	0	1	0.176471	0	0	0	0	0	0	0	0	0.411765	0	0	0.0588235	0	0.294118	0	0	0	0.0588235	0
>ENA|ACY16643|ACY16643.1_1	TonB-dependent receptor	Other	t	PAPAPADDPAPAGDAAAPAPPAQPPAPTPA	0	0	0	1	0.4	0	0.1	0	0	0.0333333	0	0	0	0	0	0	0.4	0.0333333	0	0	0.0333333	0	0	0
>ENA|ACY16961|ACY16961.1_1	MJ0042 family finger-like protein	Other	t	AAFAAGGAAGGAAAAAAAPAAASDAGSAGA	0	0	0	1	0.633333	0	0.0333333	0	0.0333333	0.2	0	0	0	0	0	0	0.0333333	0	0	0.0666667	0	0	0	0
>ENA|ACY16961|ACY16961.1_2	MJ0042 family finger-like protein	Other	t	AKKDDDDDDSRSSRSSRSSRDDSSSSRRSSSDRNRDKDDDKKDSS	0	0	0	1	0.0222222	0	0.311111	0	0	0	0	0	0.111111	0	0	0.0222222	0	0	0.177778	0.355556	0	0	0	0
>ENA|ACY17127|ACY17127.1_1	DNA topoisomerase 1	DRB_KA	t	KKTSTKKASTKKTAKKASTKKASTKKTTKKASAKKASAKKTAKKASAKKTTKKASAKKAS	0	1	0	0	0.233333	0	0	0	0	0	0	0	0.433333	0	0	0	0	0	0	0.15	0.183333	0	0	0
>ENA|ACY17449|ACY17449.1_1	Ribonuclease R	DRB_KA	t	ATQGAKKATKKAAAKKAAAKKAATKKAATKKAATKKAATKKAATKKAATKKAATKKAATKKAATKKAATKKAATKKAATKKAATKKAATKKAATKKAATKKAATKKAATKKKDAAAKQSA	0	1	0	0	0.408333	0	0.00833333	0	0	0.00833333	0	0	0.383333	0	0	0	0	0.0166667	0	0.00833333	0.166667	0	0	0
>ENA|ACY17461|ACY17461.1_1	Transcriptional regulator, TetR family	DRB_KA	t	KKSATKKSATKKAATKKAATKKAATKKAATKKAATKKAAKKKTTR	0	1	0	0	0.311111	0	0	0	0	0	0	0	0.422222	0	0	0	0	0	0.0222222	0.0444444	0.2	0	0	0
>ENA|ACY17491|ACY17491.1_1	ATP-dependent Clp protease, ATP-binding subunit clpA	Other	e	YDEDEDDDEDAYEDEYDEYDDGDDEDEDED	0	0	0	1	0.0333333	0	0.5	0.3	0	0.0333333	0	0	0	0	0	0	0	0	0	0	0	0	0	0.133333
>ENA|ACY17559|ACY17559.1_1	Single-stranded DNA-binding protein	DRB_GR	t	NDYGGGGSGGGGGGYGGGGSGGGGYGGGGPGGGGGGGYGGGGGGPDDDIPF	0	1	0	0	0	0	0.0784314	0	0.0196078	0.686275	0	0.0196078	0	0	0	0.0196078	0.0588235	0	0	0.0392157	0	0	0	0.0784314
>ENA|ACY17587|ACY17587.1_1	Methionine gamma-lyase	Other	t	MARSPSSPPSPPSPAASASAPASASAPAAS	0	0	0	1	0.333333	0	0	0	0	0	0	0	0	0	0.0333333	0	0.266667	0	0.0333333	0.333333	0	0	0	0
>ENA|ACY17610|ACY17610.1_1	Type IV pilus assembly PilZ	Other	t	EPAPAPAPAPAPAPTPTPAPEESAEPPATE	0	0	0	1	0.3	0	0	0.166667	0	0	0	0	0	0	0	0	0.4	0	0	0.0333333	0.1	0	0	0
>ENA|ACY17826|ACY17826.1_1	Response regulator receiver	Other	t	ESPPPAPEPAPEPAPAAAPAAAPEPAPAAA	0	0	0	1	0.433333	0	0	0.133333	0	0	0	0	0	0	0	0	0.4	0	0	0.0333333	0	0	0	0
>ENA|ACY18116|ACY18116.1_1	Pseudouridine synthase	DRB_GR	t	TGGRGRDGGYGGRDGGRDRGYGGRDGGRDRGFGGRDGDYGGRDGGRDGGYGGRDGGRERG	0	1	0	0	0	0	0.166667	0.0166667	0.0166667	0.483333	0	0	0	0	0	0	0	0	0.233333	0	0.0166667	0	0	0.0666667
>ENA|ACY18116|ACY18116.1_2	Pseudouridine synthase	DRB_GR	t	GGRDGGRDRGHGGRDGGRDGGYGGRGRDGASGGPRGPGGGRGDGPRGRSGGPGGGRGDGPRGRSGGPGGGRGDGPRGRSGGPGGGRGDGPRGRSGGPGGGRGDGPRGRSGGPGGGRGDGPRGRSGGPGGGRGDGPRGRSGGPGGGGPGGK	0	1	0	0	0.00666667	0	0.08	0	0	0.533333	0.00666667	0	0.00666667	0	0	0	0.113333	0	0.193333	0.0533333	0	0	0	0.00666667
>ENA|ACY18518|ACY18518.1_1	Terpenoid cylase/protein prenyltransferase-domain-containing protein	Other	t	AAGDAAAPADGAATADDEGDEAAAAAGDAD	0	0	0	1	0.5	0	0.233333	0.0666667	0	0.133333	0	0	0	0	0	0	0.0333333	0	0	0	0.0333333	0	0	0
>ENA|ACY18688|ACY18688.1_1	Efflux transporter, RND family, MFP subunit	Other	t	KAAAPGAAGEAGEAAAAAATQAGAAAGAGAGVTAAEAAAAAETAE	0	0	0	1	0.577778	0	0	0.111111	0	0.155556	0	0	0.0222222	0	0	0	0.0222222	0.0222222	0	0	0.0666667	0.0222222	0	0
>ENA|ACY18696|ACY18696.1_1	TonB-dependent receptor	Other	t	MPQQPAAPPPAPAPAPVPAPAPAPASTPAP	0	0	0	1	0.333333	0	0	0	0	0	0	0	0	0	0.0333333	0	0.466667	0.0666667	0	0.0333333	0.0333333	0.0333333	0	0
>ENA|ACY18938|ACY18938.1_1	Serine/threonine protein kinase	Other	t	GEGEDEGGEDGAEMAAGESGEGGEGGEGGEGGESGESGESGEGGE	0	0	0	1	0.0666667	0	0.0444444	0.333333	0	0.444444	0	0	0	0	0.0222222	0	0	0	0	0.0888889	0	0	0	0
>ENA|ACY18945|ACY18945.1_1	Serine/threonine protein kinase	Other	t	VLLAVVLFLGVVLLGLL	0	0	0	1	0.0588235	0	0	0	0.0588235	0.117647	0	0	0	0.470588	0	0	0	0	0	0	0	0.294118	0	0
>ENA|ACY31749|ACY31749.2_1	Putative transmembrane protein	Other	t	AASAPAAAAPAASPAVTVPAASAANAAAPA	0	0	0	1	0.6	0	0	0	0	0	0	0	0	0	0	0.0333333	0.166667	0	0	0.1	0.0333333	0.0666667	0	0
>ENA|ACY31856|ACY31856.2_1	Cell wall hydrolase/autolysin	Other	e	APAPAVIAQAPAPAPVPPPPAPAPRPAPAP	0	0	0	1	0.366667	0	0	0	0	0	0	0.0333333	0	0	0	0	0.466667	0.0333333	0.0333333	0	0	0.0666667	0	0
>ENA|ACY32924|ACY32924.2_1	Secretion protein HlyD	Other	t	APAAAAQPAQSAAQAAQ	0	0	0	1	0.588235	0	0	0	0	0	0	0	0	0	0	0	0.117647	0.235294	0	0.0588235	0	0	0	0
>ENA|ACY34087|ACY34087.2_1	TonB family protein	Other	t	KKEKAEKAAKDKAEKEKAEKAEKEKAEKAA	0	0	0	1	0.3	0	0.0333333	0.266667	0	0	0	0	0.4	0	0	0	0	0	0	0	0	0	0	0
>ENA|ACY34835|ACY34835.2_1	Acetyl-CoA carboxylase, biotin carboxyl carrier	Other	e	PVQAAPVMAAPLAAAPVAAAPVAAAAPAAA	0	0	0	1	0.566667	0	0	0	0	0	0	0	0	0.0333333	0.0333333	0	0.2	0.0333333	0	0	0	0.133333	0	0
>ENA|ACY49289|ACY49289.1_1	Dihydrolipoamide acetyltransferase component of pyruvate dehydrogenase complex	Other	e	APAPEAAPAPEAPKTEAAAPEPEPKPEAAP	0	0	0	1	0.366667	0	0	0.2	0	0	0	0	0.0666667	0	0	0	0.333333	0	0	0	0.0333333	0	0	0
>ENA|ACY96785|ACY96785.1_1	Serine/threonine protein kinase	Other	t	AGTAGAGMSGAAAGAAGAGSAGGAGAAAAAGASAAGGAAAGGSAI	0	0	0	1	0.511111	0	0	0	0	0.333333	0	0.0222222	0	0	0.0222222	0	0	0	0	0.0888889	0.0222222	0	0	0
>ENA|ACY98635|ACY98635.1_1	Dihydrolipoamide acetyltransferase component of pyruvate dehydrogenase complex	Other	t	QSAAPAPPPAPAPAPAPAPQAPPQPAPAPE	0	0	0	1	0.366667	0	0	0.0333333	0	0	0	0	0	0	0	0	0.466667	0.1	0	0.0333333	0	0	0	0
>ENA|ACY98635|ACY98635.1_2	Dihydrolipoamide acetyltransferase component of pyruvate dehydrogenase complex	Other	e	KAKQAAQQAAPAPAAPQAPAAPQAPAAPAP	0	0	0	1	0.5	0	0	0	0	0	0	0	0.0666667	0	0	0	0.266667	0.166667	0	0	0	0	0	0
>ENA|ACZ00471|ACZ00471.1_1	Peptidoglycan glycosyltransferase	Other	t	GGDDGGGGPGDGGGGPGDGGGGPGDGGGGP	0	0	0	1	0	0	0.166667	0	0	0.7	0	0	0	0	0	0	0.133333	0	0	0	0	0	0	0
>ENA|ACZ20447|ACZ20447.1_1	Membrane carboxypeptidase (Penicillin-binding protein)	Other	t	APAAPEAPAAPAAPEGEAPPEAPAPAEG	0	0	0	1	0.428571	0	0	0.178571	0	0.0714286	0	0	0	0	0	0	0.321429	0	0	0	0	0	0	0
>ENA|ACZ23163|ACZ23163.1_1	DNA topoisomerase 1	DRB_KA	e	KKAPAKKAPAKKAAPEA	0	1	0	0	0.411765	0	0	0.0588235	0	0	0	0	0.352941	0	0	0	0.176471	0	0	0	0	0	0	0
>ENA|ACZ23387|ACZ23387.1_1	Predicted flavoprotein involved in K+ transport	Other	t	RAGRAAALAAVARRAA	0	0	0	1	0.5625	0	0	0	0	0.0625	0	0	0	0.0625	0	0	0	0	0.25	0	0	0.0625	0	0
>ENA|ACZ29060|ACZ29060.1_1	Serine/threonine protein kinase	Other	t	SSRAASSASSSSAARSSASSASAASSAASS	0	0	0	1	0.366667	0	0	0	0	0	0	0	0	0	0	0	0	0	0.0666667	0.566667	0	0	0	0
>ENA|ACZ29101|ACZ29101.1_1	Phage shock protein C, PspC	Other	t	QQAPAYQPYPAPPAPPQA	0	0	0	1	0.277778	0	0	0	0	0	0	0	0	0	0	0	0.388889	0.222222	0	0	0	0	0	0.111111
>ENA|ACZ29125|ACZ29125.1_1	Peptidase M15B and M15C DD-carboxypeptidase VanY/endolysin	Other	t	DAEADAAGDVADADADAGADAAGADADAAA	0	0	0	1	0.533333	0	0.3	0.0333333	0	0.1	0	0	0	0	0	0	0	0	0	0	0	0.0333333	0	0
>ENA|ACZ29151|ACZ29151.1_1	Beta-N-acetylhexosaminidase	Other	e	PSPSPTAPPAPSPSPSSSPTTTPAPSPTPS	0	0	0	1	0.1	0	0	0	0	0	0	0	0	0	0	0	0.433333	0	0	0.3	0.166667	0	0	0
>ENA|ACZ31520|ACZ31520.1_1	Protein translocase subunit SecA	Other	t	GTEAPAAAPAAPSSAAPSAPAPAAAPAAAA	0	0	0	1	0.566667	0	0	0.0333333	0	0.0333333	0	0	0	0	0	0	0.233333	0	0	0.1	0.0333333	0	0	0
>ENA|ACZ31741|ACZ31741.1_1	Transglycosylase domain protein	Other	t	PADPPASSAAAPAPAADPAPAPAPEPAPAA	0	0	0	1	0.466667	0	0.0666667	0.0333333	0	0	0	0	0	0	0	0	0.366667	0	0	0.0666667	0	0	0	0
>ENA|ACZ32047|ACZ32047.1_1	Glycosyl transferase family 51	Other	t	GDGNGGEGRDGGGGN	0	0	0	1	0	0	0.133333	0.0666667	0	0.6	0	0	0	0	0	0.133333	0	0	0.0666667	0	0	0	0	0
>ENA|ACZ32353|ACZ32353.1_1	Single-stranded DNA-binding protein	DRB_GR	t	GGGNQGGFGQQGGGYGGGQQGGGFGSSGGG	0	1	0	0	0	0	0	0	0.0666667	0.633333	0	0	0	0	0	0.0333333	0	0.166667	0	0.0666667	0	0	0	0.0333333
>ENA|ACZ38193|ACZ38193.1_1	Ferric reductase domain protein protein transmembrane component domain protein	Other	t	DRDRAADHDDDDDDDD	0	0	0	1	0.125	0	0.6875	0	0	0	0.0625	0	0	0	0	0	0	0	0.125	0	0	0	0	0
>ENA|ACZ38988|ACZ38988.1_1	Polyribonucleotide nucleotidyltransferase	DRB_GR	e	GRGGRRQDDRGGRGQRGGDRDRRGGGDRDQ	0	1	0	0	0	0	0.2	0	0	0.366667	0	0	0	0	0	0	0	0.1	0.333333	0	0	0	0	0
>ENA|ACZ39365|ACZ39365.1_1	Dihydrolipoamide acetyltransferase component of pyruvate dehydrogenase complex	Other	t	AAAPEPAAPAEPAAAPAAPAAPVAAPAAVA	0	0	0	1	0.6	0	0	0.0666667	0	0	0	0	0	0	0	0	0.266667	0	0	0	0	0.0666667	0	0
>ENA|ACZ39487|ACZ39487.1_1	Dihydrolipoyllysine-residue succinyltransferase component of 2-oxoglutarate dehydrogenase complex	Other	t	AAPAAPANGAEAPAAPAPAPTPAAPAAPAA	0	0	0	1	0.566667	0	0	0.0333333	0	0.0333333	0	0	0	0	0	0.0333333	0.3	0	0	0	0.0333333	0	0	0
>ENA|ACZ39487|ACZ39487.1_2	Dihydrolipoyllysine-residue succinyltransferase component of 2-oxoglutarate dehydrogenase complex	Other	t	IVEAEAAAAPAPAAAAEAPAAPAPAPAREP	0	0	0	1	0.533333	0	0	0.133333	0	0	0	0.0333333	0	0	0	0	0.233333	0	0.0333333	0	0	0.0333333	0	0
>ENA|ACZ40421|ACZ40421.1_1	1,4-dihydroxy-2-naphthoate octaprenyltransferase	Other	e	QLHLLFGALLALGLLL	0	0	0	1	0.125	0	0	0	0.0625	0.125	0.0625	0	0	0.5625	0	0	0	0.0625	0	0	0	0	0	0
>ENA|ACZ40751|ACZ40751.1_1	Peptidase M23	Other	t	PPAPPPPPEPEPEPEPPASNQPAPAPAAPA	0	0	0	1	0.233333	0	0	0.133333	0	0	0	0	0	0	0	0.0333333	0.533333	0.0333333	0	0.0333333	0	0	0	0
>ENA|ACZ42167|ACZ42167.1_1	Membrane protein-like protein	Other	t	GGGAGGFGGGSGGGGAGFS	0	0	0	1	0.105263	0	0	0	0.105263	0.684211	0	0	0	0	0	0	0	0	0	0.105263	0	0	0	0
>ENA|ACZ42839|ACZ42839.1_1	Major facilitator superfamily MFS 1	Other	t	AAGLLLLLLAYLCLLGGALLPLLALGACLL	0	0	0	1	0.2	0.0666667	0	0	0	0.133333	0	0	0	0.533333	0	0	0.0333333	0	0	0	0	0	0	0.0333333
>ENA|ACZ42976|ACZ42976.1_1	Extracellular solute-binding protein family 5	Other	t	PSPSGASPSPSAASPSPSPSGASPSPSGASPSSSAASPSPSPAQT	0	0	0	1	0.177778	0	0	0	0	0.0666667	0	0	0	0	0	0	0.288889	0.0222222	0	0.422222	0.0222222	0	0	0
>ENA|ACZ43415|ACZ43415.1_1	Extracellular solute-binding protein family 1	Other	t	PTAAASPSPSPPSSPSPSPTTPSSPSPTAA	0	0	0	1	0.166667	0	0	0	0	0	0	0	0	0	0	0	0.366667	0	0	0.333333	0.133333	0	0	0
>ENA|ACZ87979|ACZ87979.1_1	Pyridoxal phosphate-dependent enzyme apparently involved in regulation of cell wall biogenesis-like protein	Other	t	ATVAATAPATAATTATATAPATAAATVTTAAPATAAATVTAAADT	0	0	0	1	0.511111	0	0.0222222	0	0	0	0	0	0	0	0	0	0.0666667	0	0	0	0.333333	0.0666667	0	0
>ENA|ACZ89561|ACZ89561.1_1	Gas vesicle structural protein	Other	t	EEEEEPAPRRRRRREEE	0	0	0	1	0.0588235	0	0	0.470588	0	0	0	0	0	0	0	0	0.117647	0	0.352941	0	0	0	0	0
>ENA|ACZ90828|ACZ90828.1_1	Peptidoglycan glycosyltransferase	Other	t	RGRGNGRGHGNGRGRG	0	0	0	1	0	0	0	0	0	0.5	0.0625	0	0	0	0	0.125	0	0	0.3125	0	0	0	0	0
>ENA|ACZ91184|ACZ91184.1_1	Membrane carboxypeptidase	Other	t	GTGDDPGDGTGTGDGTGDGTGDGTGDDTGT	0	0	0	1	0	0	0.266667	0	0	0.433333	0	0	0	0	0	0	0.0333333	0	0	0	0.266667	0	0	0
>ENA|ACZ91974|ACZ91974.1_1	Single-stranded DNA-binding protein	DRB_GR	t	GGFGGGNNYGGGGGGGGNFGGGQQQGGGNF	0	1	0	0	0	0	0	0	0.1	0.633333	0	0	0	0	0	0.133333	0	0.1	0	0	0	0	0	0.0333333
>ENA|ACZ91981|ACZ91981.1_1	Membrane carboxypeptidase (Penicillin-binding protein)-like protein	Other	t	GGPGGPGGPGGRGGRGPGGRGPGDGDGDDE	0	0	0	1	0	0	0.133333	0.0333333	0	0.566667	0	0	0	0	0	0	0.166667	0	0.1	0	0	0	0	0
>ENA|ADB29156|ADB29156.1_1	Alkylglycerone-phosphate synthase	Other	e	GPGGGAGGNAGGGAGGNAGGGAGGSAGGGA	0	0	0	1	0.233333	0	0	0	0	0.633333	0	0	0	0	0	0.0666667	0.0333333	0	0	0.0333333	0	0	0	0
>ENA|ADB29702|ADB29702.1_1	DNA topoisomerase 1	DRB_KA	t	AAKKTTAKKATAKKTAATGATKKTAAKKTT	0	1	0	0	0.333333	0	0	0	0	0.0333333	0	0	0.333333	0	0	0	0	0	0	0	0.3	0	0	0
>ENA|ADB31457|ADB31457.1_1	Ricin B lectin	Other	t	PTAAAAPGAADAAEAADAAEAADAADAASA	0	0	0	1	0.633333	0	0.133333	0.0666667	0	0.0333333	0	0	0	0	0	0	0.0666667	0	0	0.0333333	0.0333333	0	0	0
>ENA|ADB32468|ADB32468.1_1	Abortive infection protein	Other	e	GPPYGPGPYGPPPGQPPYGPGQYGPAPYGP	0	0	0	1	0.0333333	0	0	0	0	0.3	0	0	0	0	0	0	0.433333	0.0666667	0	0	0	0	0	0.166667
>ENA|ADB33991|ADB33991.1_1	Thioredoxin domain protein	Other	t	GAPARPGGPGGPGAGGPGGGPGGPGGGGVT	0	0	0	1	0.1	0	0	0	0	0.566667	0	0	0	0	0	0	0.233333	0	0.0333333	0	0.0333333	0.0333333	0	0
>ENA|ADB37072|ADB37072.1_1	Efflux transporter, RND family, MFP subunit	Other	t	SAGGGGGKGGPDAKGGPGGKGGPGGPGGGG	0	0	0	1	0.0666667	0	0.0333333	0	0	0.633333	0	0	0.1	0	0	0	0.133333	0	0	0.0333333	0	0	0	0
>ENA|ADB37187|ADB37187.1_1	TonB-dependent receptor	Other	t	AGQGQGGGGGGGGNVVRGGQGGGNFGGQNQ	0	0	0	1	0.0333333	0	0	0	0.0333333	0.566667	0	0	0	0	0	0.1	0	0.166667	0.0333333	0	0	0.0666667	0	0
>ENA|ADB38075|ADB38075.1_1	DNA topoisomerase 1	DRB_KA	t	AKKAAATKATATKAAAKPKATATATKKPAATAKKAVTKK	0	1	0	0	0.410256	0	0	0	0	0	0	0	0.307692	0	0	0	0.0512821	0	0	0	0.205128	0.025641	0	0
>ENA|ADB38886|ADB38886.1_1	TonB-dependent receptor	Other	t	AAPAAPAGGARPGGGGRPR	0	0	0	1	0.315789	0	0	0	0	0.315789	0	0	0	0	0	0	0.210526	0	0.157895	0	0	0	0	0
>ENA|ADB41217|ADB41217.1_1	Acetyl-CoA carboxylase, biotin carboxyl carrier protein	Other	e	AAAPVAVAPALVQQAVAAPAAPVAAPVAPK	0	0	0	1	0.466667	0	0	0	0	0	0	0	0.0333333	0.0333333	0	0	0.2	0.0666667	0	0	0	0.2	0	0
>ENA|ADB41746|ADB41746.1_1	30S ribosomal protein S3	DRB_GR	e	GDRDGNDRGGRGRGGDRGGDRGGNRGGAGAGGQGGNRGGGQGGNRGGAGGQGGNRGGGGPRR	0	1	0	0	0.0483871	0	0.0806452	0	0	0.532258	0	0	0	0	0	0.0806452	0.016129	0.0483871	0.193548	0	0	0	0	0
>ENA|ADB49555|ADB49555.1_1	Drug resistance transporter, EmrB/QacA subfamily	Other	t	LTPRKAAPAAAAAAAPAAAAAAAAAAEPGA	0	0	0	1	0.666667	0	0	0.0333333	0	0.0333333	0	0	0.0333333	0.0333333	0	0	0.133333	0	0.0333333	0	0.0333333	0	0	0
>ENA|ADB49715|ADB49715.1_1	Cytochrome c class I	Other	e	EQGGGGQTEQGGGGQTEQGGGGQTEQGGGG	0	0	0	1	0	0	0	0.133333	0	0.533333	0	0	0	0	0	0	0	0.233333	0	0	0.1	0	0	0
>ENA|ADB49740|ADB49740.1_1	MMPL domain protein	Other	t	GVAPGGAAAGGAAAGGAAAGGAGAAGGAWY	0	0	0	1	0.466667	0	0	0	0	0.4	0	0	0	0	0	0	0.0333333	0	0	0	0	0.0333333	0.0333333	0.0333333
>ENA|ADB50279|ADB50279.1_1	Penicillin amidase	Other	t	EALAAAAGAGGAAAGDGKAGAGGAAAGGEA	0	0	0	1	0.5	0	0.0333333	0.0666667	0	0.333333	0	0	0.0333333	0.0333333	0	0	0	0	0	0	0	0	0	0
>ENA|ADB50408|ADB50408.1_1	Iron-containing alcohol dehydrogenase	Other	t	PAAAPATAPAAATPAAAPALAATPPALAAT	0	0	0	1	0.566667	0	0	0	0	0	0	0	0	0.0666667	0	0	0.233333	0	0	0	0.133333	0	0	0
>ENA|ADB50758|ADB50758.1_1	Acyl-CoA dehydrogenase domain protein	Other	e	HAAGASGAAGASGAAGASGAAGASGAAGAS	0	0	0	1	0.5	0	0	0	0	0.3	0.0333333	0	0	0	0	0	0	0	0	0.166667	0	0	0	0
>ENA|ADB50876|ADB50876.1_1	2OG-Fe(II) oxygenase	Other	e	GGSGDVAGGADGGDDGAGGAGGGDDGAGGG	0	0	0	1	0.166667	0	0.2	0	0	0.566667	0	0	0	0	0	0	0	0	0	0.0333333	0	0.0333333	0	0
>ENA|ADB50943|ADB50943.1_1	Patatin	Other	t	RRRRRPRRRPAAVPA	0	0	0	1	0.2	0	0	0	0	0	0	0	0	0	0	0	0.2	0	0.533333	0	0	0.0666667	0	0
>ENA|ADB51251|ADB51251.1_1	Membrane-flanked domain protein	Other	t	GAGAGGGGAAAGGAGAGGGGAAAGGAGAGS	0	0	0	1	0.4	0	0	0	0	0.566667	0	0	0	0	0	0	0	0	0	0.0333333	0	0	0	0
>ENA|ADB51734|ADB51734.1_1	UDP-N-acetylenolpyruvoylglucosamine reductase	Other	t	RGAGGSGAGGSGAGGSGAGGSGGAGGRSGV	0	0	0	1	0.166667	0	0	0	0	0.566667	0	0	0	0	0	0	0	0	0.0666667	0.166667	0	0.0333333	0	0
>ENA|ADB51768|ADB51768.1_1	Peptidase S9 prolyl oligopeptidase active site domain protein	Other	t	AAAPPAATPPAAAPPAPAAAPPAAAPPAPA	0	0	0	1	0.566667	0	0	0	0	0	0	0	0	0	0	0	0.4	0	0	0	0.0333333	0	0	0
>ENA|ADB51770|ADB51770.1_1	Acetolactate synthase	Other	e	AALPPHAPAAAAPPAAAPPAAAPPAAAVPL	0	0	0	1	0.533333	0	0	0	0	0	0.0333333	0	0	0.0666667	0	0	0.333333	0	0	0	0	0.0333333	0	0
>ENA|ADB52199|ADB52199.1_1	Type II secretion system protein E	Other	t	GVVAGGAAGGVAAGGAAGGVAAGGAAGGTADGVAAGGAVGGVAAG	0	0	0	1	0.377778	0	0.0222222	0	0	0.422222	0	0	0	0	0	0	0	0	0	0	0.0222222	0.155556	0	0
>ENA|ADB52922|ADB52922.1_1	Glycosyl transferase family 39	Other	t	PGGAAGGGGPGAGGPAGGGGGAGGVFGGEA	0	0	0	1	0.2	0	0	0.0333333	0.0333333	0.6	0	0	0	0	0	0	0.1	0	0	0	0	0.0333333	0	0
>ENA|ADB53010|ADB53010.1_2	RNA polymerase, sigma-24 subunit, ECF subfamily	DRB_GR	t	AGGSTGGSGSSGGGPSGGGGSSGGSGSSGGSGSSGGSGSTSGSGSSGGGGSSGGEDDSGGGDDSGGDDD	0	1	0	0	0.0144928	0	0.101449	0.0144928	0	0.492754	0	0	0	0	0	0	0.0144928	0	0	0.333333	0.0289855	0	0	0
>ENA|ADB53330|ADB53330.1_1	D-alanine--D-alanine ligase	Other	e	GAKAAGEGAAGGSKAAGGGGAGGAGGGAKG	0	0	0	1	0.333333	0	0	0.0333333	0	0.5	0	0	0.1	0	0	0	0	0	0	0.0333333	0	0	0	0
>ENA|ADB53488|ADB53488.1_1	Dihydrolipoamide acetyltransferase component of pyruvate dehydrogenase complex	Other	t	AAAPAAAPAAAASEAAAPAPASAAGPAAAP	0	0	0	1	0.666667	0	0	0.0333333	0	0.0333333	0	0	0	0	0	0	0.2	0	0	0.0666667	0	0	0	0
>ENA|ADB72873|ADB72873.1_1	Serine/threonine protein kinase	Other	t	PAPVVPAPAPAPVVPAPAPEPVVPAPAPEP	0	0	0	1	0.266667	0	0	0.0666667	0	0	0	0	0	0	0	0	0.466667	0	0	0	0	0.2	0	0
>ENA|ADB73005|ADB73005.1_1	Putative periplasmic ligand-binding sensor protein	Other	t	TAPRAEALAAAAPPPPAAAPPAPPAAAPPAPPAAAPEPAPAAVVP	0	0	0	1	0.466667	0	0	0.0444444	0	0	0	0	0	0.0222222	0	0	0.377778	0	0.0222222	0	0.0222222	0.0444444	0	0
>ENA|ADB73293|ADB73293.1_1	Glycosyl transferase family 51	Other	t	TAPAPAPAPAAPAASGSAPDAAPAPEAAPA	0	0	0	1	0.5	0	0.0333333	0.0333333	0	0.0333333	0	0	0	0	0	0	0.3	0	0	0.0666667	0.0333333	0	0	0
>ENA|ADB73385|ADB73385.1_1	DNA topoisomerase 1	DRB_KA	e	KKKATAKKTTAKKATTTGKTTAKKATKKAT	0	1	0	0	0.233333	0	0	0	0	0.0333333	0	0	0.4	0	0	0	0	0	0	0	0.333333	0	0	0
>ENA|ADB73872|ADB73872.1_1	Bilirubin oxidase	Other	e	PPAPPTGTGTTATGTTGTGTTGTTGTATTG	0	0	0	1	0.1	0	0	0	0	0.266667	0	0	0	0	0	0	0.133333	0	0	0	0.5	0	0	0
>ENA|ADB73872|ADB73872.1_2	Bilirubin oxidase	Other	e	TPTPTPAPATTTAPRRRTR	0	0	0	1	0.157895	0	0	0	0	0	0	0	0	0	0	0	0.263158	0	0.210526	0	0.368421	0	0	0
>ENA|ADB75016|ADB75016.1_3	Drug resistance transporter, EmrB/QacA subfamily	Other	t	TTDPTETTDPTETTDPTETTDPTETTDPTE	0	0	0	1	0	0	0.166667	0.166667	0	0	0	0	0	0	0	0	0.166667	0	0	0	0.5	0	0	0
>ENA|ADB75049|ADB75049.1_1	Surface antigen	Other	t	AKAKAEAEAAAKAAAEAAAASTAAAGQAAP	0	0	0	1	0.633333	0	0	0.1	0	0.0333333	0	0	0.1	0	0	0	0.0333333	0.0333333	0	0.0333333	0.0333333	0	0	0
>ENA|ADB77349|ADB77349.1_2	Peptidase S8 and S53 subtilisin kexin sedolisin	Other	t	GGSGGGSGTGGGAPGTGGGGGAGSGSAGAG	0	0	0	1	0.133333	0	0	0	0	0.633333	0	0	0	0	0	0	0.0333333	0	0	0.133333	0.0666667	0	0	0
>ENA|ADB95768|ADB95768.1_1	Mg-protoporphyrin IX chelatase	Other	t	EQNHDEQQNDEDDNEDDNEDDNEDDNEESN	0	0	0	1	0	0	0.333333	0.266667	0	0	0.0333333	0	0	0	0	0.233333	0	0.1	0	0.0333333	0	0	0	0
>ENA|ADB95822|ADB95822.1_1	7-cyano-7-deazaguanine synthase	Other	e	PLIKKPKLILFKKLLN	0	0	0	1	0	0	0	0	0.0625	0	0	0.125	0.3125	0.3125	0	0.0625	0.125	0	0	0	0	0	0	0
>ENA|ADC61077|ADC61077.1_1	Iron-sulfur cluster assembly accessory protein	Other	t	GGGCGSCGSSSGGGCS	0	0	0	1	0	0.1875	0	0	0	0.5	0	0	0	0	0	0	0	0	0	0.3125	0	0	0	0
>ENA|ADC90599|ADC90599.2_1	ABC transporter, ATP-binding protein	Other	e	CTAGAAVTAASDAADTSAGAAVTAASDAAA	0	0	0	1	0.5	0.0333333	0.1	0	0	0.0666667	0	0	0	0	0	0	0	0	0	0.1	0.133333	0.0666667	0	0
>ENA|ADC90987|ADC90987.2_1	ABC transporter, permease protein	Other	e	EAAGGGNAANSGAANNGAAKNGAAKNGAAN	0	0	0	1	0.4	0	0	0.0333333	0	0.233333	0	0	0.0666667	0	0	0.233333	0	0	0	0.0333333	0	0	0	0
>ENA|ADC91140|ADC91140.2_1	Electron transport complex subunit E	Other	t	AAAKPIGAAAAPAAAKPAAPTDPAAAKPAA	0	0	0	1	0.566667	0	0.0333333	0	0	0.0333333	0	0.0333333	0.1	0	0	0	0.2	0	0	0	0.0333333	0	0	0
>ENA|ADC91176|ADC91176.2_1	FTR1 family protein	Other	t	TTAETVETTSAETATKA	0	0	0	1	0.235294	0	0	0.176471	0	0	0	0	0.0588235	0	0	0	0	0	0	0.0588235	0.411765	0.0588235	0	0
>ENA|ADD40212|ADD40212.1_1	DNA topoisomerase 1	DRB_KA	e	AAKKTTAKKTAKKTVKKAAKKTAKKTTTTK	0	1	0	0	0.233333	0	0	0	0	0	0	0	0.433333	0	0	0	0	0	0	0	0.3	0.0333333	0	0
>ENA|ADD40738|ADD40738.1_1	Copper resistance protein CopC	Other	e	VVVVVVVVVLLVRRRSRDS	0	0	0	1	0	0	0.0526316	0	0	0	0	0	0	0.105263	0	0	0	0	0.210526	0.105263	0	0.526316	0	0
>ENA|ADD68154|ADD68154.1_1	YD repeat protein	Other	t	AAVGAAAGALSAAGGVGAFAAGSAAAAAATTTAGGIAAGVAAGAG	0	0	0	1	0.511111	0	0	0	0.0222222	0.244444	0	0.0222222	0	0.0222222	0	0	0	0	0	0.0444444	0.0666667	0.0666667	0	0
>ENA|ADD69577|ADD69577.1_1	60 kDa chaperonin	CHAP_GM	t	EKGAGGMPDMGGMGGMGGMGGMM	1	0	0	0	0.0434783	0	0.0434783	0.0434783	0	0.478261	0	0	0.0434783	0	0.304348	0	0.0434783	0	0	0	0	0	0	0
>ENA|ADD79817|ADD79817.1_1	Succinate dehydrogenase, Cytochrome b556 subunit	Other	t	LVFFITFLLFFLFIYL	0	0	0	1	0	0	0	0	0.375	0	0	0.125	0	0.3125	0	0	0	0	0	0	0.0625	0.0625	0	0.0625
>ENA|ADE12854|ADE12854.1_1	Histone H1 family protein nucleoprotein HC2	DRB_KA	t	MVAAKKAKPAAKKAAAKKPAAKKVAAKKPAAKKAVAKKPAAKKVAAKKPAAKKAVAKKPAAKKVAAKKPAAKKAVAKKPAAKKVAAKKPAAKKAVAKKPAAKKVAAKKPAAKKAVAKKPAAKKVAAKKPAAKKAVAKKPAAKKVAAKKVAAKKPAAKKAVAKKPA	0	1	0	0	0.406061	0	0	0	0	0	0	0	0.393939	0	0.00606061	0	0.0969697	0	0	0	0	0.0969697	0	0
>ENA|ADE14605|ADE14605.1_1	Outer membrane lipoprotein Slp	Other	t	YYPYPYPYYYPYHFYPFWYYW	0	0	0	1	0	0	0	0	0.0952381	0	0.047619	0	0	0	0	0	0.238095	0	0	0	0	0	0.0952381	0.52381
>ENA|ADE14918|ADE14918.1_1	TonB family protein	Other	t	PPPPEPEPEPLPEKVEPPPPPKPKVKPEVA	0	0	0	1	0.0333333	0	0	0.2	0	0	0	0	0.133333	0.0333333	0	0	0.5	0	0	0	0	0.1	0	0
>ENA|ADE15325|ADE15325.1_1	Peptidase S8 and S53 subtilisin kexin sedolisin	Other	t	GSGGGKGNGNGKGGKDK	0	0	0	1	0	0	0.0588235	0	0	0.529412	0	0	0.235294	0	0	0.117647	0	0	0	0.0588235	0	0	0	0
>ENA|ADE38861|ADE38861.1_1	Ribonuclease R	DRB_KA	t	KRSSHRKNKSSRRKSR	0	1	0	0	0	0	0	0	0	0	0.0625	0	0.25	0	0	0.0625	0	0	0.3125	0.3125	0	0	0	0
>ENA|ADE39282|ADE39282.1_1	Acetyl-CoA carboxylase, biotin carboxyl carrier protein	Other	e	VTGAMPVAAVAPAAPAPVAPAAPAPVTPAA	0	0	0	1	0.433333	0	0	0	0	0.0333333	0	0	0	0	0.0333333	0	0.266667	0	0	0	0.0666667	0.166667	0	0
>ENA|ADE39345|ADE39345.1_1	ATP synthase C chain	Other	e	ALFALVVALLLLFAL	0	0	0	1	0.266667	0	0	0	0.133333	0	0	0	0	0.466667	0	0	0	0	0	0	0	0.133333	0	0
>ENA|ADE40099|ADE40099.1_1	50S ribosomal protein L21	DRB_KA	e	KKLAAPKVAAKKAAAPKKAAAPKAEAAPKAEAAPKKAAPKKAAAKKASAAAPKKAAPKKAAAKKK	0	1	0	0	0.461538	0	0	0.0307692	0	0	0	0	0.338462	0.0153846	0	0	0.123077	0	0	0.0153846	0	0.0153846	0	0
>ENA|ADE40347|ADE40347.1_1	Putative ferredoxin	Other	t	DIDDDEFFGDDDDDDFD	0	0	0	1	0	0	0.647059	0.0588235	0.176471	0.0588235	0	0.0588235	0	0	0	0	0	0	0	0	0	0	0	0
>ENA|ADE40456|ADE40456.1_1	Iron-regulated protein frpC, putative	Other	t	TDTGGIGTTGGIGTTGGMGITGGIGTTGSI	0	0	0	1	0	0	0.0333333	0	0	0.433333	0	0.166667	0	0	0.0333333	0	0	0	0	0.0333333	0.3	0	0	0
>ENA|ADE40543|ADE40543.1_1	Peptidoglycan-associated lipoprotein	Other	t	DSASSSASGAATASASSTDTSSSSASSSAS	0	0	0	1	0.266667	0	0.0666667	0	0	0.0333333	0	0	0	0	0	0	0	0	0	0.533333	0.1	0	0	0
>ENA|ADE53804|ADE53804.1_1	von Willebrand factor type A	Other	t	LEQQEQQEQQEQESEQQEDGEQEEQNQEQE	0	0	0	1	0	0	0.0333333	0.4	0	0.0333333	0	0	0	0.0333333	0	0.0333333	0	0.433333	0	0.0333333	0	0	0	0
>ENA|ADE54469|ADE54469.1_1	Transcription termination factor Rho	DRB_KA	t	PAPVKKKAAKKKAAKKKSAKKKAAKKKVAR	0	1	0	0	0.3	0	0	0	0	0	0	0	0.5	0	0	0	0.0666667	0	0.0333333	0.0333333	0	0.0666667	0	0
>ENA|ADE54536|ADE54536.1_1	RNA polymerase sigma factor SigA	DRB_KA	t	KAPAKKVAKKTATKAKKATKKAATKKAAAK	0	1	0	0	0.366667	0	0	0	0	0	0	0	0.433333	0	0	0	0.0333333	0	0	0	0.133333	0.0333333	0	0
>ENA|ADE54647|ADE54647.1_1	AAA ATPase containing von Willebrand factor type A (VWA) domain-like	Other	e	SESTDDDSESTDDDSESTDDDSESTDDDSESTDDDSESTDDDSESTDDDSESTDDDSESTDEDSESSDDDSESSDEDSESSDEDSESSDDDSESSDDDSESSDDDSESSDDDSESSDDDSESSDDDSESSDDDSESSDEDSESSDEDSESSDDDSSSED	0	0	0	1	0	0	0.389937	0.176101	0	0	0	0	0	0	0	0	0	0	0	0.377358	0.0566038	0	0	0
>ENA|ADE54881|ADE54881.1_1	Acetyl-CoA carboxylase, biotin carboxyl carrier protein	Other	e	AAPVAAAPVAAAPAASPAAPTAATPAAAPV	0	0	0	1	0.566667	0	0	0	0	0	0	0	0	0	0	0	0.233333	0	0	0.0333333	0.0666667	0.1	0	0
>ENA|ADE55175|ADE55175.1_1	UreE urease accessory domain protein	MI_H	t	QGGHSHDHEHHHHEHGHSH	0	0	1	0	0	0	0.0526316	0.105263	0	0.157895	0.526316	0	0	0	0	0	0	0.0526316	0	0.105263	0	0	0	0
>ENA|ADE55297|ADE55297.1_1	Type II and III secretion system protein	Other	t	DVVVEAAPAAEAVEVEAPVVEAEVAEAEVV	0	0	0	1	0.3	0	0.0333333	0.266667	0	0	0	0	0	0	0	0	0.0666667	0	0	0	0	0.333333	0	0
>ENA|ADF52454|ADF52454.1_1	TonB-dependent outer membrane receptor	Other	t	HHEEEDGEEHDHDEEDDHGHEGEHSEEGED	0	0	0	1	0	0	0.2	0.4	0	0.133333	0.233333	0	0	0	0	0	0	0	0	0.0333333	0	0	0	0
>ENA|ADF52651|ADF52651.1_1	Cytochrome c assembly protein family membrane protein	Other	e	KKKGKKEIAKKKEKRI	0	0	0	1	0.0625	0	0	0.125	0	0.0625	0	0.125	0.5625	0	0	0	0	0	0.0625	0	0	0	0	0
>ENA|ADF52653|ADF52653.1_1	Fumarate hydratase	Other	t	KEKKAKRKAAKEQKA	0	0	0	1	0.266667	0	0	0.133333	0	0	0	0	0.466667	0	0	0	0	0.0666667	0.0666667	0	0	0	0	0
>ENA|ADG06893|ADG06893.1_1	Ig domain protein group 2 domain protein	Other	t	GSGGSGGGGDTGGSGGSSGGGSGGQTPPGT	0	0	0	1	0	0	0.0333333	0	0	0.566667	0	0	0	0	0	0	0.0666667	0.0333333	0	0.2	0.1	0	0	0
>ENA|ADG07410|ADG07410.1_1	Cytochrome c class I	Other	e	SSASTPTTSSQSGSSSSSSSSSGSGGGSAD	0	0	0	1	0.0666667	0	0.0333333	0	0	0.166667	0	0	0	0	0	0	0.0333333	0.0333333	0	0.566667	0.1	0	0	0
>ENA|ADG29697|ADG29697.1_1	Hydrogenase 4 membrane component (E)-like protein	Other	t	FSAASSAASSAVSSAVSSAVSSAVSSASSA	0	0	0	1	0.333333	0	0	0	0.0333333	0	0	0	0	0	0	0	0	0	0	0.5	0	0.133333	0	0
>ENA|ADG31149|ADG31149.1_1	Pseudouridine synthase	DRB_GR	t	RRRSGGGGSGGGGNRGGNRGGR	0	1	0	0	0	0	0	0	0	0.545455	0	0	0	0	0	0.0909091	0	0	0.272727	0.0909091	0	0	0	0
>ENA|ADG31676|ADG31676.1_1	FimV N-terminal domain protein	Other	t	SAAAAVATASAAHAASAAKSASAPVAASAP	0	0	0	1	0.566667	0	0	0	0	0	0.0333333	0	0.0333333	0	0	0	0.0666667	0	0	0.2	0.0333333	0.0666667	0	0
>ENA|ADG40032|ADG40032.1_1	Serine/threonine protein kinase (Putative)	Other	t	SSDDEDTSSDSDSSSSKNNSSSNSSSSKNSSSTDSSSSSSDKE	0	0	0	1	0	0	0.162791	0.0465116	0	0	0	0	0.0697674	0	0	0.0930233	0	0	0	0.581395	0.0465116	0	0	0
>ENA|ADG41063|ADG41063.1_1	Hypothetical membrane spanning protein	Other	t	GFDSNVSGSGGSFSGGYSGGGGGGGGGAF	0	0	0	1	0.0344828	0	0.0344828	0	0.103448	0.517241	0	0	0	0	0	0.0344828	0	0	0	0.206897	0	0.0344828	0	0.0344828
>ENA|ADG41118|ADG41118.1_1	Cell surface protein	Other	e	TPSSETPSSEVPSSETPSSEVPSSETPSSEVPSSEVPSSETPSSEVPSSEVPSSEVPSSETPSSEVPSSEVPSSETPSSEVPSSEVPSSEVPSSETPSSETPSSEVPSSEVPSSEVPSSETPSSETPSSEVPSSEVPSSETPSSEVPSSEVPSSETPSSEVPSSETPSSEVPSSETPSSEVPSSETPSSEVPSSEVPSSETPSSEVPSSETPSSEVPSSETPSSEVPSSEVPSSEVPSSE	0	0	0	1	0	0	0	0.2	0	0	0	0	0	0	0	0	0.2	0	0	0.4	0.0791667	0.120833	0	0
>ENA|ADG67363|ADG67363.1_1	Ammonium transporter	Other	e	PATPAAEAAATPAPAAAEEAKPAEAAPPAD	0	0	0	1	0.5	0	0.0333333	0.133333	0	0	0	0	0.0333333	0	0	0	0.233333	0	0	0	0.0666667	0	0	0
>ENA|ADG68750|ADG68750.1_1	60 kDa chaperonin	CHAP_GM	t	MGGMGGMGGMGMGGMGGMGMGGF	1	0	0	0	0	0	0	0	0.0434783	0.608696	0	0	0	0	0.347826	0	0	0	0	0	0	0	0	0
>ENA|ADG68983|ADG68983.1_1	Spore coat protein CotH	Other	t	GGPPGGFGPPSFGFPPFGPPPEGQPPFGPP	0	0	0	1	0	0	0	0.0333333	0.166667	0.3	0	0	0	0	0	0	0.433333	0.0333333	0	0.0333333	0	0	0	0
>ENA|ADG68983|ADG68983.1_2	Spore coat protein CotH	Other	t	QGPGGGQNPRGGPRRGPGGGGPGGGGPGGGGPGHGGPTLDPLVGL	0	0	0	1	0	0	0.0222222	0	0	0.511111	0.0222222	0	0	0.0666667	0	0.0222222	0.2	0.0444444	0.0666667	0	0.0222222	0.0222222	0	0
>ENA|ADG69446|ADG69446.1_1	ATPase associated with various cellular activities AAA 5	Other	e	DDDLDDDDDDMYDDDDDEDDRPSRR	0	0	0	1	0	0	0.64	0.04	0	0	0	0	0	0.04	0.04	0	0.04	0	0.12	0.04	0	0	0	0.04
>ENA|ADG69619|ADG69619.1_1	MotA/TolQ/ExbB proton channel	Other	t	AAPAAPAAPAARPAAAAPAAAPQG	0	0	0	1	0.625	0	0	0	0	0.0416667	0	0	0	0	0	0	0.25	0.0416667	0.0416667	0	0	0	0	0
>ENA|ADG69998|ADG69998.1_1	NolW domain protein	Other	t	SSGFGGFGGGSNSSGGRPSGGFGSGGFGGSGRGSGSGRGGR	0	0	0	1	0	0	0	0	0.097561	0.512195	0	0	0	0	0	0.0243902	0.0243902	0	0.097561	0.243902	0	0	0	0
>ENA|ADG88946|ADG88946.1_1	Serine/threonine protein kinase	Other	t	ARDRRDASRDRDHRDASRDRDRRDASRDRD	0	0	0	1	0.133333	0	0.333333	0	0	0	0.0333333	0	0	0	0	0	0	0	0.4	0.1	0	0	0	0
>ENA|ADG89642|ADG89642.1_1	Oligopeptide/dipeptide ABC transporter, ATPase subunit	Other	t	RRARLRRSRGLWRRRRRR	0	0	0	1	0.0555556	0	0	0	0	0.0555556	0	0	0	0.111111	0	0	0	0	0.666667	0.0555556	0	0	0.0555556	0
>ENA|ADH84812|ADH84812.1_1	Aminotransferase	Other	e	RAAAGFAAALAAAQQK	0	0	0	1	0.5625	0	0	0	0.0625	0.0625	0	0	0.0625	0.0625	0	0	0	0.125	0.0625	0	0	0	0	0
>ENA|ADH84997|ADH84997.1_1	Response regulator receiver modulated metal dependent phosphohydrolase	Other	t	GDEEGEGEDGGNGAEA	0	0	0	1	0.125	0	0.125	0.3125	0	0.375	0	0	0	0	0	0.0625	0	0	0	0	0	0	0	0
>ENA|ADH86608|ADH86608.1_1	NADH dehydrogenase (Ubiquinone) 30 kDa subunit	Other	t	AEAAKKAAEKAAAEAAEQGEAAAAPAAASESPPAPAAEEPAAAPE	0	0	0	1	0.511111	0	0	0.2	0	0.0222222	0	0	0.0666667	0	0	0	0.133333	0.0222222	0	0.0444444	0	0	0	0
>ENA|ADH87587|ADH87587.1_1	Cytochrome c class I	Other	e	EAAPAAAPAAAPAGEKPAEPAPAAPAPAAPAHP	0	0	0	1	0.515152	0	0	0.0909091	0	0.030303	0.030303	0	0.030303	0	0	0	0.30303	0	0	0	0	0	0	0
>ENA|ADH87963|ADH87963.1_1	Cl-channel voltage-gated family protein	Other	e	LAIEAEARAAEANAAAAR	0	0	0	1	0.555556	0	0	0.166667	0	0	0	0.0555556	0	0.0555556	0	0.0555556	0	0	0.111111	0	0	0	0	0
>ENA|ADH88003|ADH88003.1_1	Peptidoglycan-binding domain 1 protein	Other	t	PAPPPRAAAPAPAAATPVAIAAPAAAPSIA	0	0	0	1	0.5	0	0	0	0	0	0	0.0666667	0	0	0	0	0.3	0	0.0333333	0.0333333	0.0333333	0.0333333	0	0
>ENA|ADH88061|ADH88061.1_1	Cytochrome c-type biogenesis protein CcmF	Other	e	APKPAKKPKAAAPVAAE	0	0	0	1	0.411765	0	0	0.0588235	0	0	0	0	0.235294	0	0	0	0.235294	0	0	0	0	0.0588235	0	0
>ENA|ADH88672|ADH88672.1_1	Poly(R)-hydroxyalkanoic acid synthase, class I	Other	t	AKPTPAPAPVAPPAAKAAAKPAPKPALKPA	0	0	0	1	0.4	0	0	0	0	0	0	0	0.166667	0.0333333	0	0	0.333333	0	0	0	0.0333333	0.0333333	0	0
>ENA|ADH88982|ADH88982.1_1	Single-stranded DNA-binding protein	DRB_GR	t	SSESGEEYSSGSSDFGSGGGFGGGSGGGSG	0	1	0	0	0	0	0.0333333	0.1	0.0666667	0.433333	0	0	0	0	0	0	0	0	0	0.333333	0	0	0	0.0333333
>ENA|ADH89096|ADH89096.1_1	Acetyltransferase component of pyruvate dehydrogenase complex	Other	e	APVGAAAPAPAAAAAPAARAPAAAPAPVAP	0	0	0	1	0.6	0	0	0	0	0.0333333	0	0	0	0	0	0	0.266667	0	0.0333333	0	0	0.0666667	0	0
>ENA|ADH89192|ADH89192.1_1	Sporulation domain protein	Other	t	APTPAPAAAPAPAPAAPASPAAAPAAAAAG	0	0	0	1	0.6	0	0	0	0	0.0333333	0	0	0	0	0	0	0.3	0	0	0.0333333	0.0333333	0	0	0
>ENA|ADH89559|ADH89559.1_1	Efflux transporter, RND family, MFP subunit	Other	t	GAAPAAGAAPANGGGAAKPAANPPAN	0	0	0	1	0.461538	0	0	0	0	0.192308	0	0	0.0384615	0	0	0.115385	0.192308	0	0	0	0	0	0	0
>ENA|ADH89717|ADH89717.1_1	Urea ABC transporter, permease protein UrtC	Other	t	ATPPAAGSAAPAAAE	0	0	0	1	0.533333	0	0	0.0666667	0	0.0666667	0	0	0	0	0	0	0.2	0	0	0.0666667	0.0666667	0	0	0
>ENA|ADH90077|ADH90077.1_1	Peptidylprolyl isomerase	Other	t	DAAPKAPAADAPAAPDAPKPAQ	0	0	0	1	0.454545	0	0.136364	0	0	0	0	0	0.0909091	0	0	0	0.272727	0.0454545	0	0	0	0	0	0
>ENA|ADH90379|ADH90379.1_1	Protein HflC	Other	t	PAAPAAAPGSAPAPAAAAPAPAAPAN	0	0	0	1	0.576923	0	0	0	0	0.0384615	0	0	0	0	0	0.0384615	0.307692	0	0	0.0384615	0	0	0	0
>ENA|ADH90575|ADH90575.1_1	Dihydrolipoyllysine-residue succinyltransferase component of 2-oxoglutarate dehydrogenase complex	Other	t	PAPAKAEAPKAEAPKPAAAPVPAAPAAAPA	0	0	0	1	0.5	0	0	0.0666667	0	0	0	0	0.1	0	0	0	0.3	0	0	0	0	0.0333333	0	0
>ENA|ADH91630|ADH91630.1_1	Efflux transporter, RND family, MFP subunit	Other	t	SAPADAPASAPASAPAPAAPAAAPKPAN	0	0	0	1	0.5	0	0.0357143	0	0	0	0	0	0.0357143	0	0	0.0357143	0.285714	0	0	0.107143	0	0	0	0
>ENA|ADH92467|ADH92467.1_1	Dihydrolipoamide acetyltransferase component of pyruvate dehydrogenase complex	Other	t	PAPEAPAAPATPAPAAAPVATPAAAPVPAA	0	0	0	1	0.5	0	0	0.0333333	0	0	0	0	0	0	0	0	0.333333	0	0	0	0.0666667	0.0666667	0	0
>ENA|ADH92735|ADH92735.1_1	Peptidase S8 and S53 subtilisin kexin sedolisin	Other	t	PAGPGGPGVPPPPPPLPGGPGVPPPPPLPP	0	0	0	1	0.0333333	0	0	0	0	0.233333	0	0	0	0.0666667	0	0	0.6	0	0	0	0	0.0666667	0	0
>ENA|ADI14242|ADI14242.1_1	Acetyl-CoA carboxylase, biotin carboxyl carrier protein	Other	e	APAAAAPPPATPAAPPATPPTEAPPAAAEA	0	0	0	1	0.466667	0	0	0.0666667	0	0	0	0	0	0	0	0	0.366667	0	0	0	0.1	0	0	0
>ENA|ADI28668|ADI28668.1_1	DNA topoisomerase 1	DRB_KA	t	TAKKAPAKKPAAAKATAKKPAATKTATKKP	0	1	0	0	0.366667	0	0	0	0	0	0	0	0.333333	0	0	0	0.133333	0	0	0	0.166667	0	0	0
>ENA|ADI28691|ADI28691.1_1	Orotidine 5'-phosphate decarboxylase	Other	t	ATAPAAEAAPAPAAEVTAPAEAAAPAPEAAPAAEAAPEAAK	0	0	0	1	0.560976	0	0	0.146341	0	0	0	0	0.0243902	0	0	0	0.195122	0	0	0	0.0487805	0.0243902	0	0
>ENA|ADI28849|ADI28849.1_1	Prolin-rich transmembrane protein	Other	t	PPPPPPPPPKPKPLPPPEPVAPPLPYAYLG	0	0	0	1	0.0666667	0	0	0.0333333	0	0.0333333	0	0	0.0666667	0.1	0	0	0.6	0	0	0	0	0.0333333	0	0.0666667
>ENA|ADI29526|ADI29526.1_1	OmpA/MotB domain protein	Other	t	AEAEPVAAPTPAPEPVAEAAPAPAPVAAVE	0	0	0	1	0.4	0	0	0.166667	0	0	0	0	0	0	0	0	0.266667	0	0	0	0.0333333	0.133333	0	0
>ENA|ADI30997|ADI30997.1_1	Ammonium transporter	Other	e	AAPAATTAAPEAAPVADTAAAAPVAAEAAP	0	0	0	1	0.566667	0	0.0333333	0.0666667	0	0	0	0	0	0	0	0	0.166667	0	0	0	0.1	0.0666667	0	0
>ENA|ADI37578|ADI37578.1_1	Histone H1-like protein Hc1	DRB_KA	t	KGKKKAVKKTAKKAVAKKPAKKAAAKKKPAAKKAVAKKTTAAKKPAAKQAVKKPAKKKAA	0	1	0	0	0.333333	0	0	0	0	0.0166667	0	0	0.45	0	0	0	0.0666667	0.0166667	0	0	0.05	0.0666667	0	0
>ENA|ADI38214|ADI38214.1_1	Putative type III secreted protein SctW	Other	t	QLEELEEQDEEEEDWEEDEEEEEK	0	0	0	1	0	0	0.125	0.625	0	0	0	0	0.0416667	0.0833333	0	0	0	0.0833333	0	0	0	0	0.0416667	0
>ENA|ADI38965|ADI38965.1_1	Putative type III secretion translocase SctQ	Other	t	ENDFEDDFEEDFEDEEEDDLDFDDDEEEEEEEEEDGDEDEDEELT	0	0	0	1	0	0	0.333333	0.466667	0.0888889	0.0222222	0	0	0	0.0444444	0	0.0222222	0	0	0	0	0.0222222	0	0	0
>ENA|ADI39188|ADI39188.1_1	60 kDa chaperonin	CHAP_GM	t	MGGMGGMGGMPGMGGMGGF	1	0	0	0	0	0	0	0	0.0526316	0.578947	0	0	0	0	0.315789	0	0.0526316	0	0	0	0	0	0	0
>ENA|ADL24944|ADL24944.1_1	Neutral zinc metallopeptidase	Other	t	SPVVESSSSSAESSSSSAKASSSSVKVSSSSAAESSSSEKSSSSM	0	0	0	1	0.111111	0	0	0.0888889	0	0	0	0	0.0666667	0	0.0222222	0	0.0222222	0	0	0.6	0	0.0888889	0	0
>ENA|ADL24971|ADL24971.1_1	Cadherin domain protein	Other	e	EKASSSKKDSKSDSKKESSKK	0	0	0	1	0.047619	0	0.0952381	0.0952381	0	0	0	0	0.380952	0	0	0	0	0	0	0.380952	0	0	0	0
>ENA|ADL25270|ADL25270.1_1	Anion transporter	Other	e	EATAPAAAVAAPAPAAPVYAKPAEVAAPAE	0	0	0	1	0.5	0	0	0.1	0	0	0	0	0.0333333	0	0	0	0.2	0	0	0	0.0333333	0.1	0	0.0333333
>ENA|ADL25358|ADL25358.1_1	Putative esterase	Other	t	AQSSSSKKIESSSSAKVSSSSVEESSSSAK	0	0	0	1	0.1	0	0	0.1	0	0	0	0.0333333	0.133333	0	0	0	0	0.0333333	0	0.533333	0	0.0666667	0	0
>ENA|ADL25368|ADL25368.1_1	Putative tyrosine-protein kinase	Other	t	GYGYGSYGYYGYHKKY	0	0	0	1	0	0	0	0	0	0.3125	0.0625	0	0.125	0	0	0	0	0	0	0.0625	0	0	0	0.4375
>ENA|ADL25502|ADL25502.1_1	Preprotein translocase, SecG subunit	Other	t	PAAAEVKAEAPVAPAAEVKAEAAPAPEAAAPAEAPKAKKGKKKAK	0	0	0	1	0.422222	0	0	0.133333	0	0.0222222	0	0	0.2	0	0	0	0.155556	0	0	0	0	0.0666667	0	0
>ENA|ADL25970|ADL25970.1_1	TonB family protein	Other	t	VPEPKAEEKKPEEKVEKPKPVEKPVEKPVE	0	0	0	1	0.0333333	0	0	0.3	0	0	0	0	0.266667	0	0	0	0.233333	0	0	0	0	0.166667	0	0
>ENA|ADL26598|ADL26598.1_1	Peptidyl-prolyl cis-trans isomerase	Other	t	EQKKPAKAAKKAAAQQ	0	0	0	1	0.375	0	0	0.0625	0	0	0	0	0.3125	0	0	0	0.0625	0.1875	0	0	0	0	0	0
>ENA|ADL33304|ADL33304.1_1	Cell envelope-related transcriptional attenuator	Other	e	SRSSSSSRNGSRSASGSRSASYGSSRSSSGRTSSGRNSSSRSGRS	0	0	0	1	0.0444444	0	0	0	0	0.133333	0	0	0	0	0	0.0444444	0	0	0.2	0.533333	0.0222222	0	0	0.0222222
>ENA|ADL33773|ADL33773.1_1	Peptidyl-prolyl cis-trans isomerase	Other	t	GCGGCGGCGSDDEEGCGSGCGGCGGGCGGC	0	0	0	1	0	0.266667	0.0666667	0.0666667	0	0.533333	0	0	0	0	0	0	0	0	0	0.0666667	0	0	0	0
>ENA|ADL34112|ADL34112.1_1	Flagellar motor switch protein FliY	Other	t	MMAGGMPQMGMGMGMPQMGMPMQMMPQMMN	0	0	0	1	0.0333333	0	0	0	0	0.2	0	0	0	0	0.466667	0.0333333	0.133333	0.133333	0	0	0	0	0	0
>ENA|ADL34721|ADL34721.1_1	PASTA domain-containing serine/threonine protein kinase	Other	t	NDRDRDRDRDRDRDRDRRRTRRDYDEDDDF	0	0	0	1	0	0	0.433333	0.0333333	0.0333333	0	0	0	0	0	0	0.0333333	0	0	0.4	0	0.0333333	0	0	0.0333333
>ENA|ADL34815|ADL34815.1_1	Cell surface protein	Other	e	PGGGGDPTPGGGGTPTTTDPTPATPTTPTT	0	0	0	1	0.0333333	0	0.0666667	0	0	0.266667	0	0	0	0	0	0	0.266667	0	0	0	0.366667	0	0	0
>ENA|ADL35192|ADL35192.1_1	Penicillin-binding protein 1A family Pbp1A	Other	t	AVAAAQAAQAAAEAAAAGTQEAAQPAPAQS	0	0	0	1	0.566667	0	0	0.0666667	0	0.0333333	0	0	0	0	0	0	0.0666667	0.166667	0	0.0333333	0.0333333	0.0333333	0	0
>ENA|ADL54063|ADL54063.1_1	DNA topoisomerase 1	DRB_KA	t	TKPARKSAAKPKATAKPKAAAKPKAAAKPKAAPKAEAKPKAAAKPKAAPKAAAKPKAAAKKA	0	1	0	0	0.435484	0	0	0.016129	0	0	0	0	0.322581	0	0	0	0.16129	0	0.016129	0.016129	0.0322581	0	0	0
>ENA|ADL54308|ADL54308.1_1	Cbb3-type cytochrome c oxidase subunit	Other	e	AAVEAAPAPEAAPAPEAK	0	0	0	1	0.5	0	0	0.166667	0	0	0	0	0.0555556	0	0	0	0.222222	0	0	0	0	0.0555556	0	0
>ENA|ADM08894|ADM08894.1_1	Transcriptional regulator, MarR family protein	DRB_KA	t	KAPAKKRVTKKAPAKKVAAKKAPAKKAPAK	0	1	0	0	0.333333	0	0	0	0	0	0	0	0.4	0	0	0	0.133333	0	0.0333333	0	0.0333333	0.0666667	0	0
>ENA|ADM09552|ADM09552.1_1	Putative modular polyketide synthase	Other	t	APAPAPLALPQPAAPAPQAAAPAPAPVAEP	0	0	0	1	0.433333	0	0	0.0333333	0	0	0	0	0	0.0666667	0	0	0.366667	0.0666667	0	0	0	0.0333333	0	0
>ENA|ADM09552|ADM09552.1_2	Putative modular polyketide synthase	Other	t	PAPAPAPAPVAEAAPAPAAAPAPAAAGSID	0	0	0	1	0.5	0	0.0333333	0.0333333	0	0.0333333	0	0.0333333	0	0	0	0	0.3	0	0	0.0333333	0	0.0333333	0	0
>ENA|ADM10107|ADM10107.1_1	DNA topoisomerase 1	DRB_KA	t	KKTAKKKSAKKPAKKKTTKKAAKKATKKTT	0	1	0	0	0.2	0	0	0	0	0	0	0	0.533333	0	0	0	0.0333333	0	0	0.0333333	0.2	0	0	0
>ENA|ADM98407|ADM98407.1_1	Aldehyde-alcohol dehydrogenase	Other	e	AKAEKAEKKEKKAVN	0	0	0	1	0.266667	0	0	0.2	0	0	0	0	0.4	0	0	0.0666667	0	0	0	0	0	0.0666667	0	0
>ENA|ADM99376|ADM99376.1_1	Type II secretion system protein D	Other	t	NASRPSSPRSGSSSNSNSSSGSSGSSSGSSSSSSSSSSMGFGSAF	0	0	0	1	0.0444444	0	0	0	0.0444444	0.133333	0	0	0	0	0.0222222	0.0666667	0.0444444	0	0.0444444	0.6	0	0	0	0
>ENA|ADM99787|ADM99787.1_1	CDP-diacylglycerol--serine O-phosphatidyltransferase	Other	e	RRLRRIRIDRLISRIL	0	0	0	1	0	0	0.0625	0	0	0	0	0.25	0	0.1875	0	0	0	0	0.4375	0.0625	0	0	0	0
>ENA|ADN00013|ADN00013.1_1	TonB-dependent receptor Outer membrane receptor for ferrienterochelin and colicins	Other	t	VTTATTATNKTAANTASATTTSTTSTTSST	0	0	0	1	0.2	0	0	0	0	0	0	0	0.0333333	0	0	0.0666667	0	0	0	0.166667	0.5	0.0333333	0	0
>ENA|ADN00019|ADN00019.1_1	Acetyltransferase component of pyruvate dehydrogenase complex	Other	e	AAPAAATAAPVASAPAAAPAPAAAKADSKG	0	0	0	1	0.566667	0	0.0333333	0	0	0.0333333	0	0	0.0666667	0	0	0	0.166667	0	0	0.0666667	0.0333333	0.0333333	0	0
>ENA|ADN00019|ADN00019.1_2	Acetyltransferase component of pyruvate dehydrogenase complex	Other	e	AEGAATAAPAPAAAASAPAAAPAAASAVKE	0	0	0	1	0.6	0	0	0.0666667	0	0.0333333	0	0	0.0333333	0	0	0	0.133333	0	0	0.0666667	0.0333333	0.0333333	0	0
>ENA|ADN00323|ADN00323.1_1	Peptidyl-prolyl cis-trans isomerase	Other	t	HGKGGCGGNGGCGCHH	0	0	0	1	0	0.1875	0	0	0	0.5	0.1875	0	0.0625	0	0	0.0625	0	0	0	0	0	0	0	0
>ENA|ADN00622|ADN00622.1_1	Nickel/cobalt efflux system	MI_H	t	HQHSHDHGHDHHHHHHHHHHHHEHHHGSHHHDDHHEHSHHHHAHHHHEHNHDHPHAGHPH	0	0	1	0	0.0333333	0	0.0833333	0.05	0	0.05	0.666667	0	0	0	0	0.0166667	0.0333333	0.0166667	0	0.05	0	0	0	0
>ENA|ADN12158|ADN12158.1_1	DNA topoisomerase 1	DRB_KA	t	TSTKKSTSTSTKKTTTTRKKTTKL	0	1	0	0	0	0	0	0	0	0	0	0	0.291667	0.0416667	0	0	0	0	0.0416667	0.166667	0.458333	0	0	0
>ENA|ADN74434|ADN74434.1_1	General secretion pathway protein J	Other	t	EDDNGSGNGSGSGSGNGSGSGSGSGSSGGG	0	0	0	1	0	0	0.0666667	0.0333333	0	0.466667	0	0	0	0	0	0.1	0	0	0	0.333333	0	0	0	0
>ENA|ADN74683|ADN74683.1_1	Biotin carboxyl carrier protein	Other	e	APAPVAAAPAAAPAAAPAAPAAEAAEPAGH	0	0	0	1	0.6	0	0	0.0666667	0	0.0333333	0.0333333	0	0	0	0	0	0.233333	0	0	0	0	0.0333333	0	0
>ENA|ADO41303|ADO41303.1_1	Dihydrolipoamide acetyltransferase	Other	e	VLAALVSAPAAPLVSAPAAPAPAAAPAAPR	0	0	0	1	0.466667	0	0	0	0	0	0	0	0	0.1	0	0	0.233333	0	0.0333333	0.0666667	0	0.1	0	0
>ENA|ADO41646|ADO41646.1_1	Acetyl-coenzyme A carboxylase carboxyl transferase subunit beta	Other	e	AAEAAAKPAEKPAKAAKPAPEKK	0	0	0	1	0.434783	0	0	0.130435	0	0	0	0	0.26087	0	0	0	0.173913	0	0	0	0	0	0	0
>ENA|ADO42327|ADO42327.1_1	TRAP mannitol/C4-dicarboxylate transporter	Other	t	LGAPGMGGPGGGLGAPGSGLGGGGLGGGLGAPGGLGAPAPAGN	0	0	0	1	0.139535	0	0	0	0	0.511628	0	0	0	0.139535	0.0232558	0.0232558	0.139535	0	0	0.0232558	0	0	0	0
>ENA|ADO42899|ADO42899.1_1	DNA topoisomerase 1	DRB_KA	t	KKPAKKPAKKAATAKAATTKAKAAPKAKTT	0	1	0	0	0.366667	0	0	0	0	0	0	0	0.366667	0	0	0	0.1	0	0	0	0.166667	0	0	0
>ENA|ADO43214|ADO43214.1_1	Cell division protein ZapA	Other	e	VEVEVERVVEVPVEVPVEVQVEVERLVEVP	0	0	0	1	0	0	0	0.3	0	0	0	0	0	0.0333333	0	0	0.1	0.0333333	0.0666667	0	0	0.466667	0	0
>ENA|ADO43298|ADO43298.1_1	C-terminal TonB protein	Other	e	EDLPLEPPPEVPPEPLDEEPPEELPPAAPP	0	0	0	1	0.0666667	0	0.0666667	0.266667	0	0	0	0	0	0.133333	0	0	0.433333	0	0	0	0	0.0333333	0	0
>ENA|ADO43431|ADO43431.1_1	Energy transducer TonB	Other	t	EETPPEEVQPEELPPEELPPEELPPEEVLPEELPPEDLPPPPPEE	0	0	0	1	0	0	0.0222222	0.377778	0	0	0	0	0	0.133333	0	0	0.377778	0.0222222	0	0	0.0222222	0.0444444	0	0
>ENA|ADO43556|ADO43556.1_1	Twin-arginine translocation pathway signal	Other	t	MGGPGRGGPEGGPGGGMPPGPPPEGSAPPG	0	0	0	1	0.0333333	0	0	0.0666667	0	0.433333	0	0	0	0	0.0666667	0	0.333333	0	0.0333333	0.0333333	0	0	0	0
>ENA|ADO43961|ADO43961.1_1	p-type conjugative transfer protein TrbL	Other	t	AGAAVGTGLAAGGMMLAGGAAAGMAAKGGAAALSGGAAAVRGGAA	0	0	0	1	0.422222	0	0	0	0	0.311111	0	0	0.0222222	0.0666667	0.0666667	0	0	0	0.0222222	0.0222222	0.0222222	0.0444444	0	0
>ENA|ADO46624|ADO46624.1_1	Cell division protein DamX	Other	e	PAATTSAPAATAAPAATAATAATAAPTAAG	0	0	0	1	0.566667	0	0	0	0	0.0333333	0	0	0	0	0	0	0.133333	0	0	0.0333333	0.233333	0	0	0
>ENA|ADO46657|ADO46657.1_1	Peptidyl-prolyl cis-trans isomerase	Other	t	HGKGGCGGNGGCGCH	0	0	0	1	0	0.2	0	0	0	0.533333	0.133333	0	0.0666667	0	0	0.0666667	0	0	0	0	0	0	0	0
>ENA|ADO46828|ADO46828.1_1	Penicillin-binding protein activator LpoA	Other	t	AAATPAAPTAAQPASPAAPQAVAAAAANPA	0	0	0	1	0.566667	0	0	0	0	0	0	0	0	0	0	0.0333333	0.2	0.0666667	0	0.0333333	0.0666667	0.0333333	0	0
>ENA|ADO48992|ADO48992.1_2	Cell wall surface anchor family protein	Other	e	AAAVMTVVSAAVTTTVVTAAVAVAAAMVTA	0	0	0	1	0.4	0	0	0	0	0	0	0	0	0	0.0666667	0	0	0	0	0.0333333	0.2	0.3	0	0
>ENA|ADO48992|ADO48992.1_3	Cell wall surface anchor family protein	Other	e	AITAIASITAVAAVVTAIAATAAVTAVAAI	0	0	0	1	0.466667	0	0	0	0	0	0	0.166667	0	0	0	0	0	0	0	0.0333333	0.166667	0.166667	0	0
>ENA|ADO48992|ADO48992.1_4	Cell wall surface anchor family protein	Other	e	TTAAATTAVTTVTAAAAASAAAAAAAITTVMTAAATATAAAAITTVTASAAATAAAAATAISAVAAAAAIAAASAAAAAATAVVTATAAAAISAAAAVAAVAAATTVTAVTAATAATTAAAAVSAAAAVAAATAAAAAISAAAAATTAAATAAATTAAAAVAAVAAATTAAAAITATAAATAAATAAAAAAAVASITAAVAAATAAAAAAITAAAAATAAAAAVTTTAAAAAVTSAAAAAAVTSAAAATAVTSAAAAAAAAAVTSAAAATAVAAAAVTMIAAALT	0	0	0	1	0.638596	0	0	0	0	0	0	0.0350877	0	0.00350877	0.00701754	0	0	0	0	0.0421053	0.189474	0.0842105	0	0
>ENA|ADO48992|ADO48992.1_5	Cell wall surface anchor family protein	Other	e	VVTAAVTATVVAAAVAVTAAIIAAAIAAAV	0	0	0	1	0.5	0	0	0	0	0	0	0.1	0	0	0	0	0	0	0	0	0.133333	0.266667	0	0
>ENA|ADO49854|ADO49854.1_1	Acetyltransferase component of pyruvate dehydrogenase complex	Other	e	SAEGAAAAAPAQEEKKAAAPAAAPAAAAAK	0	0	0	1	0.6	0	0	0.1	0	0.0333333	0	0	0.1	0	0	0	0.1	0.0333333	0	0.0333333	0	0	0	0
>ENA|ADO68678|ADO68678.1_1	Methyltransferase CheR chemotaxis protein	Other	t	FTPPPLPPLPPLPVAPPRPPTPPPRPPRPA	0	0	0	1	0.0666667	0	0	0	0.0333333	0	0	0	0	0.1	0	0	0.6	0	0.1	0	0.0666667	0.0333333	0	0
>ENA|ADO69512|ADO69512.1_1	FrgA protein	Other	t	APAGAAPSPPPRGPAAPAATPPPPAPPAYT	0	0	0	1	0.333333	0	0	0	0	0.0666667	0	0	0	0	0	0	0.433333	0	0.0333333	0.0333333	0.0666667	0	0	0.0333333
>ENA|ADO70055|ADO70055.1_1	Protein TonB	Other	t	APPPPPPPPPPPPAASKPKTTPKKPVKKPD	0	0	0	1	0.1	0	0.0333333	0	0	0	0	0	0.2	0	0	0	0.533333	0	0	0.0333333	0.0666667	0.0333333	0	0
>ENA|ADO70498|ADO70498.1_1	MasK-like tyrosine-protein kinase	Other	t	LPPAPEPPPAVAAAPVAEPPAVAVEAPPPE	0	0	0	1	0.3	0	0	0.133333	0	0	0	0	0	0.0333333	0	0	0.4	0	0	0	0	0.133333	0	0
>ENA|ADO70741|ADO70741.1_1	TonB-dependent receptor	Other	t	PAPPAPPAVAAPPAPPPAPAEVPIEPPPPP	0	0	0	1	0.266667	0	0	0.0666667	0	0	0	0.0333333	0	0	0	0	0.566667	0	0	0	0	0.0666667	0	0
>ENA|ADO70861|ADO70861.1_1	FHA domain protein	Other	t	RPVTPEPPPEPPPPEPPPPEPVKNEEPPPP	0	0	0	1	0	0	0	0.2	0	0	0	0	0.0333333	0	0	0.0333333	0.6	0	0.0333333	0	0.0333333	0.0666667	0	0
>ENA|ADO71120|ADO71120.1_1	Serine/threonine-protein kinase	Other	t	EHEPVREAEEAQEAHEEEEEEEEEEEERTA	0	0	0	1	0.133333	0	0	0.6	0	0	0.0666667	0	0	0	0	0	0.0333333	0.0333333	0.0666667	0	0.0333333	0.0333333	0	0
>ENA|ADO71809|ADO71809.1_1	Adventurous gliding motility protein I	Other	e	PVAPPAPKPAPAKPAPAKPVAVAPPAPAPA	0	0	0	1	0.366667	0	0	0	0	0	0	0	0.1	0	0	0	0.433333	0	0	0	0	0.1	0	0
>ENA|ADO72166|ADO72166.1_1	N-acetylmuramoyl-L-alanine amidase domain protein	Other	t	ATAAAPSAPASAPAPITAPPAPPPAVAAAP	0	0	0	1	0.466667	0	0	0	0	0	0	0.0333333	0	0	0	0	0.333333	0	0	0.0666667	0.0666667	0.0333333	0	0
>ENA|ADO72393|ADO72393.1_1	MnxG	Other	t	QTDEDEDEDEDDEDEDEDDEDEDEDGKTET	0	0	0	1	0	0	0.433333	0.366667	0	0.0333333	0	0	0.0333333	0	0	0	0	0.0333333	0	0	0.1	0	0	0
>ENA|ADO72957|ADO72957.1_1	Tetratricopeptide repeat protein	Other	t	AGAPEAAAPAPPAAAKAAARPAAAAPPAPA	0	0	0	1	0.6	0	0	0.0333333	0	0.0333333	0	0	0.0333333	0	0	0	0.266667	0	0.0333333	0	0	0	0	0
>ENA|ADO73004|ADO73004.1_1	Preprotein translocase, SecG	Other	t	AAPAAAGGTAAPAPAAATPPAAGGTEGTPP	0	0	0	1	0.433333	0	0	0.0333333	0	0.166667	0	0	0	0	0	0	0.233333	0	0	0	0.133333	0	0	0
>ENA|ADO73788|ADO73788.1_1	Tetratricopeptide repeat family	Other	t	VAPAPVAAAPVASAPVAAAPVAAAPVAAAS	0	0	0	1	0.533333	0	0	0	0	0	0	0	0	0	0	0	0.2	0	0	0.0666667	0	0.2	0	0
>ENA|ADO75373|ADO75373.1_1	Peptidase, S1 (Chymotrypsin) family	Other	t	LGLLGLRTRRWRGRLRG	0	0	0	1	0	0	0	0	0	0.235294	0	0	0	0.294118	0	0	0	0	0.352941	0	0.0588235	0	0.0588235	0
>ENA|ADO75382|ADO75382.1_1	Peptidase, S8A (Subtilisin) subfamily	Other	t	EAAVAAARASAAAAFAAR	0	0	0	1	0.666667	0	0	0.0555556	0.0555556	0	0	0	0	0	0	0	0	0	0.111111	0.0555556	0	0.0555556	0	0
>ENA|ADP39908|ADP39908.1_1	DNA topoisomerase 1	DRB_KA	t	STAKKTTAKKSTTAKKTAAKKE	0	1	0	0	0.227273	0	0	0.0454545	0	0	0	0	0.363636	0	0	0	0	0	0	0.0909091	0.272727	0	0	0
>ENA|ADP40094|ADP40094.1_1	DsbA-like protein	Other	t	NSGSSASASGSSSSNASSSGSASSAPSGDASGSASAGGEASASGS	0	0	0	1	0.222222	0	0.0222222	0.0222222	0	0.177778	0	0	0	0	0	0.0444444	0.0222222	0	0	0.488889	0	0	0	0
>ENA|ADP40403|ADP40403.1_1	Kinase domain protein	Other	t	QGNQQQNQQQQGQQGQQGNQQQNQQQQGQQ	0	0	0	1	0	0	0	0	0	0.166667	0	0	0	0	0	0.133333	0	0.7	0	0	0	0	0	0
>ENA|ADP71454|ADP71454.1_1	Ammonium transporter	Other	e	ATAATDAAAAAPEAVAEAAAAAATTVAKAP	0	0	0	1	0.6	0	0.0333333	0.0666667	0	0	0	0	0.0333333	0	0	0	0.0666667	0	0	0	0.133333	0.0666667	0	0
>ENA|ADP72778|ADP72778.1_1	TonB family protein	Other	t	APPEPEVAPEPPPPEPAAEPEPVKEEPPPP	0	0	0	1	0.133333	0	0	0.266667	0	0	0	0	0.0333333	0	0	0	0.5	0	0	0	0	0.0666667	0	0
>ENA|ADQ78437|ADQ78437.1_1	TonB-dependent receptor plug	Other	t	FQRFGGPGGMGGGRPAGGFGGGAGGFGGGRPTF	0	0	0	1	0.0606061	0	0	0	0.151515	0.515152	0	0	0	0	0.030303	0	0.0909091	0.030303	0.0909091	0	0.030303	0	0	0
>ENA|ADQ79590|ADQ79590.1_1	Outer membrane protein assembly complex, YaeT protein	Other	t	NQMYSGGYGGYGGYGGYGGGYGGYGNSNYS	0	0	0	1	0	0	0	0	0	0.466667	0	0	0	0	0.0333333	0.1	0	0.0333333	0	0.1	0	0	0	0.266667
>ENA|ADR20857|ADR20857.1_1	SSU ribosomal protein S1P	DRB_KA	t	AEAKKEEAKADEKEDKAEEKKADDKKEDKE	0	1	0	0	0.2	0	0.166667	0.3	0	0	0	0	0.333333	0	0	0	0	0	0	0	0	0	0	0
>ENA|ADR20863|ADR20863.1_1	60 kDa chaperonin	CHAP_GM	t	EDNGGGMQGGGMPGGMGGMGGMM	1	0	0	0	0	0	0.0434783	0.0434783	0	0.521739	0	0	0	0	0.26087	0.0434783	0.0434783	0.0434783	0	0	0	0	0	0
>ENA|ADR36739|ADR36739.1_1	RNA polymerase sigma factor SigA	DRB_KA	t	KAAPKGGAKKKTAAKAAPKSKKSAAAKKAA	0	1	0	0	0.4	0	0	0	0	0.0666667	0	0	0.366667	0	0	0	0.0666667	0	0	0.0666667	0.0333333	0	0	0
>ENA|ADU25632|ADU25632.1_1	Peptidase C1A papain	Other	t	ASGSSSSGSSSSGSSSSSGSSGSSSLGGAS	0	0	0	1	0.0666667	0	0	0	0	0.233333	0	0	0	0.0333333	0	0	0	0	0	0.666667	0	0	0	0
>ENA|ADU25649|ADU25649.1_1	Biotin/lipoyl attachment domain-containing protein	Other	e	SSSSSGAAASGASSTASGGKAS	0	0	0	1	0.272727	0	0	0	0	0.181818	0	0	0.0454545	0	0	0	0	0	0	0.454545	0.0454545	0	0	0
>ENA|ADU25887|ADU25887.1_1	Metallophosphoesterase	Other	t	GTGSTVSTGSTTSTGSTTSTTSTTSTTSVS	0	0	0	1	0	0	0	0	0	0.133333	0	0	0	0	0	0	0	0	0	0.333333	0.466667	0.0666667	0	0
>ENA|ADU26293|ADU26293.1_1	Glycosyl transferase family 39	Other	t	TNGGSFSGGSGGGSGNGGGFSGAPGGGSGN	0	0	0	1	0.0333333	0	0	0	0.0666667	0.533333	0	0	0	0	0	0.1	0.0333333	0	0	0.2	0.0333333	0	0	0
>ENA|ADU26691|ADU26691.1_1	Efflux transporter, RND family, MFP subunit	Other	t	GSTSSLSTLLGGGMGGYGGGMGGGMGGGTG	0	0	0	1	0	0	0	0	0	0.533333	0	0	0	0.1	0.1	0	0	0	0	0.133333	0.1	0	0	0.0333333
>ENA|ADU26691|ADU26691.1_2	Efflux transporter, RND family, MFP subunit	Other	t	GGTTSGGTTTGGTTSGSTARTTTGGGNNG	0	0	0	1	0.0344828	0	0	0	0	0.37931	0	0	0	0	0	0.0689655	0	0	0.0344828	0.103448	0.37931	0	0	0
>ENA|ADU26699|ADU26699.1_1	Serine-type D-Ala-D-Ala carboxypeptidase	Other	t	AVSSGGSASGAASGTAGAGSGSSGGAQSGA	0	0	0	1	0.266667	0	0	0	0	0.333333	0	0	0	0	0	0	0	0.0333333	0	0.3	0.0333333	0.0333333	0	0
>ENA|ADU27225|ADU27225.1_1	LPXTG-motif cell wall anchor domain protein	Other	t	ASSAASSASGTTSAASSAASSSGSNAASPK	0	0	0	1	0.333333	0	0	0	0	0.0666667	0	0	0.0333333	0	0	0.0333333	0.0333333	0	0	0.433333	0.0666667	0	0	0
>ENA|ADU27627|ADU27627.1_1	Serine/threonine protein kinase with PASTA sensor(S)	Other	t	STSSTASTSSTSSTTTSTTTTTTNTYHSSR	0	0	0	1	0.0333333	0	0	0	0	0	0.0333333	0	0	0	0	0.0333333	0	0	0.0333333	0.366667	0.466667	0	0	0.0333333
>ENA|ADU27742|ADU27742.1_1	Gram-positive anchor	Other	t	SGSSGSGSSSSGSSSSGSSSSSSSSGGSSSGGSSSSSSSSGGSSDSGSSSSGSSSGSSSGGGSSSSGSSGSGSSSSSSSSGGSSSGGSSGSGSSGGGSSGSGSSG	0	0	0	1	0	0	0.00952381	0	0	0.304762	0	0	0	0	0	0	0	0	0	0.685714	0	0	0	0
>ENA|ADU28059|ADU28059.1_1	CheC, inhibitor of MCP methylation / FliN fusion protein	Other	e	APEPAAPPVSVAPAAPAAATAPVSAPTAPAASAAPAAARQEAAAA	0	0	0	1	0.511111	0	0	0.0444444	0	0	0	0	0	0	0	0	0.222222	0.0222222	0.0222222	0.0666667	0.0444444	0.0666667	0	0
>ENA|ADU50275|ADU50275.1_1	Probable transaldolase	Other	t	AARKARAGAGAAGAGGGR	0	0	0	1	0.444444	0	0	0	0	0.333333	0	0	0.0555556	0	0	0	0	0	0.166667	0	0	0	0	0
>ENA|ADU50448|ADU50448.1_1	Rieske (2Fe-2S) iron-sulfur domain	Other	t	AAKAAAAKAAAGRAAAAGAAGEPAGAAAGS	0	0	0	1	0.633333	0	0	0.0333333	0	0.166667	0	0	0.0666667	0	0	0	0.0333333	0	0.0333333	0.0333333	0	0	0	0
>ENA|ADU50592|ADU50592.1_1	ABC transporter related protein	Other	e	AGAGAGGGDRRRAAGARR	0	0	0	1	0.333333	0	0.0555556	0	0	0.333333	0	0	0	0	0	0	0	0	0.277778	0	0	0	0	0
>ENA|ADU50752|ADU50752.1_1	Glutamate synthase (NADPH) large subunit	Other	t	PAEAGAAGAGAAGAGEPEAAAAGPQAAEAG	0	0	0	1	0.5	0	0	0.133333	0	0.233333	0	0	0	0	0	0	0.1	0.0333333	0	0	0	0	0	0
>ENA|ADU50955|ADU50955.1_1	Penicillin-binding protein, 1A family	Other	t	GGDNGGNGGNGGNGGNGGNGGNGGGTGATV	0	0	0	1	0.0333333	0	0.0333333	0	0	0.6	0	0	0	0	0	0.233333	0	0	0	0	0.0666667	0.0333333	0	0
>ENA|ADU51092|ADU51092.1_1	Flagellar motor switch protein FliG	Other	t	GAAAPGAVTAVAGAAGSAGAAGAGAAAAGT	0	0	0	1	0.533333	0	0	0	0	0.266667	0	0	0	0	0	0	0.0333333	0	0	0.0333333	0.0666667	0.0666667	0	0
>ENA|ADU51414|ADU51414.1_1	Transport system permease protein	Other	t	GAAAGSATGASAAAGAAGAAAGTAGAGELA	0	0	0	1	0.533333	0	0	0.0333333	0	0.266667	0	0	0	0.0333333	0	0	0	0	0	0.0666667	0.0666667	0	0	0
>ENA|ADU51779|ADU51779.1_1	Dihydrolipoamide dehydrogenase	Other	t	GAGGAGGPGGGAAGARAGAARAGAGAPAAD	0	0	0	1	0.433333	0	0.0333333	0	0	0.4	0	0	0	0	0	0	0.0666667	0	0.0666667	0	0	0	0	0
>ENA|ADU51780|ADU51780.1_1	Dihydrolipoamide acetyltransferase component of pyruvate dehydrogenase complex	Other	t	PAPAVAAPAPVTAVPAAGPAAAPAAAAAGS	0	0	0	1	0.533333	0	0	0	0	0.0666667	0	0	0	0	0	0	0.233333	0	0	0.0333333	0.0333333	0.1	0	0
>ENA|ADU51922|ADU51922.1_1	4-hydroxy-tetrahydrodipicolinate synthase	Other	e	SAAPPAAGGAAGGGTA	0	0	0	1	0.4375	0	0	0	0	0.3125	0	0	0	0	0	0	0.125	0	0	0.0625	0.0625	0	0	0
>ENA|ADU52266|ADU52266.1_1	Protein GrpE	Other	t	EAARREAAEARAAADAARAEAEAARAEAAA	0	0	0	1	0.6	0	0.0333333	0.2	0	0	0	0	0	0	0	0	0	0	0.166667	0	0	0	0	0
>ENA|ADU52281|ADU52281.1_1	Probable nicotinate-nucleotide adenylyltransferase	Other	t	GPGSAAGAAGGGAGRA	0	0	0	1	0.375	0	0	0	0	0.4375	0	0	0	0	0	0	0.0625	0	0.0625	0.0625	0	0	0	0
>ENA|ADU66938|ADU66938.1_1	DNA topoisomerase 1	DRB_KA	t	AKAAAKKAPAKKSAAKKK	0	1	0	0	0.444444	0	0	0	0	0	0	0	0.444444	0	0	0	0.0555556	0	0	0.0555556	0	0	0	0
>ENA|ADU68014|ADU68014.1_1	Acetyltransferase component of pyruvate dehydrogenase complex	Other	e	AAAPAAPAAAAQPAAAPAPAAAAGAKDVNV	0	0	0	1	0.6	0	0.0333333	0	0	0.0333333	0	0	0.0333333	0	0	0.0333333	0.166667	0.0333333	0	0	0	0.0666667	0	0
>ENA|ADU68014|ADU68014.1_2	Acetyltransferase component of pyruvate dehydrogenase complex	Other	e	AEGAAAAAPAAEEKKAEAAPAPAAAAAVSK	0	0	0	1	0.566667	0	0	0.133333	0	0.0333333	0	0	0.1	0	0	0	0.1	0	0	0.0333333	0	0.0333333	0	0
>ENA|ADU68918|ADU68918.1_1	OmpA/MotB domain protein	Other	t	PAAPTAPAASTTPAAPAASATPAAPANPGA	0	0	0	1	0.466667	0	0	0	0	0.0333333	0	0	0	0	0	0.0333333	0.266667	0	0	0.0666667	0.133333	0	0	0
>ENA|ADU70337|ADU70337.1_1	CDP-diacylglycerol--serine O-phosphatidyltransferase	Other	e	RRLRRIRIDRLISRLL	0	0	0	1	0	0	0.0625	0	0	0	0	0.1875	0	0.25	0	0	0	0	0.4375	0.0625	0	0	0	0
>ENA|ADU70441|ADU70441.1_1	Acriflavin resistance protein	Other	e	DSSTSSTTSSSSSTSSSSSSSSTSSSSSST	0	0	0	1	0	0	0.0333333	0	0	0	0	0	0	0	0	0	0	0	0	0.766667	0.2	0	0	0
>ENA|ADU71154|ADU71154.1_1	Cell division protein FtsN	Other	e	QQTLQRQQQQQQQLQRQQQVQQQQLQRQQQ	0	0	0	1	0	0	0	0	0	0	0	0	0	0.1	0	0	0	0.733333	0.1	0	0.0333333	0.0333333	0	0
>ENA|ADU91378|ADU91378.1_1	YD repeat protein	Other	t	DSGGGSGKGGSGKGKSDKKEGGGDDKGGKD	0	0	0	1	0	0	0.166667	0.0333333	0	0.433333	0	0	0.233333	0	0	0	0	0	0	0.133333	0	0	0	0
>ENA|ADU91805|ADU91805.1_1	UDP-galactose-lipid carrier transferase	Other	t	KSTTASKTSSKTPTRSTSKSTTKTSSRAST	0	0	0	1	0.0666667	0	0	0	0	0	0	0	0.166667	0	0	0	0.0333333	0	0.0666667	0.333333	0.333333	0	0	0
>ENA|ADU92099|ADU92099.1_1	Putative analog of CcoH	Other	t	EENSKTKESKSNSSK	0	0	0	1	0	0	0	0.2	0	0	0	0	0.266667	0	0	0.133333	0	0	0	0.333333	0.0666667	0	0	0
>ENA|ADU96814|ADU96814.1_1	CheA signal transduction histidine kinase	Other	e	QEQKPQPEQPQPKPQQTQKQPQPQQQSSKK	0	0	0	1	0	0	0	0.0666667	0	0	0	0	0.166667	0	0	0	0.233333	0.433333	0	0.0666667	0.0333333	0	0	0
>ENA|ADV45375|ADV45375.1_1	50S ribosomal protein L22	DRB_KA	e	AAAEAPKKEKAPAKKASKKEAPAETAAKAA	0	1	0	0	0.433333	0	0	0.133333	0	0	0	0	0.266667	0	0	0	0.1	0	0	0.0333333	0.0333333	0	0	0
>ENA|ADV46889|ADV46889.1_1	Sodium:dicarboxylate symporter	Other	t	VEEELAKVIEEVKEEEEL	0	0	0	1	0.0555556	0	0	0.5	0	0	0	0.0555556	0.111111	0.111111	0	0	0	0	0	0	0	0.166667	0	0
>ENA|ADV46908|ADV46908.1_1	3-hexulose-6-phosphate synthase	Other	e	KKIAKKISKKIRKAS	0	0	0	1	0.133333	0	0	0	0	0	0	0.2	0.466667	0	0	0	0	0	0.0666667	0.133333	0	0	0	0
>ENA|ADV48213|ADV48213.1_1	DNA topoisomerase 1	DRB_KA	t	MIEKKTPKKKAKAAPKKKAAPKKKAAPKKKAK	0	1	0	0	0.25	0	0	0.03125	0	0	0	0.03125	0.5	0	0.03125	0	0.125	0	0	0	0.03125	0	0	0
>ENA|ADV61772|ADV61772.1_1	30S ribosomal protein S12	DRB_KA	e	KKKAAATGKGAVKKK	0	1	0	0	0.266667	0	0	0	0	0.133333	0	0	0.466667	0	0	0	0	0	0	0	0.0666667	0.0666667	0	0
>ENA|ADV64037|ADV64037.1_1	Polyribonucleotide nucleotidyltransferase	DRB_GR	t	PSGGDRGGYDRGGSPRRGGGGGGGGGGGRRS	0	1	0	0	0	0	0.0645161	0	0	0.548387	0	0	0	0	0	0	0.0645161	0	0.193548	0.0967742	0	0	0	0.0322581
>ENA|ADV80915|ADV80915.1_1	Dihydrolipoamide acetyltransferase component of pyruvate dehydrogenase complex	Other	e	QNPAAAAKPAAAAPVAAAAPVAAPAKPAAP	0	0	0	1	0.566667	0	0	0	0	0	0	0	0.0666667	0	0	0.0333333	0.233333	0.0333333	0	0	0	0.0666667	0	0
>ENA|ADV81108|ADV81108.1_1	TonB-like protein	Other	t	RPSPPAQQPTPTPAPQQQAAPQQQAPQPQQ	0	0	0	1	0.166667	0	0	0	0	0	0	0	0	0	0	0	0.333333	0.366667	0.0333333	0.0333333	0.0666667	0	0	0
>ENA|ADV81192|ADV81192.1_1	Acriflavin resistance protein	Other	e	TTSTTTTNSVSSSGTTGTSSGTATSSASTT	0	0	0	1	0.0666667	0	0	0	0	0.1	0	0	0	0	0	0.0333333	0	0	0	0.333333	0.433333	0.0333333	0	0
>ENA|ADV81670|ADV81670.1_1	OmpA/MotB domain protein	Other	t	AAKAQADAQRAQAEAAAANANASADAAREA	0	0	0	1	0.566667	0	0.0666667	0.0666667	0	0	0	0	0.0333333	0	0	0.0666667	0	0.1	0.0666667	0.0333333	0	0	0	0
>ENA|ADV82530|ADV82530.1_1	OmpA/MotB domain protein	Other	t	GKGALIGGGAGAGIGALAGGGKGALIGGAI	0	0	0	1	0.233333	0	0	0	0	0.466667	0	0.133333	0.0666667	0.1	0	0	0	0	0	0	0	0	0	0
>ENA|ADV82740|ADV82740.1_1	Polynucleotide adenylyltransferase region	DRB_KA	t	AKKAAPAKKVIVVKAPPVKKAVAKKVVAKA	0	1	0	0	0.3	0	0	0	0	0	0	0.0333333	0.333333	0	0	0	0.1	0	0	0	0	0.233333	0	0
>ENA|ADV82819|ADV82819.1_1	Outer membrane efflux protein	Other	t	TLGGTTTTITGGGGPGGTTTSTGGSGTGAS	0	0	0	1	0.0333333	0	0	0	0	0.4	0	0.0333333	0	0.0333333	0	0	0.0333333	0	0	0.1	0.366667	0	0	0
>ENA|ADV83321|ADV83321.1_1	Outer membrane efflux protein	Other	t	NTPGGGVGGFGSGSSGAGAGGTSGGAGGAG	0	0	0	1	0.133333	0	0	0	0.0333333	0.533333	0	0	0	0	0	0.0333333	0.0333333	0	0	0.133333	0.0666667	0.0333333	0	0
>ENA|ADV83445|ADV83445.1_1	Acriflavin resistance protein	Other	e	SSSVSATTSSSSTLATTSASSQLSSSAQSG	0	0	0	1	0.133333	0	0	0	0	0.0333333	0	0	0	0.0666667	0	0	0	0.0666667	0	0.5	0.166667	0.0333333	0	0
>ENA|ADV83987|ADV83987.1_1	50S ribosomal protein L22	DRB_KA	e	AKKAAAAKKAPAKKAPAKKAVAAK	0	1	0	0	0.5	0	0	0	0	0	0	0	0.375	0	0	0	0.0833333	0	0	0	0	0.0416667	0	0
>ENA|ADV84238|ADV84238.1_1	Cna B-type protein	Other	e	AAPAPGSRRGGGGGGGGGRGGPGGGGPGGP	0	0	0	1	0.1	0	0	0	0	0.6	0	0	0	0	0	0	0.166667	0	0.1	0.0333333	0	0	0	0
>ENA|ADV84627|ADV84627.1_1	Response regulator receiver protein	Other	t	VAAKKVVAPAKKVAPAKKAKPPAKKKKVVVKKAAKKR	0	0	0	1	0.27027	0	0	0	0	0	0	0	0.405405	0	0	0	0.108108	0	0.027027	0	0	0.189189	0	0
>ENA|ADW16928|ADW16928.1_1	Rod shape-determining protein MreD	Other	t	NRLRLRNDNRRRRKA	0	0	0	1	0.0666667	0	0.0666667	0	0	0	0	0	0.0666667	0.133333	0	0.2	0	0	0.466667	0	0	0	0	0
>ENA|ADW18501|ADW18501.1_1	Pyruvate carboxylase subunit B	Other	t	AAPAAAPKAAAPAAAAPAAAPKAAAPAAAAPAPAAVEGGTPLLAP	0	0	0	1	0.577778	0	0	0.0222222	0	0.0444444	0	0	0.0444444	0.0444444	0	0	0.222222	0	0	0	0.0222222	0.0222222	0	0
>ENA|ADX67574|ADX67574.1_1	RHS repeat-associated core domain protein	Other	t	SSRASGSSSGATSSSSGSNSSGSSNRSNSGSSNSPGSRGYPHSSG	0	0	0	1	0.0444444	0	0	0	0	0.177778	0.0222222	0	0	0	0	0.0888889	0.0444444	0	0.0666667	0.511111	0.0222222	0	0	0.0222222
>ENA|ADX67826|ADX67826.1_1	50S ribosomal protein L21	DRB_KA	e	IGGAKAAKKTAKKAEKEAAE	0	1	0	0	0.35	0	0	0.15	0	0.1	0	0.05	0.3	0	0	0	0	0	0	0	0.05	0	0	0
>ENA|ADY52694|ADY52694.1_1	30S ribosomal protein S3	DRB_GR	e	RKGGNRGGNHRGGKGKR	0	1	0	0	0	0	0	0	0	0.411765	0.0588235	0	0.176471	0	0	0.117647	0	0	0.235294	0	0	0	0	0
>ENA|ADY53381|ADY53381.1_1	UBA/THIF-type NAD/FAD binding protein	Other	t	KAKKKKKKAEKKEEIKE	0	0	0	1	0.117647	0	0	0.235294	0	0	0	0.0588235	0.588235	0	0	0	0	0	0	0	0	0	0	0
>ENA|ADY56430|ADY56430.1_1	RHS repeat-associated core domain protein	Other	t	SSTGSSNTSSKPSNNVNSNSNSNSSSKTNSNSSGKTNSSTNNNSS	0	0	0	1	0	0	0	0	0	0.0444444	0	0	0.0666667	0	0	0.288889	0.0222222	0	0	0.444444	0.111111	0.0222222	0	0
>ENA|ADY56949|ADY56949.1_1	60 kDa chaperonin	CHAP_GM	t	GAAAPGMGGMGGMGGMGMGGMM	1	0	0	0	0.136364	0	0	0	0	0.5	0	0	0	0	0.318182	0	0.0454545	0	0	0	0	0	0	0
>ENA|ADY58092|ADY58092.1_1	Biotin carboxyl carrier protein	Other	e	APAAMPMAMPAQPAAAAPAPAAPAAAAPAE	0	0	0	1	0.566667	0	0	0.0333333	0	0	0	0	0	0	0.1	0	0.266667	0.0333333	0	0	0	0	0	0
>ENA|ADY58456|ADY58456.1_1	Type II and III secretion system protein	Other	t	GSGGNNNGGNNNNNGGNNQNQQGQQGQSLG	0	0	0	1	0	0	0	0	0	0.333333	0	0	0	0.0333333	0	0.366667	0	0.2	0	0.0666667	0	0	0	0
>ENA|ADY59184|ADY59184.1_1	Polyamine-transporting ATPase	Other	t	LASSESASSESDSSK	0	0	0	1	0.133333	0	0.0666667	0.133333	0	0	0	0	0.0666667	0.0666667	0	0	0	0	0	0.533333	0	0	0	0
>ENA|ADY59459|ADY59459.1_2	EF hand repeat-containing protein	Other	t	GGPEGRPGPGGPGGPEGRRGPGGPGGEGQR	0	0	0	1	0	0	0	0.1	0	0.5	0	0	0	0	0	0	0.233333	0.0333333	0.133333	0	0	0	0	0
>ENA|ADY59459|ADY59459.1_3	EF hand repeat-containing protein	Other	t	GERGPGRGPGDRGPGDRGPGDRGPGGRGPG	0	0	0	1	0	0	0.1	0.0333333	0	0.466667	0	0	0	0	0	0	0.2	0	0.2	0	0	0	0	0
>ENA|ADY60785|ADY60785.1_1	Type II secretory pathway component PulK-like protein	Other	t	DSGGGNSGSGGGGGGSGGSSGSGEDTGEDS	0	0	0	1	0	0	0.1	0.0666667	0	0.5	0	0	0	0	0	0.0333333	0	0	0	0.266667	0.0333333	0	0	0
>ENA|ADY61044|ADY61044.1_1	DNA topoisomerase 1	DRB_KA	e	KKKAAKKSTKKKAAKKKATKKKAAE	0	1	0	0	0.28	0	0	0.04	0	0	0	0	0.56	0	0	0	0	0	0	0.04	0.08	0	0	0
>ENA|ADY62157|ADY62157.1_1	Flagellar L-ring protein	Other	t	PPPPGPSGQPGYGGPGYGGPGYGGPGSGGP	0	0	0	1	0	0	0	0	0	0.466667	0	0	0	0	0	0	0.333333	0.0333333	0	0.0666667	0	0	0	0.1
>ENA|ADY74009|ADY74009.1_1	Oligosaccharyl transferase STT3 subunit	Other	t	DSDNTNTNTNTNTNN	0	0	0	1	0	0	0.133333	0	0	0	0	0	0	0	0	0.466667	0	0	0	0.0666667	0.333333	0	0	0
>ENA|ADZ69808|ADZ69808.1_1	Putative membrane bound protease protein	Other	t	GGNTGGPWGGGGGGSGGPWGGGPSRGGGTP	0	0	0	1	0	0	0	0	0	0.6	0	0	0	0	0	0.0333333	0.133333	0	0.0333333	0.0666667	0.0666667	0	0.0666667	0
>ENA|ADZ71418|ADZ71418.1_1	Aminotransferase, classes I and II superfamily	Other	e	AGAAAGAAAGAATGAAAHG	0	0	0	1	0.631579	0	0	0	0	0.263158	0.0526316	0	0	0	0	0	0	0	0	0	0.0526316	0	0	0
>ENA|ADZ71763|ADZ71763.1_1	Hypothetical transmembrane signal peptide protein	Other	t	FSGGGGFSGGGGGGGGGGGW	0	0	0	1	0	0	0	0	0.1	0.75	0	0	0	0	0	0	0	0	0	0.1	0	0	0.05	0
>ENA|ADZ71849|ADZ71849.1_1	Pseudouridine synthase	DRB_GR	t	GGSGRGGGHGPGRGGGKPRGRP	0	1	0	0	0	0	0	0	0	0.545455	0.0454545	0	0.0454545	0	0	0	0.136364	0	0.181818	0.0454545	0	0	0	0
>ENA|ADZ72318|ADZ72318.1_1	Sirohydrochlorin cobaltochelatase	MI_H	t	HSHDPHHHHHHDHDHDHSHAHDHDHGHHHG	0	0	1	0	0.0333333	0	0.2	0	0	0.0666667	0.6	0	0	0	0	0	0.0333333	0	0	0.0666667	0	0	0	0
>ENA|ADZ82416|ADZ82416.1_1	Endoglucanase	Other	t	TPTPTPTPTPTPTPTPTPTPTPTPTPTPTPTPTPTPTPTPTPTPTPTPTPTPTPTPTPTPTPTPTPTPTPTEGVI	0	0	0	1	0	0	0	0.0133333	0	0.0133333	0	0.0133333	0	0	0	0	0.466667	0	0	0	0.48	0.0133333	0	0
>ENA|ADZ83305|ADZ83305.1_1	Peptidase M23	Other	t	GSSSSNNGSSSSSSSNSSSSSNNSSNSGSS	0	0	0	1	0	0	0	0	0	0.1	0	0	0	0	0	0.2	0	0	0	0.7	0	0	0	0
>ENA|ADZ84526|ADZ84526.1_1	Preprotein translocase, SecG subunit	Other	t	ASASPSAEPSASPAQ	0	0	0	1	0.333333	0	0	0.0666667	0	0	0	0	0	0	0	0	0.2	0.0666667	0	0.333333	0	0	0	0
>ENA|ADZ85022|ADZ85022.1_1	60 kDa chaperonin	CHAP_GM	t	DEPAMPGGGMGGMGGMGMM	1	0	0	0	0.0526316	0	0.0526316	0.0526316	0	0.421053	0	0	0	0	0.315789	0	0.105263	0	0	0	0	0	0	0
>ENA|AEA22578|AEA22578.1_1	Cell wall surface anchor family protein	Other	e	AARPTLLTAALMTAALLAAALLAAALLAAATLLTAAALLATALMT	0	0	0	1	0.444444	0	0	0	0	0	0	0	0	0.311111	0.0444444	0	0.0222222	0	0.0222222	0	0.155556	0	0	0
>ENA|AEA22578|AEA22578.1_2	Cell wall surface anchor family protein	Other	e	LAAALLTTTTLLAAAALLAAALTAATLLTTTLLAAALTATTLLAAALMTAALLAAALLAATLATTALLAATLLTA	0	0	0	1	0.413333	0	0	0	0	0	0	0	0	0.333333	0.0133333	0	0	0	0	0	0.24	0	0	0
>ENA|AEA22578|AEA22578.1_3	Cell wall surface anchor family protein	Other	e	AATLAATLLAATTLLAAAALLTATAMLAATLAATLVAATTLLAATTLLAAATLLTATALLAATLAATLLAATTLLAATTLLTATLAATVLAAAVLAATAMLAATALLAAATLLAAALLAAATLLAAATLAATLLTAAALLTATALLTATALLAATLAATLLAATLLTATALLTATALLAAALLAATALLAATALLAATALLAAALLAAALLAATLLTATALLAAATLAAALLAAALLTAALLTGLATAALAATPT	0	0	0	1	0.447059	0	0	0	0	0.00392157	0	0	0	0.313725	0.00784314	0	0.00392157	0	0	0	0.211765	0.0117647	0	0
>ENA|AEA23250|AEA23250.1_1	GTP-binding protein TypA	Other	t	ARGRARARAKAAAAN	0	0	0	1	0.533333	0	0	0	0	0.0666667	0	0	0.0666667	0	0	0.0666667	0	0	0.266667	0	0	0	0	0
>ENA|AEA24068|AEA24068.1_1	Histone family protein DNA-binding protein	DRB_KA	t	AAAAKAEKPAAKPKKAKAKK	0	1	0	0	0.45	0	0	0.05	0	0	0	0	0.4	0	0	0	0.1	0	0	0	0	0	0	0
>ENA|AEA24111|AEA24111.1_1	Lipopolysaccharide biosynthesis protein	Other	t	GGGPNGGGPNGGGPKGGGGKGPSGGPGRPP	0	0	0	1	0	0	0	0	0	0.566667	0	0	0.0666667	0	0	0.0666667	0.233333	0	0.0333333	0.0333333	0	0	0	0
>ENA|AEA26461|AEA26461.1_1	Major facilitator superfamily MFS 1	Other	t	TAAAVTATAVRRRAAATT	0	0	0	1	0.444444	0	0	0	0	0	0	0	0	0	0	0	0	0	0.166667	0	0.277778	0.111111	0	0
>ENA|AEA26659|AEA26659.1_1	Efflux transporter, RND family, MFP subunit	Other	t	SGGGSAGGSGGGSSGGSSGTGSAVGGSGGA	0	0	0	1	0.1	0	0	0	0	0.533333	0	0	0	0	0	0	0	0	0	0.3	0.0333333	0.0333333	0	0
>ENA|AEA28143|AEA28143.1_1	Short-chain dehydrogenase/reductase SDR	Other	t	AAAVLRLRRARRRRRR	0	0	0	1	0.25	0	0	0	0	0	0	0	0	0.125	0	0	0	0	0.5625	0	0	0.0625	0	0
>ENA|AEA33934|AEA33934.1_1	Sec-independent protein translocase protein TatA	Other	t	ESEATKKEIEEEKKEEDKE	0	0	0	1	0.0526316	0	0.0526316	0.473684	0	0	0	0.0526316	0.263158	0	0	0	0	0	0	0.0526316	0.0526316	0	0	0
>ENA|AEA81118|AEA81118.1_1	60 kDa chaperonin	CHAP_GM	e	MGGMGGMGGMGGMGM	1	0	0	0	0	0	0	0	0	0.6	0	0	0	0	0.4	0	0	0	0	0	0	0	0	0
>ENA|AEB07395|AEB07395.1_1	Penicillin-binding protein, 1A family	Other	t	TTPSPSTPNPPSPNPPSPNPPSPDPTSPDT	0	0	0	1	0	0	0.0666667	0	0	0	0	0	0	0	0	0.1	0.466667	0	0	0.2	0.166667	0	0	0
>ENA|AEB08467|AEB08467.1_1	Protein TonB	Other	t	SAGSYRGRGGSGSGSGAGRGGSGSGSGTGR	0	0	0	1	0.0666667	0	0	0	0	0.466667	0	0	0	0	0	0	0	0	0.133333	0.266667	0.0333333	0	0	0.0333333
>ENA|AEB11566|AEB11566.1_1	Acetyl-CoA carboxylase, biotin carboxyl carrier protein	Other	e	VPVPVQPQPAPAAPAPQALPPAPAAQPAAP	0	0	0	1	0.333333	0	0	0	0	0	0	0	0	0.0333333	0	0	0.4	0.133333	0	0	0	0.1	0	0
>ENA|AEB42397|AEB42397.1_1	DNA topoisomerase 1	DRB_KA	e	KTAAKKTTAKKTTAKKAPAKATKATAAKAA	0	1	0	0	0.4	0	0	0	0	0	0	0	0.333333	0	0	0	0.0333333	0	0	0	0.233333	0	0	0
>ENA|AEB44815|AEB44815.1_1	Integral membrane protein	Other	t	GGASGGGSSGGGASGAGGGGGGGAPGGSGD	0	0	0	1	0.133333	0	0.0333333	0	0	0.633333	0	0	0	0	0	0	0.0333333	0	0	0.166667	0	0	0	0
>ENA|AEB45746|AEB45746.1_1	Spore coat protein coth	Other	t	AGPGNGGPGGAGPGGAGPGNGGPGGAGPGG	0	0	0	1	0.133333	0	0	0	0	0.6	0	0	0	0	0	0.0666667	0.2	0	0	0	0	0	0	0
>ENA|AEB46474|AEB46474.1_1	Chitinase	Other	e	PPPTSPPPPTTTAPPPPTSPPPTTPPPPPG	0	0	0	1	0.0333333	0	0	0	0	0.0333333	0	0	0	0	0	0	0.633333	0	0	0.0666667	0.233333	0	0	0
>ENA|AEB47921|AEB47921.1_1	Metallophosphoesterase	Other	t	TTTGTTTTVGATTTTGTTTTTTTAADGPAT	0	0	0	1	0.133333	0	0.0333333	0	0	0.133333	0	0	0	0	0	0	0.0333333	0	0	0	0.633333	0.0333333	0	0
>ENA|AEB83076|AEB83076.1_1	Rare lipoprotein A	Other	t	PAAKSAPPTAAPPAPAAAAAPPARPAPREP	0	0	0	1	0.433333	0	0	0.0333333	0	0	0	0	0.0333333	0	0	0	0.366667	0	0.0666667	0.0333333	0.0333333	0	0	0
>ENA|AEB83328|AEB83328.1_1	Import inner membrane translocase subunit Tim44	Other	t	PAAPAAPVQNAANSAPAKPAAAPNAAAAAP	0	0	0	1	0.533333	0	0	0	0	0	0	0	0.0333333	0	0	0.1	0.233333	0.0333333	0	0.0333333	0	0.0333333	0	0
>ENA|AEB83343|AEB83343.1_1	Cytochrome c class I	Other	e	AQAAAERAKAQGAAR	0	0	0	1	0.533333	0	0	0.0666667	0	0.0666667	0	0	0.0666667	0	0	0	0	0.133333	0.133333	0	0	0	0	0
>ENA|AEB83586|AEB83586.1_1	4-hydroxy-tetrahydrodipicolinate synthase	Other	e	LAALAAAQEAALNRL	0	0	0	1	0.466667	0	0	0.0666667	0	0	0	0	0	0.266667	0	0.0666667	0	0.0666667	0.0666667	0	0	0	0	0
>ENA|AEB83788|AEB83788.1_1	Efflux transporter, RND family, MFP subunit	Other	t	GAASTASAPASAPAPAASPPPAAR	0	0	0	1	0.458333	0	0	0	0	0.0416667	0	0	0	0	0	0	0.25	0	0.0416667	0.166667	0.0416667	0	0	0
>ENA|AEB84357|AEB84357.1_1	OmpA/MotB domain protein	Other	t	AAAPAPAPAPAPVAAPPAAPKPAPAVASKV	0	0	0	1	0.466667	0	0	0	0	0	0	0	0.0666667	0	0	0	0.333333	0	0	0.0333333	0	0.1	0	0
>ENA|AEB84569|AEB84569.1_1	Heavy metal translocating P-type ATPase	MI_H	e	HPHAHHHHHHHHHHHQHGHPAAGQAPAASG	0	0	1	0	0.2	0	0	0	0	0.1	0.5	0	0	0	0	0	0.1	0.0666667	0	0.0333333	0	0	0	0
>ENA|AEB84619|AEB84619.1_1	Protein TolA	Other	t	QQAAPRAAEPPPPPEPEPEPQPTPAPPPPP	0	0	0	1	0.166667	0	0	0.133333	0	0	0	0	0	0	0	0	0.533333	0.1	0.0333333	0	0.0333333	0	0	0
>ENA|AEB84728|AEB84728.1_1	Probable cytosol aminopeptidase	Other	t	APAAKRRAAAPRRARAA	0	0	0	1	0.529412	0	0	0	0	0	0	0	0.0588235	0	0	0	0.117647	0	0.294118	0	0	0	0	0
>ENA|AEB84780|AEB84780.1_1	Acetyltransferase component of pyruvate dehydrogenase complex	Other	e	AAPAAPAPAPAPAAAPAAPVAAAAAAPASA	0	0	0	1	0.666667	0	0	0	0	0	0	0	0	0	0	0	0.266667	0	0	0.0333333	0	0.0333333	0	0
>ENA|AEB85184|AEB85184.1_1	TonB family protein	Other	t	APAAPVGVVQQQPAAAPVEAAPAPAPAAPA	0	0	0	1	0.433333	0	0	0.0333333	0	0.0333333	0	0	0	0	0	0	0.266667	0.1	0	0	0	0.133333	0	0
>ENA|AEB85372|AEB85372.1_1	Dihydrolipoyllysine-residue succinyltransferase component of 2-oxoglutarate dehydrogenase complex	Other	t	RIDTEGKAGAAAPAAAAPAAAAPAAAAAAPAAAGGGKGDVAMPAA	0	0	0	1	0.533333	0	0.0444444	0.0222222	0	0.133333	0	0.0222222	0.0444444	0	0.0222222	0	0.111111	0	0.0222222	0	0.0222222	0.0222222	0	0
>ENA|AEB85483|AEB85483.1_1	Methyl-accepting chemotaxis sensory transducer	Other	t	AAPAPAPKAAPPRKPAAPAPNAAAPAAQRP	0	0	0	1	0.466667	0	0	0	0	0	0	0	0.0666667	0	0	0.0333333	0.333333	0.0333333	0.0666667	0	0	0	0	0
>ENA|AEB85684|AEB85684.1_1	TraB pilus assembly family protein	Other	t	TPAPPPAPAPAAPTTMPPAAGLPPAPPAPG	0	0	0	1	0.3	0	0	0	0	0.0666667	0	0	0	0.0333333	0.0333333	0	0.466667	0	0	0	0.1	0	0	0
>ENA|AEB86155|AEB86155.1_1	Acetyl-CoA carboxylase, biotin carboxyl carrier protein	Other	e	APVQAAPAAAAPAAAAPVAELPAPAAAAPT	0	0	0	1	0.566667	0	0	0.0333333	0	0	0	0	0	0.0333333	0	0	0.233333	0.0333333	0	0	0.0333333	0.0666667	0	0
>ENA|AEB86160|AEB86160.1_1	Histone protein	DRB_KA	t	MATAKKPAAKKAAPAKKAAPAKKAAAPAKKAVAAKKAAPAKKAAAPAKKAAPAKKAVVAKKAAPAKKAAAPAKKAAPAKKAVVAKKAAPAKKAAAPAKKAAPAKKAVAAKKAAPAKKAAAPAKKATPAKKAAVPAAKKAAAAKKAPAAKKVAPKAPAAAPAPAAQ	0	1	0	0	0.49697	0	0	0	0	0	0	0	0.29697	0	0.00606061	0	0.133333	0.00606061	0	0	0.0121212	0.0484848	0	0
>ENA|AEC16533|AEC16533.1_1	Peptidyl-prolyl cis-trans isomerase	Other	t	HDDEEDGCCGGGHGGCGCGGHHHH	0	0	0	1	0	0.166667	0.125	0.0833333	0	0.375	0.25	0	0	0	0	0	0	0	0	0	0	0	0	0
>ENA|AEC17021|AEC17021.1_1	Ribonuclease R	DRB_KA	t	KKRRKNKKKLRKKGKK	0	1	0	0	0	0	0	0	0	0.0625	0	0	0.625	0.0625	0	0.0625	0	0	0.1875	0	0	0	0	0
>ENA|AEC18060|AEC18060.1_1	Cell envelope integrity inner membrane protein TolA	Other	e	AKEKAEQAAREKAEQQAKAKAEQQAKEQAE	0	0	0	1	0.333333	0	0	0.233333	0	0	0	0	0.2	0	0	0	0	0.2	0.0333333	0	0	0	0	0
>ENA|AEC18197|AEC18197.1_1	Acetyltransferase component of pyruvate dehydrogenase complex	Other	e	EVAGAAAAAAPAPAAEAAPAAAPAASGGVQ	0	0	0	1	0.566667	0	0	0.0666667	0	0.1	0	0	0	0	0	0	0.133333	0.0333333	0	0.0333333	0	0.0666667	0	0
>ENA|AEC18197|AEC18197.1_2	Acetyltransferase component of pyruvate dehydrogenase complex	Other	e	AAPAAAPAQQPAAAPAPQAAAPAPAAAPAA	0	0	0	1	0.633333	0	0	0	0	0	0	0	0	0	0	0	0.266667	0.1	0	0	0	0	0	0
>ENA|AEC18197|AEC18197.1_3	Acetyltransferase component of pyruvate dehydrogenase complex	Other	e	AAGAAAPAPAAEAAPAPAAAPAPAAAPAAV	0	0	0	1	0.666667	0	0	0.0333333	0	0.0333333	0	0	0	0	0	0	0.233333	0	0	0	0	0.0333333	0	0
>ENA|AEC21561|AEC21561.1_1	DNA topoisomerase	DRB_KA	e	AKKAASKTASKTAAKTATKTAAKKAAAKKAATKAPAKKAAKKTAV	0	1	0	0	0.422222	0	0	0	0	0	0	0	0.333333	0	0	0	0.0222222	0	0	0.0444444	0.155556	0.0222222	0	0
>ENA|AEE13819|AEE13819.1_1	Flagellar hook-associated protein 2	Other	t	LSSAGGLSSVTGSGSTSGSSGSTSSSG	0	0	0	1	0.037037	0	0	0	0	0.259259	0	0	0	0.0740741	0	0	0	0	0	0.481481	0.111111	0.037037	0	0
>ENA|AEE19663|AEE19663.1_1	DNA topoisomerase 1	DRB_KA	t	EKKAPKKKAAAKKKAPAKKKAPAKKKAPVKKKTTAKKK	0	1	0	0	0.263158	0	0	0.0263158	0	0	0	0	0.526316	0	0	0	0.105263	0	0	0	0.0526316	0.0263158	0	0
>ENA|AEE44211|AEE44211.1_1	LPXTG-motif cell wall anchor domain protein	Other	t	VPAVPAPAAPAPAAPVPAAPAAPAAAATAV	0	0	0	1	0.533333	0	0	0	0	0	0	0	0	0	0	0	0.3	0	0	0	0.0333333	0.133333	0	0
>ENA|AEE44682|AEE44682.1_1	Peptidase M15B and M15C DD-carboxypeptidase VanY/endolysin	Other	t	EANRAAAAAAQAQAEAEAAAAAEAARVAAE	0	0	0	1	0.633333	0	0	0.166667	0	0	0	0	0	0	0	0.0333333	0	0.0666667	0.0666667	0	0	0.0333333	0	0
>ENA|AEE44844|AEE44844.1_1	CheA signal transduction histidine kinase	Other	e	AAAPAPTAEAAPAEAAPAEAAPAATAEAAR	0	0	0	1	0.6	0	0	0.133333	0	0	0	0	0	0	0	0	0.166667	0	0.0333333	0	0.0666667	0	0	0
>ENA|AEE46339|AEE46339.1_1	Dihydrolipoamide acetyltransferase component of pyruvate dehydrogenase complex	Other	t	TPAAAPAPAAPAPAPAPQAEPAPVPATPAP	0	0	0	1	0.433333	0	0	0.0333333	0	0	0	0	0	0	0	0	0.4	0.0333333	0	0	0.0666667	0.0333333	0	0
>ENA|AEE46339|AEE46339.1_2	Dihydrolipoamide acetyltransferase component of pyruvate dehydrogenase complex	Other	e	EAAAKAEAAKAAQAAPAAEAPAAAAPKAAS	0	0	0	1	0.633333	0	0	0.1	0	0	0	0	0.1	0	0	0	0.1	0.0333333	0	0.0333333	0	0	0	0
>ENA|AEE46463|AEE46463.1_1	Transglutaminase domain-containing protein	Other	t	GGRPRRGGRRRSRTG	0	0	0	1	0	0	0	0	0	0.333333	0	0	0	0	0	0	0.0666667	0	0.466667	0.0666667	0.0666667	0	0	0
>ENA|AEE46970|AEE46970.1_1	Iron permease FTR1	Other	t	PARPPAPPAAAPAPAAAPAPAAG	0	0	0	1	0.521739	0	0	0	0	0.0434783	0	0	0	0	0	0	0.391304	0	0.0434783	0	0	0	0	0
>ENA|AEE47275|AEE47275.1_1	Glycoside hydrolase family 18	Other	t	PSPTPTTPTPTPTTPTPTPTTPTPTPTTPG	0	0	0	1	0	0	0	0	0	0.0333333	0	0	0	0	0	0	0.433333	0	0	0.0333333	0.5	0	0	0
>ENA|AEE47401|AEE47401.1_1	Altronate dehydratase	Other	e	PGEAGAAAGPGEAGAAAGPAGPGEAGAAAG	0	0	0	1	0.433333	0	0	0.1	0	0.333333	0	0	0	0	0	0	0.133333	0	0	0	0	0	0	0
>ENA|AEE47720|AEE47720.1_1	Glycoside hydrolase family 26	Other	t	EKAAAAAAGAQKAAEEQAAAQAAGAAKAAA	0	0	0	1	0.633333	0	0	0.1	0	0.0666667	0	0	0.1	0	0	0	0	0.1	0	0	0	0	0	0
>ENA|AEE47888|AEE47888.1_1	Single-stranded DNA-binding protein	DRB_GR	t	QRSGGGGFSGGGGGGGGFGGGGGGGSYGGS	0	1	0	0	0	0	0	0	0.0666667	0.7	0	0	0	0	0	0	0	0.0333333	0.0333333	0.133333	0	0	0	0.0333333
>ENA|AEE51356|AEE51356.1_1	Sporulation domain-containing protein	Other	t	TNPGNNPPTGNPNPNYPPNTNPGNNPPPNN	0	0	0	1	0	0	0	0	0	0.1	0	0	0	0	0	0.4	0.366667	0	0	0	0.1	0	0	0.0333333
>ENA|AEE52582|AEE52582.1_1	30S ribosomal protein S3	DRB_GR	e	DNRNRGGGGGDRRGGGGGGGGGGNRGGGGNTGGGGGNRGGGAGGP	0	1	0	0	0.0222222	0	0.0444444	0	0	0.644444	0	0	0	0	0	0.111111	0.0222222	0	0.133333	0	0.0222222	0	0	0
>ENA|AEE53068|AEE53068.1_1	Sporulation domain-containing protein	Other	t	RRYDDDDYYYDDRDDYYDDDRRSYRRRDRH	0	0	0	1	0	0	0.4	0	0	0	0.0333333	0	0	0	0	0	0	0	0.3	0.0333333	0	0	0	0.233333
>ENA|AEE53218|AEE53218.1_1	DNA topoisomerase 1	DRB_KA	t	VKKAPAKKAAPKAAAAKGAKVKK	0	1	0	0	0.391304	0	0	0	0	0.0434783	0	0	0.391304	0	0	0	0.0869565	0	0	0	0	0.0869565	0	0
>ENA|AEE53370|AEE53370.1_1	Polyribonucleotide nucleotidyltransferase	DRB_GR	t	GGERRGGEYRGGGDRGGDRRGGGGDRGGDRRGGGGDRDRGGDRGG	0	1	0	0	0	0	0.155556	0.0444444	0	0.511111	0	0	0	0	0	0	0	0	0.266667	0	0	0	0	0.0222222
>ENA|AEE97486|AEE97486.1_1	Glycoside hydrolase family 4	Other	t	KAATKNAAAADKAAKE	0	0	0	1	0.5	0	0.0625	0.0625	0	0	0	0	0.25	0	0	0.0625	0	0	0	0	0.0625	0	0	0
>ENA|AEF05699|AEF05699.1_1	Acetyl-CoA carboxylase	Other	e	SFAAPAHAAPAPAPAPVAAAEPAQAAAPAA	0	0	0	1	0.566667	0	0	0.0333333	0.0333333	0	0.0333333	0	0	0	0	0	0.233333	0.0333333	0	0.0333333	0	0.0333333	0	0
>ENA|AEF38492|AEF38492.1_1	Putative serine/threonine protein kinase PknA	Other	t	PEPEPIVPTTPEETTPETTEPEPTTPEETP	0	0	0	1	0	0	0	0.3	0	0	0	0.0333333	0	0	0	0	0.333333	0	0	0	0.3	0.0333333	0	0
>ENA|AEF83846|AEF83846.1_1	Nitrogenase MoFe cofactor biosynthesis protein NifE	Other	t	AEAAQAAEAAQAAEAAQAAEAAQAAEAARA	0	0	0	1	0.666667	0	0	0.166667	0	0	0	0	0	0	0	0	0	0.133333	0.0333333	0	0	0	0	0
>ENA|AEF84150|AEF84150.1_1	Tetratricopeptide repeat protein	Other	t	AAAAEELAKLEEAAAAKAAEAAERAAVAAA	0	0	0	1	0.6	0	0	0.2	0	0	0	0	0.0666667	0.0666667	0	0	0	0	0.0333333	0	0	0.0333333	0	0
>ENA|AEF85292|AEF85292.1_1	Myo-inositol catabolism protein IolE	Other	t	APAKTAKAAPKAKKAAPKAKAAPKKAAKPK	0	0	0	1	0.433333	0	0	0	0	0	0	0	0.366667	0	0	0	0.166667	0	0	0	0.0333333	0	0	0
>ENA|AEF86367|AEF86367.1_1	Pyruvate, phosphate dikinase	Other	t	PKAKAAASKVKATAAKAKAKAAPKAKAAASKVKATAAKAKAKAAP	0	0	0	1	0.488889	0	0	0	0	0	0	0	0.311111	0	0	0	0.0666667	0	0	0.0444444	0.0444444	0.0444444	0	0
>ENA|AEF86780|AEF86780.1_1	Electron transport complex subunit C	Other	t	AAQAAKAAAAQPAPAKT	0	0	0	1	0.588235	0	0	0	0	0	0	0	0.117647	0	0	0	0.117647	0.117647	0	0	0.0588235	0	0	0
>ENA|AEG73840|AEG73840.1_1	ATP-dependent zinc metalloprotease FtsH	Other	e	CSSSGNSCCSSGGSCPSNCCGSGSSSNCSG	0	0	0	1	0	0.233333	0	0	0	0.2	0	0	0	0	0	0.1	0.0333333	0	0	0.433333	0	0	0	0
>ENA|AEH01079|AEH01079.1_1	50S ribosomal protein L21	DRB_KA	e	AKPAKKAAPKKETKAAAPKAEAKPAAKKAT	0	1	0	0	0.4	0	0	0.0666667	0	0	0	0	0.333333	0	0	0	0.133333	0	0	0	0.0666667	0	0	0
>ENA|AEH01228|AEH01228.1_1	TonB family protein	Other	t	IEETVIESTETTQEEEIVEVEEVEVEEIEE	0	0	0	1	0	0	0	0.5	0	0	0	0.133333	0	0	0	0	0	0.0333333	0	0.0333333	0.133333	0.166667	0	0
>ENA|AEH01386|AEH01386.1_1	DNA topoisomerase 1	DRB_KA	e	AAKKKTTTRKKTTAKKK	0	1	0	0	0.176471	0	0	0	0	0	0	0	0.470588	0	0	0	0	0	0.0588235	0	0.294118	0	0	0
>ENA|AEH01525|AEH01525.1_1	Tol-Pal system TolA	Other	t	EAKEAKEKLEKEQKEAAAKAKKEAEEKAEA	0	0	0	1	0.3	0	0	0.333333	0	0	0	0	0.3	0.0333333	0	0	0	0.0333333	0	0	0	0	0	0
>ENA|AEH01525|AEH01525.1_2	Tol-Pal system TolA	Other	t	KAEAARIAKAKAQAAAKKAAADAAAAAEAS	0	0	0	1	0.6	0	0.0333333	0.0666667	0	0	0	0.0333333	0.166667	0	0	0	0	0.0333333	0.0333333	0.0333333	0	0	0	0
>ENA|AEH22538|AEH22538.1_1	Rubrerythrin	Other	t	EQEEELSAGEEEVEEILEGEEEEE	0	0	0	1	0.0416667	0	0	0.625	0	0.0833333	0	0.0416667	0	0.0833333	0	0	0	0.0416667	0	0.0416667	0	0.0416667	0	0
>ENA|AEH23297|AEH23297.1_1	Fimbrial assembly protein PilO	Other	t	KKKEEKAKEEVKKEKEV	0	0	0	1	0.0588235	0	0	0.352941	0	0	0	0	0.470588	0	0	0	0	0	0	0	0	0.117647	0	0
>ENA|AEH23548|AEH23548.1_1	CheA signal transduction histidine kinase	Other	e	KEEAEKKVKEKIEEKKEVKLVEEVKEEKEA	0	0	0	1	0.0666667	0	0	0.4	0	0	0	0.0333333	0.333333	0.0333333	0	0	0	0	0	0	0	0.133333	0	0
>ENA|AEH45667|AEH45667.1_1	Flagellar M-ring protein	Other	t	EPEPEPLPEEALPEAEEEALPEEEPTPLPQ	0	0	0	1	0.1	0	0	0.4	0	0	0	0	0	0.133333	0	0	0.3	0.0333333	0	0	0.0333333	0	0	0
>ENA|AEI05151|AEI05151.1_1	Peptidylprolyl isomerase	Other	t	AKPADPKAAPAAPAKK	0	0	0	1	0.4375	0	0.0625	0	0	0	0	0	0.25	0	0	0	0.25	0	0	0	0	0	0	0
>ENA|AEI05467|AEI05467.1_1	D-alanyl-D-alanine carboxypeptidase DacA	Other	e	AKPAAKPAAKPAAHPAPKPAAAAPAKPKPK	0	0	0	1	0.433333	0	0	0	0	0	0.0333333	0	0.233333	0	0	0	0.3	0	0	0	0	0	0	0
>ENA|AEI05704|AEI05704.1_1	Chemotaxis protein CheA	Other	e	VAEPAAAAPAAPAPAAPASAPAPAAAAAKP	0	0	0	1	0.6	0	0	0.0333333	0	0	0	0	0.0333333	0	0	0	0.266667	0	0	0.0333333	0	0.0333333	0	0
>ENA|AEI06463|AEI06463.1_1	Acetyltransferase component of pyruvate dehydrogenase complex	Other	e	AAEPAKAAEAPKPAAAASAPAPAAKPTASA	0	0	0	1	0.533333	0	0	0.0666667	0	0	0	0	0.1	0	0	0	0.2	0	0	0.0666667	0.0333333	0	0	0
>ENA|AEI07009|AEI07009.1_1	Adenylate kinase	Other	e	ASKAPAKARSAKKAAKSAKKAAKSAKKAGK	0	0	0	1	0.4	0	0	0	0	0.0333333	0	0	0.366667	0	0	0	0.0333333	0	0.0333333	0.133333	0	0	0	0
>ENA|AEI07542|AEI07542.1_1	AsmA family protein	Other	e	APAPGTPPAAEAPAAAAPAAPQAN	0	0	0	1	0.5	0	0	0.0416667	0	0.0416667	0	0	0	0	0	0.0416667	0.291667	0.0416667	0	0	0.0416667	0	0	0
>ENA|AEI08147|AEI08147.1_1	Hydrogenase nickel incorporation protein HypB	MI_H	e	SHDHGHDHHHDHSHHHDHDHHHDHNGHHHHHHHDHDHDHDGHDHV	0	0	1	0	0	0	0.244444	0	0	0.0666667	0.6	0	0	0	0	0.0222222	0	0	0	0.0444444	0	0.0222222	0	0
>ENA|AEI08309|AEI08309.1_1	Type IV secretion protein VirB10	Other	t	PQAPAEPAPPPPPVAPPLALPAPPPPEPPL	0	0	0	1	0.2	0	0	0.0666667	0	0	0	0	0	0.1	0	0	0.566667	0.0333333	0	0	0	0.0333333	0	0
>ENA|AEI47005|AEI47005.1_1	40-residue YVTN family beta-propeller repeat protein	Other	e	KKAKPKNVKPKNVKPKK	0	0	0	1	0.0588235	0	0	0	0	0	0	0	0.529412	0	0	0.117647	0.176471	0	0	0	0	0.117647	0	0
>ENA|AEI47041|AEI47041.1_1	Glutathione synthase/ribosomal protein S6 modification enzyme (Glutaminyl transferase)-like protein	Other	t	EEKPKKAAPKKKEEEPVKKASKKK	0	0	0	1	0.125	0	0	0.208333	0	0	0	0	0.458333	0	0	0	0.125	0	0	0.0416667	0	0.0416667	0	0
>ENA|AEI48119|AEI48119.1_1	30S ribosomal protein S3	DRB_GR	e	GGNDRGGDRGDRRRGGDGDRRRGGGGDRDGGGDRRGAGNGPGAGN	0	1	0	0	0.0444444	0	0.177778	0	0	0.444444	0	0	0	0	0	0.0666667	0.0222222	0	0.244444	0	0	0	0	0
>ENA|AEI48520|AEI48520.1_1	Beta-galactosidase	Other	e	KKKSSKRKSSSKKKKPVAKKKKR	0	0	0	1	0.0434783	0	0	0	0	0	0	0	0.565217	0	0	0	0.0434783	0	0.0869565	0.217391	0	0.0434783	0	0
>ENA|AEI88409|AEI88409.1_1	ATP synthase subunit c	Other	e	GLFAFLIALLLLFVI	0	0	0	1	0.133333	0	0	0	0.2	0.0666667	0	0.133333	0	0.4	0	0	0	0	0	0	0	0.0666667	0	0
>ENA|AEI88762|AEI88762.1_1	Polyribonucleotide nucleotidyltransferase	DRB_GR	t	RKGGHGRERGGERGGRRREEGRGDIGSRGE	0	1	0	0	0	0	0.0333333	0.166667	0	0.366667	0.0333333	0.0333333	0.0333333	0	0	0	0	0	0.3	0.0333333	0	0	0	0
>ENA|AEJ00129|AEJ00129.1_1	Protein TolA	Other	t	EKQKELEKKKELDKQKELEKKKELDKQKELEKQKELEKQKELEKQ	0	0	0	1	0	0	0.0444444	0.288889	0	0	0	0	0.377778	0.155556	0	0	0	0.133333	0	0	0	0	0	0
>ENA|AEJ00129|AEJ00129.1_2	Protein TolA	Other	t	VPEPIKPKPEPEPEPPKPEPPKPEPAKPEP	0	0	0	1	0.0333333	0	0	0.233333	0	0	0	0.0333333	0.166667	0	0	0	0.5	0	0	0	0	0.0333333	0	0
>ENA|AEJ01729|AEJ01729.1_1	60 kDa chaperonin	CHAP_GM	t	KDESGAAGGMGGGMGGMGGMGGMDM	1	0	0	0	0.08	0	0.08	0.04	0	0.48	0	0	0.04	0	0.24	0	0	0	0	0.04	0	0	0	0
>ENA|AEK40066|AEK40066.1_1	Chitinase	Other	e	TTTPTTPTTPTTPPTTTTPPTTTTTPPTQG	0	0	0	1	0	0	0	0	0	0.0333333	0	0	0	0	0	0	0.3	0.0333333	0	0	0.633333	0	0	0
>ENA|AEK40218|AEK40218.1_1	DNA-binding protein HU-beta	DRB_KA	t	AKPAAKATAATKPAATKPAAATAAPKTTAA	0	1	0	0	0.5	0	0	0	0	0	0	0	0.166667	0	0	0	0.133333	0	0	0	0.2	0	0	0
>ENA|AEK40242|AEK40242.1_1	DNA-binding protein HU-beta	DRB_KA	t	TVAKATTAAKSAAAKAATAAKTTAAKAATA	0	1	0	0	0.533333	0	0	0	0	0	0	0	0.166667	0	0	0	0	0	0	0.0333333	0.233333	0.0333333	0	0
>ENA|AEK40391|AEK40391.1_1	Carbon monoxide dehydrogenase subunit G	Other	e	APAPGSAAAAPAAAAAAQPAAAQPVAAPAA	0	0	0	1	0.633333	0	0	0	0	0.0333333	0	0	0	0	0	0	0.2	0.0666667	0	0.0333333	0	0.0333333	0	0
>ENA|AEK40699|AEK40699.1_1	Dihydrolipoamide acetyltransferase component of pyruvate dehydrogenase complex	Other	e	AAEEKQKAAAAPAPAAAAPAAAAAPAAPAA	0	0	0	1	0.666667	0	0	0.0666667	0	0	0	0	0.0666667	0	0	0	0.166667	0.0333333	0	0	0	0	0	0
>ENA|AEK41989|AEK41989.1_1	Protocatechuate dioxygenase	Other	t	GGGGTPPTGTPPTGTPPTGTPPTGTPPGGG	0	0	0	1	0	0	0	0	0	0.366667	0	0	0	0	0	0	0.333333	0	0	0	0.3	0	0	0
>ENA|AEK42550|AEK42550.1_1	Glucanase	Other	t	TTTPTTPTTPTTPTTPTTPSTPTTTTPQPT	0	0	0	1	0	0	0	0	0	0	0	0	0	0	0	0	0.3	0.0333333	0	0.0333333	0.633333	0	0	0
>ENA|AEK42563|AEK42563.1_1	Beta-xylanase	Other	e	PGPTTTPTTPTTTPTDTTTPTTTPTTPGGG	0	0	0	1	0	0	0.0333333	0	0	0.133333	0	0	0	0	0	0	0.266667	0	0	0	0.566667	0	0	0
>ENA|AEK43754|AEK43754.1_1	Endo-1,4-beta-glucanase	Other	t	SEPPPPTSTTPTTTTTTPTTTTTPTTTTTP	0	0	0	1	0	0	0	0.0333333	0	0	0	0	0	0	0	0	0.266667	0	0	0.0666667	0.633333	0	0	0
>ENA|AEK43760|AEK43760.1_1	Hydrolase	Other	t	PPTTTTPTTSTTPTTPTTTPTTTTSGPPPA	0	0	0	1	0.0333333	0	0	0	0	0.0333333	0	0	0	0	0	0	0.3	0	0	0.0666667	0.566667	0	0	0
>ENA|AEK43766|AEK43766.1_1	Glucanase	Other	t	TTPTQTTTTPTTTPTTTTTTPTTVTTTPQP	0	0	0	1	0	0	0	0	0	0	0	0	0	0	0	0	0.2	0.0666667	0	0	0.7	0.0333333	0	0
>ENA|AEK47991|AEK47991.1_1	Penicillin binding protein	Other	t	FQLQQQQQQQQFQQQQQQQQQQDQDQQEQR	0	0	0	1	0	0	0.0666667	0.0333333	0.0666667	0	0	0	0	0.0333333	0	0	0	0.766667	0.0333333	0	0	0	0	0
>ENA|AEL26768|AEL26768.1_1	60 kDa chaperonin	CHAP_GM	t	EAPAAPPMGGGGMGGMM	1	0	0	0	0.176471	0	0	0.0588235	0	0.352941	0	0	0	0	0.235294	0	0.176471	0	0	0	0	0	0	0
>ENA|AEL27299|AEL27299.1_1	DNA topoisomerase 1	DRB_KA	t	KPKKTAAKKAPAKKKAKK	0	1	0	0	0.277778	0	0	0	0	0	0	0	0.555556	0	0	0	0.111111	0	0	0	0.0555556	0	0	0
>ENA|AEL28621|AEL28621.1_1	Cytochrome oxidase maturation protein, cbb3-type	Other	e	KTKSKANKKPPKKKK	0	0	0	1	0.0666667	0	0	0	0	0	0	0	0.6	0	0	0.0666667	0.133333	0	0	0.0666667	0.0666667	0	0	0
>ENA|AEM70092|AEM70092.1_1	50S ribosomal protein L21	DRB_KA	e	AKKAAPAKAKAEAKPAAEPKKAVKKAEAPK	0	1	0	0	0.4	0	0	0.1	0	0	0	0	0.333333	0	0	0	0.133333	0	0	0	0	0.0333333	0	0
>ENA|AEM70858|AEM70858.1_1	30S ribosomal protein S2	DRB_KA	e	KEEKVVEEKPAKKAEAEAPKKEAKEEAKPD	0	1	0	0	0.2	0	0.0333333	0.3	0	0	0	0	0.3	0	0	0	0.1	0	0	0	0	0.0666667	0	0
>ENA|AEM72084|AEM72084.1_1	TonB-dependent receptor plug	Other	t	NNRKEFEEHHHEEEHEGEEHEGEEHTEEEHAEEEHEEGEGAALDM	0	0	0	1	0.0666667	0	0.0222222	0.466667	0.0222222	0.0888889	0.177778	0	0.0222222	0.0222222	0.0222222	0.0444444	0	0	0.0222222	0	0.0222222	0	0	0
>ENA|AEP08531|AEP08531.1_1	Cytochrome c domain protein	Other	e	QIAAEEAELAPPAPAAEAAPAEAKPAEAAH	0	0	0	1	0.466667	0	0	0.2	0	0	0.0333333	0.0333333	0.0333333	0.0333333	0	0	0.166667	0.0333333	0	0	0	0	0	0
>ENA|AEP08701|AEP08701.1_1	Ribonuclease E	DRB_GR	t	EEGGEGEGNNGRRRGRGNDRGRGRGRGGRD	0	1	0	0	0	0	0.0666667	0.133333	0	0.4	0	0	0	0	0	0.1	0	0	0.3	0	0	0	0	0
>ENA|AEP08747|AEP08747.1_1	HflK protein	Other	t	PWGNRGGGSGGGGPRNPWGGGQGGGSGRGP	0	0	0	1	0	0	0	0	0	0.533333	0	0	0	0	0	0.0666667	0.133333	0.0333333	0.1	0.0666667	0	0	0.0666667	0
>ENA|AEP08992|AEP08992.1_1	Dihydrolipoyllysine-residue succinyltransferase component of 2-oxoglutarate dehydrogenase complex	Other	t	ANDAGAKPSAPAAAAPAPAATQAAAPAPAK	0	0	0	1	0.533333	0	0.0333333	0	0	0.0333333	0	0	0.0666667	0	0	0.0333333	0.2	0.0333333	0	0.0333333	0.0333333	0	0	0
>ENA|AEP09448|AEP09448.1_1	Apolipoprotein N-acyltransferase	Other	e	LLILIILCCAIRCRL	0	0	0	1	0.0666667	0.2	0	0	0	0	0	0.266667	0	0.333333	0	0	0	0	0.133333	0	0	0	0	0
>ENA|AEP09774|AEP09774.1_1	Peptidylprolyl isomerase	Other	t	AAPAPTEAAPAEAAPAEAAPVEAPAETPAPATP	0	0	0	1	0.454545	0	0	0.151515	0	0	0	0	0	0	0	0	0.272727	0	0	0	0.0909091	0.030303	0	0
>ENA|AEP10256|AEP10256.1_1	DNA topoisomerase 1	DRB_KA	t	PKKTAAKKKAPDKKAAAKKPAAKKTAAKKPAAKKTATKKPAAKE	0	1	0	0	0.340909	0	0.0227273	0.0227273	0	0	0	0	0.409091	0	0	0	0.113636	0	0	0	0.0909091	0	0	0
>ENA|AEP10261|AEP10261.1_1	Ribonuclease R	DRB_KA	t	PGKKPGGPKRGGKKRR	0	1	0	0	0	0	0	0	0	0.3125	0	0	0.3125	0	0	0	0.1875	0	0.1875	0	0	0	0	0
>ENA|AEP10432|AEP10432.1_1	30S ribosomal protein S17	DRB_KA	e	KAAAEPKAKKAPAKAGAKTAAAKKPAAKKTAAKKKDA	0	1	0	0	0.432432	0	0.027027	0.027027	0	0.027027	0	0	0.351351	0	0	0	0.0810811	0	0	0	0.0540541	0	0	0
>ENA|AEP11158|AEP11158.1_1	Mg-protoporphyrin IX chelatase	Other	t	SEPEPPPPPPPPSESSEDEPEPPSPPEELE	0	0	0	1	0	0	0.0333333	0.3	0	0	0	0	0	0.0333333	0	0	0.466667	0	0	0.166667	0	0	0	0
>ENA|AEP12117|AEP12117.1_1	HlyD family secretion protein	Other	t	KAKGKSGKDDDGDKDDK	0	0	0	1	0.0588235	0	0.352941	0	0	0.176471	0	0	0.352941	0	0	0	0	0	0	0.0588235	0	0	0	0
>ENA|AEP12398|AEP12398.1_1	Prolipoprotein diacylglyceryl transferase	Other	t	SLPPASPPSSPSLLPPES	0	0	0	1	0.0555556	0	0	0.0555556	0	0	0	0	0	0.166667	0	0	0.388889	0	0	0.333333	0	0	0	0
>ENA|AEP12783|AEP12783.1_1	NADH-quinone oxidoreductase subunit C	Other	t	APAKAPAKAAAKAPAKAAAAKKEAAPAYAE	0	0	0	1	0.566667	0	0	0.0666667	0	0	0	0	0.2	0	0	0	0.133333	0	0	0	0	0	0	0.0333333
>ENA|AEP13011|AEP13011.1_1	Cna protein B-type domain protein	Other	e	AAGGSRGGGRRGGGGGGFGGFGGFGGFGGF	0	0	0	1	0.0666667	0	0	0	0.166667	0.633333	0	0	0	0	0	0	0	0	0.1	0.0333333	0	0	0	0
>ENA|AEQ50368|AEQ50368.1_1	Membrane fusion protein of RND family multidrug efflux pump	Other	t	GGDGPGGPGGGPVVIGRGPGG	0	0	0	1	0	0	0.047619	0	0	0.571429	0	0.047619	0	0	0	0	0.190476	0	0.047619	0	0	0.0952381	0	0
>ENA|AEQ51495|AEQ51495.1_1	Sec-independent protein translocase protein TatB	Other	t	GGKAATKAAKPAAATKPAAAKAAPKPAATP	0	0	0	1	0.466667	0	0	0	0	0.0666667	0	0	0.2	0	0	0	0.166667	0	0	0	0.1	0	0	0
>ENA|AEQ52513|AEQ52513.1_1	NAD(P) transhydrogenase alpha subunit	Other	t	AAAAPAKKAPAKATAKAPAKTAATGQAAAG	0	0	0	1	0.533333	0	0	0	0	0.0666667	0	0	0.166667	0	0	0	0.1	0.0333333	0	0	0.1	0	0	0
>ENA|AEQ52513|AEQ52513.1_2	NAD(P) transhydrogenase alpha subunit	Other	t	KASAAKKPAAKSAAASKPAAKSTAAKKPAA	0	0	0	1	0.466667	0	0	0	0	0	0	0	0.266667	0	0	0	0.1	0	0	0.133333	0.0333333	0	0	0
>ENA|AEU34928|AEU34928.1_1	50S ribosomal protein L22	DRB_KA	e	AAPAKKTAGKPAAKKAATKAPAKKAAAKKAPAKKAAAK	0	1	0	0	0.473684	0	0	0	0	0.0263158	0	0	0.342105	0	0	0	0.105263	0	0	0	0.0526316	0	0	0
>ENA|AEU35055|AEU35055.1_1	Cna B-type protein	Other	e	SRGGGGGGSRGGGQGGGPGGFGGGGGSSTG	0	0	0	1	0	0	0	0	0.0333333	0.666667	0	0	0	0	0	0	0.0333333	0.0333333	0.0666667	0.133333	0.0333333	0	0	0
>ENA|AEU36738|AEU36738.1_1	Polynucleotide adenylyltransferase region	DRB_KA	t	AAVKKAAPKPAPAKKAVKAPAKAVKAPAKA	0	1	0	0	0.433333	0	0	0	0	0	0	0	0.3	0	0	0	0.166667	0	0	0	0	0.1	0	0
>ENA|AEU38383|AEU38383.1_1	Acriflavin resistance protein	Other	e	TVLSSSGSGSSSSTSSSSQGSGSSSSSSSP	0	0	0	1	0	0	0	0	0	0.133333	0	0	0	0.0333333	0	0	0.0333333	0.0333333	0	0.666667	0.0666667	0.0333333	0	0
>ENA|AEU38656|AEU38656.1_1	Response regulator receiver protein	Other	t	KPKAAKKAAPAKKAVAKKAAPAKKAVAKKA	0	0	0	1	0.433333	0	0	0	0	0	0	0	0.4	0	0	0	0.1	0	0	0	0	0.0666667	0	0
>ENA|AEU38656|AEU38656.1_2	Response regulator receiver protein	Other	t	VKKVAVKKKAAVKKTVVAKKKAVAKKTVAK	0	0	0	1	0.233333	0	0	0	0	0	0	0	0.433333	0	0	0	0	0	0	0	0.0666667	0.266667	0	0
>ENA|AEU39122|AEU39122.1_1	Dihydrolipoamide acetyltransferase component of pyruvate dehydrogenase complex	Other	t	AKAPAAAAPTPAAASAPAATPAPVAASASA	0	0	0	1	0.566667	0	0	0	0	0	0	0	0.0333333	0	0	0	0.2	0	0	0.1	0.0666667	0.0333333	0	0
>ENA|AEV25040|AEV25040.1_1	ABC-type branched-chain amino acid transport system, periplasmic component	Other	e	PAEAPAAAAPAAAAPASASAPAAAAGEKK	0	0	0	1	0.586207	0	0	0.0689655	0	0.0344828	0	0	0.0689655	0	0	0	0.172414	0	0	0.0689655	0	0	0	0
>ENA|AEV25818|AEV25818.1_1	Sec-independent protein translocase protein TatB	Other	t	PPAAAAPAAEAAAAAPAEAPKA	0	0	0	1	0.636364	0	0	0.0909091	0	0	0	0	0.0454545	0	0	0	0.227273	0	0	0	0	0	0	0
>ENA|AEV25965|AEV25965.1_1	Dihydrolipoyl dehydrogenase	Other	t	VVEAGAAAAAPAPQPAAPAAAPAPAAAPPP	0	0	0	1	0.533333	0	0	0.0333333	0	0.0333333	0	0	0	0	0	0	0.3	0.0333333	0	0	0	0.0666667	0	0
>ENA|AEV25966|AEV25966.1_1	Acetyltransferase component of pyruvate dehydrogenase complex	Other	e	PQAAAPAPVAAAPAAPAPVAAAPAPAASGP	0	0	0	1	0.533333	0	0	0	0	0.0333333	0	0	0	0	0	0	0.3	0.0333333	0	0.0333333	0	0.0666667	0	0
>ENA|AEV26581|AEV26581.1_1	Dihydrolipoyllysine-residue succinyltransferase component of 2-oxoglutarate dehydrogenase complex	Other	t	AAAPAAAAPAPVAAAAAPAAAAGTASPAAR	0	0	0	1	0.666667	0	0	0	0	0.0333333	0	0	0	0	0	0	0.166667	0	0.0333333	0.0333333	0.0333333	0.0333333	0	0
>ENA|AEV27317|AEV27317.1_1	Electron transport complex subunit C	Other	t	EKAEKLAKAAAAQAAKKAAEAAAAAAAEGG	0	0	0	1	0.566667	0	0	0.133333	0	0.0666667	0	0	0.166667	0.0333333	0	0	0	0.0333333	0	0	0	0	0	0
>ENA|AEV29864|AEV29864.1_1	Putative membrane protein (DUF2207)	Other	t	GSSGFSGGGFGGGGGGAW	0	0	0	1	0.0555556	0	0	0	0.111111	0.611111	0	0	0	0	0	0	0	0	0	0.166667	0	0	0.0555556	0
>ENA|AEV31119|AEV31119.1_1	Bacteroidetes-specific putative membrane protein	Other	e	QSNAGNNNAQGNAGNNNQQGNAGNNGEAGN	0	0	0	1	0.166667	0	0	0.0333333	0	0.233333	0	0	0	0	0	0.4	0	0.133333	0	0.0333333	0	0	0	0
>ENA|AEV32006|AEV32006.1_1	Dihydrolipoamide acetyltransferase component of pyruvate dehydrogenase complex	Other	e	APAPSAAPAAKPAAQPQAAAKPAPQAAPVS	0	0	0	1	0.466667	0	0	0	0	0	0	0	0.0666667	0	0	0	0.266667	0.1	0	0.0666667	0	0.0333333	0	0
>ENA|AEV32746|AEV32746.1_1	Acetyltransferase component of pyruvate dehydrogenase complex	Other	e	EKKEGKDEDKKEDKSEKKEESSSESKSKES	0	0	0	1	0	0	0.1	0.3	0	0.0333333	0	0	0.333333	0	0	0	0	0	0	0.233333	0	0	0	0
>ENA|AEV34693|AEV34693.1_1	Alkyl hydroperoxide reductase AhpD	Other	e	AVALEASELELEAAE	0	0	0	1	0.333333	0	0	0.333333	0	0	0	0	0	0.2	0	0	0	0	0	0.0666667	0	0.0666667	0	0
>ENA|AEV35130|AEV35130.1_1	Dihydrolipoyllysine-residue succinyltransferase component of 2-oxoglutarate dehydrogenase complex	Other	t	VLAAVAAGVTAAPAAAAAPAPVAVRAPSAP	0	0	0	1	0.5	0	0	0	0	0.0333333	0	0	0	0.0333333	0	0	0.166667	0	0.0333333	0.0333333	0.0333333	0.166667	0	0
>ENA|AEV35130|AEV35130.1_2	Dihydrolipoyllysine-residue succinyltransferase component of 2-oxoglutarate dehydrogenase complex	Other	t	IAEGAAGAAAAPAAKAEPAASAAPAAAAET	0	0	0	1	0.6	0	0	0.1	0	0.0666667	0	0.0333333	0.0333333	0	0	0	0.1	0	0	0.0333333	0.0333333	0	0	0
>ENA|AEV35335|AEV35335.1_1	Sirohydrochlorin cobaltochelatase (CbiX)	MI_H	t	AHSHDHAHSHSHDHSHGHGHHHHHHHGDDHGHDHHHHPYPHADHP	0	0	1	0	0.0666667	0	0.133333	0	0	0.0888889	0.533333	0	0	0	0	0	0.0666667	0	0	0.0888889	0	0	0	0.0222222
>ENA|AEV35790|AEV35790.1_1	Acriflavin resistance protein	Other	e	GAQSGAASGSGGGASGGGGSAAFSGSSGSN	0	0	0	1	0.2	0	0	0	0.0333333	0.4	0	0	0	0	0	0.0333333	0	0.0333333	0	0.3	0	0	0	0
>ENA|AEV37264|AEV37264.1_1	Transcriptional regulator, TetR family	DRB_KA	t	HGQPKKKKGSKKKAK	0	1	0	0	0.0666667	0	0	0	0	0.133333	0.0666667	0	0.533333	0	0	0	0.0666667	0.0666667	0	0.0666667	0	0	0	0
>ENA|AEV37731|AEV37731.1_1	Single-stranded DNA-binding protein	DRB_GR	t	GGMGGQGGQSGGGFGGGGGGYDQGGGFGGGGNQGGGFGGSGGGGQ	0	1	0	0	0	0	0.0222222	0	0.0666667	0.688889	0	0	0	0	0.0222222	0.0222222	0	0.111111	0	0.0444444	0	0	0	0.0222222
>ENA|AEV37802|AEV37802.1_1	Acetyltransferase component of pyruvate dehydrogenase complex	Other	e	PAAAPAPAAAAPQAPATPAAPAAAAAPAPA	0	0	0	1	0.633333	0	0	0	0	0	0	0	0	0	0	0	0.3	0.0333333	0	0	0.0333333	0	0	0
>ENA|AEV37803|AEV37803.1_1	Pyruvate dehydrogenase E1 component subunit beta	Other	t	GSAPAAAEAPAAPATPEAPAAPAAPAAPVA	0	0	0	1	0.533333	0	0	0.0666667	0	0.0333333	0	0	0	0	0	0	0.266667	0	0	0.0333333	0.0333333	0.0333333	0	0
>ENA|AEV37982|AEV37982.1_1	Acetyl-CoA biotin carboxyl carrier	Other	e	SAGAVAAAPVAVAAPAPVAAPAPAPAAAAP	0	0	0	1	0.566667	0	0	0	0	0.0333333	0	0	0	0	0	0	0.233333	0	0	0.0333333	0	0.133333	0	0
>ENA|AEV37987|AEV37987.1_1	MscS Mechanosensitive ion channel	Other	t	PKAKAETKKEPKAKTPKKKKERKKAKKA	0	0	0	1	0.178571	0	0	0.107143	0	0	0	0	0.5	0	0	0	0.107143	0	0.0357143	0	0.0714286	0	0	0
>ENA|AEV38735|AEV38735.1_1	HflK	Other	t	PWGNSGGNKGGGGPWGGGGGPQRGGGGNNG	0	0	0	1	0	0	0	0	0	0.566667	0	0	0.0333333	0	0	0.133333	0.1	0.0333333	0.0333333	0.0333333	0	0	0.0666667	0
>ENA|AEV38780|AEV38780.1_1	UDP-N-acetylmuramoyl-L-alanyl-D-glutamate--2,6-diaminopimelate ligase	Other	t	LELDELDLLADEGDELAAAEALDDDDLLAA	0	0	0	1	0.233333	0	0.266667	0.166667	0	0.0333333	0	0	0	0.3	0	0	0	0	0	0	0	0	0	0
>ENA|AEV38872|AEV38872.1_1	Thioredoxin reductase	Other	t	AALEAERYLAALEAETEAAE	0	0	0	1	0.4	0	0	0.3	0	0	0	0	0	0.15	0	0	0	0	0.05	0	0.05	0	0	0.05
>ENA|AEV97982|AEV97982.1_1	DNA topoisomerase 1	DRB_KA	t	AAKKAPGKKAAPKKDATKKKAAPKKK	0	1	0	0	0.307692	0	0.0384615	0	0	0.0384615	0	0	0.461538	0	0	0	0.115385	0	0	0	0.0384615	0	0	0
>ENA|AEV97990|AEV97990.1_1	TonB-dependent receptor	Other	t	LPVSTSNGGSGSGSGGGFGGGGGGRGGGFG	0	0	0	1	0	0	0	0	0.0666667	0.566667	0	0	0	0.0333333	0	0.0333333	0.0333333	0	0.0333333	0.166667	0.0333333	0.0333333	0	0
>ENA|AEW00933|AEW00933.1_1	30S ribosomal protein S3	DRB_GR	e	GHRGGGGDRRGGGDRRHHGGGGGDRRGGDR	0	1	0	0	0	0	0.133333	0	0	0.5	0.1	0	0	0	0	0	0	0	0.266667	0	0	0	0	0
>ENA|AEW02696|AEW02696.1_1	Quinol:cytochrome c oxidoreductase monoheme cytochrome subunit	Other	t	AKPAAAGAAKKPAADTTAKKK	0	0	0	1	0.428571	0	0.047619	0	0	0.047619	0	0	0.285714	0	0	0	0.0952381	0	0	0	0.0952381	0	0	0
>ENA|AEW02933|AEW02933.1_1	Efflux transporter, RND family, MFP subunit	Other	t	QRRGGGSGGGGNRRN	0	0	0	1	0	0	0	0	0	0.466667	0	0	0	0	0	0.133333	0	0.0666667	0.266667	0.0666667	0	0	0	0
>ENA|AEW20204|AEW20204.1_1	Peptidyl-prolyl cis-trans isomerase	Other	t	HEHGNGDCCGGGCHCG	0	0	0	1	0	0.25	0.0625	0.0625	0	0.375	0.1875	0	0	0	0	0.0625	0	0	0	0	0	0	0	0
>ENA|AEX50277|AEX50277.1_1	Peptidyl-prolyl cis-trans isomerase	Other	t	GKKGGCGGNGGCGCH	0	0	0	1	0	0.2	0	0	0	0.533333	0.0666667	0	0.133333	0	0	0.0666667	0	0	0	0	0	0	0	0
>ENA|AEX50688|AEX50688.1_1	CDP-diacylglycerol--serine O-phosphatidyltransferase	Other	e	RRLRRIRIDRLISRIL	0	0	0	1	0	0	0.0625	0	0	0	0	0.25	0	0.1875	0	0	0	0	0.4375	0.0625	0	0	0	0
>ENA|AEX51148|AEX51148.1_1	Formate/nitrite transporter family protein	Other	t	KKAEAKKAEREAAKKEAAKP	0	0	0	1	0.35	0	0	0.2	0	0	0	0	0.35	0	0	0	0.05	0	0.05	0	0	0	0	0
>ENA|AEX52792|AEX52792.1_1	Penicillin-binding protein activator LpoB	Other	t	PEQPQQPQQPLPPVNPPVPEQPQVQPVPQP	0	0	0	1	0	0	0	0.0666667	0	0	0	0	0	0.0333333	0	0.0333333	0.433333	0.3	0	0	0	0.133333	0	0
>ENA|AEX53532|AEX53532.1_1	Penicillin-binding protein 1B	Other	t	AVQQQQQQQIQQQQQQQQPSGQQQQQPQDE	0	0	0	1	0.0333333	0	0.0333333	0.0333333	0	0.0333333	0	0.0333333	0	0	0	0	0.0666667	0.7	0	0.0333333	0	0.0333333	0	0
>ENA|AEX86292|AEX86292.1_1	Flagellar motor switch protein FliN	Other	t	AQQAAGAPAQMPAQQPMQQQMPMQQQMPMQQPMPQQQMPMQQPMMPQQQMPMQQPMYPQYPQQQMPMQQPMMYPQ	0	0	0	1	0.08	0	0	0	0	0.0133333	0	0	0	0	0.24	0	0.226667	0.4	0	0	0	0	0	0.04
>ENA|AEY02821|AEY02821.1_1	Acetyltransferase component of pyruvate dehydrogenase complex	Other	e	GAAPAAAAAPAEAAPAAAPAAAAAKDVNVP	0	0	0	1	0.6	0	0.0333333	0.0333333	0	0.0333333	0	0	0.0333333	0	0	0.0333333	0.166667	0	0	0	0	0.0666667	0	0
>ENA|AEY02821|AEY02821.1_2	Acetyltransferase component of pyruvate dehydrogenase complex	Other	e	AAAAPAKAAPAAEAPKAEAPKAAAPAAAAP	0	0	0	1	0.633333	0	0	0.0666667	0	0	0	0	0.1	0	0	0	0.2	0	0	0	0	0	0	0
>ENA|AFC23590|AFC23590.1_1	DNA topoisomerase 1	DRB_KA	t	KKTTAKKKTTTKKKTTTKKTK	0	1	0	0	0.047619	0	0	0	0	0	0	0	0.52381	0	0	0	0	0	0	0	0.428571	0	0	0
>ENA|AFC23664|AFC23664.1_1	Putative membrane protein	Other	t	IVSSYSDYSDYSDYSDYSDYSDYSDYSDYS	0	0	0	1	0	0	0.266667	0	0	0	0	0.0333333	0	0	0	0	0	0	0	0.366667	0	0.0333333	0	0.3
>ENA|AFC25259|AFC25259.1_1	Polyribonucleotide nucleotidyltransferase	DRB_GR	e	NDDRRGGGRGGDRGGRGGDRGGRNNRR	0	1	0	0	0	0	0.148148	0	0	0.407407	0	0	0	0	0	0.111111	0	0	0.333333	0	0	0	0	0
>ENA|AFC25475|AFC25475.1_1	Serine/threonine protein kinase	Other	t	NNNRSRSFNNSSRSSSPSRSSGRSSSRSNSSSRSSSKSKSSGKSRGR	0	0	0	1	0	0	0	0	0.0212766	0.0638298	0	0	0.0638298	0	0	0.12766	0.0212766	0	0.191489	0.510638	0	0	0	0
>ENA|AFC32617|AFC32617.1_1	Dihydrolipoamide acetyltransferase component of pyruvate dehydrogenase complex	Other	t	AAAPAAAAPAASAAAPAAAAPAASAAAAVS	0	0	0	1	0.733333	0	0	0	0	0	0	0	0	0	0	0	0.133333	0	0	0.1	0	0.0333333	0	0
>ENA|AFC33080|AFC33080.1_1	Sirohydrochlorin cobaltochelatase	MI_H	t	HHHDHEHGHDHHHHDHNHDHHHHDHGHVHAHDHSHGHDHDHDHHDHTHNHDHTHNHDHAH	0	0	1	0	0.0333333	0	0.2	0.0166667	0	0.05	0.583333	0	0	0	0	0.05	0	0	0	0.0166667	0.0333333	0.0166667	0	0
>ENA|AFD05172|AFD05172.1_1	Beta-propeller domain-containing protein, methanol dehydrogenase	Other	e	GGFGGGDFGGGGAGDSW	0	0	0	1	0.0588235	0	0.117647	0	0.117647	0.588235	0	0	0	0	0	0	0	0	0	0.0588235	0	0	0.0588235	0
>ENA|AFD08040|AFD08040.1_1	30S ribosomal protein S3	DRB_GR	e	NKGGRGRDNRGGRGGDNRGGNRGGDNRGKG	0	1	0	0	0	0	0.1	0	0	0.433333	0	0	0.0666667	0	0	0.166667	0	0	0.233333	0	0	0	0	0
>ENA|AFD08969|AFD08969.1_1	Cysteine protease	Other	e	GPPGGGGGGFSGGGRGGGGGGLLALLLGLL	0	0	0	1	0.0333333	0	0	0	0.0333333	0.566667	0	0	0	0.233333	0	0	0.0666667	0	0.0333333	0.0333333	0	0	0	0
>ENA|AFD09039|AFD09039.1_1	Peptidyl-prolyl cis-trans isomerase (Rotamase)-cyclophilin family	Other	t	RKLEKKLKKEKEKKK	0	0	0	1	0	0	0	0.2	0	0	0	0	0.6	0.133333	0	0	0	0	0.0666667	0	0	0	0	0
>ENA|AFD24015|AFD24015.1_1	Dihydrolipoamide acetyltransferase component of pyruvate dehydrogenase complex	Other	t	GRPQAAAPAPAAPAVAQAPAPAPAAPQPAP	0	0	0	1	0.466667	0	0	0	0	0.0333333	0	0	0	0	0	0	0.333333	0.1	0.0333333	0	0	0.0333333	0	0
>ENA|AFD25122|AFD25122.1_1	Putative membrane protein	Other	t	CGSSDGGGAGCGSGCGGGGCGS	0	0	0	1	0.0454545	0.181818	0.0454545	0	0	0.545455	0	0	0	0	0	0	0	0	0	0.181818	0	0	0	0
>ENA|AFE08248|AFE08248.1_1	Ribonuclease G	DRB_GR	t	GEGRGGERSERGGGSGGGHNGGGNGGNGGG	0	1	0	0	0	0	0	0.1	0	0.6	0.0333333	0	0	0	0	0.1	0	0	0.1	0.0666667	0	0	0	0
>ENA|AFE09521|AFE09521.1_1	Response regulator	Other	t	PGAPPPGAMPPGARPPPGAPPPGARPPGAP	0	0	0	1	0.2	0	0	0	0	0.2	0	0	0	0	0.0333333	0	0.5	0	0.0666667	0	0	0	0	0
>ENA|AFE09748|AFE09748.1_1	Protocatechuate 3,4-dioxygenase beta chain	Other	t	GGGPGGPPPGGDGGMGPPPGWDGGMGPPPP	0	0	0	1	0	0	0.0666667	0	0	0.466667	0	0	0	0	0.0666667	0	0.366667	0	0	0	0	0	0.0333333	0
>ENA|AFE10268|AFE10268.1_1	30S ribosomal protein S18	DRB_GR	e	GPGGGGGYGGGSRGGDRGGDRGGDRDRGGDRGDRGGMGGDDDKRG	0	1	0	0	0	0	0.2	0	0	0.511111	0	0	0.0222222	0	0.0222222	0	0.0222222	0	0.177778	0.0222222	0	0	0	0.0222222
>ENA|AFE10519|AFE10519.1_1	Protein TonB	Other	t	VQKPPPPPPPEEKPEEPKPPPPPPPKVKVK	0	0	0	1	0	0	0	0.133333	0	0	0	0	0.2	0	0	0	0.533333	0.0333333	0	0	0	0.1	0	0
>ENA|AFE10521|AFE10521.1_1	Protein TonB	Other	t	PPPPVVEVKPPPPPPPPVAKPPPRAAPPVA	0	0	0	1	0.133333	0	0	0.0333333	0	0	0	0	0.0666667	0	0	0	0.566667	0	0.0333333	0	0	0.166667	0	0
>ENA|AFG37514|AFG37514.1_1	Putative N-acetylglucosaminyl transferase	Other	t	RQADREAREREQQREEEDRRRREEEERAAARREQEEAARQEEEER	0	0	0	1	0.155556	0	0.0444444	0.377778	0	0	0	0	0	0	0	0	0	0.111111	0.311111	0	0	0	0	0
>ENA|AFG38015|AFG38015.1_1	TonB family protein	Other	t	PAEPAPQPPDEPAQPAEPAPPAPSQPPPPA	0	0	0	1	0.233333	0	0.0333333	0.1	0	0	0	0	0	0	0	0	0.5	0.1	0	0.0333333	0	0	0	0
>ENA|AFG38024|AFG38024.1_1	Sporulation/spore germination protein	Other	t	PPEPAPEPEREPEEPREPAAPPEQREPEPR	0	0	0	1	0.1	0	0	0.333333	0	0	0	0	0	0	0	0	0.4	0.0333333	0.133333	0	0	0	0	0
>ENA|AFG38139|AFG38139.1_1	Flagellar motor switch protein FliN	Other	t	QGMQQPQMQQMGQMGQMQQGYPQQQMGGYQ	0	0	0	1	0	0	0	0	0	0.2	0	0	0	0	0.2	0	0.0666667	0.466667	0	0	0	0	0	0.0666667
>ENA|AFG38253|AFG38253.1_1	Putative membrane-bound protein	Other	t	AEPRAPEAEPEPAPAATPEPEPTPEPEPVP	0	0	0	1	0.2	0	0	0.266667	0	0	0	0	0	0	0	0	0.4	0	0.0333333	0	0.0666667	0.0333333	0	0
>ENA|AFG38346|AFG38346.1_1	RND family efflux transporter, MFP subunit	Other	t	AGSPGSPGGGSGGGGGGR	0	0	0	1	0.0555556	0	0	0	0	0.611111	0	0	0	0	0	0	0.111111	0	0.0555556	0.166667	0	0	0	0
>ENA|AFG38533|AFG38533.1_1	Pyruvate/2-oxoglutarate dehydrogenase complex, dehydrogenase component beta subunit	Other	t	AAGSGGAGGAGGAGGRGATGQAGGAGGAGE	0	0	0	1	0.3	0	0	0.0333333	0	0.533333	0	0	0	0	0	0	0	0.0333333	0.0333333	0.0333333	0.0333333	0	0	0
>ENA|AFG38686|AFG38686.1_1	Tfp pilus assembly protein PilF	Other	t	QAPPPQPSPAWEPPPQAQMPPQAPPQPQPQMPPQVPPQPQQPQPQ	0	0	0	1	0.0888889	0	0	0.0222222	0	0	0	0	0	0	0.0444444	0	0.466667	0.311111	0	0.0222222	0	0.0222222	0.0222222	0
>ENA|AFH50686|AFH50686.1_1	DNA-directed RNA polymerase specialized sigma subunit	DRB_KA	t	AEKPKAEEPEPPKKEIKKKEPKEPKESKKK	0	1	0	0	0.0666667	0	0	0.266667	0	0	0	0.0333333	0.4	0	0	0	0.2	0	0	0.0333333	0	0	0	0
>ENA|AFH50907|AFH50907.1_1	Membrane protein insertase YidC	Other	t	EAAEQQAKQQQKKKK	0	0	0	1	0.2	0	0	0.133333	0	0	0	0	0.333333	0	0	0	0	0.333333	0	0	0	0	0	0
>ENA|AFJ45549|AFJ45549.1_1	ATP-dependent RNA helicase DeaD	DRB_GR	e	SFGGERREGGRRDGGRGFGGERREGGRGDG	0	1	0	0	0	0	0.0666667	0.133333	0.0666667	0.433333	0	0	0	0	0	0	0	0	0.266667	0.0333333	0	0	0	0
>ENA|AFJ46214|AFJ46214.1_1	Cell division protein ZipA	Other	e	PQPYQQAAQPEPVQQQQPQPVQQPQPQPVQ	0	0	0	1	0.0666667	0	0	0.0333333	0	0	0	0	0	0	0	0	0.3	0.466667	0	0	0	0.1	0	0.0333333
>ENA|AFJ46214|AFJ46214.1_2	Cell division protein ZipA	Other	e	PEPVYQQPVAPAAPQPAQAPAPQPAPAPQQ	0	0	0	1	0.266667	0	0	0.0333333	0	0	0	0	0	0	0	0	0.366667	0.233333	0	0	0	0.0666667	0	0.0333333
>ENA|AFJ46939|AFJ46939.1_1	Nickel-responsive regulator	MI_H	t	DAGHAHHHHHHHHHQD	0	0	1	0	0.125	0	0.125	0	0	0.0625	0.625	0	0	0	0	0	0	0.0625	0	0	0	0	0	0
>ENA|AFJ47736|AFJ47736.1_1	Membrane spanning protein TolA	Other	t	AAEAAKQAEQAAKQAAEKAAEQQKQAEQAA	0	0	0	1	0.466667	0	0	0.166667	0	0	0	0	0.133333	0	0	0	0	0.233333	0	0	0	0	0	0
>ENA|AFJ47787|AFJ47787.1_1	Apolipoprotein N-acyltransferase	Other	e	LLAGAAGLLLAARRRS	0	0	0	1	0.3125	0	0	0	0	0.125	0	0	0	0.3125	0	0	0	0	0.1875	0.0625	0	0	0	0
>ENA|AFJ48181|AFJ48181.1_1	Putative Auxin Efflux Carrier	Other	t	ISLLLALITLPLLLSLLPA	0	0	0	1	0.105263	0	0	0	0	0	0	0.105263	0	0.526316	0	0	0.105263	0	0	0.105263	0.0526316	0	0	0
>ENA|AFJ48303|AFJ48303.1_1	Acetyltransferase component of pyruvate dehydrogenase complex	Other	e	PVAAAAAPAPAAAAPAPASAPAATAAAKSD	0	0	0	1	0.6	0	0.0333333	0	0	0	0	0	0.0333333	0	0	0	0.2	0	0	0.0666667	0.0333333	0.0333333	0	0
>ENA|AFJ48303|AFJ48303.1_2	Acetyltransferase component of pyruvate dehydrogenase complex	Other	e	AAEGAAAAAPAPAEEKKAAAPAPAAAAAAK	0	0	0	1	0.633333	0	0	0.1	0	0.0333333	0	0	0.1	0	0	0	0.133333	0	0	0	0	0	0	0
>ENA|AFJ48900|AFJ48900.1_1	Triosephosphate isomerase	Other	t	AFAAIVKAAATAKKA	0	0	0	1	0.533333	0	0	0	0.0666667	0	0	0.0666667	0.2	0	0	0	0	0	0	0	0.0666667	0.0666667	0	0
>ENA|AFK04693|AFK04693.1_1	Rieske (2Fe-2S) iron-sulfur domain-containing protein	Other	t	GTNTTTGTTTTGSNTGTTTTGTTTTGTTTT	0	0	0	1	0	0	0	0	0	0.2	0	0	0	0	0	0.0666667	0	0	0	0.0333333	0.7	0	0	0
>ENA|AFK04723|AFK04723.1_1	TonB-dependent receptor	Other	t	GGQGGGGGMRPQSGGGGGTGPRGAGGGQGG	0	0	0	1	0.0333333	0	0	0	0	0.633333	0	0	0	0	0.0333333	0	0.0666667	0.1	0.0666667	0.0333333	0.0333333	0	0	0
>ENA|AFK05026|AFK05026.1_1	Peptidase C1A papain	Other	t	NEEEEEEDEDEDEDEDEEEEEDEDEEEESK	0	0	0	1	0	0	0.233333	0.666667	0	0	0	0	0.0333333	0	0	0.0333333	0	0	0	0.0333333	0	0	0	0
>ENA|AFK06805|AFK06805.1_1	Putative membrane protein	Other	t	AYSASSKGSGGGGGFSGGGSGGGGGGGGTGGF	0	0	0	1	0.0625	0	0	0	0.0625	0.59375	0	0	0.03125	0	0	0	0	0	0	0.1875	0.03125	0	0	0.03125
>ENA|AFK51918|AFK51918.1_1	L-lactate permease	Other	t	LPVAIALLLAAAAAAAGFAAAA	0	0	0	1	0.590909	0	0	0	0.0454545	0.0454545	0	0.0454545	0	0.181818	0	0	0.0454545	0	0	0	0	0.0454545	0	0
>ENA|AFK53405|AFK53405.1_1	Single-stranded DNA-binding protein	DRB_GR	t	GGGAEFGGGDDFGGGAGGGFGGGQGGGGRRGGGGGYGGGRGGQGGGTGGGQGGGFGGGYD	0	1	0	0	0.0333333	0	0.05	0.0166667	0.0666667	0.683333	0	0	0	0	0	0	0	0.05	0.05	0	0.0166667	0	0	0.0333333
>ENA|AFK54514|AFK54514.1_1	Biopolymer transport protein	Other	e	SATAAAAAAGQQQAAAR	0	0	0	1	0.588235	0	0	0	0	0.0588235	0	0	0	0	0	0	0	0.176471	0.0588235	0.0588235	0.0588235	0	0	0
>ENA|AFK54615|AFK54615.1_1	Sirohydrochlorin cobaltochelatase	MI_H	t	HHDHDHPHGHDHGHHHHGAGHDHGHHHHPY	0	0	1	0	0.0333333	0	0.133333	0	0	0.166667	0.566667	0	0	0	0	0	0.0666667	0	0	0	0	0	0	0.0333333
>ENA|AFK54717|AFK54717.1_1	Pseudouridine synthase	DRB_GR	t	RDDRGGDRGGFRGRDDRGGDRGGFGGGERR	0	1	0	0	0	0	0.2	0.0333333	0.0666667	0.4	0	0	0	0	0	0	0	0	0.3	0	0	0	0	0
>ENA|AFK54805|AFK54805.1_1	GTPase Obg	Other	t	DTDEDDDLDADEDLDDEDDLDDEDDLDDED	0	0	0	1	0.0333333	0	0.633333	0.166667	0	0	0	0	0	0.133333	0	0	0	0	0	0	0.0333333	0	0	0
>ENA|AFK54843|AFK54843.1_1	Dihydrolipoyllysine-residue succinyltransferase component of 2-oxoglutarate dehydrogenase complex	Other	t	AAKPAEAPKKAEAPKPAPKAEPAPAAAPAA	0	0	0	1	0.466667	0	0	0.1	0	0	0	0	0.166667	0	0	0	0.266667	0	0	0	0	0	0	0
>ENA|AFK56731|AFK56731.1_1	Serine phosphatase RsbU, regulator of sigma subunit	Other	t	PTPTPTPTPTPTPDEP	0	0	0	1	0	0	0.0625	0.0625	0	0	0	0	0	0	0	0	0.5	0	0	0	0.375	0	0	0
>ENA|AFK57200|AFK57200.1_1	Secretion protein	Other	t	SDAAAPAAAAPASGG	0	0	0	1	0.533333	0	0.0666667	0	0	0.133333	0	0	0	0	0	0	0.133333	0	0	0.133333	0	0	0	0
>ENA|AFK57314|AFK57314.1_1	Ribonuclease E	DRB_KA	t	ATRAKATTAKATAAKAATTKAAAAKTTRAR	0	1	0	0	0.466667	0	0	0	0	0	0	0	0.166667	0	0	0	0	0	0.1	0	0.266667	0	0	0
>ENA|AFL73098|AFL73098.1_1	Starvation-inducible outer membrane lipoprotein	Other	t	GIGGGSGHVGGGIGISF	0	0	0	1	0	0	0	0	0.0588235	0.529412	0.0588235	0.176471	0	0	0	0	0	0	0	0.117647	0	0.0588235	0	0
>ENA|AFL74961|AFL74961.1_1	Iron-sulfur cluster assembly accessory protein	Other	t	GGSCGSCGSSSSGGGCS	0	0	0	1	0	0.176471	0	0	0	0.411765	0	0	0	0	0	0	0	0	0	0.411765	0	0	0	0
>ENA|AFL81610|AFL81610.1_1	Putative membrane protein (DUF2207)	Other	t	SSSSSGGGSSGGGFGGGGGGSW	0	0	0	1	0	0	0	0	0.0454545	0.545455	0	0	0	0	0	0	0	0	0	0.363636	0	0	0.0454545	0
>ENA|AFL83501|AFL83501.1_1	Putative membrane protein	Other	t	LLINLAIFFLLLNLLL	0	0	0	1	0.0625	0	0	0	0.125	0	0	0.125	0	0.5625	0	0.125	0	0	0	0	0	0	0	0
>ENA|AFL83915|AFL83915.1_1	Outer membrane protein	Other	t	GSSSSGMSGNATMSSGNSTSSTSSTGGMGG	0	0	0	1	0.0333333	0	0	0	0	0.266667	0	0	0	0	0.1	0.0666667	0	0	0	0.4	0.133333	0	0	0
>ENA|AFL85933|AFL85933.1_1	60 kDa chaperonin	CHAP_GM	e	EGSSMPPMGGGGMGGMM	1	0	0	0	0	0	0	0.0588235	0	0.411765	0	0	0	0	0.294118	0	0.117647	0	0	0.117647	0	0	0	0
>ENA|AFM03416|AFM03416.1_1	Outer membrane protein/peptidoglycan-associated (Lipo)protein	Other	t	NQNPSNQQNPYNQQQNQNSQYPYQNNQQQN	0	0	0	1	0	0	0	0	0	0	0	0	0	0	0	0.333333	0.1	0.4	0	0.0666667	0	0	0	0.1
>ENA|AFM12641|AFM12641.1_1	Fatty acid desaturase	Other	t	MVSASAAPAAKKAAPKAKKKAPAAKKAAAKKTRKGR	0	0	0	1	0.388889	0	0	0	0	0.0277778	0	0	0.305556	0	0.0277778	0	0.0833333	0	0.0555556	0.0555556	0.0277778	0.0277778	0	0
>ENA|AFM12704|AFM12704.1_1	Surface antigen (D15)	Other	t	PAAFAQKKKAAKAPAKKAAPVAAPAAPAAA	0	0	0	1	0.533333	0	0	0	0.0333333	0	0	0	0.2	0	0	0	0.166667	0.0333333	0	0	0	0.0333333	0	0
>ENA|AFM13922|AFM13922.1_1	Hydrolase or acyltransferase	Other	t	KPKKPKKAAKPKPAKKRRK	0	0	0	1	0.157895	0	0	0	0	0	0	0	0.526316	0	0	0	0.210526	0	0.105263	0	0	0	0	0
>ENA|AFM14754|AFM14754.1_1	Type II secretion system protein D (GspD)	Other	t	KAAKAKADAEKAKAEAKAAKDEKKSAKKDK	0	0	0	1	0.366667	0	0.1	0.1	0	0	0	0	0.4	0	0	0	0	0	0	0.0333333	0	0	0	0
>ENA|AFM25247|AFM25247.1_1	Cell division protein	Other	e	EVRPERPERPERPERPGRPERPPEVRPERP	0	0	0	1	0	0	0	0.266667	0	0.0333333	0	0	0	0	0	0	0.333333	0	0.3	0	0	0.0666667	0	0
>ENA|AFM25576|AFM25576.1_1	Electron transport complex, RnfABCDGE type, B subunit	Other	t	AAKKAAAAKKAAAAETKEAAAEA	0	0	0	1	0.608696	0	0	0.130435	0	0	0	0	0.217391	0	0	0	0	0	0	0	0.0434783	0	0	0
>ENA|AFM25622|AFM25622.1_1	Acetyl-CoA acetyltransferase	Other	e	DHDKEEPKEKEKKKKKD	0	0	0	1	0	0	0.176471	0.235294	0	0	0.0588235	0	0.470588	0	0	0	0.0588235	0	0	0	0	0	0	0
>ENA|AFN46153|AFN46153.1_1	Putative membrane protein	Other	t	AGGNATGASGGAATGAGSGAAAGGTAATGA	0	0	0	1	0.4	0	0	0	0	0.366667	0	0	0	0	0	0.0333333	0	0	0	0.0666667	0.133333	0	0	0
>ENA|AFN47015|AFN47015.1_1	Dihydrolipoamide acetyltransferase component of pyruvate dehydrogenase complex	Other	t	ALVGDAAVAPPAPAPAAPPAPAVTAPAAAP	0	0	0	1	0.466667	0	0.0333333	0	0	0.0333333	0	0	0	0.0333333	0	0	0.3	0	0	0	0.0333333	0.1	0	0
>ENA|AFN47015|AFN47015.1_2	Dihydrolipoamide acetyltransferase component of pyruvate dehydrogenase complex	Other	t	PQPVAEAAPAPAPAPAPAAPPAPATPQAVP	0	0	0	1	0.4	0	0	0.0333333	0	0	0	0	0	0	0	0	0.4	0.0666667	0	0	0.0333333	0.0666667	0	0
>ENA|AFN47319|AFN47319.1_1	DNA topoisomerase 1	DRB_KA	t	KTTTRKKTTTAAKKTTARKKTTPKA	0	1	0	0	0.16	0	0	0	0	0	0	0	0.32	0	0	0	0.04	0	0.08	0	0.4	0	0	0
>ENA|AFN47510|AFN47510.1_1	SH3 domain protein	Other	t	SSGSGSGSGGSGSGGSSSGTCSSSSAKSIE	0	0	0	1	0.0333333	0.0333333	0	0.0333333	0	0.3	0	0.0333333	0.0333333	0	0	0	0	0	0	0.5	0.0333333	0	0	0
>ENA|AFR05876|AFR05876.1_1	RHS repeat-associated core domain protein	Other	t	IRAAQRRAAAMRAAALRRAAAQRAARARAA	0	0	0	1	0.533333	0	0	0	0	0	0	0.0333333	0	0.0333333	0.0333333	0	0	0.0666667	0.3	0	0	0	0	0
>ENA|AFR06171|AFR06171.1_1	DNA topoisomerase 1	DRB_KA	e	TTAKKTTAKKTTTKKTTTTTTKKATTRKTA	0	1	0	0	0.133333	0	0	0	0	0	0	0	0.3	0	0	0	0	0	0.0333333	0	0.533333	0	0	0
>ENA|AFR06391|AFR06391.1_1	Tyrosine kinase family protein	Other	t	AERAEAERRAEEEAAAEAEEEEAEEEEEED	0	0	0	1	0.3	0	0.0333333	0.566667	0	0	0	0	0	0	0	0	0	0	0.1	0	0	0	0	0
>ENA|AFR06908|AFR06908.1_1	Glycine cleavage H-family protein	Other	t	PAAAPEPEAEPEPEPAPAAEEPAPTPEPAP	0	0	0	1	0.3	0	0	0.266667	0	0	0	0	0	0	0	0	0.4	0	0	0	0.0333333	0	0	0
>ENA|AFR06917|AFR06917.1_1	30S ribosomal protein S18	DRB_GR	e	QRQGGGFGGGGGGFGGGQPQGGGYGNQGGG	0	1	0	0	0	0	0	0	0.0666667	0.633333	0	0	0	0	0	0.0333333	0.0333333	0.166667	0.0333333	0	0	0	0	0.0333333
>ENA|AFR07854|AFR07854.1_1	Glucokinase	Other	t	PRGRRRRHRRRLGRVGR	0	0	0	1	0	0	0	0	0	0.176471	0.0588235	0	0	0.0588235	0	0	0.0588235	0	0.588235	0	0	0.0588235	0	0
>ENA|AFR09215|AFR09215.1_1	Putative cheA signal transduction histidine kinase	Other	t	GDFDGGDFDGGGDFGDFGGFDF	0	0	0	1	0	0	0.318182	0	0.272727	0.409091	0	0	0	0	0	0	0	0	0	0	0	0	0	0
>ENA|AFR09741|AFR09741.1_1	Putative membrane protein	Other	t	GYDGGSGGDGGDGGGGD	0	0	0	1	0	0	0.235294	0	0	0.647059	0	0	0	0	0	0	0	0	0	0.0588235	0	0	0	0.0588235
>ENA|AFT68779|AFT68779.1_1	Peptidyl-prolyl cis-trans isomerase	Other	t	AADDQAAEEPAADDAE	0	0	0	1	0.4375	0	0.25	0.1875	0	0	0	0	0	0	0	0	0.0625	0.0625	0	0	0	0	0	0
>ENA|AFT69101|AFT69101.1_1	Transcriptional repressor NrdR	DRB_KA	t	GKKGGDDEKGKKGGA	0	1	0	0	0.0666667	0	0.133333	0.0666667	0	0.4	0	0	0.333333	0	0	0	0	0	0	0	0	0	0	0
>ENA|AFT71071|AFT71071.1_1	TrbG-like protein	Other	t	GAGAMAGAALAAAGTAVAVGAAATGVGGAV	0	0	0	1	0.466667	0	0	0	0	0.266667	0	0	0	0.0333333	0.0333333	0	0	0	0	0	0.0666667	0.133333	0	0
>ENA|AFT72414|AFT72414.1_1	Ser/Thr protein phosphatase family protein	Other	t	GGTNPDPNVPGDGGDGGNGGDGGDGGDGDG	0	0	0	1	0	0	0.233333	0	0	0.5	0	0	0	0	0	0.1	0.1	0	0	0	0.0333333	0.0333333	0	0
>ENA|AFT72530|AFT72530.1_1	Efflux transporter, RND family, MFP subunit	Other	t	AGAGEGAAGGRRGGGQGGRP	0	0	0	1	0.2	0	0	0.05	0	0.5	0	0	0	0	0	0	0.05	0.05	0.15	0	0	0	0	0
>ENA|AFT98312|AFT98312.1_1	Penicillin-binding protein	Other	t	PGIIPGLPPPPLLPPIPIPIPIPR	0	0	0	1	0	0	0	0	0	0.0833333	0	0.25	0	0.125	0	0	0.5	0	0.0416667	0	0	0	0	0
>ENA|AFU00216|AFU00216.1_1	Putative cation efflux protein	Other	t	SASAPTPAAPAPAPSTSAPAASAPSSSASA	0	0	0	1	0.4	0	0	0	0	0	0	0	0	0	0	0	0.233333	0	0	0.3	0.0666667	0	0	0
>ENA|AFU00223|AFU00223.1_2	Dihydrolipoamide acetyltransferase component of pyruvate dehydrogenase complex	Other	e	AAAEAKKAPAPAAAAPAAKAPAAKAAPAPS	0	0	0	1	0.6	0	0	0.0333333	0	0	0	0	0.133333	0	0	0	0.2	0	0	0.0333333	0	0	0	0
>ENA|AFU00223|AFU00223.1_3	Dihydrolipoamide acetyltransferase component of pyruvate dehydrogenase complex	Other	e	PEAAAAPAQEAPAEEAAEPEPAQEAPAQEA	0	0	0	1	0.433333	0	0	0.266667	0	0	0	0	0	0	0	0	0.2	0.1	0	0	0	0	0	0
>ENA|AFU00604|AFU00604.1_1	Iron ABC transporter ATP-binding protein	Other	t	AALAGGAAAAAGGAAAKKAAGGRAPRKAAA	0	0	0	1	0.566667	0	0	0	0	0.2	0	0	0.1	0.0333333	0	0	0.0333333	0	0.0666667	0	0	0	0	0
>ENA|AFU01962|AFU01962.1_1	Fatty acid desaturase	Other	t	RDRAAARQAERAAAAQ	0	0	0	1	0.5	0	0.0625	0.0625	0	0	0	0	0	0	0	0	0	0.125	0.25	0	0	0	0	0
>ENA|AFU03299|AFU03299.1_1	Putative membrane protein, QxWrich protein	Other	t	PGQPQPQQQWGQQPQQDWQQGQQPQWGQQQPGQPQWGQQPGQQPP	0	0	0	1	0	0	0.0222222	0	0	0.155556	0	0	0	0	0	0	0.222222	0.511111	0	0	0	0	0.0888889	0
>ENA|AFU03846|AFU03846.1_1	RNA polymerase sigma factor SigA	DRB_KA	t	AAKKAPAKKAAAKKAPAKKAAAKAAKAPAK	0	1	0	0	0.533333	0	0	0	0	0	0	0	0.366667	0	0	0	0.1	0	0	0	0	0	0	0
>ENA|AFU05756|AFU05756.1_1	Heparin-binding hemagglutinin	Other	t	PVVKAPAAKKAPAKKVAPAKKAAPKKA	0	0	0	1	0.37037	0	0	0	0	0	0	0	0.333333	0	0	0	0.185185	0	0	0	0	0.111111	0	0
>ENA|AFU06018|AFU06018.1_1	Iron-sulphur-binding reductase	Other	t	AAKAPGAKAPGAKAPGAKAPAAPAPAPAAE	0	0	0	1	0.5	0	0	0.0333333	0	0.1	0	0	0.133333	0	0	0	0.233333	0	0	0	0	0	0	0
>ENA|AFU97709|AFU97709.2_1	Putative CheA signal transduction histidine kinase	Other	t	PTPKPTPAAAPKPAAKPTPKPTAAATPAPS	0	0	0	1	0.3	0	0	0	0	0	0	0	0.133333	0	0	0	0.366667	0	0	0.0333333	0.166667	0	0	0
>ENA|AFU98368|AFU98368.2_1	Acetyltransferase component of pyruvate dehydrogenase complex	Other	e	VASAPAAAPAAAPAPATTAAPAAPATAAAT	0	0	0	1	0.6	0	0	0	0	0	0	0	0	0	0	0	0.2	0	0	0.0333333	0.133333	0.0333333	0	0
>ENA|AFU98456|AFU98456.2_1	Endo-chitinase chi18C	Other	t	GDCGSSGSSSSGGSSSSGSSSGSSSGSSSSSGSSSGGNSGKLPAH	0	0	0	1	0.0222222	0.0222222	0.0222222	0	0	0.266667	0.0222222	0	0.0222222	0.0222222	0	0.0222222	0.0222222	0	0	0.555556	0	0	0	0
>ENA|AFU98456|AFU98456.2_2	Endo-chitinase chi18C	Other	t	HACDGSSSSSSSSGGTSSSGSSSGGSSTSSGSSSGGSSSGSSSSG	0	0	0	1	0.0222222	0.0222222	0.0222222	0	0	0.244444	0.0222222	0	0	0	0	0	0	0	0	0.622222	0.0444444	0	0	0
>ENA|AFU98459|AFU98459.2_2	Endo-chitinase chi18D	Other	t	TDLGSCDGDTGSSSSSSSSSSSGGSTSSGGSTSSSSGSSGGSTSS	0	0	0	1	0	0.0222222	0.0666667	0	0	0.222222	0	0	0	0.0222222	0	0	0	0	0	0.555556	0.111111	0	0	0
>ENA|AFU99092|AFU99092.2_1	Acetyl-CoA carboxylase, biotin carboxyl carrier protein	Other	e	YAAAPAAAPAAAPAPVAAAAAPEAAAAPAT	0	0	0	1	0.666667	0	0	0.0333333	0	0	0	0	0	0	0	0	0.2	0	0	0	0.0333333	0.0333333	0	0.0333333
>ENA|AFU99457|AFU99457.2_1	Protein TonB	Other	t	PVVAAAATVVAAAPKPAPAPKPVAAPKPTP	0	0	0	1	0.366667	0	0	0	0	0	0	0	0.1	0	0	0	0.3	0	0	0	0.0666667	0.166667	0	0
>ENA|AFU99577|AFU99577.2_1	TonB family C-terminal domain-containing protein	Other	t	PPPPPKPKEPEKPKEEKPKEKPKEPEKPKE	0	0	0	1	0	0	0	0.266667	0	0	0	0	0.333333	0	0	0	0.4	0	0	0	0	0	0	0
>ENA|AFV00620|AFV00620.2_1	ATP-dependent RNA helicase RhlB	DRB_GR	e	SRSGGGRPGGGRPGGGRRPGGRSGGSRGQRR	0	1	0	0	0	0	0	0	0	0.451613	0	0	0	0	0	0	0.0967742	0.0322581	0.290323	0.129032	0	0	0	0
>ENA|AFV00941|AFV00941.2_1	DNA-binding protein HU	DRB_KA	t	MAAKKAPAKKAPAKKAAAKKAAPKAAAKPA	0	1	0	0	0.5	0	0	0	0	0	0	0	0.333333	0	0.0333333	0	0.133333	0	0	0	0	0	0	0
>ENA|AFV88006|AFV88006.1_1	Integral membrane protein	Other	t	MGGMGGGPGGGQGGRQAGGQGGPGAQQGGA	0	0	0	1	0.1	0	0	0	0	0.566667	0	0	0	0	0.0666667	0	0.0666667	0.166667	0.0333333	0	0	0	0	0
>ENA|AFV88036|AFV88036.1_1	Lipoprotein A-like protein	Other	t	GSSTGSSGSSSSYTPRHSAGSSSSSSSSES	0	0	0	1	0.0333333	0	0	0.0333333	0	0.133333	0.0333333	0	0	0	0	0	0.0333333	0	0.0333333	0.6	0.0666667	0	0	0.0333333
>ENA|AFV88238|AFV88238.1_1	Orn/DAP/Arg decarboxylase 2	Other	t	VADAAPADAAAPAAPADAAVPAAPAPAVAPE	0	0	0	1	0.548387	0	0.0967742	0.0322581	0	0	0	0	0	0	0	0	0.225806	0	0	0	0	0.0967742	0	0
>ENA|AFV88488|AFV88488.1_1	ROK family protein	Other	t	EAEKAEEKKDKEKSDK	0	0	0	1	0.125	0	0.125	0.3125	0	0	0	0	0.375	0	0	0	0	0	0	0.0625	0	0	0	0
>ENA|AFV88569|AFV88569.1_1	Sugar (Glycoside-Pentoside-Hexuronide) transporter	Other	t	SAASQSSGAGAGHAG	0	0	0	1	0.333333	0	0	0	0	0.266667	0.0666667	0	0	0	0	0	0	0.0666667	0	0.266667	0	0	0	0
>ENA|AFV89036|AFV89036.1_1	Dihydrolipoamide acetyltransferase component of pyruvate dehydrogenase complex	Other	e	KAPAPAPAAPAAPAAPAAGSAKAAAQAVSA	0	0	0	1	0.566667	0	0	0	0	0.0333333	0	0	0.0666667	0	0	0	0.2	0.0333333	0	0.0666667	0	0.0333333	0	0
>ENA|AFV89095|AFV89095.1_1	Transglutaminase-like protein	Other	t	PSSSASPSAGTSVPSSSPSASASPSTSSSP	0	0	0	1	0.133333	0	0	0	0	0.0333333	0	0	0	0	0	0	0.2	0	0	0.533333	0.0666667	0.0333333	0	0
>ENA|AFV90911|AFV90911.1_1	FMN-binding domain-containing protein	Other	t	SGATSTSGATSGTSSSSSGSTSTSSNSTSS	0	0	0	1	0.0666667	0	0	0	0	0.133333	0	0	0	0	0	0.0333333	0	0	0	0.533333	0.233333	0	0	0
>ENA|AFV91076|AFV91076.1_1	PRP8 domain-containing protein	Other	t	PTGQPWPPGYPPAGPPPGYPPAGPPPGYPP	0	0	0	1	0.0666667	0	0	0	0	0.2	0	0	0	0	0	0	0.533333	0.0333333	0	0	0.0333333	0	0.0333333	0.1
>ENA|AFW00859|AFW00859.1_1	Single-stranded DNA-binding protein	DRB_GR	t	DGGGSSYGGGSSNGGGFGGGNRGGGFGGGNDGGRSGGSSGGSSGG	0	1	0	0	0	0	0.0444444	0	0.0444444	0.577778	0	0	0	0	0	0.0666667	0	0	0.0444444	0.2	0	0	0	0.0222222
>ENA|AFW02265|AFW02265.1_1	Preprotein translocase, SecG subunit	Other	t	APAPAPAAATTAPAAPATPAAPAPAETPAE	0	0	0	1	0.5	0	0	0.0666667	0	0	0	0	0	0	0	0	0.3	0	0	0	0.133333	0	0	0
>ENA|AFY28465|AFY28465.1_1	Dihydrolipoamide acetyltransferase component of pyruvate dehydrogenase complex	Other	e	HPPPLPPPLRPPHLLQLRRPPPPPRPRPHR	0	0	0	1	0	0	0	0	0	0	0.1	0	0	0.166667	0	0	0.5	0.0333333	0.2	0	0	0	0	0
>ENA|AFY28553|AFY28553.1_1	Penicillin-binding protein, 1A family	Other	t	PPAPPPEPAAPLPPPPPVAAPPPPP	0	0	0	1	0.2	0	0	0.04	0	0	0	0	0	0.04	0	0	0.68	0	0	0	0	0.04	0	0
>ENA|AFY29323|AFY29323.1_1	Protein kinase family protein	Other	t	TAPAQAPATPGATPAPAAPAPPAPASPPAPPAPPSN	0	0	0	1	0.361111	0	0	0	0	0.0277778	0	0	0	0	0	0.0277778	0.416667	0.0277778	0	0.0555556	0.0833333	0	0	0
>ENA|AFY29402|AFY29402.1_1	Aspartate-semialdehyde dehydrogenase	Other	e	LRDPAAAAAAAAGGAA	0	0	0	1	0.625	0	0.0625	0	0	0.125	0	0	0	0.0625	0	0	0.0625	0	0.0625	0	0	0	0	0
>ENA|AFY29657|AFY29657.1_1	Putative membrane protein (DUF2207)	Other	t	SSPSSSSSSSGSSGGGSSGGGDGGGGGGGF	0	0	0	1	0	0	0.0333333	0	0.0333333	0.466667	0	0	0	0	0	0	0.0333333	0	0	0.433333	0	0	0	0
>ENA|AFY30197|AFY30197.1_1	Outer membrane protein/protective antigen OMA87	Other	t	PATPAPGASPAPAPAPAPAPTATPGATPGP	0	0	0	1	0.333333	0	0	0	0	0.1	0	0	0	0	0	0	0.4	0	0	0.0333333	0.133333	0	0	0
>ENA|AFY30295|AFY30295.1_1	Protoheme IX farnesyltransferase	Other	t	AAMLAAALHLAPAAAA	0	0	0	1	0.625	0	0	0	0	0	0.0625	0	0	0.1875	0.0625	0	0.0625	0	0	0	0	0	0	0
>ENA|AFY30823|AFY30823.1_1	Serine/threonine protein kinase with WD40 repeats	Other	t	AAVLQALNPPPPPPPPPPPPPPLKPNNLAL	0	0	0	1	0.133333	0	0	0	0	0	0	0	0.0333333	0.166667	0	0.1	0.5	0.0333333	0	0	0	0.0333333	0	0
>ENA|AFY33199|AFY33199.1_1	Efflux transporter, RND family, MFP subunit	Other	t	GVFPGLGGGGGGGGGRSGGGRSGGGGSP	0	0	0	1	0	0	0	0	0.0357143	0.642857	0	0	0	0.0357143	0	0	0.0714286	0	0.0714286	0.107143	0	0.0357143	0	0
>ENA|AFY33415|AFY33415.1_1	Tetratricopeptide TPR 1 repeat-containing protein	Other	t	TAVPTAAPAPAAPTPAPEKPKP	0	0	0	1	0.318182	0	0	0.0454545	0	0	0	0	0.0909091	0	0	0	0.363636	0	0	0	0.136364	0.0454545	0	0
>ENA|AFY34977|AFY34977.1_1	Penicillin-binding protein, 1A family	Other	t	SSSSRRRRRYRSQESSGSDSSSESRPRRRR	0	0	0	1	0	0	0.0333333	0.0666667	0	0.0333333	0	0	0	0	0	0	0.0333333	0.0333333	0.366667	0.4	0	0	0	0.0333333
>ENA|AFY36234|AFY36234.1_1	Mg-protoporphyrin IX chelatase	Other	t	PPPPPSPENQDEEQEQEEQEEEKEQEEQQE	0	0	0	1	0	0	0.0333333	0.433333	0	0	0	0	0.0333333	0	0	0.0333333	0.2	0.233333	0	0.0333333	0	0	0	0
>ENA|AFY53424|AFY53424.1_1	Serine/threonine protein kinase	Other	t	PEIQPPPQPQIAPPQPQPEQIIQPTPEPIP	0	0	0	1	0.0333333	0	0	0.1	0	0	0	0.166667	0	0	0	0	0.433333	0.233333	0	0	0.0333333	0	0	0
>ENA|AFY55176|AFY55176.1_1	ATPase component of ABC transporters with duplicated ATPase domain	Other	e	LAAIEAEKAAKREAKKKKAAAKRK	0	0	0	1	0.375	0	0	0.125	0	0	0	0.0416667	0.333333	0.0416667	0	0	0	0	0.0833333	0	0	0	0	0
>ENA|AFY55988|AFY55988.1_1	Penicillin-binding protein, 1A family	Other	t	RSSSRRRRRRSTTTNSSTSGGNRRTRSRRT	0	0	0	1	0	0	0	0	0	0.0666667	0	0	0	0	0	0.0666667	0	0	0.4	0.266667	0.2	0	0	0
>ENA|AFY56593|AFY56593.1_1	Mg-protoporphyrin IX chelatase	Other	t	QTPPEEEQQPPPPPPQQSQEEPEDESEQEQEEQEEQEEDDSNQEE	0	0	0	1	0	0	0.0666667	0.377778	0	0	0	0	0	0	0	0.0222222	0.2	0.244444	0	0.0666667	0.0222222	0	0	0
>ENA|AFY59180|AFY59180.1_1	DNA topoisomerase 1	DRB_KA	t	KSTRKTTKSKTSSTKKSNSTKSKASSKTST	0	1	0	0	0.0333333	0	0	0	0	0	0	0	0.3	0	0	0.0333333	0	0	0.0333333	0.333333	0.266667	0	0	0
>ENA|AFY64953|AFY64953.1_1	Serine/threonine protein kinase	Other	t	EPPVQEAPPPAPPAPEPAPEPEPLPMPEPE	0	0	0	1	0.133333	0	0	0.233333	0	0	0	0	0	0.0333333	0.0333333	0	0.5	0.0333333	0	0	0	0.0333333	0	0
>ENA|AFY64959|AFY64959.1_1	Na+ dependent nucleoside transporter domain protein	Other	t	ASPSPAPGSPAASPSPEASASPVAPPAASP	0	0	0	1	0.3	0	0	0.0333333	0	0.0333333	0	0	0	0	0	0	0.333333	0	0	0.266667	0	0.0333333	0	0
>ENA|AFY65680|AFY65680.1_1	Dihydrolipoamide acetyltransferase component of pyruvate dehydrogenase complex	Other	e	STQSAPAAAPAAPAPSAAAPAAEAPSAASN	0	0	0	1	0.5	0	0	0.0333333	0	0	0	0	0	0	0	0.0333333	0.2	0.0333333	0	0.166667	0.0333333	0	0	0
>ENA|AFY67147|AFY67147.1_1	Serine/threonine protein kinase	Other	t	SPAPTASPTPSSAPSPSPSASPSPAAATAS	0	0	0	1	0.266667	0	0	0	0	0	0	0	0	0	0	0	0.3	0	0	0.333333	0.1	0	0	0
>ENA|AFY67440|AFY67440.1_1	Serine/threonine protein kinase	Other	t	PPPSPSPSSPTPSSPPPTSPPPTSPSSSPE	0	0	0	1	0	0	0	0.0333333	0	0	0	0	0	0	0	0	0.5	0	0	0.366667	0.1	0	0	0
>ENA|AFY68214|AFY68214.1_1	Heterocyst differentiation protein HetF	Other	t	PPAEAPSSAPPAPEPVPVAVAAAPAEPAPA	0	0	0	1	0.366667	0	0	0.1	0	0	0	0	0	0	0	0	0.366667	0	0	0.0666667	0	0.1	0	0
>ENA|AFY77916|AFY77916.1_1	DNA topoisomerase 1	DRB_KA	t	KSTATASKTKKTTTKKT	0	1	0	0	0.117647	0	0	0	0	0	0	0	0.352941	0	0	0	0	0	0	0.117647	0.411765	0	0	0
>ENA|AFY85673|AFY85673.1_1	ABC transporter related protein	Other	e	SREQGAGGQGGQGGLGGQGGLGGQGGQGGQ	0	0	0	1	0.0333333	0	0	0.0333333	0	0.566667	0	0	0	0.0666667	0	0	0	0.233333	0.0333333	0.0333333	0	0	0	0
>ENA|AFY89799|AFY89799.1_1	Pyruvate ferredoxin/flavodoxin oxidoreductase	Other	t	EAEEAQGAEGAEGAEGAEGAEGAEGAEEDG	0	0	0	1	0.3	0	0.0333333	0.366667	0	0.266667	0	0	0	0	0	0	0	0.0333333	0	0	0	0	0	0
>ENA|AFY90795|AFY90795.1_1	HPP family protein	Other	t	TSKQQQFQQYQQQLEQQQQQLIIQQQQLEQ	0	0	0	1	0	0	0	0.0666667	0.0333333	0	0	0.0666667	0.0333333	0.1	0	0	0	0.6	0	0.0333333	0.0333333	0	0	0.0333333
>ENA|AFY92512|AFY92512.1_1	ATPase component of ABC transporters with duplicated ATPase domain	Other	e	QKALAAAEAAKKAAKAEKASAKKK	0	0	0	1	0.458333	0	0	0.0833333	0	0	0	0	0.333333	0.0416667	0	0	0	0.0416667	0	0.0416667	0	0	0	0
>ENA|AFY95773|AFY95773.1_1	60 kDa chaperonin	CHAP_GM	e	GGMGGMGGMGGMGGMGMM	1	0	0	0	0	0	0	0	0	0.611111	0	0	0	0	0.388889	0	0	0	0	0	0	0	0	0
>ENA|AFY96005|AFY96005.1_1	Rod shape-determining protein MreC	Other	t	TSAPAPKPATAAPAPKPPA	0	0	0	1	0.368421	0	0	0	0	0	0	0	0.105263	0	0	0	0.368421	0	0	0.0526316	0.105263	0	0	0
>ENA|AFY97121|AFY97121.1_1	Transposase family protein	DRB_KA	t	AKPTAKKKRKSKSKSKSKSKSKSKSKSKAK	0	1	0	0	0.1	0	0	0	0	0	0	0	0.5	0	0	0	0.0333333	0	0.0333333	0.3	0.0333333	0	0	0
>ENA|AFZ05720|AFZ05720.1_1	Hemolysin-type calcium-binding region	Other	t	TTPTPTAPTPTAPTPTAPTPVAPTAPTPTA	0	0	0	1	0.2	0	0	0	0	0	0	0	0	0	0	0	0.366667	0	0	0	0.4	0.0333333	0	0
>ENA|AFZ06449|AFZ06449.1_1	Hemolysin-type calcium-binding region	Other	t	TPEPEPETPEPETPEPETPEPETPTPTPTP	0	0	0	1	0	0	0	0.3	0	0	0	0	0	0	0	0	0.433333	0	0	0	0.266667	0	0	0
>ENA|AFZ07857|AFZ07857.1_1	60 kDa chaperonin	CHAP_GM	t	GMGGMGGMGGMGGMGGMGMM	1	0	0	0	0	0	0	0	0	0.6	0	0	0	0	0.4	0	0	0	0	0	0	0	0	0
>ENA|AFZ10872|AFZ10872.1_1	RHS repeat-associated core domain protein	Other	t	PHPTPPPIPPRPPAP	0	0	0	1	0.0666667	0	0	0	0	0	0.0666667	0.0666667	0	0	0	0	0.666667	0	0.0666667	0	0.0666667	0	0	0
>ENA|AFZ11232|AFZ11232.1_1	Na+ dependent nucleoside transporter domain protein	Other	t	PSPTTSPSPSSTSSPTATPTTTKTSPTAKP	0	0	0	1	0.0666667	0	0	0	0	0	0	0	0.0666667	0	0	0	0.266667	0	0	0.266667	0.333333	0	0	0
>ENA|AFZ13155|AFZ13155.1_1	ABC transporter related protein	Other	e	LAAIAAEKAAKKAAKATKQAAKGK	0	0	0	1	0.458333	0	0	0.0416667	0	0.0416667	0	0.0416667	0.291667	0.0416667	0	0	0	0.0416667	0	0	0.0416667	0	0	0
>ENA|AFZ14987|AFZ14987.1_1	DNA topoisomerase 1	DRB_KA	t	RKSTTTKTAAKTTTKKTTTTSTKKKASS	0	1	0	0	0.107143	0	0	0	0	0	0	0	0.285714	0	0	0	0	0	0.0357143	0.142857	0.428571	0	0	0
>ENA|AFZ15295|AFZ15295.1_1	Nickel/cobalt efflux system	MI_H	t	HSHDHHGHDHHHVPHHQHDHDHTHDHDHDHDHSHAHHGGNSHHDH	0	0	1	0	0.0222222	0	0.2	0	0	0.0666667	0.533333	0	0	0	0	0.0222222	0.0222222	0.0222222	0	0.0666667	0.0222222	0.0222222	0	0
>ENA|AFZ15362|AFZ15362.1_1	Efflux transporter, RND family, MFP subunit	Other	t	AGAQGAGGQGAGGAGSREQGAGAQGAGAQG	0	0	0	1	0.3	0	0	0.0333333	0	0.433333	0	0	0	0	0	0	0	0.166667	0.0333333	0.0333333	0	0	0	0
>ENA|AFZ15425|AFZ15425.1_1	Fimbrial assembly family protein	Other	t	SASPSTSASPSASASPSASASPAASAPATP	0	0	0	1	0.333333	0	0	0	0	0	0	0	0	0	0	0	0.2	0	0	0.4	0.0666667	0	0	0
>ENA|AFZ16694|AFZ16694.1_1	D-alanyl-D-alanine carboxypeptidase	Other	e	TSPTEPSATPTSPSATTPSATP	0	0	0	1	0.136364	0	0	0.0454545	0	0	0	0	0	0	0	0	0.272727	0	0	0.227273	0.318182	0	0	0
>ENA|AFZ17083|AFZ17083.1_1	DNA topoisomerase 1	DRB_KA	t	SRKSTSSTKSKSTGTSSGTKTTKKKTTASTSTKKK	0	1	0	0	0.0285714	0	0	0	0	0.0571429	0	0	0.285714	0	0	0	0	0	0.0285714	0.285714	0.314286	0	0	0
>ENA|AFZ17523|AFZ17523.1_1	TonB family protein	Other	t	ERERQQREQERQAQQQQERQERERQAQLER	0	0	0	1	0.0666667	0	0	0.266667	0	0	0	0	0	0.0333333	0	0	0	0.366667	0.266667	0	0	0	0	0
>ENA|AFZ17523|AFZ17523.1_2	TonB family protein	Other	t	RERQEQQERDRQERERQEQQERDRQQQQEN	0	0	0	1	0	0	0.0666667	0.266667	0	0	0	0	0	0	0	0.0333333	0	0.366667	0.266667	0	0	0	0	0
>ENA|AFZ18337|AFZ18337.1_1	Mg-protoporphyrin IX chelatase	Other	t	PPPPPQDDSQQEQEEQEEKEEEEDQEQEQE	0	0	0	1	0	0	0.1	0.4	0	0	0	0	0.0333333	0	0	0	0.166667	0.266667	0	0.0333333	0	0	0	0
>ENA|AFZ18630|AFZ18630.1_1	Serine/threonine protein kinase	Other	t	PTPSPTPTPTPTPTPTTTP	0	0	0	1	0	0	0	0	0	0	0	0	0	0	0	0	0.473684	0	0	0.0526316	0.473684	0	0	0
>ENA|AFZ20042|AFZ20042.1_1	Putative aspartyl protease	Other	t	ASPSGSPVASPSASPSASPVASPVASPVAS	0	0	0	1	0.233333	0	0	0	0	0.0333333	0	0	0	0	0	0	0.233333	0	0	0.366667	0	0.133333	0	0
>ENA|AFZ20109|AFZ20109.1_1	Penicillin-binding protein, 1A family	Other	t	RRRRSSGENTSSNESSSRRSSSRRSSSRRSSSRRSSSRSSDSNAT	0	0	0	1	0.0222222	0	0.0222222	0.0444444	0	0.0222222	0	0	0	0	0	0.0666667	0	0	0.288889	0.488889	0.0444444	0	0	0
>ENA|AFZ20109|AFZ20109.1_2	Penicillin-binding protein, 1A family	Other	t	RSRAPVAPAPPPEPPAPAAE	0	0	0	1	0.3	0	0	0.1	0	0	0	0	0	0	0	0	0.4	0	0.1	0.05	0	0.05	0	0
>ENA|AFZ20747|AFZ20747.1_1	Outer membrane protein/protective antigen OMA87	Other	t	GSTEPSPVPSPSPSPSPSPSPSPSPSPSPS	0	0	0	1	0	0	0	0.0333333	0	0.0333333	0	0	0	0	0	0	0.433333	0	0	0.433333	0.0333333	0.0333333	0	0
>ENA|AFZ31256|AFZ31256.1_1	Fimbrial assembly family protein	Other	t	NQQQQQQEGQDQQNAEQQQQQQANQQPAQV	0	0	0	1	0.1	0	0.0333333	0.0666667	0	0.0333333	0	0	0	0	0	0.1	0.0333333	0.6	0	0	0	0.0333333	0	0
>ENA|AFZ33487|AFZ33487.1_1	Zinc/iron permease	Other	t	LLFLGGFALFGLLSAFLG	0	0	0	1	0.111111	0	0	0	0.222222	0.222222	0	0	0	0.388889	0	0	0	0	0	0.0555556	0	0	0	0
>ENA|AFZ34183|AFZ34183.1_1	DNA topoisomerase 1	DRB_KA	t	TKSKSKTTTKTTAKKKTTKKKKAI	0	1	0	0	0.0833333	0	0	0	0	0	0	0.0416667	0.458333	0	0	0	0	0	0	0.0833333	0.333333	0	0	0
>ENA|AFZ43352|AFZ43352.1_1	DNA topoisomerase 1	DRB_KA	e	SKSSSSKTKTTRKKKTE	0	1	0	0	0	0	0	0.0588235	0	0	0	0	0.352941	0	0	0	0	0	0.0588235	0.294118	0.235294	0	0	0
>ENA|AFZ43688|AFZ43688.1_1	60 kDa chaperonin	CHAP_GM	t	MGGMGGMGGMGGMGMM	1	0	0	0	0	0	0	0	0	0.5625	0	0	0	0	0.4375	0	0	0	0	0	0	0	0	0
>ENA|AFZ45534|AFZ45534.1_1	ABC transporter related protein	Other	e	AKQEKQKQKEKERKAAKKAKKK	0	0	0	1	0.181818	0	0	0.136364	0	0	0	0	0.5	0	0	0	0	0.136364	0.0454545	0	0	0	0	0
>ENA|AFZ52427|AFZ52427.1_1	DNA topoisomerase 1	DRB_KA	t	KRKKATTAKKTTRRKTTKK	0	1	0	0	0.105263	0	0	0	0	0	0	0	0.421053	0	0	0	0	0	0.157895	0	0.315789	0	0	0
>ENA|AFZ53147|AFZ53147.1_1	Na-Ca exchanger/integrin-beta4	Other	t	GGDGGFGGFGAGGGAGGGGGGAGPSGPSNR	0	0	0	1	0.1	0	0.0333333	0	0.0666667	0.6	0	0	0	0	0	0.0333333	0.0666667	0	0.0333333	0.0666667	0	0	0	0
>ENA|AFZ53441|AFZ53441.1_1	60 kDa chaperonin	CHAP_GM	t	MPGMGGMGMPGMGMM	1	0	0	0	0	0	0	0	0	0.4	0	0	0	0	0.466667	0	0.133333	0	0	0	0	0	0	0
>ENA|AFZ58148|AFZ58148.1_1	Tetratricopeptide TPR 1 repeat-containing protein	Other	t	SPTPSPETTPSPETTPSP	0	0	0	1	0	0	0	0.111111	0	0	0	0	0	0	0	0	0.388889	0	0	0.222222	0.277778	0	0	0
>ENA|AFZ59928|AFZ59928.1_1	Serine/threonine protein kinase	Other	t	STLTTPVETPTPTETPTPVETPTPTETPTP	0	0	0	1	0	0	0	0.133333	0	0	0	0	0	0.0333333	0	0	0.3	0	0	0.0333333	0.433333	0.0666667	0	0
>ENA|AGA25127|AGA25127.1_1	RHS repeat-associated core domain protein	Other	t	SGGGKSGSSGGGSGSGSGSGSARPSHGSGG	0	0	0	1	0.0333333	0	0	0	0	0.466667	0.0333333	0	0.0333333	0	0	0	0.0333333	0	0.0333333	0.366667	0	0	0	0
>ENA|AGA25961|AGA25961.1_1	Purine-cytosine permease-like transporter	Other	t	PAPAAVPPSPEPAPSPA	0	0	0	1	0.294118	0	0	0.0588235	0	0	0	0	0	0	0	0	0.470588	0	0	0.117647	0	0.0588235	0	0
>ENA|AGA28003|AGA28003.1_1	Beta-propeller domain-containing protein, methanol dehydrogenase	Other	e	ADWGGGGGDWGGGGGDWGGGGDSGGGGDW	0	0	0	1	0.0344828	0	0.172414	0	0	0.62069	0	0	0	0	0	0	0	0	0	0.0344828	0	0	0.137931	0
>ENA|AGA28953|AGA28953.1_1	Membrane-fusion protein	Other	t	GGGGGRGGAGGQQGGAAGGAPQQAAAAPAA	0	0	0	1	0.333333	0	0	0	0	0.433333	0	0	0	0	0	0	0.0666667	0.133333	0.0333333	0	0	0	0	0
>ENA|AGA28953|AGA28953.1_2	Membrane-fusion protein	Other	t	MMGGGGGGGGGRGGGGGGGGGGGPTELPGS	0	0	0	1	0	0	0	0.0333333	0	0.7	0	0	0	0.0333333	0.0666667	0	0.0666667	0	0.0333333	0.0333333	0.0333333	0	0	0
>ENA|AGA31827|AGA31827.2_1	Tryptophan synthase subunit beta-like protein	Other	t	PYRYPYRYPCRCPCRCPCRCPCRCPCRCPCRCRYRCPCRYRYRCPCRCPCPVSVSVSVSVSVSVSVSVSVSVSVSVSVSVSVSVSVSVSVSVSVSVSVSVSVSVSVSVSVSVSVSVSVSVSVSVSVSVSVSVSVSVSVSVSVSVSVSVSVSVSVSVSVSVSVSVSVSVSVSVSVSVSVSVSVSVSVSVSVSVSVSVSVSVSVSVSVSVSVSVSVSVSVSGIGIGIRVGIRVGVRVGVRVGVRVGVRVGIGIGIGIGIGIGIRVGIRVRVGVRIGVRIGIGVRIGIGVRVGIGVRVGIGVRVGVRVGVGIGVRVGV	0	0	0	1	0	0.0571429	0	0	0	0.0984127	0	0.0634921	0	0	0	0	0.0380952	0	0.0984127	0.266667	0	0.355556	0	0.0222222
>ENA|AGA32754|AGA32754.2_1	Ferric iron ABC transporter, permease protein	Other	t	MVPMVVVLMVVVLMVVVPMVVVLMVVVLMVVVLMVVVLMVVVLMVVVLMVVVLMVVVPMVVVPMVVVPMVVVPMVVVLMVVVLMVVVPMVVVPMVVVPMVVCVCL	0	0	0	1	0	0.0190476	0	0	0	0	0	0	0	0.114286	0.2	0	0.0857143	0	0	0	0	0.580952	0	0
>ENA|AGA33233|AGA33233.2_1	Pyruvate/2-oxoglutarate dehydrogenase complex dihydrolipoamidedehydrogenase (E3) component and related enzyme	Other	t	LLLALATLAALALLAPLLRARRARS	0	0	0	1	0.32	0	0	0	0	0	0	0	0	0.4	0	0	0.04	0	0.16	0.04	0.04	0	0	0
>ENA|AGA34389|AGA34389.2_1	Cytochrome c, mono-and diheme variants family	Other	e	HSHDHADGDHHHGDHHH	0	0	0	1	0.0588235	0	0.235294	0	0	0.117647	0.529412	0	0	0	0	0	0	0	0	0.0588235	0	0	0	0
>ENA|AGA35004|AGA35004.2_1	18K peptidoglycan-associated outer membrane lipoprotein Peptidoglycan-associated lipoprotein Outer membrane protein P6 OmpA/MotB	Other	e	ERAAAEAAAAAAAAEAEAAAAEERARREAE	0	0	0	1	0.6	0	0	0.266667	0	0	0	0	0	0	0	0	0	0	0.133333	0	0	0	0	0
>ENA|AGA35116|AGA35116.2_1	Sporulation domain-containing protein	Other	t	EPPAPAPTPEAAPTAEPEPAPTPEPAPPPT	0	0	0	1	0.233333	0	0	0.166667	0	0	0	0	0	0	0	0	0.466667	0	0	0	0.133333	0	0	0
>ENA|AGA56850|AGA56850.1_1	ABC-type sugar transport system, periplasmic component	Other	e	NNGGGSGGGSNGGSSSDGGGSPSPSSGNDG	0	0	0	1	0	0	0.0666667	0	0	0.433333	0	0	0	0	0	0.133333	0.0666667	0	0	0.3	0	0	0	0
>ENA|AGA57330|AGA57330.1_1	Glycosyltransferase	Other	t	RRRVRRTRGGRRAGRGRRRLRSRRARRLARRGRRAAVRRRASRRI	0	0	0	1	0.133333	0	0	0	0	0.111111	0	0.0222222	0	0.0444444	0	0	0	0	0.577778	0.0444444	0.0222222	0.0444444	0	0
>ENA|AGA58372|AGA58372.1_1	ABC-type transport system, involved in lipoprotein release, permease component	Other	e	NPGGNPGGNPGENPGGNPGGNPGGPGGNPG	0	0	0	1	0	0	0	0.0333333	0	0.466667	0	0	0	0	0	0.233333	0.266667	0	0	0	0	0	0	0
>ENA|AGA58770|AGA58770.1_1	HflK protein	Other	t	GGSSGSASGSSSGSSSGAASGTTSGATGGG	0	0	0	1	0.133333	0	0	0	0	0.366667	0	0	0	0	0	0	0	0	0	0.4	0.1	0	0	0
>ENA|AGA64739|AGA64739.1_1	Flagellar hook-length control protein FliK	Other	t	SASGYPPSGSGYPPSGSGYPPSGSGYPPSGSGYPPSGSGYPPSGS	0	0	0	1	0.0222222	0	0	0	0	0.266667	0	0	0	0	0	0	0.266667	0	0	0.311111	0	0	0	0.133333
>ENA|AGA76487|AGA76487.1_1	Acetyl-CoA carboxylase, biotin carboxyl carrier protein	Other	e	TAPSPAPSPAPAPASAPAPAASPAPEKEAP	0	0	0	1	0.366667	0	0	0.0666667	0	0	0	0	0.0333333	0	0	0	0.366667	0	0	0.133333	0.0333333	0	0	0
>ENA|AGA80250|AGA80250.1_1	ABC-type transport system involved in resistance to organic solvents, periplasmic component	Other	e	KAKAEAKAAEEAEKAND	0	0	0	1	0.411765	0	0.0588235	0.235294	0	0	0	0	0.235294	0	0	0.0588235	0	0	0	0	0	0	0	0
>ENA|AGA88950|AGA88950.1_1	Iron-sulfur cluster assembly accessory protein	Other	t	GGGCSSCGSSSGGSCSSSN	0	0	0	1	0	0.157895	0	0	0	0.315789	0	0	0	0	0	0.0526316	0	0	0	0.473684	0	0	0	0
>ENA|AGC75993|AGC75993.1_1	DNA topoisomerase 1	DRB_KA	t	IAKKAPKKKAAAKKKAPAKKKTTAKKKTTKK	0	1	0	0	0.258065	0	0	0	0	0	0	0.0322581	0.516129	0	0	0	0.0645161	0	0	0	0.129032	0	0	0
>ENA|AGC77233|AGC77233.1_1	ATG13 multi-domain protein	Other	e	SGWGWNNGFGWNNGFGWNNGFGWGGGFGWGWNNGFGWNNGFGWGG	0	0	0	1	0	0	0	0	0.133333	0.422222	0	0	0	0	0	0.222222	0	0	0	0.0222222	0	0	0.2	0
>ENA|AGC77233|AGC77233.1_2	ATG13 multi-domain protein	Other	e	SSNRSSGTMRSSRSSNRSSGTMRSSRSSSSRSSGTMRSSRSSGRSSGTMRSSGSSSRSSGSSRSSGRSSGRRG	0	0	0	1	0	0	0	0	0	0.136986	0	0	0	0	0.0547945	0.0273973	0	0	0.219178	0.506849	0.0547945	0	0	0
>ENA|AGF77939|AGF77939.1_1	60 kDa chaperonin	CHAP_GM	e	EDGGAGGMGMPPGGMGGMGGMGGMGGMM	1	0	0	0	0.0357143	0	0.0357143	0.0357143	0	0.535714	0	0	0	0	0.285714	0	0.0714286	0	0	0	0	0	0	0
>ENA|AGF78274|AGF78274.1_1	Diacylglycerol kinase	Other	e	LSLMLVVLVWALLLLF	0	0	0	1	0.0625	0	0	0	0.0625	0	0	0	0	0.5	0.0625	0	0	0	0	0.0625	0	0.1875	0.0625	0
>ENA|AGF79690|AGF79690.1_1	CO dehydrogenase/acetyl-CoA synthase delta subunit (Corrinoid Fe-S protein)	Other	e	EPEVVSSAPVAPVAAAAPQAPAAPAAPAAP	0	0	0	1	0.433333	0	0	0.0666667	0	0	0	0	0	0	0	0	0.266667	0.0333333	0	0.0666667	0	0.133333	0	0
>ENA|AGG29618|AGG29618.1_1	Triosephosphate isomerase	Other	t	AFAVIVKAAAAAKAAK	0	0	0	1	0.5625	0	0	0	0.0625	0	0	0.0625	0.1875	0	0	0	0	0	0	0	0	0.125	0	0
>ENA|AGG29685|AGG29685.1_1	Protein YhjJ, putative peptidase	Other	t	EKQAAADAESAEKAAAEKAAAEKAAAEQAK	0	0	0	1	0.5	0	0.0333333	0.2	0	0	0	0	0.166667	0	0	0	0	0.0666667	0	0.0333333	0	0	0	0
>ENA|AGG30089|AGG30089.1_1	Ethanolamine permease	Other	t	AAAATEAAAESVAEEK	0	0	0	1	0.5	0	0	0.25	0	0	0	0	0.0625	0	0	0	0	0	0	0.0625	0.0625	0.0625	0	0
>ENA|AGG30179|AGG30179.1_1	Penicillin-binding protein 1B	Other	t	RDEDYDDDIEYDDEFGDDEPDDDDYDDEED	0	0	0	1	0	0	0.533333	0.2	0.0333333	0.0333333	0	0.0333333	0	0	0	0	0.0333333	0	0.0333333	0	0	0	0	0.1
>ENA|AGG31295|AGG31295.1_1	Beta-propeller domains of methanol dehydrogenase	Other	e	DSGSYSSSSGGSSGSSGSSGGGGGSSGGGGASGCW	0	0	0	1	0.0285714	0.0285714	0.0285714	0	0	0.428571	0	0	0	0	0	0	0	0	0	0.428571	0	0	0.0285714	0.0285714
>ENA|AGG31300|AGG31300.1_1	Electron transport complex subunit C	Other	t	AAVAAAIARAKAKKAAQAAEAPAEAAQPAA	0	0	0	1	0.6	0	0	0.0666667	0	0	0	0.0333333	0.1	0	0	0	0.0666667	0.0666667	0.0333333	0	0	0.0333333	0	0
>ENA|AGG31343|AGG31343.1_1	Protein TonB	Other	t	PVVKPVIEKPVEKKPVEKKPKPKPKPKKEK	0	0	0	1	0	0	0	0.133333	0	0	0	0.0333333	0.4	0	0	0	0.266667	0	0	0	0	0.166667	0	0
>ENA|AGG31823|AGG31823.1_1	Nickel/cobalt efflux system	MI_H	t	QQESHTHSDHHHEHDHHHSHEHDHDHHHHHHHAEHHHDHHDHHDD	0	0	1	0	0.0222222	0	0.177778	0.0888889	0	0	0.577778	0	0	0	0	0	0	0.0444444	0	0.0666667	0.0222222	0	0	0
>ENA|AGG32080|AGG32080.1_1	Acetyltransferase component of pyruvate dehydrogenase complex	Other	e	AQPAAAAPAAAAPASAPAAKAAPAAAPAAG	0	0	0	1	0.666667	0	0	0	0	0.0333333	0	0	0.0333333	0	0	0	0.2	0.0333333	0	0.0333333	0	0	0	0
>ENA|AGG32080|AGG32080.1_2	Acetyltransferase component of pyruvate dehydrogenase complex	Other	e	AEAAAAAPAPAAQAAAPAAPAAAAASALKE	0	0	0	1	0.666667	0	0	0.0666667	0	0	0	0	0.0333333	0.0333333	0	0	0.133333	0.0333333	0	0.0333333	0	0	0	0
>ENA|AGH37733|AGH37733.1_1	Biotin carboxyl carrier protein of acetyl-CoA carboxylase	Other	e	AAPQAAPAVAPVAAAAPAASAPQAASAPSA	0	0	0	1	0.566667	0	0	0	0	0	0	0	0	0	0	0	0.2	0.0666667	0	0.1	0	0.0666667	0	0
>ENA|AGH38414|AGH38414.1_1	Acetyltransferase component of pyruvate dehydrogenase complex	Other	e	EVAGAAPAAAPAPVAQAAAPAAASSVSAAQ	0	0	0	1	0.533333	0	0	0.0333333	0	0.0333333	0	0	0	0	0	0	0.133333	0.0666667	0	0.1	0	0.1	0	0
>ENA|AGH44172|AGH44172.1_1	TonB-dependent receptor	Other	t	GESDEEEHSDEEHSDEEHSDDEDSHEEGSE	0	0	0	1	0	0	0.2	0.4	0	0.0666667	0.133333	0	0	0	0	0	0	0	0	0.2	0	0	0	0
>ENA|AGH47402|AGH47402.1_1	Pilus (MSHA type) biogenesis protein MshL	Other	t	SGNSSNSGSSSNSNNNLGSGNNSNGTSIST	0	0	0	1	0	0	0	0	0	0.166667	0	0.0333333	0	0.0333333	0	0.3	0	0	0	0.4	0.0666667	0	0	0
>ENA|AGI67999|AGI67999.1_1	Pterin-bining domain containing protein	Other	t	GRGRAARVGGRRRAS	0	0	0	1	0.2	0	0	0	0	0.266667	0	0	0	0	0	0	0	0	0.4	0.0666667	0	0.0666667	0	0
>ENA|AGI68511|AGI68511.1_1	Flagellar M-ring protein FliF	Other	t	PPADGAAPPADGAAPPADGAAPPADGAAPP	0	0	0	1	0.4	0	0.133333	0	0	0.133333	0	0	0	0	0	0	0.333333	0	0	0	0	0	0	0
>ENA|AGI69304|AGI69304.1_1	DNA topoisomerase 1	DRB_KA	t	KRKAPAKKKAAPKKAAAKKPAAKKATAKRP	0	1	0	0	0.366667	0	0	0	0	0	0	0	0.4	0	0	0	0.133333	0	0.0666667	0	0.0333333	0	0	0
>ENA|AGK00668|AGK00668.1_1	Cell envelope opacity-associated protein OapA	Other	e	EAKRAEEQARAEQEAAEAAKAQEQAQAAQQ	0	0	0	1	0.4	0	0	0.233333	0	0	0	0	0.0666667	0	0	0	0	0.233333	0.0666667	0	0	0	0	0
>ENA|AGK00938|AGK00938.1_1	Fumarate reductase flavoprotein subunit	Other	t	AQEKVKKAAEAQAQQ	0	0	0	1	0.333333	0	0	0.133333	0	0	0	0	0.2	0	0	0	0	0.266667	0	0	0	0.0666667	0	0
>ENA|AGK01361|AGK01361.1_1	Lipoprotein	Other	t	DKKTEEDKKTEEDKKTEEDKKTEEDKKAEE	0	0	0	1	0.0333333	0	0.166667	0.333333	0	0	0	0	0.333333	0	0	0	0	0	0	0	0.133333	0	0	0
>ENA|AGK02012|AGK02012.1_1	HTH-type DNA-binding transcriptional dual regulator IscR	MI_H	e	HDCEKEHCHDHPHHH	0	0	1	0	0	0.133333	0.133333	0.133333	0	0	0.466667	0	0.0666667	0	0	0	0.0666667	0	0	0	0	0	0	0
>ENA|AGK02645|AGK02645.1_1	Acetyltransferase component of pyruvate dehydrogenase complex	Other	e	KFEVAGAAPAPAAAQAASAPAPAPQAAAPA	0	0	0	1	0.533333	0	0	0.0333333	0.0333333	0.0333333	0	0	0.0333333	0	0	0	0.2	0.0666667	0	0.0333333	0	0.0333333	0	0
>ENA|AGK02939|AGK02939.1_1	Outer membrane protein P6 Pal	Other	t	ALAACSSSSDDAAANAAANAAANAAANAAG	0	0	0	1	0.566667	0.0333333	0.0666667	0	0	0.0333333	0	0	0	0.0333333	0	0.133333	0	0	0	0.133333	0	0	0	0
>ENA|AGP32202|AGP32202.1_1	Chemotaxis protein CheR	Other	e	RGGGEWGGGEWGGGEWGGGARGGGEWGGGE	0	0	0	1	0.0333333	0	0	0.166667	0	0.6	0	0	0	0	0	0	0	0	0.0666667	0	0	0	0.133333	0
>ENA|AGP32338|AGP32338.1_1	60 kDa chaperonin	CHAP_GM	e	MGGMGGMGGMGGMGGMGDFDMG	1	0	0	0	0	0	0.0909091	0	0.0454545	0.545455	0	0	0	0	0.318182	0	0	0	0	0	0	0	0	0
>ENA|AGP32386|AGP32386.1_1	Protein serine/threonine phosphatase	Other	t	SRAGAGAGAGAGAGAGTG	0	0	0	1	0.388889	0	0	0	0	0.444444	0	0	0	0	0	0	0	0	0.0555556	0.0555556	0.0555556	0	0	0
>ENA|AGP32487|AGP32487.1_1	Peptidase M10	Other	t	AGIQSLYGAPGGGGGGGGGGGGGGGGGGGG	0	0	0	1	0.0666667	0	0	0	0	0.733333	0	0.0333333	0	0.0333333	0	0	0.0333333	0.0333333	0	0.0333333	0	0	0	0.0333333
>ENA|AGP32623|AGP32623.1_1	Alkyl hydroperoxide reductase	Other	e	AAPAGSDAAAPGAPGAAAAPPAGAAGSAAP	0	0	0	1	0.533333	0	0.0333333	0	0	0.166667	0	0	0	0	0	0	0.2	0	0	0.0666667	0	0	0	0
>ENA|AGP32809|AGP32809.1_1	Alkyl hydroperoxide reductase	Other	e	AKSAAKAPAKKAAAKAPAKPAAKPR	0	0	0	1	0.48	0	0	0	0	0	0	0	0.28	0	0	0	0.16	0	0.04	0.04	0	0	0	0
>ENA|AGP32921|AGP32921.1_1	Single-stranded DNA-binding protein	DRB_GR	t	DAGFGADPGGGGGSYGGGGGGYGGGGGGGYGGGGGGGGGGRPAPA	0	1	0	0	0.0888889	0	0.0444444	0	0.0222222	0.666667	0	0	0	0	0	0	0.0666667	0	0.0222222	0.0222222	0	0	0	0.0666667
>ENA|AGP35267|AGP35267.1_1	Permease	Other	t	APAPGAPAAGAPAASGAAAASGAAAAPGVA	0	0	0	1	0.566667	0	0	0	0	0.166667	0	0	0	0	0	0	0.166667	0	0	0.0666667	0	0.0333333	0	0
>ENA|AGP36586|AGP36586.1_1	Nitric oxide reductase	Other	t	AAAGEAAAMAAPAASGAPAA	0	0	0	1	0.65	0	0	0.05	0	0.1	0	0	0	0	0.05	0	0.1	0	0	0.05	0	0	0	0
>ENA|AGP38486|AGP38486.1_1	Protein TonB	Other	t	RVPEAPPPAPAPAPPPPPAEAPAPRPAAPR	0	0	0	1	0.3	0	0	0.0666667	0	0	0	0	0	0	0	0	0.5	0	0.1	0	0	0.0333333	0	0
>ENA|AGP39574|AGP39574.1_1	Dihydrolipoamide acetyltransferase component of pyruvate dehydrogenase complex	Other	e	PAAPVAPAPPSPPPASTAAPHAAAPPPPAP	0	0	0	1	0.366667	0	0	0	0	0	0.0333333	0	0	0	0	0	0.466667	0	0	0.0666667	0.0333333	0.0333333	0	0
>ENA|AGP39777|AGP39777.1_1	Peptidase S9	Other	t	PPQQAAAPAPAAPAAAAPAAPAKAAPRADA	0	0	0	1	0.566667	0	0.0333333	0	0	0	0	0	0.0333333	0	0	0	0.266667	0.0666667	0.0333333	0	0	0	0	0
>ENA|AGP41393|AGP41393.1_1	Xylosidase	Other	t	EGAGASGGGAAGSGGEGAGGDGGDGGSGGG	0	0	0	1	0.166667	0	0.0666667	0.0666667	0	0.6	0	0	0	0	0	0	0	0	0	0.1	0	0	0	0
>ENA|AGY59185|AGY59185.1_1	Alpha-ketoglutarate decarboxylase	Other	e	TPPAAAAPAASAPPAPAPPAAAPKAPPTSA	0	0	0	1	0.466667	0	0	0	0	0	0	0	0.0333333	0	0	0	0.366667	0	0	0.0666667	0.0666667	0	0	0
>ENA|AGY59982|AGY59982.1_1	Plastocyanin	Other	t	TTTTTTASTPEATTSAPTTTASAPASTTTS	0	0	0	1	0.2	0	0	0.0333333	0	0	0	0	0	0	0	0	0.1	0	0	0.166667	0.5	0	0	0
>ENA|AHB74603|AHB74603.2_1	Hemolysin D	Other	t	PAAAAAAPASQADAASSAKAQ	0	0	0	1	0.571429	0	0.047619	0	0	0	0	0	0.047619	0	0	0	0.0952381	0.0952381	0	0.142857	0	0	0	0
>ENA|AHB75249|AHB75249.2_1	Outer membrane protein assembly factor BamE	Other	t	APSTASAAAAEAASPSPDAAAAAPGAAPAA	0	0	0	1	0.566667	0	0.0333333	0.0333333	0	0.0333333	0	0	0	0	0	0	0.166667	0	0	0.133333	0.0333333	0	0	0
>ENA|AHB75451|AHB75451.2_1	Membrane protein	Other	t	YQQPGYQQGYQQPGYQQGYQPGYQQGYQQG	0	0	0	1	0	0	0	0	0	0.233333	0	0	0	0	0	0	0.1	0.433333	0	0	0	0	0	0.233333
>ENA|AHB75736|AHB75736.2_1	Flagellar biosynthesis protein	Other	t	PEAAAAPAAPPAGPESAA	0	0	0	1	0.5	0	0	0.111111	0	0.0555556	0	0	0	0	0	0	0.277778	0	0	0.0555556	0	0	0	0
>ENA|AHB75778|AHB75778.2_1	Chemotaxis protein CheA	Other	e	APLAPSAPSAPAPAAPAAAAPGAAGGDAPA	0	0	0	1	0.5	0	0.0333333	0	0	0.1	0	0	0	0.0333333	0	0	0.266667	0	0	0.0666667	0	0	0	0
>ENA|AHB75872|AHB75872.2_1	Nickel/cobalt efflux system	MI_H	t	HGHDHDHDHDHDHDHDHDHSHDHGHSHGHG	0	0	1	0	0	0	0.3	0	0	0.133333	0.5	0	0	0	0	0	0	0	0	0.0666667	0	0	0	0
>ENA|AHB77543|AHB77543.2_2	Acetyltransferase component of pyruvate dehydrogenase complex	Other	e	AAPAPAAAPQAPATTAAAPSAPAAAPAPAS	0	0	0	1	0.566667	0	0	0	0	0	0	0	0	0	0	0	0.266667	0.0333333	0	0.0666667	0.0666667	0	0	0
>ENA|AHB77545|AHB77545.2_1	Dihydrolipoyl dehydrogenase	Other	t	AAPAPQTAQAAPAAPAAPAASSAPAPAAAT	0	0	0	1	0.566667	0	0	0	0	0	0	0	0	0	0	0	0.233333	0.0666667	0	0.0666667	0.0666667	0	0	0
>ENA|AHC14594|AHC14594.1_1	Flagellar motor switch protein FliM	Other	t	QEEFEELAAEAEEVE	0	0	0	1	0.2	0	0	0.533333	0.0666667	0	0	0	0	0.0666667	0	0	0	0.0666667	0	0	0	0.0666667	0	0
>ENA|AHC14986|AHC14986.1_1	HflK protein	Other	t	LLNLNQQQGQTQGGTQ	0	0	0	1	0	0	0	0	0	0.1875	0	0	0	0.1875	0	0.125	0	0.375	0	0	0.125	0	0	0
>ENA|AHC15184|AHC15184.1_1	Polyribonucleotide nucleotidyltransferase	DRB_GR	t	RGGDRGGDRGGDRGRGGDRRRH	0	1	0	0	0	0	0.181818	0	0	0.409091	0.0454545	0	0	0	0	0	0	0	0.363636	0	0	0	0	0
>ENA|AHC15421|AHC15421.1_1	Transport ATP-binding protein CydC	Other	t	PALSAVLFILIAAAAAAVLVSPVAAAAVAA	0	0	0	1	0.466667	0	0	0	0.0333333	0	0	0.0666667	0	0.133333	0	0	0.0666667	0	0	0.0666667	0	0.166667	0	0
>ENA|AHC16808|AHC16808.1_1	NADH dehydrogenase	Other	t	PEWEEGAEAAGETAGEAAAAAGDAAAEAGEAAADATAAATEWAGE	0	0	0	1	0.466667	0	0.0444444	0.222222	0	0.133333	0	0	0	0	0	0	0.0222222	0	0	0	0.0666667	0	0.0444444	0
>ENA|AHD02421|AHD02421.1_1	Cytochrome C550	Other	e	PAPAEEAATEEAAEAASE	0	0	0	1	0.444444	0	0	0.333333	0	0	0	0	0	0	0	0	0.111111	0	0	0.0555556	0.0555556	0	0	0
>ENA|AHD03388|AHD03388.1_1	FMN-dependent NADH-azoreductase	Other	t	AAKLAAKLAGAAAQAA	0	0	0	1	0.625	0	0	0	0	0.0625	0	0	0.125	0.125	0	0	0	0.0625	0	0	0	0	0	0
>ENA|AHE95933|AHE95933.1_1	Phosphatidate cytidylyltransferase	Other	t	LLWLLPLVLLPKPLLLLLCLLVILLNLSLV	0	0	0	1	0	0.0333333	0	0	0	0	0	0.0333333	0.0333333	0.6	0	0.0333333	0.1	0	0	0.0333333	0	0.1	0.0333333	0
>ENA|AHE96314|AHE96314.1_1	Cytochrome C	Other	e	QKPAEQQQPAGEQQQQQQQQQPAGEQQQPA	0	0	0	1	0.133333	0	0	0.1	0	0.0666667	0	0	0.0333333	0	0	0	0.133333	0.533333	0	0	0	0	0	0
>ENA|AHF00531|AHF00531.1_1	60 kDa chaperonin	CHAP_GM	e	DAPAAPDMGGMGGMGGMM	1	0	0	0	0.166667	0	0.111111	0	0	0.333333	0	0	0	0	0.277778	0	0.111111	0	0	0	0	0	0	0
>ENA|AHF00759|AHF00759.1_1	Chorismate-binding protein	Other	e	LLLLPLNLGLFSLLLS	0	0	0	1	0	0	0	0	0.0625	0.0625	0	0	0	0.625	0	0.0625	0.0625	0	0	0.125	0	0	0	0
>ENA|AHF01711|AHF01711.1_1	Copper oxidase	Other	e	HAGHAGHGDHADHPGHHAHHGHHGHHAMAD	0	0	0	1	0.2	0	0.1	0	0	0.2	0.433333	0	0	0	0.0333333	0	0.0333333	0	0	0	0	0	0	0
>ENA|AHF01953|AHF01953.1_1	Preprotein translocase subunit Tim44	Other	t	QQQQQQRQQRQEQQQQRQAQRQQAVANSGA	0	0	0	1	0.133333	0	0	0.0333333	0	0.0333333	0	0	0	0	0	0.0333333	0	0.566667	0.133333	0.0333333	0	0.0333333	0	0
>ENA|AHF02645|AHF02645.1_1	Iron-sulfur binding protein	Other	t	QGGGCSSCGSGSGCS	0	0	0	1	0	0.2	0	0	0	0.4	0	0	0	0	0	0	0	0.0666667	0	0.333333	0	0	0	0
>ENA|AHF03892|AHF03892.1_1	ABC transporter	Other	e	LAHLAAAGALGGLALGAPGLAGAGLGALGG	0	0	0	1	0.333333	0	0	0	0	0.333333	0.0333333	0	0	0.266667	0	0	0.0333333	0	0	0	0	0	0	0
>ENA|AHF04105|AHF04105.1_1	Cytochrome C	Other	e	EPLGIAPPPPPPPPPPPPPR	0	0	0	1	0.05	0	0	0.05	0	0.05	0	0.05	0	0.05	0	0	0.7	0	0.05	0	0	0	0	0
>ENA|AHF04807|AHF04807.1_1	Serine/threonine protein kinase	Other	t	AAATGTAAAAAAAAGAGAAAAGAGAAARPA	0	0	0	1	0.7	0	0	0	0	0.166667	0	0	0	0	0	0	0.0333333	0	0.0333333	0	0.0666667	0	0	0
>ENA|AHF05071|AHF05071.1_1	NADH-ubiquinone oxidoreductase	Other	t	SEIESTSEIESTSEIESTSEIESTSEIESTSEIESTSEIESTSEI	0	0	0	1	0	0	0	0.333333	0	0	0	0.177778	0	0	0	0	0	0	0	0.333333	0.155556	0	0	0
>ENA|AHF12222|AHF12222.1_1	Preprotein translocase subunit SecG	Other	t	QAAPAQQAPAQQAPAQEAPAQETPAQ	0	0	0	1	0.384615	0	0	0.0769231	0	0	0	0	0	0	0	0	0.192308	0.307692	0	0	0.0384615	0	0	0
>ENA|AHF12284|AHF12284.1_1	Peptidylprolyl isomerase	Other	t	CGCGHDHGGCGDGCGDCCDGCH	0	0	0	1	0	0.318182	0.181818	0	0	0.363636	0.136364	0	0	0	0	0	0	0	0	0	0	0	0	0
>ENA|AHF12394|AHF12394.1_1	TonB-dependent receptor	Other	t	PRGYGHPGPPPGGPGGRRPF	0	0	0	1	0	0	0	0	0.05	0.35	0.05	0	0	0	0	0	0.35	0	0.15	0	0	0	0	0.05
>ENA|AHF12453|AHF12453.1_1	GTPase Obg	Other	t	DDEADNWADDDNFDEEDW	0	0	0	1	0.111111	0	0.444444	0.166667	0.0555556	0	0	0	0	0	0	0.111111	0	0	0	0	0	0	0.111111	0
>ENA|AHF13798|AHF13798.1_1	Cell division protein FtsA	Other	e	QKAREREEQERRKREEKEQRKREAEEAKKREKERKEKEKQEKEKS	0	0	0	1	0.0666667	0	0	0.355556	0	0	0	0	0.266667	0	0	0	0	0.0888889	0.2	0.0222222	0	0	0	0
>ENA|AHF75242|AHF75242.1_1	Chemotaxis protein	Other	e	SLPSAPSAPSAPSGPSASSLPSGSSAPSAP	0	0	0	1	0.2	0	0	0	0	0.0666667	0	0	0	0.0666667	0	0	0.266667	0	0	0.4	0	0	0	0
>ENA|AHF76010|AHF76010.1_1	CDP-diacylglycerol--serine O-phosphatidyltransferase	Other	e	IRRLRRIRIDRLISRIL	0	0	0	1	0	0	0.0588235	0	0	0	0	0.294118	0	0.176471	0	0	0	0	0.411765	0.0588235	0	0	0	0
>ENA|AHF76268|AHF76268.1_1	Phosphate transport system permease	Other	t	NSSATSNSSAAPNSSAAPNSSAAPNSSAAS	0	0	0	1	0.3	0	0	0	0	0	0	0	0	0	0	0.166667	0.1	0	0	0.4	0.0333333	0	0	0
>ENA|AHF77317|AHF77317.1_1	Gluconate transporter	Other	t	SLLGLLLVLLLNLLIA	0	0	0	1	0.0625	0	0	0	0	0.0625	0	0.0625	0	0.625	0	0.0625	0	0	0	0.0625	0	0.0625	0	0
>ENA|AHF96630|AHF96630.1_1	Protein GrpE	Other	t	NNNDNNTNEDKNEEV	0	0	0	1	0	0	0.133333	0.2	0	0	0	0	0.0666667	0	0	0.466667	0	0	0	0	0.0666667	0.0666667	0	0
>ENA|AHF97414|AHF97414.1_1	Osmotically-inducible lipoprotein B	Other	t	GAVGGAVVGGLTAGSPAAGAAVGAAVGAGLGAAAGALTK	0	0	0	1	0.358974	0	0	0	0	0.307692	0	0	0.025641	0.0769231	0	0	0.025641	0	0	0.025641	0.0512821	0.128205	0	0
>ENA|AHG19178|AHG19178.2_1	CDP-diacylglycerol--serine O-phosphatidyltransferase	Other	e	RRLRRIRIDRLISRIL	0	0	0	1	0	0	0.0625	0	0	0	0	0.25	0	0.1875	0	0	0	0	0.4375	0.0625	0	0	0	0
>ENA|AHG20146|AHG20146.2_1	Triosephosphate isomerase	Other	t	AFAVIVKAAAAAKKA	0	0	0	1	0.533333	0	0	0	0.0666667	0	0	0.0666667	0.2	0	0	0	0	0	0	0	0	0.133333	0	0
>ENA|AHG21765|AHG21765.2_1	Membrane protein	Other	t	SRPSSSSSSGSSSSSRGSGSSGRGSSGRGSGGGGGGGW	0	0	0	1	0	0	0	0	0	0.368421	0	0	0	0	0	0	0.0263158	0	0.105263	0.473684	0	0	0.0263158	0
>ENA|AHG22530|AHG22530.2_1	Acid-shock protein	Other	e	KAQAAKKHHKKASKKA	0	0	0	1	0.3125	0	0	0	0	0	0.125	0	0.4375	0	0	0	0	0.0625	0	0.0625	0	0	0	0
>ENA|AHG64002|AHG64002.1_1	Dihydrolipoyl dehydrogenase	Other	t	AAAQPAAKSEAAAQKPAASSAAAEQASAAA	0	0	0	1	0.566667	0	0	0.0666667	0	0	0	0	0.0666667	0	0	0	0.0666667	0.1	0	0.133333	0	0	0	0
>ENA|AHG65621|AHG65621.1_1	Putative membrane protein	Other	t	SSGSGGSSSSSSGSSFGGGSSGGGGAGGRW	0	0	0	1	0.0333333	0	0	0	0.0333333	0.433333	0	0	0	0	0	0	0	0	0.0333333	0.433333	0	0	0.0333333	0
>ENA|AHG88813|AHG88813.1_1	Blue (Type 1) copper domain protein	Other	e	AAAPAATPDTTAAATAAPATSTTAAGTATA	0	0	0	1	0.5	0	0.0333333	0	0	0.0333333	0	0	0	0	0	0	0.1	0	0	0.0333333	0.3	0	0	0
>ENA|AHG89183|AHG89183.1_1	Protein kinase	Other	t	AAASTAAGAASADASTSAAAAAAAAAAAAA	0	0	0	1	0.733333	0	0.0333333	0	0	0.0333333	0	0	0	0	0	0	0	0	0	0.133333	0.0666667	0	0	0
>ENA|AHG89203|AHG89203.1_1	Protein kinase	Other	t	PPAEPPPAEPALAEPALAEPALAEPALAEP	0	0	0	1	0.333333	0	0	0.2	0	0	0	0	0	0.133333	0	0	0.333333	0	0	0	0	0	0	0
>ENA|AHG89519|AHG89519.1_2	Efflux transporter, RND family, MFP subunit	Other	t	GGPGGGGGGPRGGGGGGGGPRGG	0	0	0	1	0	0	0	0	0	0.782609	0	0	0	0	0	0	0.130435	0	0.0869565	0	0	0	0	0
>ENA|AHG89926|AHG89926.1_1	Dihydrolipoyllysine-residue succinyltransferase component of 2-oxoglutarate dehydrogenase complex	Other	t	AAVGAAAGAAGAGTAAAGTAPAAAPTAPPA	0	0	0	1	0.566667	0	0	0	0	0.166667	0	0	0	0	0	0	0.133333	0	0	0	0.1	0.0333333	0	0
>ENA|AHG90203|AHG90203.1_1	Acetyltransferase component of pyruvate dehydrogenase complex	Other	e	EAAAAAPRAPSAAPAAASEPAAAAPAAPAA	0	0	0	1	0.633333	0	0	0.0666667	0	0	0	0	0	0	0	0	0.2	0	0.0333333	0.0666667	0	0	0	0
>ENA|AHG91195|AHG91195.1_1	Protein kinase	Other	t	DPAAAPPSAAPNAAPHAAPHAAPHAAPAAAKAPAAPLDAFAAAAA	0	0	0	1	0.555556	0	0.0444444	0	0.0222222	0	0.0666667	0	0.0222222	0.0222222	0	0.0222222	0.222222	0	0	0.0222222	0	0	0	0
>ENA|AHG91616|AHG91616.1_1	Protein kinase	Other	t	VTPTAPVTPVTPVTPVPPVPPVPPVAPVTP	0	0	0	1	0.0666667	0	0	0	0	0	0	0	0	0	0	0	0.433333	0	0	0	0.2	0.3	0	0
>ENA|AHG92066|AHG92066.1_1	Peptidase M24	Other	t	DRAAPARPRPRAPRR	0	0	0	1	0.266667	0	0.0666667	0	0	0	0	0	0	0	0	0	0.266667	0	0.4	0	0	0	0	0
>ENA|AHI26877|AHI26877.1_1	ExbB/TolQ/MotA	Other	t	DAAPADAAPAPAPAPAPAAEAPPADAPKAP	0	0	0	1	0.5	0	0.1	0.0333333	0	0	0	0	0.0333333	0	0	0	0.333333	0	0	0	0	0	0	0
>ENA|AHJ27278|AHJ27278.1_1	Serine/threonine kinase	Other	t	AEAPPPETPEPPPQPETPEPPPPETPEPPP	0	0	0	1	0.0666667	0	0	0.233333	0	0	0	0	0	0	0	0	0.566667	0.0333333	0	0	0.1	0	0	0
>ENA|AHJ27729|AHJ27729.1_1	Neuropeptide-Like Protein	Other	t	YGGYGRGVGRGFGGYGGVGRGFGGYGGVGR	0	0	0	1	0	0	0	0	0.0666667	0.566667	0	0	0	0	0	0	0	0	0.133333	0	0	0.1	0	0.133333
>ENA|AHJ75226|AHJ75226.3_1	Acetyltransferase component of pyruvate dehydrogenase complex	Other	e	AGAAPAAAPAQAAAPAAASAPAAAAGAKEV	0	0	0	1	0.633333	0	0	0.0333333	0	0.0666667	0	0	0.0333333	0	0	0	0.133333	0.0333333	0	0.0333333	0	0.0333333	0	0
>ENA|AHJ75226|AHJ75226.3_2	Acetyltransferase component of pyruvate dehydrogenase complex	Other	e	PAAAPAAAAAPASAAAPAQAAKPAAAPAAK	0	0	0	1	0.666667	0	0	0	0	0	0	0	0.0666667	0	0	0	0.2	0.0333333	0	0.0333333	0	0	0	0
>ENA|AHJ76298|AHJ76298.3_1	Peptidyl-prolyl cis-trans isomerase	Other	t	HGKGGCGGNGGCGCH	0	0	0	1	0	0.2	0	0	0	0.533333	0.133333	0	0.0666667	0	0	0.0666667	0	0	0	0	0	0	0	0
>ENA|AHJ97476|AHJ97476.1_1	Dihydrolipoamide acetyltransferase component of pyruvate dehydrogenase complex	Other	t	PLAQAAAPAAAPVAAPAAPAPAVAPATPAP	0	0	0	1	0.533333	0	0	0	0	0	0	0	0	0.0333333	0	0	0.3	0.0333333	0	0	0.0333333	0.0666667	0	0
>ENA|AHJ97755|AHJ97755.1_1	MotA/TolQ/ExbB proton channel family protein	Other	t	AAPAASPAAAADSAATAANAAAAAAPGLSL	0	0	0	1	0.6	0	0.0333333	0	0	0.0333333	0	0	0	0.0666667	0	0.0333333	0.1	0	0	0.1	0.0333333	0	0	0
>ENA|AHJ98004|AHJ98004.1_1	60 kDa chaperonin	CHAP_GM	t	DDKGGAGAGAAGGMGGMGGMM	1	0	0	0	0.190476	0	0.0952381	0	0	0.47619	0	0	0.047619	0	0.190476	0	0	0	0	0	0	0	0	0
>ENA|AHJ98518|AHJ98518.1_1	Acetyltransferase component of pyruvate dehydrogenase complex	Other	e	PAPAVAEAPKAEAAPTPAPAPEAPKAEAAP	0	0	0	1	0.433333	0	0	0.133333	0	0	0	0	0.0666667	0	0	0	0.3	0	0	0	0.0333333	0.0333333	0	0
>ENA|AHJ99195|AHJ99195.1_1	30S ribosomal protein S3	DRB_GR	e	GGQRRGGGPGGQNRGGQGGGAPRR	0	1	0	0	0.0416667	0	0	0	0	0.5	0	0	0	0	0	0.0416667	0.0833333	0.125	0.208333	0	0	0	0	0
>ENA|AHJ99483|AHJ99483.1_1	Dihydrolipoyllysine-residue succinyltransferase component of 2-oxoglutarate dehydrogenase complex	Other	t	EDAQNAQAKPAAPAPAAAAPAAPAAKPAAA	0	0	0	1	0.566667	0	0.0333333	0.0333333	0	0	0	0	0.0666667	0	0	0.0333333	0.2	0.0666667	0	0	0	0	0	0
>ENA|AHJ99483|AHJ99483.1_2	Dihydrolipoyllysine-residue succinyltransferase component of 2-oxoglutarate dehydrogenase complex	Other	t	DGAGAAAAPAAPAAAAPAASAPAAPAADPV	0	0	0	1	0.6	0	0.0666667	0	0	0.0666667	0	0	0	0	0	0	0.2	0	0	0.0333333	0	0.0333333	0	0
>ENA|AHJ99630|AHJ99630.1_1	Short-chain dehydrogenase/reductase SDR	Other	t	MAAKKTPAAAAAPKKAAAPAKTAATPAAKQ	0	0	0	1	0.5	0	0	0	0	0	0	0	0.2	0	0.0333333	0	0.133333	0.0333333	0	0	0.1	0	0	0
>ENA|AHK78313|AHK78313.1_1	Cell envelope protein TolA	Other	e	EQAERRAQEQREREEAERRAEEERQREEAR	0	0	0	1	0.166667	0	0	0.4	0	0	0	0	0	0	0	0	0	0.133333	0.3	0	0	0	0	0
>ENA|AHM03169|AHM03169.1_1	TPR repeat protein-containing protein	Other	t	GEGEATEGEATETAAAEGEAAEGDATETAAAEGEVTEGEATETAAAEGEAAEGEATETAAAEGEGR	0	0	0	1	0.318182	0	0.0151515	0.318182	0	0.166667	0	0	0	0	0	0	0	0	0.0151515	0	0.151515	0.0151515	0	0
>ENA|AHM04834|AHM04834.1_1	Urease accessory protein UreE	MI_H	t	GHEHGHDHAHDHGHDHSH	0	0	1	0	0.0555556	0	0.166667	0.0555556	0	0.166667	0.5	0	0	0	0	0	0	0	0	0.0555556	0	0	0	0
>ENA|AHM63539|AHM63539.1_1	Polyphosphate kinase	Other	t	EELKEEEEEVSSKEK	0	0	0	1	0	0	0	0.533333	0	0	0	0	0.2	0.0666667	0	0	0	0	0	0.133333	0	0.0666667	0	0
>ENA|AHM72484|AHM72484.1_1	CDP-diacylglycerol--serine O-phosphatidyltransferase	Other	e	IRRLRRIRIDRLISRIL	0	0	0	1	0	0	0.0588235	0	0	0	0	0.294118	0	0.176471	0	0	0	0	0.411765	0.0588235	0	0	0	0
>ENA|AHM72948|AHM72948.1_1	Protein TolA	Other	t	AEEAKKQAAEQQKEAAEQQKAAAAAAAKAKEEQKQAEAAAAQAKA	0	0	0	1	0.466667	0	0	0.177778	0	0	0	0	0.177778	0	0	0	0	0.177778	0	0	0	0	0	0
>ENA|AHU88852|AHU88852.1_1	Dihydrolipoamide acetyltransferase component of pyruvate dehydrogenase complex	Other	e	EAPKEEPAPAPEPEAEAAPAPAPAAPAAPA	0	0	0	1	0.433333	0	0	0.2	0	0	0	0	0.0333333	0	0	0	0.333333	0	0	0	0	0	0	0
>ENA|AHU89828|AHU89828.1_1	Metallophosphatase	Other	t	ETEKQAEAAKADEAAKKAEAEKEAKAAEKA	0	0	0	1	0.4	0	0.0333333	0.266667	0	0	0	0	0.233333	0	0	0	0	0.0333333	0	0	0.0333333	0	0	0
>ENA|AHU89863|AHU89863.1_1	Serine/threonine protein kinase	Other	t	PPEPTPTPTTPSPTPSVRP	0	0	0	1	0	0	0	0.0526316	0	0	0	0	0	0	0	0	0.473684	0	0.0526316	0.105263	0.263158	0.0526316	0	0
>ENA|AHU89973|AHU89973.1_1	DNA topoisomerase 1	DRB_KA	t	KKSTAKKATTKKTAKK	0	1	0	0	0.1875	0	0	0	0	0	0	0	0.5	0	0	0	0	0	0	0.0625	0.25	0	0	0
>ENA|AHU90020|AHU90020.1_1	ABC transporter substrate-binding protein	Other	e	AAPAPKPAASAPKPKVAPSKPAAPAPKPAA	0	0	0	1	0.4	0	0	0	0	0	0	0	0.166667	0	0	0	0.333333	0	0	0.0666667	0	0.0333333	0	0
>ENA|AHW59902|AHW59902.1_1	DoxX family protein	Other	t	VLVLLLLVVAGRLFLVRL	0	0	0	1	0.0555556	0	0	0	0.0555556	0.0555556	0	0	0	0.444444	0	0	0	0	0.111111	0	0	0.277778	0	0
>ENA|AHW60981|AHW60981.1_1	Peptidyl-prolyl cis-trans isomerase	Other	t	CGCGSGGGCSTDSCGDGSCGTESGGGCGCGC	0	0	0	1	0	0.258065	0.0645161	0.0322581	0	0.419355	0	0	0	0	0	0	0	0	0	0.16129	0.0645161	0	0	0
>ENA|AHW61379|AHW61379.1_1	Membrane protein	Other	t	GSGYGSGYGYGGYSGYGGYSPYGYGGYSPY	0	0	0	1	0	0	0	0	0	0.433333	0	0	0	0	0	0	0.0666667	0	0	0.166667	0	0	0	0.333333
>ENA|AHW63577|AHW63577.1_1	Putative membrane protein	Other	t	LALSLSSLTLLALDA	0	0	0	1	0.2	0	0.0666667	0	0	0	0	0	0	0.466667	0	0	0	0	0	0.2	0.0666667	0	0	0
>ENA|AHW63992|AHW63992.1_1	Polyribonucleotide nucleotidyltransferase	DRB_KA	t	TKKAPAKKTAAKKAPAKKTAAAGATGAAKA	0	1	0	0	0.433333	0	0	0	0	0.0666667	0	0	0.3	0	0	0	0.0666667	0	0	0	0.133333	0	0	0
>ENA|AHX12810|AHX12810.1_1	Dihydrolipoyllysine-residue succinyltransferase component of 2-oxoglutarate dehydrogenase complex	Other	t	IEEGAAAAAPAPAAAAPAPAAAPAAAPAAP	0	0	0	1	0.633333	0	0	0.0666667	0	0.0333333	0	0.0333333	0	0	0	0	0.233333	0	0	0	0	0	0	0
>ENA|AHX12823|AHX12823.1_1	Fumarate hydratase class II	Other	t	TLTKGGIHGGGGGGGG	0	0	0	1	0	0	0	0	0	0.625	0.0625	0.0625	0.0625	0.0625	0	0	0	0	0	0	0.125	0	0	0
>ENA|AHX13665|AHX13665.1_1	Thioester reductase	Other	t	GGAPAVAATAAPAQPAPAAPVAAAPVAVAP	0	0	0	1	0.5	0	0	0	0	0.0666667	0	0	0	0	0	0	0.233333	0.0333333	0	0	0.0333333	0.133333	0	0
>ENA|AHX14505|AHX14505.1_1	Tol-pal system protein	Other	t	ATAPAADAGKGGKPAAAAAGAAAGAAAANNSKGAAAPANAGGAQA	0	0	0	1	0.533333	0	0.0222222	0	0	0.177778	0	0	0.0666667	0	0	0.0666667	0.0666667	0.0222222	0	0.0222222	0.0222222	0	0	0
>ENA|AHX14600|AHX14600.1_1	Single-stranded DNA-binding protein	DRB_GR	t	GGGFQRSQGGGGGGGQRQGGGNYGGGQSRG	0	1	0	0	0	0	0	0	0.0333333	0.566667	0	0	0	0	0	0.0333333	0	0.166667	0.1	0.0666667	0	0	0	0.0333333
>ENA|AHX14797|AHX14797.1_1	Dihydrolipoyl dehydrogenase	Other	t	PKAAAPAPAPAAAAPAPAPAAASAPKAAGT	0	0	0	1	0.566667	0	0	0	0	0.0333333	0	0	0.0666667	0	0	0	0.266667	0	0	0.0333333	0.0333333	0	0	0
>ENA|AHX14798|AHX14798.1_1	Acetyltransferase component of pyruvate dehydrogenase complex	Other	e	SAAAPAKAEAPAKSAPAPAPAAAPAAAPAG	0	0	0	1	0.566667	0	0	0.0333333	0	0.0333333	0	0	0.0666667	0	0	0	0.233333	0	0	0.0666667	0	0	0	0
>ENA|AHX14848|AHX14848.1_1	Protein-disulfide isomerase	Other	t	AASTAAAPAAAGTSAPAAASTAAQAPTPAP	0	0	0	1	0.533333	0	0	0	0	0.0333333	0	0	0	0	0	0	0.166667	0.0333333	0	0.1	0.133333	0	0	0
>ENA|AHX15385|AHX15385.1_1	Sporulation protein	Other	t	VISAQAKAEQQQKQQAAQQAAQAAAAQQQQ	0	0	0	1	0.366667	0	0	0.0333333	0	0	0	0.0333333	0.0666667	0	0	0	0	0.433333	0	0.0333333	0	0.0333333	0	0
>ENA|AHY45787|AHY45787.1_1	Penicillin-binding protein, 1A family	Other	t	STTASSSGSSGGGSSAAAPSSGSSGGLSSS	0	0	0	1	0.133333	0	0	0	0	0.233333	0	0	0	0.0333333	0	0	0.0333333	0	0	0.5	0.0666667	0	0	0
>ENA|AHY47485|AHY47485.1_1	E3 binding domain	Other	t	AGQAADQAQQAAGQATDQAQQAAGQATDQA	0	0	0	1	0.4	0	0.1	0	0	0.1	0	0	0	0	0	0	0	0.333333	0	0	0.0666667	0	0	0
>ENA|AHY47485|AHY47485.1_2	E3 binding domain	Other	t	QAQDTAGQAAGQAQDAAGGAAQQAQDAAGQ	0	0	0	1	0.4	0	0.1	0	0	0.166667	0	0	0	0	0	0	0	0.3	0	0	0.0333333	0	0	0
>ENA|AHY47542|AHY47542.1_1	Alpha/beta hydrolase family	Other	e	ALAAGAALGLAALARRSRA	0	0	0	1	0.473684	0	0	0	0	0.105263	0	0	0	0.210526	0	0	0	0	0.157895	0.0526316	0	0	0	0
>ENA|AIC47488|AIC47488.1_1	RNA polymerase sigma factor SigA	DRB_KA	t	AKAAPKKSAKPVAKVTAKAKTAAKAAAKPAAKTSAKAPAKASVKA	0	1	0	0	0.422222	0	0	0	0	0	0	0	0.288889	0	0	0	0.0888889	0	0	0.0666667	0.0666667	0.0666667	0	0
>ENA|AIE82134|AIE82134.1_1	Dihydrolipoamide acetyltransferase component of pyruvate dehydrogenase complex	Other	t	NAAHAEEAAPAAAPAPAAAPAAPAAPAPQQ	0	0	0	1	0.566667	0	0	0.0666667	0	0	0.0333333	0	0	0	0	0.0333333	0.233333	0.0666667	0	0	0	0	0	0
>ENA|AIE82468|AIE82468.1_1	ACP S-malonyltransferase	Other	e	AAAPETAAAAPALDAAPAAAAAATPAAAATPAPAAAPAGDGQPAA	0	0	0	1	0.6	0	0.0444444	0.0222222	0	0.0444444	0	0	0	0.0222222	0	0	0.177778	0.0222222	0	0	0.0666667	0	0	0
>ENA|AIE83003|AIE83003.1_1	Serine/threonine protein kinase	Other	t	AGAGIAGAGAGAIAGAGAAGAAGLGGAAGA	0	0	0	1	0.5	0	0	0	0	0.4	0	0.0666667	0	0.0333333	0	0	0	0	0	0	0	0	0	0
>ENA|AIE83151|AIE83151.1_1	Protein GrpE	Other	t	DAAAAAASPAGAGEAGAAGAEAGAAGAAQA	0	0	0	1	0.6	0	0.0333333	0.0666667	0	0.2	0	0	0	0	0	0	0.0333333	0.0333333	0	0.0333333	0	0	0	0
>ENA|AIE84103|AIE84103.1_1	Polyribonucleotide nucleotidyltransferase	DRB_GR	t	RGGRDGGRDRDRGGDRGGRGGGGDRGGYRDRDRGGDRGDRGPRPD	0	1	0	0	0	0	0.222222	0	0	0.4	0	0	0	0	0	0	0.0444444	0	0.311111	0	0	0	0	0.0222222
>ENA|AIE84140|AIE84140.1_1	RND family efflux transporter MFP subunit	Other	t	RTGGGGGSRGSGGGEGGQGRRRRGGGSQ	0	0	0	1	0	0	0	0.0357143	0	0.535714	0	0	0	0	0	0	0	0.0714286	0.214286	0.107143	0.0357143	0	0	0
>ENA|AIE84393|AIE84393.1_1	Transmembrane serine/threonine protein kinase D	Other	t	GGPNGPGGPGGGGIGGGGLGGG	0	0	0	1	0	0	0	0	0	0.727273	0	0.0454545	0	0.0454545	0	0.0454545	0.136364	0	0	0	0	0	0	0
>ENA|AIE85414|AIE85414.1_1	Aminopeptidase	Other	e	GGGGRPAGGPPGGGRPGGGAGRGAGAGAGG	0	0	0	1	0.166667	0	0	0	0	0.6	0	0	0	0	0	0	0.133333	0	0.1	0	0	0	0	0
>ENA|AIE85642|AIE85642.1_1	Protein kinase	Other	t	GTEAGGAGTETTGGTAGATTTTGGTATTGTATGTGTTGGHR	0	0	0	1	0.146341	0	0	0.0487805	0	0.341463	0.0243902	0	0	0	0	0	0	0	0.0243902	0	0.414634	0	0	0
>ENA|AIE87362|AIE87362.1_1	YD repeat-containing protein	Other	t	TTGSTGTTTGSTTGTSSSTTGTSAGTTGTS	0	0	0	1	0.0333333	0	0	0	0	0.233333	0	0	0	0	0	0	0	0	0	0.233333	0.5	0	0	0
>ENA|AIF50839|AIF50839.1_1	60 kDa chaperonin	CHAP_GM	t	GGAAAAMGGMGGMGGMGGMGGMM	1	0	0	0	0.173913	0	0	0	0	0.521739	0	0	0	0	0.304348	0	0	0	0	0	0	0	0	0
>ENA|AIF52119|AIF52119.1_1	Flagellar basal body protein	Other	t	AAALAAANAAATAANTAATSASAASSAIAA	0	0	0	1	0.633333	0	0	0	0	0	0	0.0333333	0	0.0333333	0	0.0666667	0	0	0	0.133333	0.1	0	0	0
>ENA|AIF52137|AIF52137.1_1	DNA topoisomerase 1	DRB_KA	e	TKTKKKTKPKTKSTTKKTVKTE	0	1	0	0	0	0	0	0.0454545	0	0	0	0	0.454545	0	0	0	0.0454545	0	0	0.0454545	0.363636	0.0454545	0	0
>ENA|AIF52593|AIF52593.1_1	Biotin/lipoyl attachment domain-containing protein	Other	e	SAAAATTTAATATPTVTAAPAPTPAAPKAA	0	0	0	1	0.466667	0	0	0	0	0	0	0	0.0333333	0	0	0	0.166667	0	0	0.0333333	0.266667	0.0333333	0	0
>ENA|AIF65593|AIF65593.1_1	60 kDa chaperonin	CHAP_GM	e	AGGGMPDMGGMGGMGGMM	1	0	0	0	0.0555556	0	0.0555556	0	0	0.5	0	0	0	0	0.333333	0	0.0555556	0	0	0	0	0	0	0
>ENA|AII86817|AII86817.1_1	50S ribosomal protein L21	DRB_KA	e	AEKKPAAKKAAAKPAAAKKPAAAAKPAAAKKPATAKKPAAAKASAEKPAAKTAAAKKPAAKKPAAKKPAADKE	0	1	0	0	0.465753	0	0.0136986	0.0410959	0	0	0	0	0.30137	0	0	0	0.136986	0	0	0.0136986	0.0273973	0	0	0
>ENA|AII86901|AII86901.1_1	NADH-quinone oxidoreductase subunit E	Other	t	KAAPKAKAKAAPKPKTAKAKAAKAKETK	0	0	0	1	0.392857	0	0	0.0357143	0	0	0	0	0.392857	0	0	0	0.107143	0	0	0	0.0714286	0	0	0
>ENA|AII86925|AII86925.1_1	Sec-independent protein translocase protein TatB	Other	t	AAAKKTAPAKKPAAAKKPAAAKKSAAAKKSAPAKKSAMPKKPAAK	0	0	0	1	0.422222	0	0	0	0	0	0	0	0.333333	0	0.0222222	0	0.133333	0	0	0.0666667	0.0222222	0	0	0
>ENA|AII87334|AII87334.1_1	Pyruvate dehydrogenase E1 component beta subunit PdhB	Other	t	APAAAPAASAAQPAASAPAASAQAPVAVQV	0	0	0	1	0.533333	0	0	0	0	0	0	0	0	0	0	0	0.166667	0.1	0	0.1	0	0.1	0	0
>ENA|AII87480|AII87480.1_1	DNA topoisomerase 1	DRB_KA	t	PAKKKKAAAKKKPTAKKTTAKKPTTKKSAA	0	1	0	0	0.266667	0	0	0	0	0	0	0	0.433333	0	0	0	0.1	0	0	0.0333333	0.166667	0	0	0
>ENA|AIL32244|AIL32244.1_1	Dihydrolipoyllysine-residue succinyltransferase component of 2-oxoglutarate dehydrogenase complex	Other	t	KIDTDATAAATTAAPAKAPEAAPAPAATPAPAAPASNSAAGIASP	0	0	0	1	0.444444	0	0.0444444	0.0222222	0	0.0222222	0	0.0444444	0.0444444	0	0	0.0222222	0.177778	0	0	0.0666667	0.111111	0	0	0
>ENA|AIL44184|AIL44184.1_1	Outer membrane protein A	Other	t	AVKKTKTVKKAVKKKK	0	0	0	1	0.125	0	0	0	0	0	0	0	0.5625	0	0	0	0	0	0	0	0.125	0.1875	0	0
>ENA|AIL47075|AIL47075.1_1	Tyrosine-protein kinase Wzc	Other	t	GYGGYGYGGYGYGSYGYGSYGYGYGEEKKK	0	0	0	1	0	0	0	0.0666667	0	0.433333	0	0	0.1	0	0	0	0	0	0	0.0666667	0	0	0	0.333333
>ENA|AIR59757|AIR59757.1_1	Peptidyl-prolyl cis-trans isomerase	Other	t	ADAKPAAAADAKAADAAKSK	0	0	0	1	0.55	0	0.15	0	0	0	0	0	0.2	0	0	0	0.05	0	0	0.05	0	0	0	0
>ENA|AIR60805|AIR60805.1_1	Acetyltransferase component of pyruvate dehydrogenase complex	Other	e	AAPTAAAPAPAAAAPAPAAKAAAPAAKAEG	0	0	0	1	0.633333	0	0	0.0333333	0	0.0333333	0	0	0.0666667	0	0	0	0.2	0	0	0	0.0333333	0	0	0
>ENA|AIR61302|AIR61302.1_1	Membrane protein	Other	t	AEQQKQAEAAAKQAQEQQKQAEAAAAAAKA	0	0	0	1	0.466667	0	0	0.133333	0	0	0	0	0.133333	0	0	0	0	0.266667	0	0	0	0	0	0
>ENA|AIU71754|AIU71754.1_1	Hydrogenase expression protein HupJ	MI_H	e	GDDHHDHNHHHEHGHHHDHHHGHEHGHDHNHEHHHDHSHEHGHHE	0	0	1	0	0	0	0.133333	0.111111	0	0.111111	0.577778	0	0	0	0	0.0444444	0	0	0	0.0222222	0	0	0	0
>ENA|AIU72153|AIU72153.1_1	Membrane protein	Other	t	AEAKKQAAADAKKAAEEAKKQAADEAKKAA	0	0	0	1	0.466667	0	0.0666667	0.133333	0	0	0	0	0.266667	0	0	0	0	0.0666667	0	0	0	0	0	0
>ENA|AIU72153|AIU72153.1_2	Membrane protein	Other	t	AADAKAKADTEAKAAAAAKKAADAKKKADA	0	0	0	1	0.533333	0	0.133333	0.0333333	0	0	0	0	0.266667	0	0	0	0	0	0	0	0.0333333	0	0	0
>ENA|AIU74110|AIU74110.1_1	Acetyltransferase component of pyruvate dehydrogenase complex	Other	e	AEGAAAAAPAKAEEKPAAAPAPAAAAAAKD	0	0	0	1	0.6	0	0.0333333	0.1	0	0.0333333	0	0	0.1	0	0	0	0.133333	0	0	0	0	0	0	0
>ENA|AIU74131|AIU74131.1_1	Cell division protein FtsQ	Other	e	QTQQNANQQQNQAQVKQQ	0	0	0	1	0.111111	0	0	0	0	0	0	0	0.0555556	0	0	0.166667	0	0.555556	0	0	0.0555556	0.0555556	0	0
>ENA|AIU74408|AIU74408.1_1	Acetyl-CoA carboxylase	Other	e	PYYAAAPAQAAAPVAAAPAAAPVADAPAAI	0	0	0	1	0.566667	0	0.0333333	0	0	0	0	0.0333333	0	0	0	0	0.2	0.0333333	0	0	0	0.0666667	0	0.0666667
>ENA|AIY19850|AIY19850.1_1	Dihydrolipoamide succinyltransferase component (E2) of 2-oxoglutarate dehydrogenase complex	Other	t	ANGTTATATTTATTTATAAAPAAAAPAAPAAPAAPAAPTPKATPA	0	0	0	1	0.488889	0	0	0	0	0.0222222	0	0	0.0222222	0	0	0.0222222	0.177778	0	0	0	0.266667	0	0	0
>ENA|AIY20049|AIY20049.1_2	Ribonuclease E	DRB_KA	t	EKPAKAAKTAKKAAAKKTTTAAAKKTAAAKKTTTAAAKKTAAAKKTTTAAAKKTAAAKKTTTAAAKKTAAAKKAT	0	1	0	0	0.426667	0	0	0.0133333	0	0	0	0	0.306667	0	0	0	0.0133333	0	0	0	0.24	0	0	0
>ENA|AIY39271|AIY39271.1_1	Methylamine utilization protein mauG	Other	t	ARTTTATATPAIVAVAVAVAVAVAAAAAAA	0	0	0	1	0.533333	0	0	0	0	0	0	0.0333333	0	0	0	0	0.0333333	0	0.0333333	0	0.166667	0.2	0	0
>ENA|AIY40482|AIY40482.1_1	MotA/TolQ/ExbB proton channel family protein	Other	t	TPAAASAPAAATSAPAADAPKAADAAAASL	0	0	0	1	0.566667	0	0.0666667	0	0	0	0	0	0.0333333	0.0333333	0	0	0.133333	0	0	0.1	0.0666667	0	0	0
>ENA|AIY41317|AIY41317.1_1	Polymyxin resistance protein ArnT	Other	t	AAVAPVAPAAAAESPAPEAKAAPAEPAASA	0	0	0	1	0.533333	0	0	0.1	0	0	0	0	0.0333333	0	0	0	0.2	0	0	0.0666667	0	0.0666667	0	0
>ENA|AIY41400|AIY41400.1_1	Putative secretion system X protein GspD-like	Other	t	AAIAAPITAPAAAAAVAPAASPMPAAALPA	0	0	0	1	0.566667	0	0	0	0	0	0	0.0666667	0	0.0333333	0.0333333	0	0.2	0	0	0.0333333	0.0333333	0.0333333	0	0
>ENA|AIY41907|AIY41907.1_1	Putative type iv pilus assembly fimv-related transmembrane protein	Other	t	AGGAAIVATGAAAAPAASAAATDAVAAAPA	0	0	0	1	0.6	0	0.0333333	0	0	0.1	0	0.0333333	0	0	0	0	0.0666667	0	0	0.0333333	0.0666667	0.0666667	0	0
>ENA|AIY42296|AIY42296.1_1	NADH-ubiquinone oxidoreductase chain J	Other	t	ATPPATPPAPAAPQK	0	0	0	1	0.333333	0	0	0	0	0	0	0	0.0666667	0	0	0	0.4	0.0666667	0	0	0.133333	0	0	0
>ENA|AIY42307|AIY42307.1_1	Preprotein translocase subunit SecG	Other	t	LPAATAPASAPASAAAAAPAAADAAIPATSATPAAAAAAPASSAA	0	0	0	1	0.6	0	0.0222222	0	0	0	0	0.0222222	0	0.0222222	0	0	0.155556	0	0	0.111111	0.0666667	0	0	0
>ENA|AIY42493|AIY42493.1_1	Macrolide-specific efflux protein MacA	Other	t	PVPAKSAAAAAGASAASASSVSSASAVSAV	0	0	0	1	0.433333	0	0	0	0	0.0333333	0	0	0.0333333	0	0	0	0.0666667	0	0	0.3	0	0.133333	0	0
>ENA|AIY43227|AIY43227.1_1	Dihydrolipoyl dehydrogenase	Other	t	LEAATAAAVAAAPAAAAAPAPAAAAAALAV	0	0	0	1	0.7	0	0	0.0333333	0	0	0	0	0	0.0666667	0	0	0.1	0	0	0	0.0333333	0.0666667	0	0
>ENA|AIY43522|AIY43522.1_1	Putative membrane protein	Other	t	PPQAAKPAAAAAAPAAAGAAGAAAAAKPSM	0	0	0	1	0.6	0	0	0	0	0.0666667	0	0	0.0666667	0	0.0333333	0	0.166667	0.0333333	0	0.0333333	0	0	0	0
>ENA|AIY43614|AIY43614.1_1	Probable septum site-determining protein MinC	Other	t	VVAARQEAAPPPPPAAPAAPAAAPAKAAAS	0	0	0	1	0.5	0	0	0.0333333	0	0	0	0	0.0333333	0	0	0	0.266667	0.0333333	0.0333333	0.0333333	0	0.0666667	0	0
>ENA|AIY43829|AIY43829.1_1	DNA topoisomerase III	DRB_KA	t	AKKPAAKKPAAKAAAPKRVVAKRKAA	0	1	0	0	0.423077	0	0	0	0	0	0	0	0.307692	0	0	0	0.115385	0	0.0769231	0	0	0.0769231	0	0
>ENA|AIY43891|AIY43891.1_1	Ammonium transporter	Other	e	AAPAAVVAAPAPATTATAAPAAAAPAAPVP	0	0	0	1	0.566667	0	0	0	0	0	0	0	0	0	0	0	0.233333	0	0	0	0.1	0.1	0	0
>ENA|AIY44065|AIY44065.1_1	Cytochrome c5	Other	e	EPEVPAPAAPAAASAAASAASEPAAK	0	0	0	1	0.5	0	0	0.115385	0	0	0	0	0.0384615	0	0	0	0.192308	0	0	0.115385	0	0.0384615	0	0
>ENA|AIZ36678|AIZ36678.1_1	Thiamine ABC transporter substrate-binding protein	Other	t	EAEEKIISKTEIEKEKKKKKEKEKEERAKK	0	0	0	1	0.0666667	0	0	0.333333	0	0	0	0.1	0.4	0	0	0	0	0	0.0333333	0.0333333	0.0333333	0	0	0
>ENA|AIZ36764|AIZ36764.1_1	Dihydrolipoyl dehydrogenase	Other	t	VKEEVKEEVKEKVEEKVVEVKAETKKELKD	0	0	0	1	0.0333333	0	0.0333333	0.333333	0	0	0	0	0.3	0.0333333	0	0	0	0	0	0	0.0333333	0.233333	0	0
>ENA|AIZ36811|AIZ36811.1_1	ATP-dependent zinc metalloprotease FtsH	Other	e	TVETTEETKEEATDVEKTETE	0	0	0	1	0.047619	0	0.047619	0.380952	0	0	0	0	0.0952381	0	0	0	0	0	0	0	0.333333	0.0952381	0	0
>ENA|AJA44055|AJA44055.1_1	Lipopolysaccharide export system protein LptC	Other	t	TYYNATNNLHNNTTN	0	0	0	1	0.0666667	0	0	0	0	0	0.0666667	0	0	0.0666667	0	0.4	0	0	0	0	0.266667	0	0	0.133333
>ENA|AJA44388|AJA44388.1_1	RHS repeat-associated core domain protein	Other	t	QTDTDTDTDTDTNTNTNTNTNTNTDKVNNA	0	0	0	1	0.0333333	0	0.2	0	0	0	0	0	0.0333333	0	0	0.266667	0	0.0333333	0	0	0.4	0.0333333	0	0
>ENA|AJA44580|AJA44580.1_1	Triosephosphate isomerase	Other	t	AFAVIVKAAAKAKSK	0	0	0	1	0.4	0	0	0	0.0666667	0	0	0.0666667	0.266667	0	0	0	0	0	0	0.0666667	0	0.133333	0	0
>ENA|AJD50955|AJD50955.1_2	Triple helix repeat-containing collagen	Other	t	TDTGDTGGDDTTTDAT	0	0	0	1	0.0625	0	0.3125	0	0	0.1875	0	0	0	0	0	0	0	0	0	0	0.4375	0	0	0
>ENA|AJD51905|AJD51905.1_1	DNA topoisomerase 1	DRB_KA	t	AKATKTAAKKTTTKKAAPKKPAAKKTAAKK	0	1	0	0	0.333333	0	0	0	0	0	0	0	0.4	0	0	0	0.0666667	0	0	0	0.2	0	0	0
>ENA|AJD90172|AJD90172.1_1	60 kDa chaperonin	CHAP_GM	t	SGGGMPDMGGMGGMM	1	0	0	0	0	0	0.0666667	0	0	0.466667	0	0	0	0	0.333333	0	0.0666667	0	0	0.0666667	0	0	0	0
>ENA|AJD91484|AJD91484.1_1	Cytochrome C	Other	e	IGAEGGGEEGAEEGSEEGSEEGGDAEEGSEEGGDAEEGSEESSEEDAA	0	0	0	1	0.125	0	0.0625	0.395833	0	0.270833	0	0.0208333	0	0	0	0	0	0	0	0.125	0	0	0	0
>ENA|AJD91801|AJD91801.1_1	Peptidoglycan glycosyltransferase	Other	t	AEPEENNNGNSGNAGNGNGSGNGNGNGNGGGSTPPAEEDPPAEEEPPAEEEPPAEEEPPAEEEPPAEEEPPADEDPEEPGEGDEA	0	0	0	1	0.117647	0	0.0470588	0.294118	0	0.164706	0	0	0	0	0	0.129412	0.2	0	0	0.0352941	0.0117647	0	0	0
>ENA|AJD92319|AJD92319.1_1	UDP-N-acetylglucosamine 1-carboxyvinyltransferase	Other	t	EETEARAEAAATAVRV	0	0	0	1	0.375	0	0	0.25	0	0	0	0	0	0	0	0	0	0	0.125	0	0.125	0.125	0	0
>ENA|AJD92761|AJD92761.1_1	Peptidase S1	Other	t	YYSDEEYYEYEDEYDNDEEYYEYEDEYYSDEEYYEYEDEYYSEDEYYEDEYYSEEEYYEDEDEYYSDEEYYSDEE	0	0	0	1	0	0	0.173333	0.386667	0	0	0	0	0	0	0	0.0133333	0	0	0	0.08	0	0	0	0.346667
>ENA|AJE47009|AJE47009.1_1	Conjugal transfer protein TrbL	Other	e	AGAAVGTGLAAGGMALAGGAAAGGAAMLGA	0	0	0	1	0.433333	0	0	0	0	0.333333	0	0	0	0.1	0.0666667	0	0	0	0	0	0.0333333	0.0333333	0	0
>ENA|AJE47341|AJE47341.1_1	Single-stranded DNA-binding protein	DRB_GR	t	GQGGGGYGGGYDQGGGGGYDDPGYGGGSQGGGYGGGSQGGGGGRS	0	1	0	0	0	0	0.0666667	0	0	0.622222	0	0	0	0	0	0	0.0222222	0.0888889	0.0222222	0.0666667	0	0	0	0.111111
>ENA|AJE47868|AJE47868.1_1	Sporulation related protein	Other	t	AATLDALAAPAAPAAPAAAAPAPVPAPAAA	0	0	0	1	0.6	0	0.0333333	0	0	0	0	0	0	0.0666667	0	0	0.233333	0	0	0	0.0333333	0.0333333	0	0
>ENA|AJF05518|AJF05518.1_1	60 kDa chaperonin	CHAP_GM	t	DDNKGGMGGGMPDMGGMGGMGGMGMM	1	0	0	0	0	0	0.115385	0	0	0.461538	0	0	0.0384615	0	0.307692	0.0384615	0.0384615	0	0	0	0	0	0	0
>ENA|AJG17772|AJG17772.1_1	Ammonium transporter	Other	e	AAAAPATASAPAAAAAAPAEAAAPAAAPAP	0	0	0	1	0.7	0	0	0.0333333	0	0	0	0	0	0	0	0	0.2	0	0	0.0333333	0.0333333	0	0	0
>ENA|AJG18889|AJG18889.1_1	Acetyltransferase component of pyruvate dehydrogenase complex	Other	e	APAAAAAAPAPAPVASAPAPVPAAAPAAAA	0	0	0	1	0.633333	0	0	0	0	0	0	0	0	0	0	0	0.266667	0	0	0.0333333	0	0.0666667	0	0
>ENA|AJG18889|AJG18889.1_2	Acetyltransferase component of pyruvate dehydrogenase complex	Other	e	AAAPAPAAAAPAPAPTPAPAAASAPAPAAA	0	0	0	1	0.633333	0	0	0	0	0	0	0	0	0	0	0	0.3	0	0	0.0333333	0.0333333	0	0	0
>ENA|AJP47299|AJP47299.1_1	60 kDa chaperonin	CHAP_GM	t	DKPAGMGGGMGGGMGGMGGMGGMDMGM	1	0	0	0	0.037037	0	0.0740741	0	0	0.518519	0	0	0.037037	0	0.296296	0	0.037037	0	0	0	0	0	0	0
>ENA|AJQ96249|AJQ96249.1_1	Protocatechuate 3,4-dioxygenase beta subunit	Other	t	WGPGGPGGPGGPGGGRP	0	0	0	1	0	0	0	0	0	0.588235	0	0	0	0	0	0	0.294118	0	0.0588235	0	0	0	0.0588235	0
>ENA|AJR02674|AJR02674.1_1	50S ribosomal protein L21	DRB_KA	e	AKKAAPAKAEKAAPKAEAKKATAKADDLKK	0	1	0	0	0.4	0	0.0666667	0.0666667	0	0	0	0	0.333333	0.0333333	0	0	0.0666667	0	0	0	0.0333333	0	0	0
>ENA|AJR03350|AJR03350.1_1	DNA topoisomerase 1	DRB_KA	t	EAKTPKKKTAKKKAVAKKK	0	1	0	0	0.210526	0	0	0.0526316	0	0	0	0	0.526316	0	0	0	0.0526316	0	0	0	0.105263	0.0526316	0	0
>ENA|AJR17969|AJR17969.1_1	Serine/threonine protein kinase	Other	t	ETTPPPTTPTTEQTTEDTPTEPTTPPEPTT	0	0	0	1	0	0	0.0333333	0.166667	0	0	0	0	0	0	0	0	0.3	0.0333333	0	0	0.466667	0	0	0
>ENA|AJR18397|AJR18397.1_1	Putative stomatin/prohibitin-family membrane protease subunit YbbK	Other	t	AAAPTDAVPPPPPAPPAPPAE	0	0	0	1	0.333333	0	0.047619	0.047619	0	0	0	0	0	0	0	0	0.47619	0	0	0	0.047619	0.047619	0	0
>ENA|AJR18870|AJR18870.1_1	Multimodular transpeptidase-transglycosylase	Other	t	QRRRGGRRRRRAVAAG	0	0	0	1	0.1875	0	0	0	0	0.1875	0	0	0	0	0	0	0	0.0625	0.5	0	0	0.0625	0	0
>ENA|AKD01978|AKD01978.1_1	Dihydrolipoamide acetyltransferase component of pyruvate dehydrogenase complex	Other	t	PQQASAPQTQAPAQQTPQAAPAAAAQAQPQ	0	0	0	1	0.366667	0	0	0	0	0	0	0	0	0	0	0	0.2	0.333333	0	0.0333333	0.0666667	0	0	0
>ENA|AKD02513|AKD02513.1_1	Protein TonB	Other	t	EVDLAPPPPLDEATPPPPPPPPPDLPPPPP	0	0	0	1	0.0666667	0	0.1	0.0666667	0	0	0	0	0	0.1	0	0	0.6	0	0	0	0.0333333	0.0333333	0	0
>ENA|AKD03552|AKD03552.1_1	Tellurite resistance protein	Other	t	RSGGLGGLLGGLLGGSRRRW	0	0	0	1	0	0	0	0	0	0.4	0	0	0	0.25	0	0	0	0	0.2	0.1	0	0	0.05	0
>ENA|AKD04180|AKD04180.1_1	ABC transporter permease	Other	e	QQQQLQEQDQQPANQN	0	0	0	1	0.0625	0	0.0625	0.0625	0	0	0	0	0	0.0625	0	0.125	0.0625	0.5625	0	0	0	0	0	0
>ENA|AKD04500|AKD04500.1_1	Acetyl-CoA carboxylase	Other	e	AEPAHQAAPAPVAAPQAAPAPAPAAPAPAS	0	0	0	1	0.5	0	0	0.0333333	0	0	0.0333333	0	0	0	0	0	0.3	0.0666667	0	0.0333333	0	0.0333333	0	0
>ENA|AKD04873|AKD04873.1_1	DNA topoisomerase 1	DRB_KA	t	KPAAEKKTATKAKAATTKKTTAKKTTTKKKA	0	1	0	0	0.258065	0	0	0.0322581	0	0	0	0	0.387097	0	0	0	0.0322581	0	0	0	0.290323	0	0	0
>ENA|AKD05135|AKD05135.1_1	Pseudouridine synthase	DRB_GR	t	GASGKGGAAKGGRRR	0	1	0	0	0.2	0	0	0	0	0.4	0	0	0.133333	0	0	0	0	0	0.2	0.0666667	0	0	0	0
>ENA|AKE57745|AKE57745.1_1	Acetyltransferase component of pyruvate dehydrogenase complex	Other	e	AAPAAAPAPAAAAPAPAVKAAAPAAKVEGK	0	0	0	1	0.566667	0	0	0.0333333	0	0.0333333	0	0	0.1	0	0	0	0.2	0	0	0	0	0.0666667	0	0
>ENA|AKE59629|AKE59629.1_1	CDP-diacylglycerol--serine O-phosphatidyltransferase	Other	e	RRLRRIRIDRLISRIL	0	0	0	1	0	0	0.0625	0	0	0	0	0.25	0	0.1875	0	0	0	0	0.4375	0.0625	0	0	0	0
>ENA|AKE60363|AKE60363.1_1	Peptidyl-prolyl cis-trans isomerase	Other	t	DKPEAAAEADAKAADAAKK	0	0	0	1	0.473684	0	0.157895	0.105263	0	0	0	0	0.210526	0	0	0	0.0526316	0	0	0	0	0	0	0
>ENA|AKE60365|AKE60365.1_1	Peptidyl-prolyl cis-trans isomerase	Other	t	GEGCCGGGGKGNGGCGCH	0	0	0	1	0	0.222222	0	0.0555556	0	0.555556	0.0555556	0	0.0555556	0	0	0.0555556	0	0	0	0	0	0	0	0
>ENA|AKF08483|AKF08483.1_1	Single-stranded DNA-binding protein	DRB_GR	t	RTPRGPGGGGGGFGGGGGGYGGGGGGRGGYGGGGGGRDFGGGGGGYGGGGGGYGGGGGGYGGGGGGYGGGGGGYGGGGGAPGGGGSGGRGGSGGGGRGGGGGRPE	0	1	0	0	0.00952381	0	0.00952381	0.00952381	0.0190476	0.752381	0	0	0	0	0	0	0.0380952	0	0.0666667	0.0190476	0.00952381	0	0	0.0666667
>ENA|AKF09035|AKF09035.1_1	Ribosomal protein L11 methyltransferase	DRB_KA	t	KKAAAKKAAAKKAPAKKAAAKKAPAKKAGA	0	1	0	0	0.5	0	0	0	0	0.0333333	0	0	0.4	0	0	0	0.0666667	0	0	0	0	0	0	0
>ENA|AKF10654|AKF10654.1_1	Single-stranded DNA-binding protein	DRB_GR	t	EGGEGGYGGGGGGYSGGGGGGGGYGGGGGGGYGGGGRGGGGYGGGGGGRGGGGGGGGGGG	0	1	0	0	0	0	0	0.0333333	0	0.833333	0	0	0	0	0	0	0	0	0.0333333	0.0166667	0	0	0	0.0833333
>ENA|AKG73224|AKG73224.1_1	Prolipoprotein diacylglyceryl transferase	Other	t	NQNNRNKKNKNRKKGR	0	0	0	1	0	0	0	0	0	0.0625	0	0	0.3125	0	0	0.375	0	0.0625	0.1875	0	0	0	0	0
>ENA|AKG73348|AKG73348.1_1	ABC transporter substrate-binding protein	Other	e	GEEGTDESSEEGGGEESSEEGGAEGEGDSA	0	0	0	1	0.0666667	0	0.0666667	0.366667	0	0.3	0	0	0	0	0	0	0	0	0	0.166667	0.0333333	0	0	0
>ENA|AKG74000|AKG74000.1_1	Thioredoxine reductase	Other	t	SGEGNEASGESGGGSEEGSGESGGSIIGDG	0	0	0	1	0.0333333	0	0.0333333	0.2	0	0.4	0	0.0666667	0	0	0	0.0333333	0	0	0	0.233333	0	0	0	0
>ENA|AKG74744|AKG74744.1_1	60 kDa chaperonin	CHAP_GM	t	GGGAPDMGGMGGGMPGMM	1	0	0	0	0.0555556	0	0.0555556	0	0	0.5	0	0	0	0	0.277778	0	0.111111	0	0	0	0	0	0	0
>ENA|AKH99407|AKH99407.1_1	TonB-dependent siderophore receptor	Other	t	AAAASKRAAQRAAAASAKRQADAAAARAAA	0	0	0	1	0.633333	0	0.0333333	0	0	0	0	0	0.0666667	0	0	0	0	0.0666667	0.133333	0.0666667	0	0	0	0
>ENA|AKH99739|AKH99739.1_1	Pterin binding enzyme	Other	t	AAADGGRRRGGRAARSGGGA	0	0	0	1	0.3	0	0.05	0	0	0.35	0	0	0	0	0	0	0	0	0.25	0.05	0	0	0	0
>ENA|AKI00615|AKI00615.1_1	Single-stranded DNA-binding protein	DRB_GR	t	GGGSGGGVSRGGDFGGGSSSGGDRGGSGGGNQSGGGFGGGAGGGS	0	1	0	0	0.0222222	0	0.0444444	0	0.0444444	0.6	0	0	0	0	0	0.0222222	0	0.0222222	0.0444444	0.177778	0	0.0222222	0	0
>ENA|AKI01011|AKI01011.1_1	DNA topoisomerase 1	DRB_KA	t	SGKKTKAPAKKAAKPKAKAKPKAKAKKPAAAKAKKD	0	1	0	0	0.333333	0	0.0277778	0	0	0.0277778	0	0	0.444444	0	0	0	0.111111	0	0	0.0277778	0.0277778	0	0	0
>ENA|AKI01725|AKI01725.1_1	60 kDa chaperonin	CHAP_GM	t	KKDSGGGGGMPDMGGMGGMGGMM	1	0	0	0	0	0	0.0869565	0	0	0.478261	0	0	0.0869565	0	0.26087	0	0.0434783	0	0	0.0434783	0	0	0	0
>ENA|AKJ00906|AKJ00906.1_1	Malonyl CoA-acyl carrier protein transacylase	Other	t	TAATAPAPAPAPAPVAARPAPAAPAPAAPA	0	0	0	1	0.533333	0	0	0	0	0	0	0	0	0	0	0	0.333333	0	0.0333333	0	0.0666667	0.0333333	0	0
>ENA|AKJ01931|AKJ01931.1_1	TPR domain protein, putative component of TonB system	Other	t	AAPAPVAAPAPVAAPVAAPAPVAAAPTPAA	0	0	0	1	0.533333	0	0	0	0	0	0	0	0	0	0	0	0.3	0	0	0	0.0333333	0.133333	0	0
>ENA|AKJ04775|AKJ04775.1_1	Beta-propeller domains of methanol dehydrogenase type	Other	e	WGSSSSGGSSSGGGSSSGSSWGGGGGSFGG	0	0	0	1	0	0	0	0	0.0333333	0.466667	0	0	0	0	0	0	0	0	0	0.433333	0	0	0.0666667	0
>ENA|AKJ05458|AKJ05458.1_1	Acetyltransferase component of pyruvate dehydrogenase complex	Other	e	AAAPAAPKAEAPKPAAAPAPAAPAPAAQPA	0	0	0	1	0.566667	0	0	0.0333333	0	0	0	0	0.0666667	0	0	0	0.3	0.0333333	0	0	0	0	0	0
>ENA|AKJ27647|AKJ27647.1_1	Pilus assembly protein PilO	Other	t	GKGKGKAKAGAKGQGGKK	0	0	0	1	0.166667	0	0	0	0	0.388889	0	0	0.388889	0	0	0	0	0.0555556	0	0	0	0	0	0
>ENA|AKJ27744|AKJ27744.1_1	Histone	DRB_KA	t	MATAKKAAAKKAAPAKKAAAKKAAPAKKAAPAKKAAPAKKAAVKKVAAKKAAPAKKVAAKKAAPAKKAAPAKKVAAKKAAPAKKAAAKKAAPAKKAASKTTAKKAVAKKPAAKKAAAKKAAKKPAAKKAAAAAPAAAPAAKPAAPAAKTT	0	1	0	0	0.493333	0	0	0	0	0	0	0	0.326667	0	0.00666667	0	0.1	0	0	0.00666667	0.0333333	0.0333333	0	0
>ENA|AKJ27750|AKJ27750.1_1	Acetyl-CoA carboxylase	Other	e	AAPVAQAPVQPAPAPAPAVAGAAAAPAPAP	0	0	0	1	0.5	0	0	0	0	0.0333333	0	0	0	0	0	0	0.3	0.0666667	0	0	0	0.1	0	0
>ENA|AKJ28975|AKJ28975.1_1	Pseudouridine synthase	DRB_GR	t	GGGRGGGGGANRGFGGGGGGPKRGGGGGGGGGGGRGGRGR	0	1	0	0	0.025	0	0	0	0.025	0.725	0	0	0.025	0	0	0.025	0.025	0	0.15	0	0	0	0	0
>ENA|AKJ29239|AKJ29239.1_1	Energy transducer TonB	Other	t	GGGGGPGVGGVKGDGTGTGTGNGTGGGGGG	0	0	0	1	0	0	0.0333333	0	0	0.666667	0	0	0.0333333	0	0	0.0333333	0.0333333	0	0	0	0.133333	0.0666667	0	0
>ENA|AKJ29335|AKJ29335.1_1	Serine/threonine protein kinase	Other	t	ATPPATPPAVTPPAATPPATTAATTAATPA	0	0	0	1	0.366667	0	0	0	0	0	0	0	0	0	0	0	0.3	0	0	0	0.3	0.0333333	0	0
>ENA|AKJ29860|AKJ29860.1_1	Acetyltransferase component of pyruvate dehydrogenase complex	Other	e	APASPAPAAAPTPAAAAPAPAPSAPGGGGP	0	0	0	1	0.433333	0	0	0	0	0.133333	0	0	0	0	0	0	0.333333	0	0	0.0666667	0.0333333	0	0	0
>ENA|AKJ30899|AKJ30899.1_1	C4-dicarboxylate ABC transporter	Other	e	PAASAAEAVEAAASAP	0	0	0	1	0.5625	0	0	0.125	0	0	0	0	0	0	0	0	0.125	0	0	0.125	0	0.0625	0	0
>ENA|AKJ31148|AKJ31148.1_1	Ribonuclease E	DRB_GR	t	GGGGEARGERGGERGEGRRGGGRGGRENGREEGARAEGRREGREG	0	1	0	0	0.0666667	0	0	0.222222	0	0.422222	0	0	0	0	0	0.0222222	0	0	0.266667	0	0	0	0	0
>ENA|AKJ31701|AKJ31701.1_1	Membrane protein	Other	t	FGSGGGFSSGGGGSFGGGGASGGW	0	0	0	1	0.0416667	0	0	0	0.125	0.583333	0	0	0	0	0	0	0	0	0	0.208333	0	0	0.0416667	0
>ENA|AKJ31732|AKJ31732.1_1	Ammonium transporter	Other	e	AATAITEAAPAAAAAATDAAAPVEGAAAAA	0	0	0	1	0.633333	0	0.0333333	0.0666667	0	0.0333333	0	0.0333333	0	0	0	0	0.0666667	0	0	0	0.1	0.0333333	0	0
>ENA|AKJ40927|AKJ40927.1_1	Peptidyl-prolyl cis-trans isomerase	Other	t	GCGGHGKGNGGCGCSH	0	0	0	1	0	0.1875	0	0	0	0.5	0.125	0	0.0625	0	0	0.0625	0	0	0	0.0625	0	0	0	0
>ENA|AKJ41446|AKJ41446.1_1	Acetyltransferase component of pyruvate dehydrogenase complex	Other	e	FEVAGAAPAAASAPAPAASAAPAAPVAAAK	0	0	0	1	0.566667	0	0	0.0333333	0.0333333	0.0333333	0	0	0.0333333	0	0	0	0.166667	0	0	0.0666667	0	0.0666667	0	0
>ENA|AKJ41446|AKJ41446.1_2	Acetyltransferase component of pyruvate dehydrogenase complex	Other	e	ADAAAAAPKAEAPAAAPVASAPAASAAKDV	0	0	0	1	0.566667	0	0.0666667	0.0333333	0	0	0	0	0.0666667	0	0	0	0.133333	0	0	0.0666667	0	0.0666667	0	0
>ENA|AKJ41927|AKJ41927.1_1	Membrane protein	Other	t	AEQQKQAEQAAKKAQEAQKQAEAEAAKAKA	0	0	0	1	0.4	0	0	0.166667	0	0	0	0	0.2	0	0	0	0	0.233333	0	0	0	0	0	0
>ENA|AKJ41927|AKJ41927.1_2	Membrane protein	Other	t	AKKKADAEAKKAADDAKKKADADAKKAADA	0	0	0	1	0.433333	0	0.2	0.0333333	0	0	0	0	0.333333	0	0	0	0	0	0	0	0	0	0	0
>ENA|AKJ42570|AKJ42570.1_1	Protein TonB	Other	t	KPEPKPVPQPKPQPKKERKKEPKKEPKKEP	0	0	0	1	0	0	0	0.166667	0	0	0	0	0.366667	0	0	0	0.333333	0.0666667	0.0333333	0	0	0.0333333	0	0
>ENA|AKJ43531|AKJ43531.1_1	Triosephosphate isomerase	Other	t	AFAIIVKAAAKAKKAK	0	0	0	1	0.4375	0	0	0	0.0625	0	0	0.125	0.3125	0	0	0	0	0	0	0	0	0.0625	0	0
>ENA|AKJ65431|AKJ65431.1_1	Dihydrolipoamide acetyltransferase component of pyruvate dehydrogenase complex	Other	e	ESESESESELEAEAELEAESGSGEASAEEE	0	0	0	1	0.166667	0	0	0.466667	0	0.0666667	0	0	0	0.0666667	0	0	0	0	0	0.233333	0	0	0	0
>ENA|AKJ65451|AKJ65451.1_1	Type II and III secretion system protein	Other	t	GGGRGGGGGGFELFGETTGGGGGGGGGTSG	0	0	0	1	0	0	0	0.0666667	0.0666667	0.666667	0	0	0	0.0333333	0	0	0	0	0.0333333	0.0333333	0.1	0	0	0
>ENA|AKJ65461|AKJ65461.1_1	Transport protein TonB	Other	t	LEPPPPPPPEPEQEEPPEEPEPELQQESQP	0	0	0	1	0	0	0	0.333333	0	0	0	0	0	0.0666667	0	0	0.433333	0.133333	0	0.0333333	0	0	0	0
>ENA|AKL97405|AKL97405.1_1	Acetyl-coenzyme A carboxylase carboxyl transferase subunit alpha	Other	e	AAKAKVKAKTAAKSKPKKTAKK	0	0	0	1	0.318182	0	0	0	0	0	0	0	0.454545	0	0	0	0.0454545	0	0	0.0454545	0.0909091	0.0454545	0	0
>ENA|AKL98341|AKL98341.1_1	DNA topoisomerase 1	DRB_KA	t	PKEPKTKKSKKAKSPAKTKK	0	1	0	0	0.1	0	0	0.05	0	0	0	0	0.5	0	0	0	0.15	0	0	0.1	0.1	0	0	0
>ENA|AKL98659|AKL98659.1_1	Pyruvate, phosphate dikinase	Other	t	AAVKEKNAAGAAKSKKSAPAKKKAKKAKKK	0	0	0	1	0.333333	0	0	0.0333333	0	0.0333333	0	0	0.433333	0	0	0.0333333	0.0333333	0	0	0.0666667	0	0.0333333	0	0
>ENA|AKM10425|AKM10425.1_1	DNA topoisomerase 1	DRB_KA	t	AKKKAPAKKASAKKAPAKKKAPAKKAAAKK	0	1	0	0	0.4	0	0	0	0	0	0	0	0.466667	0	0	0	0.1	0	0	0.0333333	0	0	0	0
>ENA|AKM81843|AKM81843.1_1	Guanylate kinase	Other	t	IEEIGGIISKEINEN	0	0	0	1	0	0	0	0.266667	0	0.133333	0	0.333333	0.0666667	0	0	0.133333	0	0	0	0.0666667	0	0	0	0
>ENA|AKM82035|AKM82035.1_1	Mucin-2-like protein	Other	t	TTTTTPSSTTTTNDLTNTTETTPSTTTTPTTTSGTATGTSSSSSSTASDTSASSSATAGQ	0	0	0	1	0.0833333	0	0.0333333	0.0166667	0	0.05	0	0	0	0.0166667	0	0.0333333	0.05	0.0166667	0	0.25	0.45	0	0	0
>ENA|AKM82313|AKM82313.1_1	30S ribosomal protein S20	DRB_KA	e	KAKAEKAEAKVEKKAATPEKKAAPKAAAKKAPAKK	0	1	0	0	0.371429	0	0	0.114286	0	0	0	0	0.371429	0	0	0	0.0857143	0	0	0	0.0285714	0.0285714	0	0
>ENA|AKM82689|AKM82689.1_1	30S ribosomal protein S19	DRB_KA	e	AQAVAAKEAQGVKAAAAPKAGK	0	1	0	0	0.454545	0	0	0.0454545	0	0.0909091	0	0	0.181818	0	0	0	0.0454545	0.0909091	0	0	0	0.0909091	0	0
>ENA|AKM82736|AKM82736.1_1	Cell wall hydrolase, SleB	Other	e	TKTKTTDTVSASITTTTPVKTTDTTTVATS	0	0	0	1	0.0666667	0	0.0666667	0	0	0	0	0.0333333	0.1	0	0	0	0.0333333	0	0	0.1	0.5	0.1	0	0
>ENA|AKM82743|AKM82743.1_1	DNA-directed RNA polymerase subunit alpha, DNA-directed RNA polymerase subunit alpha	DRB_KA	t	VKKAKKEPKEEVEAPVEEKKTVKKPAKKTK	0	1	0	0	0.1	0	0	0.2	0	0	0	0	0.4	0	0	0	0.1	0	0	0	0.0666667	0.133333	0	0
>ENA|AKO96993|AKO96993.1_1	VCBS repeat protein	Other	t	GSGSGWLAGSGSGSGGSGSGGSGSGSGSGA	0	0	0	1	0.0666667	0	0	0	0	0.5	0	0	0	0.0333333	0	0	0	0	0	0.366667	0	0	0.0333333	0
>ENA|AKO97585|AKO97585.1_1	Acetyl-CoA carboxylase, biotin carboxyl carrier protein	Other	e	RAAPAAAPIQVAAPAPAAAAPAASPAPAAA	0	0	0	1	0.6	0	0	0	0	0	0	0.0333333	0	0	0	0	0.233333	0.0333333	0.0333333	0.0333333	0	0.0333333	0	0
>ENA|AKO97678|AKO97678.1_1	Acetylornithine aminotransferase	Other	e	EAARRLDRAAAALAA	0	0	0	1	0.533333	0	0.0666667	0.0666667	0	0	0	0	0	0.133333	0	0	0	0	0.2	0	0	0	0	0
>ENA|AKO97909|AKO97909.1_1	MAPEG family	Other	t	ALGLVAILALLVAALL	0	0	0	1	0.3125	0	0	0	0	0.0625	0	0.0625	0	0.4375	0	0	0	0	0	0	0	0.125	0	0
>ENA|AKO99783|AKO99783.1_1	Type IV secretory pathway, VirB10 component	Other	t	LRAREEERLRREEEARRLAELERRAAEERA	0	0	0	1	0.2	0	0	0.333333	0	0	0	0	0	0.133333	0	0	0	0	0.333333	0	0	0	0	0
>ENA|AKQ33355|AKQ33355.1_1	Dihydrolipoyllysine-residue succinyltransferase component of 2-oxoglutarate dehydrogenase complex	Other	t	KEKKDKDEDEVKKSEEEEKTKKKSEESESE	0	0	0	1	0	0	0.1	0.366667	0	0	0	0	0.333333	0	0	0	0	0	0	0.133333	0.0333333	0.0333333	0	0
>ENA|AKQ33823|AKQ33823.1_1	Dihydrolipoamide acetyltransferase component of pyruvate dehydrogenase complex	Other	e	KKEEKEDEKEAEKERSEKKEVKESPKEKKA	0	0	0	1	0.0666667	0	0.0333333	0.366667	0	0	0	0	0.366667	0	0	0	0.0333333	0	0.0333333	0.0666667	0	0.0333333	0	0
>ENA|AKS40743|AKS40743.1_1	Acetyl-CoA carboxylase, biotin carboxyl carrier protein	Other	e	QLPPAAPAPAPAAAAPAAAPAATADAGADT	0	0	0	1	0.533333	0	0.0666667	0	0	0.0333333	0	0	0	0.0333333	0	0	0.233333	0.0333333	0	0	0.0666667	0	0	0
>ENA|AKS41120|AKS41120.1_1	Peptidase S8	Other	t	DDVEDDVEDDVEDDVEDDAEDDAEDDAEDDAEDDAEDDAEDDAEDDAEDDAEDDAEDDAEDDAEDDAEDDAEDDAEDDAEDDAEDDAEDDAEDDAEDDAEDDAEDDAEDDAEDDAEDDAEDDAEDDAEDDAEDDAEDDAEDDAEDDAEDDAEDDAEDDAEDDAEDDAEDDAEDDAEDDAEDDAEDDAEDDAEDEAEDDAEGSDDEAEDEA	0	0	0	1	0.228571	0	0.485714	0.257143	0	0.0047619	0	0	0	0	0	0	0	0	0	0.0047619	0	0.0190476	0	0
>ENA|AKT51808|AKT51808.1_1	Protein translocase subunit SecD	Other	t	TPTATAPAPAATTPAPAATPAPAATTPAAP	0	0	0	1	0.433333	0	0	0	0	0	0	0	0	0	0	0	0.3	0	0	0	0.266667	0	0	0
>ENA|AKT52100|AKT52100.1_1	Dihydrolipoamide acetyltransferase component of pyruvate dehydrogenase complex	Other	e	GDSGGNGSSGGSGSSGGSGSSGGSGSGGDR	0	0	0	1	0	0	0.0666667	0	0	0.5	0	0	0	0	0	0.0333333	0	0	0.0333333	0.366667	0	0	0	0
>ENA|AKU16345|AKU16345.1_1	DNA-binding protein	DRB_KA	t	KAAAKKTTAKKATAKKAPAKAAATKAVAKKAPAKKAPAKAAATKTVAKKAPAKAAATKAVAKKAPAKKAPAKKAAVKKAPATKVAAKKTVAKKAPAKKAAVKKAPAKKAPAKRAAKR	0	1	0	0	0.418803	0	0	0	0	0	0	0	0.34188	0	0	0	0.0854701	0	0.017094	0	0.0769231	0.0598291	0	0
>ENA|AKU16909|AKU16909.1_1	Pseudouridine synthase	DRB_GR	t	GRGSGSRGGRGGAPRGGGRSGAAGRSGGGGRSGGGGRSGSWRAGT	0	1	0	0	0.0888889	0	0	0	0	0.488889	0	0	0	0	0	0	0.0222222	0	0.2	0.155556	0.0222222	0	0.0222222	0
>ENA|AKU17221|AKU17221.1_1	RNA polymerase sigma factor SigA	DRB_KA	t	KTAKAATTKAAAKKAAGQTTAAAKKAAAAA	0	1	0	0	0.533333	0	0	0	0	0.0333333	0	0	0.233333	0	0	0	0	0.0333333	0	0	0.166667	0	0	0
>ENA|AKU66058|AKU66058.1_1	Peptide ABC transporter permease	Other	t	DVAALLLAGARASLAAAALAVALGLAAGAA	0	0	0	1	0.5	0	0.0333333	0	0	0.1	0	0	0	0.233333	0	0	0	0	0.0333333	0.0333333	0	0.0666667	0	0
>ENA|AKU66074|AKU66074.1_1	Sulfate ABC transporter permease	Other	t	PEPAPPAAPPAERTAP	0	0	0	1	0.3125	0	0	0.125	0	0	0	0	0	0	0	0	0.4375	0	0.0625	0	0.0625	0	0	0
>ENA|AKU66272|AKU66272.1_1	Dihydrolipoyl dehydrogenase	Other	t	ASSPAPAAPTPPKASAAPAAASAAMPPASS	0	0	0	1	0.433333	0	0	0	0	0	0	0	0.0333333	0	0.0333333	0	0.266667	0	0	0.2	0.0333333	0	0	0
>ENA|AKU66421|AKU66421.1_1	Conjugal transfer protein TrbL	Other	e	GAASMAAGAASVAGAAVMGGAASAAGGMSA	0	0	0	1	0.466667	0	0	0	0	0.233333	0	0	0	0	0.1	0	0	0	0	0.133333	0	0.0666667	0	0
>ENA|AKU67268|AKU67268.1_1	Ribonuclease R	DRB_KA	t	RPAAAKTDRKPRAAKAAKAAKAARAAKPRA	0	1	0	0	0.466667	0	0.0333333	0	0	0	0	0	0.2	0	0	0	0.1	0	0.166667	0	0.0333333	0	0	0
>ENA|AKU67525|AKU67525.1_1	Phosphate starvation-inducible protein PhoH	Other	t	AAPAAQPAAQPPASQPPAAQPAVKKPAKAA	0	0	0	1	0.433333	0	0	0	0	0	0	0	0.1	0	0	0	0.266667	0.133333	0	0.0333333	0	0.0333333	0	0
>ENA|AKU67836|AKU67836.1_1	Acetyl-CoA carboxylase	Other	e	AQPVAAAASAAPAVAAPAAAAPAESAAPAP	0	0	0	1	0.6	0	0	0.0333333	0	0	0	0	0	0	0	0	0.2	0.0333333	0	0.0666667	0	0.0666667	0	0
>ENA|AKU67914|AKU67914.1_1	Ferredoxin	Other	t	RRAIIEAAMARARAAAAAAALK	0	0	0	1	0.545455	0	0	0.0454545	0	0	0	0.0909091	0.0454545	0.0454545	0.0454545	0	0	0	0.181818	0	0	0	0	0
>ENA|AKU89663|AKU89663.1_1	Flagellar basal-body rod modification protein FlgD	Other	t	GGTAGDGTGGTGGDATGGTGGDATGGSGGG	0	0	0	1	0.1	0	0.1	0	0	0.566667	0	0	0	0	0	0	0	0	0	0.0333333	0.2	0	0	0
>ENA|AKU90996|AKU90996.1_1	Macrolide export ATP-binding/permease protein MacB	Other	t	AGEGGAGGEGGAAGHGGEGEAGAGGGAGDD	0	0	0	1	0.233333	0	0.0666667	0.133333	0	0.533333	0.0333333	0	0	0	0	0	0	0	0	0	0	0	0	0
>ENA|AKU91733|AKU91733.1_1	Branched-chain alpha-keto acid dehydrogenase, E1 component, alpha subunit	Other	e	AAAPKAKAAAVAKATKAPAAAVAAKAKAVK	0	0	0	1	0.566667	0	0	0	0	0	0	0	0.233333	0	0	0	0.0666667	0	0	0	0.0333333	0.1	0	0
>ENA|AKU91748|AKU91748.1_1	Low-complexity acidic protein	Other	t	AAAKAAPAKASKPAAAKSAPAKAAKPAAEK	0	0	0	1	0.533333	0	0	0.0333333	0	0	0	0	0.233333	0	0	0	0.133333	0	0	0.0666667	0	0	0	0
>ENA|AKU92154|AKU92154.1_1	Single-stranded DNA-binding protein	DRB_GR	t	GGTGGGSGGGGGGFGGGGSGGGGGGYGGGGSGGGGGGGGYGGGGGGSGGGYGGGRGSGGD	0	1	0	0	0	0	0.0166667	0	0.0166667	0.8	0	0	0	0	0	0	0	0	0.0166667	0.0833333	0.0166667	0	0	0.05
>ENA|AKU96534|AKU96534.1_1	Deoxyhypusine synthase	Other	e	KAAKKAGGAKAKAKKKTAAR	0	0	0	1	0.4	0	0	0	0	0.1	0	0	0.4	0	0	0	0	0	0.05	0	0.05	0	0	0
>ENA|AKU97125|AKU97125.1_1	ABC transporter, ATP-binding protein	Other	e	DESDEDEDDSDDEEEDER	0	0	0	1	0	0	0.444444	0.388889	0	0	0	0	0	0	0	0	0	0	0.0555556	0.111111	0	0	0	0
>ENA|AKU97284|AKU97284.1_1	Fe-S oxidoreductase	Other	t	KAAKEAAKAAAAEAAAAG	0	0	0	1	0.666667	0	0	0.111111	0	0.0555556	0	0	0.166667	0	0	0	0	0	0	0	0	0	0	0
>ENA|AKU98455|AKU98455.1_1	Lipopolysaccharide biosynthesis chain length determinant protein	Other	t	AAQATADAAAQAAAEAAAEAAAQAAAEAAA	0	0	0	1	0.733333	0	0.0333333	0.1	0	0	0	0	0	0	0	0	0	0.1	0	0	0.0333333	0	0	0
>ENA|AKU99047|AKU99047.1_1	Metallopeptidase	Other	t	PPPPPSPSPSPTAPPSVPASASSASSAPSS	0	0	0	1	0.166667	0	0	0	0	0	0	0	0	0	0	0	0.4	0	0	0.366667	0.0333333	0.0333333	0	0
>ENA|AKV00899|AKV00899.1_1	Single-stranded DNA-binding protein	DRB_GR	t	LAGRAGRGAGDEMGGGGGGGGGFGGGGGGGGGGGGGGFERRAPSR	0	1	0	0	0.0888889	0	0.0222222	0.0444444	0.0444444	0.6	0	0	0	0.0222222	0.0222222	0	0.0222222	0	0.111111	0.0222222	0	0	0	0
>ENA|AKV00965|AKV00965.1_1	GTPase Obg	Other	t	AAPKKAVKKAATKKAAPKKAATKKAAPKKA	0	0	0	1	0.4	0	0	0	0	0	0	0	0.4	0	0	0	0.1	0	0	0	0.0666667	0.0333333	0	0
>ENA|AKV01013|AKV01013.1_1	L-aspartate beta-decarboxylase	Other	t	KKQGGNGNGNGGKKKGG	0	0	0	1	0	0	0	0	0	0.470588	0	0	0.294118	0	0	0.176471	0	0.0588235	0	0	0	0	0	0
>ENA|AKV01056|AKV01056.1_1	Thiol peroxidase, Bcp-type	Other	t	KAAATKAAPKKAAAKPAAKKAAAAKPAKKV	0	0	0	1	0.5	0	0	0	0	0	0	0	0.333333	0	0	0	0.1	0	0	0	0.0333333	0.0333333	0	0
>ENA|AKV01231|AKV01231.1_1	Acetyltransferase component of pyruvate dehydrogenase complex	Other	e	KPAGGAAAPAAAPAAAPAAAPAPAPAAAPA	0	0	0	1	0.633333	0	0	0	0	0.0666667	0	0	0.0333333	0	0	0	0.266667	0	0	0	0	0	0	0
>ENA|AKV02376|AKV02376.1_1	60 kDa chaperonin	CHAP_GM	e	GGMGGMGGMGGMGDFDMD	1	0	0	0	0	0	0.166667	0	0.0555556	0.5	0	0	0	0	0.277778	0	0	0	0	0	0	0	0	0
>ENA|AKV02605|AKV02605.1_1	Polyribonucleotide nucleotidyltransferase	DRB_GR	e	GPRGGGDRGPRGGGDRGGPRGGGGGDRGPRGGGGGDRGPR	0	1	0	0	0	0	0.1	0	0	0.55	0	0	0	0	0	0	0.125	0	0.225	0	0	0	0	0
>ENA|AKV02773|AKV02773.1_1	Fe-S oxidoreductase	Other	t	PPANAQAAAPAAPGAQPAAQPAPAPAAQPA	0	0	0	1	0.5	0	0	0	0	0.0333333	0	0	0	0	0	0.0333333	0.3	0.133333	0	0	0	0	0	0
>ENA|AKV03356|AKV03356.1_1	RTX toxin	Other	t	GGGGFHGGGGGGGFHGGGGGGGHR	0	0	0	1	0	0	0	0	0.0833333	0.75	0.125	0	0	0	0	0	0	0	0.0416667	0	0	0	0	0
>ENA|AKV04241|AKV04241.1_1	Response regulator receiver protein	Other	t	APVAAAPAPAPAPTPAPAPIAPAPIAAAPA	0	0	0	1	0.5	0	0	0	0	0	0	0.0666667	0	0	0	0	0.366667	0	0	0	0.0333333	0.0333333	0	0
>ENA|AKX59257|AKX59257.1_1	Cell envelope biogenesis protein TolA	Other	e	RQKQAEAKAAAEAAQKAEQAKQQAAKQAAEQKAAEQKKAEEAKKA	0	0	0	1	0.4	0	0	0.155556	0	0	0	0	0.222222	0	0	0	0	0.2	0.0222222	0	0	0	0	0
>ENA|ALA24280|ALA24280.1_1	MFP transporter	Other	t	SATVTVSVSVSVKSQSS	0	0	0	1	0.0588235	0	0	0	0	0	0	0	0.0588235	0	0	0	0	0.0588235	0	0.411765	0.117647	0.294118	0	0
>ENA|ALA24512|ALA24512.1_1	Protein TolA	Other	t	AAAKAEQDQAEKKLAKAKAAEKQAALQAAK	0	0	0	1	0.433333	0	0.0333333	0.1	0	0	0	0	0.233333	0.0666667	0	0	0	0.133333	0	0	0	0	0	0
>ENA|ALA25501|ALA25501.1_1	von Willebrand factor type A domain protein	Other	t	QNKNQNKNQNKNQDKNQDKNQDKNQDKNQD	0	0	0	1	0	0	0.166667	0	0	0	0	0	0.233333	0	0	0.333333	0	0.266667	0	0	0	0	0	0
>ENA|ALE19181|ALE19181.1_1	DNA topoisomerase 1	DRB_KA	e	KKPARKAAAKKTTAKKTTAAKKTTAKAAAS	0	1	0	0	0.366667	0	0	0	0	0	0	0	0.333333	0	0	0	0.0333333	0	0.0333333	0.0333333	0.2	0	0	0
>ENA|ALH79300|ALH79300.1_1	Conjugal transfer protein TrbL	Other	e	AGAAAGTAVAAGATLAAGAAGATLAGGAVA	0	0	0	1	0.533333	0	0	0	0	0.233333	0	0	0	0.0666667	0	0	0	0	0	0	0.1	0.0666667	0	0
>ENA|ALH80302|ALH80302.1_1	Acetyltransferase component of pyruvate dehydrogenase complex	Other	e	GAPACAVAPAAAPAPVAPAAAAAPAAAGPI	0	0	0	1	0.566667	0.0333333	0	0	0	0.0666667	0	0.0333333	0	0	0	0	0.233333	0	0	0	0	0.0666667	0	0
>ENA|ALH81102|ALH81102.1_1	Acetyl-CoA carboxylase biotin carboxyl carrier protein subunit	Other	e	LTAAPVAYAAAPAPVAAPAAAAPAAPAAPA	0	0	0	1	0.6	0	0	0	0	0	0	0	0	0.0333333	0	0	0.233333	0	0	0	0.0333333	0.0666667	0	0.0333333
>ENA|ALH81108|ALH81108.1_1	Secretion protein HlyD	Other	t	GSGGGSGGSGGGRRGGGG	0	0	0	1	0	0	0	0	0	0.722222	0	0	0	0	0	0	0	0	0.111111	0.166667	0	0	0	0
>ENA|ALH81174|ALH81174.1_1	Sporulation protein	Other	t	AEAAKREKEAAAAKAKAEAEAKAKEEAAEK	0	0	0	1	0.466667	0	0	0.266667	0	0	0	0	0.233333	0	0	0	0	0	0.0333333	0	0	0	0	0
>ENA|ALH81755|ALH81755.1_1	1-acyl-sn-glycerol-3-phosphate acyltransferase	Other	e	AAKPAPKKAAAKKPPAKKKPPAKKPAAGKG	0	0	0	1	0.333333	0	0	0	0	0.0666667	0	0	0.366667	0	0	0	0.233333	0	0	0	0	0	0	0
>ENA|ALH82599|ALH82599.1_1	Thioredoxin	Other	t	PAPATPASPPVEPPPPAPAPVVEPAPPPPP	0	0	0	1	0.2	0	0	0.0666667	0	0	0	0	0	0	0	0	0.566667	0	0	0.0333333	0.0333333	0.1	0	0
>ENA|ALI32065|ALI32065.1_1	DEAD-box ATP-dependent RNA helicase CshA	DRB_GR	e	RNGGGYRGGRRDGGSRNGGGYRGRREGGRD	0	1	0	0	0	0	0.0666667	0.0333333	0	0.433333	0	0	0	0	0	0.0666667	0	0	0.3	0.0333333	0	0	0	0.0666667
>ENA|ALI33991|ALI33991.1_1	Putative membrane protein	Other	t	GLPAALALLALILHI	0	0	0	1	0.266667	0	0	0	0	0.0666667	0.0666667	0.133333	0	0.4	0	0	0.0666667	0	0	0	0	0	0	0
>ENA|ALI98246|ALI98246.1_1	Dihydrolipoamide acetyltransferase component of pyruvate dehydrogenase complex	Other	t	TAPQPAAAAPVAPQAPAPQAAAQPQAAPVA	0	0	0	1	0.466667	0	0	0	0	0	0	0	0	0	0	0	0.266667	0.166667	0	0	0.0333333	0.0666667	0	0
>ENA|ALI99685|ALI99685.1_1	Protein translocase subunit SecD	Other	t	ASSASLASAADTSASALTGAAAKDTSALAA	0	0	0	1	0.433333	0	0.0666667	0	0	0.0333333	0	0	0.0333333	0.1	0	0	0	0	0	0.233333	0.1	0	0	0
>ENA|ALI99737|ALI99737.1_1	Peptidase S46	Other	t	KKNETKIKKETKKQKS	0	0	0	1	0	0	0	0.125	0	0	0	0.0625	0.5	0	0	0.0625	0	0.0625	0	0.0625	0.125	0	0	0
>ENA|ALJ00256|ALJ00256.1_1	Acetyl-CoA carboxylase biotin carboxyl carrier protein subunit	Other	e	PAPAAAPPALPQAAPALSQAPAAPAAPAAP	0	0	0	1	0.5	0	0	0	0	0	0	0	0	0.0666667	0	0	0.333333	0.0666667	0	0.0333333	0	0	0	0
>ENA|ALJ00468|ALJ00468.1_1	Preprotein translocase subunit SecG	Other	t	GQAAPAPAPAAPAIPQQNAAPAGTATPAPA	0	0	0	1	0.433333	0	0	0	0	0.0666667	0	0.0333333	0	0	0	0.0333333	0.266667	0.1	0	0	0.0666667	0	0	0
>ENA|ALJ15743|ALJ15743.1_1	Flagellar motor protein MotA	Other	t	AAAPAKAAPAAAPKKA	0	0	0	1	0.625	0	0	0	0	0	0	0	0.1875	0	0	0	0.1875	0	0	0	0	0	0	0
>ENA|ALK87259|ALK87259.1_1	Protein TonB	Other	t	PPPAPVAPTPAPAPVAPAPAPAPVVKAEPV	0	0	0	1	0.3	0	0	0.0333333	0	0	0	0	0.0333333	0	0	0	0.433333	0	0	0	0.0333333	0.166667	0	0
>ENA|ALK87259|ALK87259.1_2	Protein TonB	Other	t	PPPPPPPPPPKNAPPPPPPAYVPPVDVQVT	0	0	0	1	0.0666667	0	0.0333333	0	0	0	0	0	0.0333333	0	0	0.0333333	0.6	0.0333333	0	0	0.0333333	0.133333	0	0.0333333
>ENA|ALK88026|ALK88026.1_1	Ribonuclease E	DRB_GR	t	GRREGGRDGGRESGRDGRRGGRDGRRGERS	0	1	0	0	0	0	0.1	0.1	0	0.366667	0	0	0	0	0	0	0	0	0.366667	0.0666667	0	0	0	0
>ENA|ALK88218|ALK88218.1_1	Motility protein B	Other	t	MAETDKAAPAATDEAAAAAEAAAAAAAAEA	0	0	0	1	0.633333	0	0.0666667	0.133333	0	0	0	0	0.0333333	0	0.0333333	0	0.0333333	0	0	0	0.0666667	0	0	0
>ENA|ALK88406|ALK88406.1_1	Acetyltransferase component of pyruvate dehydrogenase complex	Other	e	PAAAAVAAAPVAVASAPAAAQTPVAAAAAA	0	0	0	1	0.633333	0	0	0	0	0	0	0	0	0	0	0	0.133333	0.0333333	0	0.0333333	0.0333333	0.133333	0	0
>ENA|ALK88406|ALK88406.1_2	Acetyltransferase component of pyruvate dehydrogenase complex	Other	e	VEAAGAAAAPAAKAAPAAAVAAPAPVAAPV	0	0	0	1	0.6	0	0	0.0333333	0	0.0333333	0	0	0.0333333	0	0	0	0.166667	0	0	0	0	0.133333	0	0
>ENA|ALK89227|ALK89227.1_1	Membrane-bound lytic murein transglycosylase D	Other	t	APAKAAARGAKPAAKR	0	0	0	1	0.5	0	0	0	0	0.0625	0	0	0.1875	0	0	0	0.125	0	0.125	0	0	0	0	0
>ENA|ALK89685|ALK89685.1_1	Biotin carboxyl carrier protein of acetyl-CoA carboxylase	Other	e	QAAPVVAAPAPVAPAAPAVEAPPVVASAPA	0	0	0	1	0.433333	0	0	0.0333333	0	0	0	0	0	0	0	0	0.266667	0.0333333	0	0.0333333	0	0.2	0	0
>ENA|ALK89729|ALK89729.1_1	Tim44-like domain protein	Other	t	APQTPAAPAQNAAPTNAAKPAAAPAAAAPK	0	0	0	1	0.5	0	0	0	0	0	0	0	0.0666667	0	0	0.0666667	0.233333	0.0666667	0	0	0.0666667	0	0	0
>ENA|ALK90072|ALK90072.1_1	Ammonium transporter	Other	e	APAAVTAPAADAKPADAAPAPAAPAAAAAA	0	0	0	1	0.633333	0	0.0666667	0	0	0	0	0	0.0333333	0	0	0	0.2	0	0	0	0.0333333	0.0333333	0	0
>ENA|ALM06499|ALM06499.1_1	ATP-dependent zinc metalloprotease FtsH	Other	e	EKLKSEELPKEELES	0	0	0	1	0	0	0	0.4	0	0	0	0	0.2	0.2	0	0	0.0666667	0	0	0.133333	0	0	0	0
>ENA|ALM07878|ALM07878.1_1	30S ribosomal protein S3	DRB_KA	e	KGGKPEGGKKPRRRK	0	1	0	0	0	0	0	0.0666667	0	0.266667	0	0	0.333333	0	0	0	0.133333	0	0.2	0	0	0	0	0
>ENA|ALM08454|ALM08454.1_1	dTDP-4-dehydrorhamnose 3,5-epimerase	Other	t	LSKKDLKLPLLKELEL	0	0	0	1	0	0	0.0625	0.125	0	0	0	0	0.25	0.4375	0	0	0.0625	0	0	0.0625	0	0	0	0
>ENA|ALM81782|ALM81782.1_1	Dihydrolipoyllysine-residue succinyltransferase component of 2-oxoglutarate dehydrogenase complex	Other	t	RIDTAAKAAAAPATAPAAEAPKAAAAAAAAPAAAPAASSSAVASP	0	0	0	1	0.577778	0	0.0222222	0.0222222	0	0	0	0.0222222	0.0444444	0	0	0	0.133333	0	0.0222222	0.0888889	0.0444444	0.0222222	0	0
>ENA|ALM81933|ALM81933.1_1	Urease accessory protein UreE	MI_H	t	DHDHDHGHKHDHKHDHGHGHAHDHAHGHDH	0	0	1	0	0.0666667	0	0.233333	0	0	0.133333	0.5	0	0.0666667	0	0	0	0	0	0	0	0	0	0	0
>ENA|ALM83210|ALM83210.1_1	Chemotaxis protein CheA	Other	e	APAPVTQAPAPAAPAPVAAPVAAAAPAPAP	0	0	0	1	0.5	0	0	0	0	0	0	0	0	0	0	0	0.333333	0.0333333	0	0	0.0333333	0.1	0	0
>ENA|ALM83210|ALM83210.1_2	Chemotaxis protein CheA	Other	e	QAEPAAAAAAAPVAQAAAHEAAAVVAQASA	0	0	0	1	0.6	0	0	0.0666667	0	0	0.0333333	0	0	0	0	0	0.0666667	0.1	0	0.0333333	0	0.1	0	0
>ENA|ALM83212|ALM83212.1_1	Flagellar motor protein MotB	Other	t	ATATATGSTAAATVAPAAGAATSATAATTT	0	0	0	1	0.466667	0	0	0	0	0.0666667	0	0	0	0	0	0	0.0333333	0	0	0.0666667	0.333333	0.0333333	0	0
>ENA|ALM83245|ALM83245.1_1	Dihydrolipoyl dehydrogenase	Other	t	ELDAAAEAAAPAAAPKAAAPAAAEAPKMPAPPPAANAAPAASSAA	0	0	0	1	0.555556	0	0.0222222	0.0666667	0	0	0	0	0.0444444	0.0222222	0.0222222	0.0222222	0.2	0	0	0.0444444	0	0	0	0
>ENA|ALM83246|ALM83246.1_1	Acetyltransferase component of pyruvate dehydrogenase complex	Other	e	APAEAPKAQAAAAPAAKAEASAPAPAAAAP	0	0	0	1	0.6	0	0	0.0666667	0	0	0	0	0.0666667	0	0	0	0.2	0.0333333	0	0.0333333	0	0	0	0
>ENA|ALM83793|ALM83793.1_1	Glycogen debranching protein	Other	t	DRAAGSSDAAASGMAAADADADADADADAD	0	0	0	1	0.466667	0	0.3	0	0	0.0666667	0	0	0	0	0.0333333	0	0	0	0.0333333	0.1	0	0	0	0
>ENA|ALM83886|ALM83886.1_1	AMP-binding protein	Other	e	IPAPPAAPAAPAAEAAPATPPAPPAPATT	0	0	0	1	0.448276	0	0	0.0344828	0	0	0	0.0344828	0	0	0	0	0.37931	0	0	0	0.103448	0	0	0
>ENA|ALM84187|ALM84187.1_1	DNA-binding protein	DRB_KA	t	AKKAPAKKAVATKAAPAKKAAAPAKKAPAA	0	1	0	0	0.5	0	0	0	0	0	0	0	0.3	0	0	0	0.133333	0	0	0	0.0333333	0.0333333	0	0
>ENA|ALM84584|ALM84584.1_1	Multidrug transporter	Other	t	TTSSGTSSASGTGSGSSSSSSSGSSTANGS	0	0	0	1	0.0666667	0	0	0	0	0.2	0	0	0	0	0	0.0333333	0	0	0	0.533333	0.166667	0	0	0
>ENA|ALM85006|ALM85006.1_1	Multidrug transporter	Other	t	RARRAARRGDAAAGAPR	0	0	0	1	0.411765	0	0.0588235	0	0	0.117647	0	0	0	0	0	0	0.0588235	0	0.352941	0	0	0	0	0
>ENA|ALM85056|ALM85056.1_1	Cytochrome C	Other	e	QTAQAQAQAQTPPAAPANPAAAAAAPAQQA	0	0	0	1	0.5	0	0	0	0	0	0	0	0	0	0	0.0333333	0.166667	0.233333	0	0	0.0666667	0	0	0
>ENA|ALM85499|ALM85499.1_1	DNA topoisomerase	DRB_KA	e	GGAAAPAKAAAKTAAKKAPAKKAAAKKTATKTATKTATKTAAKKATKTATKTASKTATKT	0	1	0	0	0.383333	0	0	0	0	0.0333333	0	0	0.283333	0	0	0	0.0333333	0	0	0.0166667	0.25	0	0	0
>ENA|ALM85834|ALM85834.1_1	MFS transporter	Other	t	ASAAASVASAAAGSAAVAVAATAAAAATPT	0	0	0	1	0.6	0	0	0	0	0.0333333	0	0	0	0	0	0	0.0333333	0	0	0.133333	0.1	0.1	0	0
>ENA|ALM86346|ALM86346.1_2	Protein TolA	Other	t	PKPQPQPEPQPQTPPPPPPQPAPAPPPPTP	0	0	0	1	0.0666667	0	0	0.0333333	0	0	0	0	0.0333333	0	0	0	0.633333	0.166667	0	0	0.0666667	0	0	0
>ENA|ALM86700|ALM86700.1_1	Protein TonB	Other	t	KPKPKPKPKPQPKPQPKKVEPPPKPVETPP	0	0	0	1	0	0	0	0.0666667	0	0	0	0	0.3	0	0	0	0.466667	0.0666667	0	0	0.0333333	0.0666667	0	0
>ENA|ALN55692|ALN55692.1_1	Cytochrome C4	Other	e	APAPAAKPAAAPAPAQPAAPAEAPKPAAAP	0	0	0	1	0.533333	0	0	0.0333333	0	0	0	0	0.0666667	0	0	0	0.333333	0.0333333	0	0	0	0	0	0
>ENA|ALN55707|ALN55707.1_1	DNA topoisomerase 1	DRB_KA	t	PAKKAAAKKAPAKKAAKKVVKKAAAKTVAA	0	1	0	0	0.433333	0	0	0	0	0	0	0	0.366667	0	0	0	0.0666667	0	0	0	0.0333333	0.1	0	0
>ENA|ALN56804|ALN56804.1_1	Peptidase, M16 family	Other	t	PAAAAPAPAAAAPAAAKN	0	0	0	1	0.666667	0	0	0	0	0	0	0	0.0555556	0	0	0.0555556	0.222222	0	0	0	0	0	0	0
>ENA|ALN57548|ALN57548.1_1	TonB-dependent receptor	Other	t	LALALSALAAPALAADLAAADAAADAAAAD	0	0	0	1	0.6	0	0.133333	0	0	0	0	0	0	0.2	0	0	0.0333333	0	0	0.0333333	0	0	0	0
>ENA|ALN57843|ALN57843.1_1	Polyketide synthase pksM	Other	t	AAAPRAAPAAAYAAPAASVREAAPPAAAPA	0	0	0	1	0.6	0	0	0.0333333	0	0	0	0	0	0	0	0	0.2	0	0.0666667	0.0333333	0	0.0333333	0	0.0333333
>ENA|ALN58287|ALN58287.1_1	Cytochrome C family protein	Other	e	AAASAAAQDPAPAATAPAAAPATAAPAAAA	0	0	0	1	0.666667	0	0.0333333	0	0	0	0	0	0	0	0	0	0.166667	0.0333333	0	0.0333333	0.0666667	0	0	0
>ENA|ALN58716|ALN58716.1_1	Peptidase, M56 family	Other	t	AAAGVAPAAVAASAAPVAAAASGAAPAPAP	0	0	0	1	0.6	0	0	0	0	0.0666667	0	0	0	0	0	0	0.166667	0	0	0.0666667	0	0.1	0	0
>ENA|ALN59060|ALN59060.1_1	Single-stranded DNA-binding protein	DRB_GR	t	GGGERPARSAGGGGYGGGGGGGGSGGGYGG	0	1	0	0	0.0666667	0	0	0.0333333	0	0.666667	0	0	0	0	0	0	0.0333333	0	0.0666667	0.0666667	0	0	0	0.0666667
>ENA|ALN59824|ALN59824.1_1	Lytic murein transglycosylase B	Other	t	AAPAAAPAPAAKPQAPRP	0	0	0	1	0.5	0	0	0	0	0	0	0	0.0555556	0	0	0	0.333333	0.0555556	0.0555556	0	0	0	0	0
>ENA|ALN60455|ALN60455.1_1	Type III secretion protein, FliO-like	Other	t	IAACAPLAALAQAAAPAAKPAAAAAPAAAA	0	0	0	1	0.666667	0.0333333	0	0	0	0	0	0.0333333	0.0333333	0.0666667	0	0	0.133333	0.0333333	0	0	0	0	0	0
>ENA|ALN60461|ALN60461.1_1	Type III secretion apparatus protein	Other	t	APAAATATAGAAAPAAGNAAPAAATATTAP	0	0	0	1	0.6	0	0	0	0	0.0666667	0	0	0	0	0	0.0333333	0.133333	0	0	0	0.166667	0	0	0
>ENA|ALN60567|ALN60567.1_1	Efflux transporter, RND family, MFP subunit	Other	t	APAPAPAAPGAAAGAL	0	0	0	1	0.5625	0	0	0	0	0.125	0	0	0	0.0625	0	0	0.25	0	0	0	0	0	0	0
>ENA|ALO46622|ALO46622.1_1	TolA protein	Other	t	QQQRTLEQQRQQEQARQQEQARQQEQARQEEARRQEEARREEQRQ	0	0	0	1	0.111111	0	0	0.222222	0	0	0	0	0	0.0222222	0	0	0	0.4	0.222222	0	0.0222222	0	0	0
>ENA|ALP94539|ALP94539.1_1	Macrolide-specific efflux protein macA	Other	t	QMGMMPGGGGMPGGGGGMPGGGGPGGF	0	0	0	1	0	0	0	0	0.037037	0.592593	0	0	0	0	0.185185	0	0.148148	0.037037	0	0	0	0	0	0
>ENA|ALS76542|ALS76542.2_1	Protease Do	Other	t	EEVPEEVPEELPEEEPVEEEPVEEPAEEEM	0	0	0	1	0.0333333	0	0	0.566667	0	0	0	0	0	0.0333333	0.0333333	0	0.2	0	0	0	0	0.133333	0	0
>ENA|ALT76231|ALT76231.1_1	Potassium-transporting ATPase KdpC subunit	Other	t	AAPAAPAAASAASAG	0	0	0	1	0.666667	0	0	0	0	0.0666667	0	0	0	0	0	0	0.133333	0	0	0.133333	0	0	0	0
>ENA|ALT76314|ALT76314.1_1	Acetyltransferase component of pyruvate dehydrogenase complex	Other	e	TPAPAAAPVAAAAAPVAAAAPAAAAVAAPV	0	0	0	1	0.633333	0	0	0	0	0	0	0	0	0	0	0	0.2	0	0	0	0.0333333	0.133333	0	0
>ENA|ALT77898|ALT77898.1_1	Pseudouridine synthase	DRB_GR	t	RGGGGGRGGQGGNNGGGGRSGGGYGGRNR	0	1	0	0	0	0	0	0	0	0.62069	0	0	0	0	0	0.103448	0	0.0344828	0.172414	0.0344828	0	0	0	0.0344828
>ENA|ALT78183|ALT78183.1_1	Acetyl-CoA carboxylase biotin carboxyl carrier protein subunit	Other	e	QAVPQQAAPAAAAPAVAAAAPAAAPAAPAV	0	0	0	1	0.6	0	0	0	0	0	0	0	0	0	0	0	0.2	0.1	0	0	0	0.1	0	0
>ENA|ALV04690|ALV04690.1_1	Histidine kinase	Other	t	PPAPPVAEARAPRPA	0	0	0	1	0.333333	0	0	0.0666667	0	0	0	0	0	0	0	0	0.4	0	0.133333	0	0	0.0666667	0	0
>ENA|ALV04897|ALV04897.1_1	Ammonium transporter	Other	e	PVAAASAEASAPAAAPVAAPAAPAASAPAD	0	0	0	1	0.566667	0	0.0333333	0.0333333	0	0	0	0	0	0	0	0	0.2	0	0	0.1	0	0.0666667	0	0
>ENA|ALV05483|ALV05483.1_1	Lipoprotein	Other	t	AGSGASAEPSAAPASADAASAAAAAAPGDA	0	0	0	1	0.533333	0	0.0666667	0.0333333	0	0.1	0	0	0	0	0	0	0.1	0	0	0.166667	0	0	0	0
>ENA|ALV05624|ALV05624.1_1	TonB-dependent receptor	Other	t	PSGAASAAASPAAASAAASAAASAPDSKDP	0	0	0	1	0.5	0	0.0666667	0	0	0.0333333	0	0	0.0333333	0	0	0	0.133333	0	0	0.233333	0	0	0	0
>ENA|ALV05827|ALV05827.1_1	Acetyltransferase component of pyruvate dehydrogenase complex	Other	e	IEATGGAAAPAPAAAAAAPAAATASAPAPAAPAAAQAAAPADRQV	0	0	0	1	0.577778	0	0.0222222	0.0222222	0	0.0444444	0	0.0222222	0	0	0	0	0.155556	0.0444444	0.0222222	0.0222222	0.0444444	0.0222222	0	0
>ENA|ALV06039|ALV06039.1_1	Lipocalin family protein	Other	t	AVQPAAAPAALPAPSAP	0	0	0	1	0.470588	0	0	0	0	0	0	0	0	0.0588235	0	0	0.294118	0.0588235	0	0.0588235	0	0.0588235	0	0
>ENA|ALV06329|ALV06329.1_1	Protocatechuate 3,4-dioxygenase beta subunit	Other	t	LLGCGGGGSDDSSTSTSSSSGSSSSSSGSSGSTGTGSTGSSSCSV	0	0	0	1	0	0.0444444	0.0444444	0	0	0.244444	0	0	0	0.0444444	0	0	0	0	0	0.488889	0.111111	0.0222222	0	0
>ENA|ALV06413|ALV06413.1_1	DNA-binding protein	DRB_KA	t	PKAAARKAAAKPAAAAKPAKKAAKK	0	1	0	0	0.52	0	0	0	0	0	0	0	0.32	0	0	0	0.12	0	0.04	0	0	0	0	0
>ENA|ALV06888|ALV06888.1_1	ABC-type bacteriocin/lantibiotic exporter	Other	e	RPDAPAAAAAAPSSATASAAASATAAATAP	0	0	0	1	0.566667	0	0.0333333	0	0	0	0	0	0	0	0	0	0.133333	0	0.0333333	0.133333	0.1	0	0	0
>ENA|ALV07265|ALV07265.1_1	ABC transporter ATP-binding protein	Other	e	QADEAAAAAAASAKAAQ	0	0	0	1	0.647059	0	0.0588235	0.0588235	0	0	0	0	0.0588235	0	0	0	0	0.117647	0	0.0588235	0	0	0	0
>ENA|ALV07603|ALV07603.1_1	Amidohydrolase	Other	e	AATAAQSAAAAGDAAAPASGASAPAAAASA	0	0	0	1	0.633333	0	0.0333333	0	0	0.0666667	0	0	0	0	0	0	0.0666667	0.0333333	0	0.133333	0.0333333	0	0	0
>ENA|ALV07634|ALV07634.1_1	Pseudouridylate synthase	DRB_GR	t	GDRGGYGGDRGGYGGDRSGYGGDRGGYGGG	0	1	0	0	0	0	0.133333	0	0	0.566667	0	0	0	0	0	0	0	0	0.133333	0.0333333	0	0	0	0.133333
>ENA|ALV07637|ALV07637.1_1	ABC-type transport system, involved in lipoprotein release, permease component	Other	e	RLGLLLGEALLLGLAGAVLGLLLALGLAEL	0	0	0	1	0.166667	0	0	0.0666667	0	0.2	0	0	0	0.5	0	0	0	0	0.0333333	0	0	0.0333333	0	0
>ENA|ALV07785|ALV07785.1_1	Muramoyltetrapeptide carboxypeptidase	Other	t	QHGHDHDQHDHGHHDHKH	0	0	0	1	0	0	0.222222	0	0	0.111111	0.5	0	0.0555556	0	0	0	0	0.111111	0	0	0	0	0	0
>ENA|ALV07853|ALV07853.1_1	2-C-methyl-D-erythritol 4-phosphate cytidylyltransferase	Other	e	TLKDATAATAATAATAATAATAATAATAATAATAATAATAATAAT	0	0	0	1	0.6	0	0.0222222	0	0	0	0	0	0.0222222	0.0222222	0	0	0	0	0	0	0.333333	0	0	0
>ENA|ALV08079|ALV08079.1_1	Putative N-acetyltransferase	Other	t	IATPAAAATPAGATAPAAAAASAAPSAPSAPAADTAPAA	0	0	0	1	0.564103	0	0.025641	0	0	0.025641	0	0.025641	0	0	0	0	0.179487	0	0	0.0769231	0.102564	0	0	0
>ENA|ALV08220|ALV08220.1_1	Urease accessory protein UreE	MI_H	t	SHDHSHGHSHDHAHDHSHGHSHDHAHDHSHDHSHDHDHDHDHDHDHGHSHNH	0	0	1	0	0.0384615	0	0.230769	0	0	0.0576923	0.5	0	0	0	0	0.0192308	0	0	0	0.153846	0	0	0	0
>ENA|ALV08405|ALV08405.1_1	Outer membrane receptor for ferrienterochelin and colicins	Other	t	QTAPAPAPTPAAAPTPSAAPAPATAPTKAP	0	0	0	1	0.4	0	0	0	0	0	0	0	0.0333333	0	0	0	0.333333	0.0333333	0	0.0333333	0.166667	0	0	0
>ENA|ALV08510|ALV08510.1_1	Transferase	Other	t	SGPSSASPTTPSSSP	0	0	0	1	0.0666667	0	0	0	0	0.0666667	0	0	0	0	0	0	0.266667	0	0	0.466667	0.133333	0	0	0
>ENA|ALV08575|ALV08575.1_1	Chemotaxis protein CheA	Other	e	QISAAPVAAAAPVAAAAAAAAAAAPVIVPA	0	0	0	1	0.6	0	0	0	0	0	0	0.0666667	0	0	0	0	0.133333	0.0333333	0	0.0333333	0	0.133333	0	0
>ENA|ALV08601|ALV08601.1_1	Acetyl-CoA carboxylase, biotin carboxyl carrier protein	Other	e	VMQAAQPMVPAQAAAPAPAAGAAPAAAPAA	0	0	0	1	0.533333	0	0	0	0	0.0333333	0	0	0	0	0.0666667	0	0.2	0.1	0	0	0	0.0666667	0	0
>ENA|ALV08810|ALV08810.1_1	DSBA oxidoreductase	Other	t	TAASGAASGAASGVASGAAGGAASGAASGAASGAASGAANSGATG	0	0	0	1	0.444444	0	0	0	0	0.266667	0	0	0	0	0	0.0222222	0	0	0	0.2	0.0444444	0.0222222	0	0
>ENA|ALV08977|ALV08977.1_1	DNA topoisomerase	DRB_KA	e	ASAAAKPAKTAAKTAAKAPAKAASKTAAKA	0	1	0	0	0.533333	0	0	0	0	0	0	0	0.233333	0	0	0	0.0666667	0	0	0.0666667	0.1	0	0	0
>ENA|ALV08984|ALV08984.1_1	Zinc protease-like peptidase	Other	t	VAAPAAPATPAAPAAPASAPAKP	0	0	0	1	0.521739	0	0	0	0	0	0	0	0.0434783	0	0	0	0.304348	0	0	0.0434783	0.0434783	0.0434783	0	0
>ENA|ALV09028|ALV09028.1_1	Aminoglycoside phosphotransferase	Other	e	VTPAASTTSAASTTSAASATSAASAASASP	0	0	0	1	0.4	0	0	0	0	0	0	0	0	0	0	0	0.0666667	0	0	0.3	0.2	0.0333333	0	0
>ENA|ALV09210|ALV09210.1_1	Peptidase C13 family protein	Other	t	NSSVSSTSSASSTSSVASTSSESSKSSKAS	0	0	0	1	0.1	0	0	0.0333333	0	0	0	0	0.0666667	0	0	0.0333333	0	0	0	0.6	0.1	0.0666667	0	0
>ENA|ALV26602|ALV26602.1_1	Dihydrolipoyllysine-residue succinyltransferase component of 2-oxoglutarate dehydrogenase complex	Other	t	IAAGEGAAAAPAAKAEAPAPAAAPAAAAPAAAPASPSSMPPAPAA	0	0	0	1	0.555556	0	0	0.0444444	0	0.0444444	0	0.0222222	0.0222222	0	0.0222222	0	0.222222	0	0	0.0666667	0	0	0	0
>ENA|ALV28181|ALV28181.1_1	Chemotaxis protein	Other	e	PAPAPAAKAAAAPAAKPAAKAAPAPAKIEE	0	0	0	1	0.533333	0	0	0.0666667	0	0	0	0.0333333	0.133333	0	0	0	0.233333	0	0	0	0	0	0	0
>ENA|ALV28723|ALV28723.1_1	Pyruvate dehydrogenase	Other	t	ASAPAAAPAPAAPAPAAAAPAAAAPVPAQP	0	0	0	1	0.6	0	0	0	0	0	0	0	0	0	0	0	0.3	0.0333333	0	0.0333333	0	0.0333333	0	0
>ENA|ALV28724|ALV28724.1_1	Acetyltransferase component of pyruvate dehydrogenase complex	Other	e	PAAAPAKAEAAPAKAEAAAAPAASAPAAAA	0	0	0	1	0.666667	0	0	0.0666667	0	0	0	0	0.0666667	0	0	0	0.166667	0	0	0.0333333	0	0	0	0
>ENA|ALV28900|ALV28900.1_1	Single-stranded DNA-binding protein	DRB_GR	t	GGGGGGGGGALPDYGSGGGYEGGSSGGGGYGGGSSGGSGYGGGSG	0	1	0	0	0.0222222	0	0.0222222	0.0222222	0	0.644444	0	0	0	0.0222222	0	0	0.0222222	0	0	0.155556	0	0	0	0.0888889
>ENA|ALV29238|ALV29238.1_1	Peptidase S11	Other	t	PVPAPAPQAPVQAAAAAPAPAPAPVPVPAP	0	0	0	1	0.4	0	0	0	0	0	0	0	0	0	0	0	0.4	0.0666667	0	0	0	0.133333	0	0
>ENA|ALX48376|ALX48376.1_1	Penicillin-binding protein	Other	t	SGSEDNSESNNDNGNSEENNNNNNNEEDNE	0	0	0	1	0	0	0.1	0.233333	0	0.0666667	0	0	0	0	0	0.433333	0	0	0	0.166667	0	0	0	0
>ENA|ALX48708|ALX48708.1_1	Foldase protein PrsA	Other	t	EQQNSGQGQGQGQGQGQGQG	0	0	0	1	0	0	0	0.05	0	0.4	0	0	0	0	0	0.05	0	0.45	0	0.05	0	0	0	0
>ENA|ALX49123|ALX49123.1_1	60 kDa chaperonin	CHAP_GM	t	DGGGGAPDMGGMGGMGGMM	1	0	0	0	0.0526316	0	0.105263	0	0	0.526316	0	0	0	0	0.263158	0	0.0526316	0	0	0	0	0	0	0
>ENA|AMA62403|AMA62403.1_1	Sirohydrochlorin cobaltochelatase	MI_H	t	HHHHHDHDHGHHHHHHHHDHSHDHAHEHKE	0	0	1	0	0.0333333	0	0.133333	0.0666667	0	0.0333333	0.666667	0	0.0333333	0	0	0	0	0	0	0.0333333	0	0	0	0
>ENA|AMA63185|AMA63185.1_1	Peptide deformylase	Other	t	LTEEELEALYAEEEE	0	0	0	1	0.133333	0	0	0.533333	0	0	0	0	0	0.2	0	0	0	0	0	0	0.0666667	0	0	0.0666667
>ENA|AMA63247|AMA63247.1_1	Penicillin-binding, 1A family protein	Other	t	DNQNDNNNGNNNGNNGNNSNGNQNDNNNGN	0	0	0	1	0	0	0.1	0	0	0.166667	0	0	0	0	0	0.633333	0	0.0666667	0	0.0333333	0	0	0	0
>ENA|AMA63886|AMA63886.1_1	Transglutaminase-like superfamily protein	Other	t	KKKEEEKKQEEQKKQEEQKKEQPKKEQETK	0	0	0	1	0	0	0	0.333333	0	0	0	0	0.4	0	0	0	0.0333333	0.2	0	0	0.0333333	0	0	0
>ENA|AMB57550|AMB57550.1_1	Fe-S cluster assembly protein HesB	Other	t	AKVREAKKAAKAAAKKA	0	0	0	1	0.470588	0	0	0.0588235	0	0	0	0	0.352941	0	0	0	0	0	0.0588235	0	0	0.0588235	0	0
>ENA|AMB59383|AMB59383.1_1	DNA topoisomerase 1	DRB_KA	t	KGPAPKKTAAKKAPAKKAPAKKAAAKKPAA	0	1	0	0	0.4	0	0	0	0	0.0333333	0	0	0.366667	0	0	0	0.166667	0	0	0	0.0333333	0	0	0
>ENA|AMB60531|AMB60531.1_1	Aminopeptidase	Other	e	GNHGNNNSNNGNHGNGNNGNGNHGNNGNGG	0	0	0	1	0	0	0	0	0	0.366667	0.1	0	0	0	0	0.5	0	0	0	0.0333333	0	0	0	0
>ENA|AMK23477|AMK23477.1_1	Conjugal transfer protein TrbL	Other	e	AGAAAGTALAAGGALAGGAAAARLGVGAAA	0	0	0	1	0.533333	0	0	0	0	0.266667	0	0	0	0.1	0	0	0	0	0.0333333	0	0.0333333	0.0333333	0	0
>ENA|AMK23590|AMK23590.1_1	DNA topoisomerase 1	DRB_KA	t	APAKKAAAKKPAAKKAPAKKKVAAE	0	1	0	0	0.44	0	0	0.04	0	0	0	0	0.36	0	0	0	0.12	0	0	0	0	0.04	0	0
>ENA|AMK55837|AMK55837.1_1	1,4-alpha-glucan branching enzyme	Other	e	EAAPAKKADAKAKKEAKA	0	0	0	1	0.444444	0	0.0555556	0.111111	0	0	0	0	0.333333	0	0	0	0.0555556	0	0	0	0	0	0	0
>ENA|AMK75889|AMK75889.1_1	Sugar transporter	Other	t	QIRIIGRIGGGGGGGGGGGGGGGGGGGGVG	0	0	0	1	0	0	0	0	0	0.733333	0	0.133333	0	0	0	0	0	0.0333333	0.0666667	0	0	0.0333333	0	0
>ENA|AMK76577|AMK76577.1_1	Bilirubin oxidase	Other	e	GGMGGMGGMGGMGGMGGMGGGMMMEMAHPI	0	0	0	1	0.0333333	0	0	0.0333333	0	0.5	0.0333333	0.0333333	0	0	0.333333	0	0.0333333	0	0	0	0	0	0	0
>ENA|AMK78714|AMK78714.1_1	Flagellar motor protein MotB	Other	t	QQGYPQQTYPQQGYPQQNQQYQQYPQQQYQQPYYQQQ	0	0	0	1	0	0	0	0	0	0.0540541	0	0	0	0	0	0.027027	0.135135	0.540541	0	0	0.027027	0	0	0.216216
>ENA|AML50068|AML50068.1_1	60 kDa chaperonin	CHAP_GM	t	APAGAGGGGMPDMGGMGGMM	1	0	0	0	0.15	0	0.05	0	0	0.45	0	0	0	0	0.25	0	0.1	0	0	0	0	0	0	0
>ENA|AMM21228|AMM21228.1_1	Alpha-ketoglutarate decarboxylase	Other	e	PAASSTASPAAAAPAPAAPAASTPPTPASA	0	0	0	1	0.466667	0	0	0	0	0	0	0	0	0	0	0	0.266667	0	0	0.166667	0.1	0	0	0
>ENA|AMM22532|AMM22532.1_1	Phosphomannomutase	Other	t	FGGGAAAGGAAAGGADATSGGAGAGGAGAD	0	0	0	1	0.4	0	0.0666667	0	0.0333333	0.433333	0	0	0	0	0	0	0	0	0	0.0333333	0.0333333	0	0	0
>ENA|AMM22566|AMM22566.1_1	Glycosyl transferase	Other	t	GFGGGGGGVGGGGFGGGSGGPGRSSAAAGG	0	0	0	1	0.1	0	0	0	0.0666667	0.633333	0	0	0	0	0	0	0.0333333	0	0.0333333	0.1	0	0.0333333	0	0
>ENA|AMM22568|AMM22568.1_1	L-aspartate oxidase	Other	t	GGADGGADGGADGGADGGADGGADGGADRT	0	0	0	1	0.233333	0	0.233333	0	0	0.466667	0	0	0	0	0	0	0	0	0.0333333	0	0.0333333	0	0	0
>ENA|AMM33234|AMM33234.1_1	2-oxoglutarate dehydrogenase, E1 subunit	Other	e	AAPAQPPAAQPAAPAAPSPAPAAQPAPAAP	0	0	0	1	0.5	0	0	0	0	0	0	0	0	0	0	0	0.366667	0.1	0	0.0333333	0	0	0	0
>ENA|AMM34434|AMM34434.1_1	TM2 domain protein	Other	t	KAKADADAKAKADADAAAKAKADAAAKAAA	0	0	0	1	0.6	0	0.166667	0	0	0	0	0	0.233333	0	0	0	0	0	0	0	0	0	0	0
>ENA|AMM72017|AMM72017.1_1	Acyl transferase	Other	e	SAAPSAPAPSPAPSNAPSNAPSNAPSNAPS	0	0	0	1	0.3	0	0	0	0	0	0	0	0	0	0	0.133333	0.3	0	0	0.266667	0	0	0	0
>ENA|AMM83465|AMM83465.1_1	Urease accessory protein UreE	MI_H	t	HHHDHGHAHGDHHHH	0	0	1	0	0.0666667	0	0.133333	0	0	0.133333	0.666667	0	0	0	0	0	0	0	0	0	0	0	0	0
>ENA|AMM83848|AMM83848.1_1	Acetyl-CoA carboxylase biotin carboxyl carrier protein subunit	Other	e	APQQAMAYAPAPAAAPAAAAPQPAAAEAPA	0	0	0	1	0.566667	0	0	0.0333333	0	0	0	0	0	0	0.0333333	0	0.233333	0.1	0	0	0	0	0	0.0333333
>ENA|AMN39600|AMN39600.1_1	Transmembrane signal peptide protein	Other	t	GSSSSSDFGGGSSGGGDSGGGGGGGGGSGW	0	0	0	1	0	0	0.0666667	0	0.0333333	0.566667	0	0	0	0	0	0	0	0	0	0.3	0	0	0.0333333	0
>ENA|AMN39844|AMN39844.1_1	Nickel/cobalt efflux system	MI_H	t	HDHHHDHAHHDHAHDHGHDHDHHHHDHGHHHGHGHDHHHHGEDEH	0	0	1	0	0.0444444	0	0.2	0.0444444	0	0.111111	0.6	0	0	0	0	0	0	0	0	0	0	0	0	0
>ENA|AMN41542|AMN41542.1_1	Peptidase C14, caspase catalytic subunit p20	Other	t	VARPAPPPRPAPPPVAAARPAPPPPPRPAP	0	0	0	1	0.266667	0	0	0	0	0	0	0	0	0	0	0	0.533333	0	0.133333	0	0	0.0666667	0	0
>ENA|AMN42385|AMN42385.1_1	Acetyltransferase component of pyruvate dehydrogenase complex	Other	e	AAQAPAPAKAEAPKPAAAPAAAPAAPAPQP	0	0	0	1	0.533333	0	0	0.0333333	0	0	0	0	0.0666667	0	0	0	0.3	0.0666667	0	0	0	0	0	0
>ENA|AMN44585|AMN44585.1_1	Beta-propeller domain-containing protein, methanol dehydrogenase	Other	e	GGGGFSGGGGSSGGGGASGSW	0	0	0	1	0.047619	0	0	0	0.047619	0.619048	0	0	0	0	0	0	0	0	0	0.238095	0	0	0.047619	0
>ENA|AMN45592|AMN45592.1_1	Acyl-CoA transferase	Other	e	LRRREARKARRAQAQRA	0	0	0	1	0.294118	0	0	0.0588235	0	0	0	0	0.0588235	0.0588235	0	0	0	0.117647	0.411765	0	0	0	0	0
>ENA|AMN46712|AMN46712.1_1	Biopolymer transporter ExbB	Other	e	AGAATGAAARSATATAARK	0	0	0	1	0.526316	0	0	0	0	0.105263	0	0	0.0526316	0	0	0	0	0	0.105263	0.0526316	0.157895	0	0	0
>ENA|AMN47827|AMN47827.1_1	Acetyl-CoA carboxylase	Other	e	YAYAAPPAPLAAAPPAAPAAAPPLAAKADH	0	0	0	1	0.5	0	0.0333333	0	0	0	0.0333333	0	0.0333333	0.0666667	0	0	0.266667	0	0	0	0	0	0	0.0666667
>ENA|AMO70726|AMO70726.1_1	50S ribosomal protein L21	DRB_KA	e	AAPKKEAAPAEEKPAAKAKAAPAEKAPAEKAPAKKAAAKTESKPAAAKKAPAKKPAAKKPAAKKED	0	1	0	0	0.409091	0	0.0151515	0.106061	0	0	0	0	0.287879	0	0	0	0.151515	0	0	0.0151515	0.0151515	0	0	0
>ENA|AMO71742|AMO71742.1_1	DNA topoisomerase 1	DRB_KA	e	KKAAPKKKPAAKKKPATKKKPAAKKKPAAKKTPAKAKAK	0	1	0	0	0.307692	0	0	0	0	0	0	0	0.487179	0	0	0	0.153846	0	0	0	0.0512821	0	0	0
>ENA|AMO72384|AMO72384.1_1	Single-stranded DNA-binding protein	DRB_GR	t	GGQGGGSNDGWGGGAPSGGGSGGGSGGGWGQTGGGPGGGQGGGAF	0	1	0	0	0.0444444	0	0.0222222	0	0.0222222	0.622222	0	0	0	0	0	0.0222222	0.0444444	0.0666667	0	0.0888889	0.0222222	0	0.0444444	0
>ENA|AMO72986|AMO72986.1_1	Membrane protein insertase YidC	Other	t	MAKEAEEKAKKAAADKAEA	0	0	0	1	0.421053	0	0.0526316	0.210526	0	0	0	0	0.263158	0	0.0526316	0	0	0	0	0	0	0	0	0
>ENA|AMQ04926|AMQ04926.1_1	Membrane protein insertase YidC	Other	t	KEVKEVKEVKEVKEVKEVKEVKEVKKIDTK	0	0	0	1	0	0	0.0333333	0.266667	0	0	0	0.0333333	0.366667	0	0	0	0	0	0	0	0.0333333	0.266667	0	0
>ENA|AMQ07129|AMQ07129.1_1	Penicillin-binding protein	Other	t	KDNEQKKDKENKKDKEDKKNKEKNKDKDKDKDKDKDRDKDKNKDKDKDKDKDRGKDKDKDKDKDKDKDKDRDDD	0	0	0	1	0	0	0.378378	0.0540541	0	0.0135135	0	0	0.432432	0	0	0.0675676	0	0.0135135	0.0405405	0	0	0	0	0
>ENA|AMQ08157|AMQ08157.1_1	Glycine/betaine ABC transporter permease	Other	t	ALLKALKAELKLMKLK	0	0	0	1	0.1875	0	0	0.0625	0	0	0	0	0.3125	0.375	0.0625	0	0	0	0	0	0	0	0	0
>ENA|AMV16329|AMV16329.1_1	Ammonia channel	Other	e	AAAAPAASETPAAPAAPSAEAASAAAPAAA	0	0	0	1	0.633333	0	0	0.0666667	0	0	0	0	0	0	0	0	0.166667	0	0	0.1	0.0333333	0	0	0
>ENA|AMV16752|AMV16752.1_1	Asparagine synthetase 1	Other	e	APSSSPPPSPPPSPPPSPSLSLV	0	0	0	1	0.0434783	0	0	0	0	0	0	0	0	0.0869565	0	0	0.478261	0	0	0.347826	0	0.0434783	0	0
>ENA|AMV17716|AMV17716.1_1	Outer membrane efflux protein	Other	t	PAAPPVDPVPPKPAPPAVP	0	0	0	1	0.210526	0	0.0526316	0	0	0	0	0	0.0526316	0	0	0	0.526316	0	0	0	0	0.157895	0	0
>ENA|AMV17798|AMV17798.1_1	Serine/threonine-protein kinase PrkC	Other	t	APGKPAAAKSPAAPAAPKPTAKAPAAKAPA	0	0	0	1	0.466667	0	0	0	0	0.0333333	0	0	0.166667	0	0	0	0.266667	0	0	0.0333333	0.0333333	0	0	0
>ENA|AMV17798|AMV17798.1_2	Serine/threonine-protein kinase PrkC	Other	t	APAPKAPAPTPPAPKPASKPAAAAVPPAPK	0	0	0	1	0.366667	0	0	0	0	0	0	0	0.133333	0	0	0	0.4	0	0	0.0333333	0.0333333	0.0333333	0	0
>ENA|AMV17971|AMV17971.1_1	Outer membrane protein (OmpH-like)	Other	t	PAAAPARSASAPAGAPR	0	0	0	1	0.470588	0	0	0	0	0.0588235	0	0	0	0	0	0	0.235294	0	0.117647	0.117647	0	0	0	0
>ENA|AMV18498|AMV18498.1_1	Macrolide export protein MacA	Other	t	PGPGGAPGGPGAPAGPGGSSGPGPNGSPGE	0	0	0	1	0.1	0	0	0.0333333	0	0.433333	0	0	0	0	0	0.0333333	0.3	0	0	0.1	0	0	0	0
>ENA|AMV18688|AMV18688.1_1	Cytochrome o ubiquinol oxidase subunit III	Other	e	GGSADSHSHGHGGHGSHGGHGHQGGDGHHG	0	0	0	1	0.0333333	0	0.0666667	0	0	0.433333	0.3	0	0	0	0	0	0	0.0333333	0	0.133333	0	0	0	0
>ENA|AMV18851|AMV18851.1_1	Biotin carboxyl carrier protein of acetyl-CoA carboxylase	Other	e	IPLPAAPMAHAAPAPVAAAPAAAAPAAPAA	0	0	0	1	0.566667	0	0	0	0	0	0.0333333	0.0333333	0	0.0333333	0.0333333	0	0.266667	0	0	0	0	0.0333333	0	0
>ENA|AMV19101|AMV19101.1_1	Extracellular serine protease	Other	t	TGGGGGGLGGSGGSASASGAGGGGLYGNGG	0	0	0	1	0.1	0	0	0	0	0.6	0	0	0	0.0666667	0	0.0333333	0	0	0	0.133333	0.0333333	0	0	0.0333333
>ENA|AMV19790|AMV19790.1_1	Twitching mobility protein	Other	t	DDEDGDEDDEDEDEDEDEDKH	0	0	0	1	0	0	0.52381	0.333333	0	0.047619	0.047619	0	0.047619	0	0	0	0	0	0	0	0	0	0	0
>ENA|AMV19880|AMV19880.1_1	Biopolymer transport protein ExbB	Other	e	PAGGGAPAAAPASPAQ	0	0	0	1	0.4375	0	0	0	0	0.1875	0	0	0	0	0	0	0.25	0.0625	0	0.0625	0	0	0	0
>ENA|AMV19891|AMV19891.1_1	Outer membrane porin HofQ	Other	t	TGGAGTATAGTTGGGTTGTAGTAGTAGAGG	0	0	0	1	0.233333	0	0	0	0	0.433333	0	0	0	0	0	0	0	0	0	0	0.333333	0	0	0
>ENA|AMV20130|AMV20130.1_1	Serine/threonine-protein kinase PknB	Other	t	YGMPGYPPGYPMPMPGMMPGMPPGGMPGMGFPGMPFPGMPGMPGP	0	0	0	1	0	0	0	0	0.0444444	0.288889	0	0	0	0	0.244444	0	0.355556	0	0	0	0	0	0	0.0666667
>ENA|AMV20130|AMV20130.1_2	Serine/threonine-protein kinase PknB	Other	t	APPRPAAPAAAQPAPVPAKAAPPKAAPAPP	0	0	0	1	0.433333	0	0	0	0	0	0	0	0.0666667	0	0	0	0.4	0.0333333	0.0333333	0	0	0.0333333	0	0
>ENA|AMV20914|AMV20914.1_1	Alpha/beta hydrolase family protein	Other	e	APATTTAPTPAAPAGF	0	0	0	1	0.375	0	0	0	0.0625	0.0625	0	0	0	0	0	0	0.25	0	0	0	0.25	0	0	0
>ENA|AMV20969|AMV20969.1_1	Biopolymer transport protein ExbB	Other	e	EAAPAAPAPAAAPAAPAPGPGGTTAAPATE	0	0	0	1	0.466667	0	0	0.0666667	0	0.1	0	0	0	0	0	0	0.266667	0	0	0	0.1	0	0	0
>ENA|AMV20995|AMV20995.1_1	Serine/threonine-protein kinase PknB	Other	t	ASPSGTGSGVSGSGSGSGSGSGSGSGSGPG	0	0	0	1	0.0333333	0	0	0	0	0.433333	0	0	0	0	0	0	0.0666667	0	0	0.4	0.0333333	0.0333333	0	0
>ENA|AMV21977|AMV21977.1_1	Serine/threonine-protein kinase pkn1	Other	t	VVAPAPPPVAAPAPAAPAAAPMAAAAPASA	0	0	0	1	0.533333	0	0	0	0	0	0	0	0	0	0.0333333	0	0.3	0	0	0.0333333	0	0.1	0	0
>ENA|AMV22152|AMV22152.1_1	Periplasmic serine endoprotease DegP	Other	t	TPAPAPAPAPKPAPSP	0	0	0	1	0.3125	0	0	0	0	0	0	0	0.0625	0	0	0	0.5	0	0	0.0625	0.0625	0	0	0
>ENA|AMV22226|AMV22226.1_1	Putative inner membrane protein	Other	t	AAPAPAPTAGAPPASPA	0	0	0	1	0.470588	0	0	0	0	0.0588235	0	0	0	0	0	0	0.352941	0	0	0.0588235	0.0588235	0	0	0
>ENA|AMV28868|AMV28868.1_1	Polyribonucleotide nucleotidyltransferase	DRB_GR	t	GGDRDRGDRGDRGGRGGDRGGRGGPRGGGRRD	0	1	0	0	0	0	0.1875	0	0	0.46875	0	0	0	0	0	0	0.03125	0	0.3125	0	0	0	0	0
>ENA|AMV29128|AMV29128.1_2	ECF RNA polymerase sigma factor SigE	DRB_GR	e	GGGGFGGGGSSPGGGGFGGSGGNFPGGGGGSGGFGGNFGGGGGGS	0	1	0	0	0	0	0	0	0.111111	0.688889	0	0	0	0	0	0.0444444	0.0444444	0	0	0.111111	0	0	0	0
>ENA|AMV29853|AMV29853.1_1	Twitching mobility protein	Other	t	DDDDEEGGGDEDEDDDDDDDDEE	0	0	0	1	0	0	0.608696	0.26087	0	0.130435	0	0	0	0	0	0	0	0	0	0	0	0	0	0
>ENA|AMV30968|AMV30968.1_1	Putative efflux pump periplasmic linker TtgA	Other	t	DDDDDDDDDDDDDDDDDDDDHEHPSKGHAS	0	0	0	1	0.0333333	0	0.666667	0.0333333	0	0.0333333	0.1	0	0.0333333	0	0	0	0.0333333	0	0	0.0666667	0	0	0	0
>ENA|AMV31547|AMV31547.1_1	FtsX-like permease family protein	Other	t	GGRGNRSGGRGSGRGGPGGGGPGRGGQGGG	0	0	0	1	0	0	0	0	0	0.633333	0	0	0	0	0	0.0333333	0.0666667	0.0333333	0.166667	0.0666667	0	0	0	0
>ENA|AMV31907|AMV31907.1_1	ECF RNA polymerase sigma factor SigE	DRB_GR	e	PMGGMGGGMGGMFGGAM	0	1	0	0	0.0588235	0	0	0	0.0588235	0.529412	0	0	0	0	0.294118	0	0.0588235	0	0	0	0	0	0	0
>ENA|AMV32391|AMV32391.1_1	DNA topoisomerase 1	DRB_KA	t	TAKKATKKATTSKGTKAAKKTATKKAKATK	0	1	0	0	0.266667	0	0	0	0	0.0333333	0	0	0.4	0	0	0	0	0	0	0.0333333	0.266667	0	0	0
>ENA|AMV32731|AMV32731.1_2	Extracellular serine protease	Other	t	GNGGEFGGGGGGGRYEDGGNGGFGGGGGGT	0	0	0	1	0	0	0.0333333	0.0666667	0.0666667	0.666667	0	0	0	0	0	0.0666667	0	0	0.0333333	0	0.0333333	0	0	0.0333333
>ENA|AMV33165|AMV33165.1_1	Prolipoprotein diacylglyceryl transferase	Other	t	GQQDQQRQQDQQRQQDQQRQQDQQRQQDQQ	0	0	0	1	0	0	0.166667	0	0	0.0333333	0	0	0	0	0	0	0	0.666667	0.133333	0	0	0	0	0
>ENA|AMV33392|AMV33392.1_1	EF hand	Other	t	GEGRGRGPEGRGPEGRGPEGRGPEGRGPEGRGPGRPPEGRPGPGG	0	0	0	1	0	0	0	0.155556	0	0.422222	0	0	0	0	0	0	0.222222	0	0.2	0	0	0	0	0
>ENA|AMV33715|AMV33715.1_1	Dihydrolipoamide acetyltransferase component of pyruvate dehydrogenase complex	Other	e	ASGAAAPAPAKAPAPAAAAPTPQPAAAPAP	0	0	0	1	0.533333	0	0	0	0	0.0333333	0	0	0.0333333	0	0	0	0.3	0.0333333	0	0.0333333	0.0333333	0	0	0
>ENA|AMV35055|AMV35055.1_1	Polyribonucleotide nucleotidyltransferase	DRB_GR	t	GGDRGGDRGGDRGSSGGSGGGGGGFRRGGGRGRSRGGSGGGSGGGGGRSSGGDRGGDRGGDRR	0	1	0	0	0	0	0.0952381	0	0.015873	0.555556	0	0	0	0	0	0	0	0	0.206349	0.126984	0	0	0	0
>ENA|AMV71017|AMV71017.1_1	60 kDa chaperonin	CHAP_GM	e	KDAGMGGMPGGMGDMGGMGGMGGMGGMM	1	0	0	0	0.0357143	0	0.0714286	0	0	0.5	0	0	0.0357143	0	0.321429	0	0.0357143	0	0	0	0	0	0	0
>ENA|AMV73507|AMV73507.1_1	DNA topoisomerase 1	DRB_KA	t	KSKAASKKKPAKKTK	0	1	0	0	0.2	0	0	0	0	0	0	0	0.533333	0	0	0	0.0666667	0	0	0.133333	0.0666667	0	0	0
>ENA|AMW35391|AMW35391.1_1	ATPase	Other	e	SAKPAPAAEEPAAAPPEAEKPAAAKPPAAAKEPPKEAAKAAAPAA	0	0	0	1	0.466667	0	0	0.133333	0	0	0	0	0.133333	0	0	0	0.244444	0	0	0.0222222	0	0	0	0
>ENA|AMX00997|AMX00997.1_1	Spore coat protein	Other	t	DDEEEWDFKDESSSSSSSSSSSSSSSGLESSSFG	0	0	0	1	0	0	0.117647	0.147059	0.0588235	0.0588235	0	0	0.0294118	0.0294118	0	0	0	0	0	0.529412	0	0	0.0294118	0
>ENA|AMX03032|AMX03032.1_1	Chitinase	Other	e	LIGQCASDSGSSSSSSSSGSSSGSGSGSGSGSGSSSGGERLGGYF	0	0	0	1	0.0222222	0.0222222	0.0222222	0.0222222	0.0222222	0.288889	0	0.0222222	0	0.0444444	0	0	0	0.0222222	0.0222222	0.466667	0	0	0	0.0222222
>ENA|AMX03735|AMX03735.1_1	Energy transducer TonB	Other	t	LPKPKPKPKPKPKPKPAEKKKPEKKPPELK	0	0	0	1	0.0333333	0	0	0.1	0	0	0	0	0.433333	0.0666667	0	0	0.366667	0	0	0	0	0	0	0
>ENA|AMY08187|AMY08187.1_1	Serine/threonine-protein kinase PknB	Other	t	AARAAREAQEQAAREAQERAAREAQEREAA	0	0	0	1	0.433333	0	0	0.233333	0	0	0	0	0	0	0	0	0	0.133333	0.2	0	0	0	0	0
>ENA|AMY08187|AMY08187.1_2	Serine/threonine-protein kinase PknB	Other	t	AQEAAARAAREAQERAAREAEEREAARREQ	0	0	0	1	0.4	0	0	0.266667	0	0	0	0	0	0	0	0	0	0.1	0.233333	0	0	0	0	0
>ENA|AMY08187|AMY08187.1_3	Serine/threonine-protein kinase PknB	Other	t	EAAAQEAAARAAREAQEQAAREAQERAARE	0	0	0	1	0.466667	0	0	0.233333	0	0	0	0	0	0	0	0	0	0.133333	0.166667	0	0	0	0	0
>ENA|AMY08378|AMY08378.1_1	Putative acetyltransferase	Other	t	EGGGRTEEGGGRREEGRGKREEGGGGRGRK	0	0	0	1	0	0	0	0.233333	0	0.433333	0	0	0.0666667	0	0	0	0	0	0.233333	0	0.0333333	0	0	0
>ENA|AMY11201|AMY11201.1_1	Outer membrane protein	Other	t	AAPAQPAPAQPAPAQPAAPAARPAPRPFPA	0	0	0	1	0.433333	0	0	0	0.0333333	0	0	0	0	0	0	0	0.366667	0.1	0.0666667	0	0	0	0	0
>ENA|AMY11330|AMY11330.1_1	Regulatory protein BlaR1	Other	t	PPVPPVPTVAHAAHVAPVPPAPPAPPAAPA	0	0	0	1	0.3	0	0	0	0	0	0.0666667	0	0	0	0	0	0.433333	0	0	0	0.0333333	0.166667	0	0
>ENA|AMY12364|AMY12364.1_1	Outer membrane receptor for ferrienterochelin and colicins	Other	t	GGGGPVIMRGGPGGGGPGGGGGMMGGPMGG	0	0	0	1	0	0	0	0	0	0.633333	0	0.0333333	0	0	0.133333	0	0.133333	0	0.0333333	0	0	0.0333333	0	0
>ENA|AMY69298|AMY69298.1_1	TRAP dicarboxylate transporter, DctM subunit	Other	t	AGGLGGGLGGGLGGGLGGGLGAPGAAPAPA	0	0	0	1	0.2	0	0	0	0	0.533333	0	0	0	0.166667	0	0	0.1	0	0	0	0	0	0	0
>ENA|AMY69449|AMY69449.1_1	Sec-independent protein translocase protein TatB	Other	t	AAKAKPAAPKAEAAAAAAAADAPAPKRKRA	0	0	0	1	0.566667	0	0.0333333	0.0333333	0	0	0	0	0.166667	0	0	0	0.133333	0	0.0666667	0	0	0	0	0
>ENA|AMY69646|AMY69646.1_1	Citrate transporter	Other	e	LVVVVSLPLLLLVWPL	0	0	0	1	0	0	0	0	0	0	0	0	0	0.4375	0	0	0.125	0	0	0.0625	0	0.3125	0.0625	0
>ENA|AMY69716|AMY69716.1_1	Single-stranded DNA-binding protein	DRB_GR	t	GESYGGGSSGGYGGASSGGGGRSGGGGGGA	0	1	0	0	0.0666667	0	0	0.0333333	0	0.6	0	0	0	0	0	0	0	0	0.0333333	0.2	0	0	0	0.0666667
>ENA|AMY70023|AMY70023.1_1	Preprotein translocase subunit SecG	Other	t	PPPASDAPAAPPAAD	0	0	0	1	0.4	0	0.133333	0	0	0	0	0	0	0	0	0	0.4	0	0	0.0666667	0	0	0	0
>ENA|AMY71916|AMY71916.1_1	Acetyl-coenzyme A carboxylase carboxyl transferase subunit beta	Other	e	APVAAAPAAAEKPAAKP	0	0	0	1	0.529412	0	0	0.0588235	0	0	0	0	0.117647	0	0	0	0.235294	0	0	0	0	0.0588235	0	0
>ENA|ANB16097|ANB16097.1_1	Phosphoglycerol transferase	Other	t	AAEEAAAAPAAAAAAQP	0	0	0	1	0.705882	0	0	0.117647	0	0	0	0	0	0	0	0	0.117647	0.0588235	0	0	0	0	0	0
>ENA|ANB16496|ANB16496.1_1	DNA topoisomerase 1	DRB_KA	t	AAAKKAPAKKTAAKKAAKKTTAKKAPAKKA	0	1	0	0	0.433333	0	0	0	0	0	0	0	0.4	0	0	0	0.0666667	0	0	0	0.1	0	0	0
>ENA|ANB16855|ANB16855.1_1	Single-stranded DNA-binding protein	DRB_GR	t	MQMLGGGGAGGGGGEGGYGGGGSGGGGGGG	0	1	0	0	0.0333333	0	0	0.0333333	0	0.733333	0	0	0	0.0333333	0.0666667	0	0	0.0333333	0	0.0333333	0	0	0	0.0333333
>ENA|ANB17460|ANB17460.1_1	Dihydrolipoamide acetyltransferase component of pyruvate dehydrogenase complex	Other	t	IEAAAAAATPAAEAAPAVAPAAPAAAAPAS	0	0	0	1	0.633333	0	0	0.0666667	0	0	0	0.0333333	0	0	0	0	0.166667	0	0	0.0333333	0.0333333	0.0333333	0	0
>ENA|ANB18349|ANB18349.1_1	Phosphoenolpyruvate carboxykinase [GTP]	Other	t	LAALAAAAPAPARAAAG	0	0	0	1	0.647059	0	0	0	0	0.0588235	0	0	0	0.117647	0	0	0.117647	0	0.0588235	0	0	0	0	0
>ENA|ANB19327|ANB19327.1_1	Membrane-like protein	Other	t	GSASGGGGFSGGGGGGGGGGGR	0	0	0	1	0.0454545	0	0	0	0.0454545	0.727273	0	0	0	0	0	0	0	0	0.0454545	0.136364	0	0	0	0
>ENA|ANC32062|ANC32062.1_1	Penicillin-binding protein 1A	Other	t	EDPGNGGGPGGGEGGGGEGD	0	0	0	1	0	0	0.1	0.15	0	0.6	0	0	0	0	0	0.05	0.1	0	0	0	0	0	0	0
>ENA|ANC32273|ANC32273.1_1	DNA-binding protein HU	DRB_KA	t	GSSGGKKSTKKGKKK	0	1	0	0	0	0	0	0	0	0.266667	0	0	0.466667	0	0	0	0	0	0	0.2	0.0666667	0	0	0
>ENA|ANC32685|ANC32685.1_1	Resuscitation-promoting factor Rpf2	Other	t	PVEESTSGSSGSSSSSSSSSSGSSSSGGSA	0	0	0	1	0.0333333	0	0	0.0666667	0	0.166667	0	0	0	0	0	0	0.0333333	0	0	0.633333	0.0333333	0.0333333	0	0
>ENA|ANC32908|ANC32908.1_1	Multifunctional 2-oxoglutarate metabolism enzyme	Other	t	ASSSPAAPAAPATPAASAAPASSPAPAQPA	0	0	0	1	0.466667	0	0	0	0	0	0	0	0	0	0	0	0.266667	0.0333333	0	0.2	0.0333333	0	0	0
>ENA|ANC43800|ANC43800.1_1	DNA-directed DNA polymerase	DRB_GR	e	GGGSGGFNGGGGFNGGGGGGFGRRNGSGNG	0	1	0	0	0	0	0	0	0.1	0.633333	0	0	0	0	0	0.133333	0	0	0.0666667	0.0666667	0	0	0	0
>ENA|ANC44236|ANC44236.1_1	Histone	DRB_KA	t	AKKPVAKKAAAAKKPVAKKAVAAKKPVAKKAAAAKKPAAKKVAAKKPVAKKAAVKKVAAKKPVAKKAAVKKVAAKKPVAKKAAVKKVAAKKPVAKKAAVKKVAAKKPAAKKAAVKKVAAKKPAAKKVAAKKPAAKKAAAKPAAKKPAAAKKPAVKKVAAKPAAAP	0	1	0	0	0.393939	0	0	0	0	0	0	0	0.375758	0	0	0	0.0969697	0	0	0	0	0.133333	0	0
>ENA|ANC44601|ANC44601.1_1	Cytochrome C	Other	e	AAPAQPAPAASGASAAAPASGAPAADAGAA	0	0	0	1	0.566667	0	0.0333333	0	0	0.1	0	0	0	0	0	0	0.166667	0.0333333	0	0.1	0	0	0	0
>ENA|ANE22831|ANE22831.1_1	Cell shape-determining protein MreC	Other	e	STTSSSSSSSSSSTSSSSSSE	0	0	0	1	0	0	0	0.047619	0	0	0	0	0	0	0	0	0	0	0	0.809524	0.142857	0	0	0
>ENA|ANE23071|ANE23071.1_1	Serine/threonine protein kinase	Other	t	PASSSSSSSSSSGSSSDSSSSNSSSSSSSSSN	0	0	0	1	0.03125	0	0.03125	0	0	0.03125	0	0	0	0	0	0.0625	0.03125	0	0	0.8125	0	0	0	0
>ENA|ANE23509|ANE23509.1_1	Cell division protein FtsW	Other	e	RRSSERPRSSSTRPRNTSSSRSSRSTQRSRRRR	0	0	0	1	0	0	0	0.030303	0	0	0	0	0	0	0	0.030303	0.0606061	0.030303	0.393939	0.363636	0.0909091	0	0	0
>ENA|ANE49516|ANE49516.1_1	DNA topoisomerase 1	DRB_KA	e	TAAKKAAPKKAAAKKSSKK	0	1	0	0	0.368421	0	0	0	0	0	0	0	0.421053	0	0	0	0.0526316	0	0	0.105263	0.0526316	0	0	0
>ENA|ANE50569|ANE50569.1_1	Acetyltransferase component of pyruvate dehydrogenase complex	Other	e	PQAQAPQQAQAQPQAAAPQQAAAAPQPVAS	0	0	0	1	0.4	0	0	0	0	0	0	0	0	0	0	0	0.2	0.333333	0	0.0333333	0	0.0333333	0	0
>ENA|ANE52598|ANE52598.1_1	Sec-independent protein translocase protein TatA	Other	t	TTTSPTPTTTTTQQP	0	0	0	1	0	0	0	0	0	0	0	0	0	0	0	0	0.2	0.133333	0	0.0666667	0.6	0	0	0
>ENA|ANG61588|ANG61588.1_1	Fatty acid desaturase	Other	t	SAAAAPSAAPASPAPEMA	0	0	0	1	0.5	0	0	0.0555556	0	0	0	0	0	0	0.0555556	0	0.222222	0	0	0.166667	0	0	0	0
>ENA|ANG61921|ANG61921.1_1	Acetyltransferase component of pyruvate dehydrogenase complex	Other	e	AASAPQAQAQAPAAAPAAAPAPAAAPAVAG	0	0	0	1	0.6	0	0	0	0	0.0333333	0	0	0	0	0	0	0.2	0.1	0	0.0333333	0	0.0333333	0	0
>ENA|ANG61921|ANG61921.1_2	Acetyltransferase component of pyruvate dehydrogenase complex	Other	e	EVAGSAAVAAPAAAPAAAPAAAAAPVAAPA	0	0	0	1	0.633333	0	0	0.0333333	0	0.0333333	0	0	0	0	0	0	0.166667	0	0	0.0333333	0	0.1	0	0
>ENA|ANG61921|ANG61921.1_3	Acetyltransferase component of pyruvate dehydrogenase complex	Other	e	LETGAAAAPEASATAAPAAAAPAPAPAAAPAAPAAAAAAASVEEV	0	0	0	1	0.577778	0	0	0.0888889	0	0.0222222	0	0	0	0.0222222	0	0	0.155556	0	0	0.0444444	0.0444444	0.0444444	0	0
>ENA|ANG63955|ANG63955.1_1	Iron-sulfur cluster-binding protein	Other	t	QQAQQKQQQSPQEQQS	0	0	0	1	0.0625	0	0	0.0625	0	0	0	0	0.0625	0	0	0	0.0625	0.625	0	0.125	0	0	0	0
>ENA|ANG64954|ANG64954.1_1	Probable GTP-binding protein EngB	Other	t	DAADFDADYDDDLDDDA	0	0	0	1	0.235294	0	0.588235	0	0.0588235	0	0	0	0	0.0588235	0	0	0	0	0	0	0	0	0	0.0588235
>ENA|ANH66360|ANH66360.1_1	Acetyltransferase component of pyruvate dehydrogenase complex	Other	e	AAPAPAQAAAAPAPAAASAPASAPAAAPAD	0	0	0	1	0.633333	0	0.0333333	0	0	0	0	0	0	0	0	0	0.233333	0.0333333	0	0.0666667	0	0	0	0
>ENA|ANH66360|ANH66360.1_2	Acetyltransferase component of pyruvate dehydrogenase complex	Other	e	PAPAAAAPAPAPQAAPAAAPAAAPAAAPAA	0	0	0	1	0.666667	0	0	0	0	0	0	0	0	0	0	0	0.3	0.0333333	0	0	0	0	0	0
>ENA|ANH66361|ANH66361.1_1	Dihydrolipoyl dehydrogenase	Other	t	PAPAASAPAPAPAAPAAAPAAAPAAPAPQA	0	0	0	1	0.6	0	0	0	0	0	0	0	0	0	0	0	0.333333	0.0333333	0	0.0333333	0	0	0	0
>ENA|ANH66511|ANH66511.1_1	Muramoyltetrapeptide carboxypeptidase	Other	t	HAHDHGHGHDHDGHDHHDH	0	0	0	1	0.0526316	0	0.263158	0	0	0.157895	0.526316	0	0	0	0	0	0	0	0	0	0	0	0	0
>ENA|ANH66610|ANH66610.1_1	DNA-binding protein	DRB_KA	t	PKAAARKAAAKPAKAPKAAAAKPAKKAAKK	0	1	0	0	0.5	0	0	0	0	0	0	0	0.333333	0	0	0	0.133333	0	0.0333333	0	0	0	0	0
>ENA|ANH70550|ANH70550.1_1	Pseudouridine synthase	DRB_GR	t	GGRRGGGGGGGGGGGGGRGRR	0	1	0	0	0	0	0	0	0	0.761905	0	0	0	0	0	0	0	0	0.238095	0	0	0	0	0
>ENA|ANH80420|ANH80420.1_1	50S ribosomal protein L22	DRB_KA	e	KKKAAAKKSTKESKKA	0	1	0	0	0.25	0	0	0.0625	0	0	0	0	0.5	0	0	0	0	0	0	0.125	0.0625	0	0	0
>ENA|ANH81010|ANH81010.1_1	DNA topoisomerase 1	DRB_KA	e	AAKKTAAKKTTVKKAAAKKKTGK	0	1	0	0	0.304348	0	0	0	0	0.0434783	0	0	0.434783	0	0	0	0	0	0	0	0.173913	0.0434783	0	0
>ENA|ANH83800|ANH83800.1_1	Serine hydrolase	Other	t	VIKKAHTTKKTKTTKKK	0	0	0	1	0.0588235	0	0	0	0	0	0.0588235	0.0588235	0.470588	0	0	0	0	0	0	0	0.294118	0.0588235	0	0
>ENA|ANH84077|ANH84077.1_1	Collagen-binding protein	Other	e	PPGEGRMPGGGGPPGGGPMF	0	0	0	1	0	0	0	0.05	0.05	0.45	0	0	0	0	0.1	0	0.3	0	0.05	0	0	0	0	0
>ENA|ANI89269|ANI89269.1_1	Histone	DRB_KA	t	MATAKKAAAPKKAVKKAAPKKAAAPKKAAPKKAAAPKKAAAPKKAVKKAAPKKAAAPKKAAPKKAAAPKKAAAPKKAAKKAAPKKAAK	0	1	0	0	0.443182	0	0	0	0	0	0	0	0.375	0	0.0113636	0	0.136364	0	0	0	0.0113636	0.0227273	0	0
>ENA|ANK79719|ANK79719.1_1	30S ribosomal protein S6	DRB_GR	e	SRGGGRDAGRGGRGGPRGDRDRGPRGDRDR	0	1	0	0	0.0333333	0	0.166667	0	0	0.366667	0	0	0	0	0	0	0.0666667	0	0.333333	0.0333333	0	0	0	0
>ENA|ANK80557|ANK80557.1_1	4-hydroxy-3-methylbut-2-en-1-yl diphosphate synthase (flavodoxin)	Other	e	AAIEAAKEAEKADAA	0	0	0	1	0.533333	0	0.0666667	0.2	0	0	0	0.0666667	0.133333	0	0	0	0	0	0	0	0	0	0	0
>ENA|ANK82991|ANK82991.1_1	Single-stranded DNA-binding protein	DRB_GR	t	GSGGGDDGGYGDGGGGYGGGGRSGGAGGGS	0	1	0	0	0.0333333	0	0.1	0	0	0.666667	0	0	0	0	0	0	0	0	0.0333333	0.1	0	0	0	0.0666667
>ENA|ANO51279|ANO51279.1_1	2-oxoglutarate dehydrogenase E1 component	Other	e	AAKSKQAAKKARKSK	0	0	0	1	0.333333	0	0	0	0	0	0	0	0.4	0	0	0	0	0.0666667	0.0666667	0.133333	0	0	0	0
>ENA|ANO51718|ANO51718.1_1	50S ribosomal protein L21	DRB_KA	e	AKPKAAAAKPAAEKPAAKKAAAKKPAAKKADADKPAAKKTAKKKV	0	1	0	0	0.422222	0	0.0444444	0.0222222	0	0	0	0	0.355556	0	0	0	0.111111	0	0	0	0.0222222	0.0222222	0	0
>ENA|ANO52288|ANO52288.1_1	Acetyl-CoA carboxylase, biotin carboxyl carrier protein	Other	e	PAPAAQPAPAPAPAAPAAAPAAASPAEPEE	0	0	0	1	0.5	0	0	0.1	0	0	0	0	0	0	0	0	0.333333	0.0333333	0	0.0333333	0	0	0	0
>ENA|ANP44858|ANP44858.1_1	Glycerol kinase	Other	t	WRAAVAGALAAAKAA	0	0	0	1	0.6	0	0	0	0	0.0666667	0	0	0.0666667	0.0666667	0	0	0	0	0.0666667	0	0	0.0666667	0.0666667	0
>ENA|ANP45126|ANP45126.1_1	Dihydrolipoamide acetyltransferase component of pyruvate dehydrogenase complex	Other	t	PPPPPPQAKAPPPAPPAQPAPKPKIKAPAG	0	0	0	1	0.233333	0	0	0	0	0.0333333	0	0.0333333	0.133333	0	0	0	0.5	0.0666667	0	0	0	0	0	0
>ENA|ANP47632|ANP47632.1_1	DNA topoisomerase 1	DRB_KA	t	KKAPAPKKAAAKSANKPAAKKAPAKKASKKA	0	1	0	0	0.387097	0	0	0	0	0	0	0	0.387097	0	0	0.0322581	0.129032	0	0	0.0645161	0	0	0	0
>ENA|ANP47823|ANP47823.1_1	30S ribosomal protein S5	DRB_GR	e	GPGGGAGRGPGGPGGGRGPGGGQGRGPRRD	0	1	0	0	0.0333333	0	0.0333333	0	0	0.566667	0	0	0	0	0	0	0.166667	0.0333333	0.166667	0	0	0	0	0
>ENA|ANP71718|ANP71718.1_1	Methanol dehydrogenase	Other	t	GGGGGGGMFGGGGGFGGMGGGGGRRSSGGG	0	0	0	1	0	0	0	0	0.0666667	0.733333	0	0	0	0	0.0666667	0	0	0	0.0666667	0.0666667	0	0	0	0
>ENA|ANP71900|ANP71900.1_1	ABC transporter ATP-binding protein	Other	e	GAARTAATKAAAAKSAAARAAATSARTAAAAAARAAAVAAASADA	0	0	0	1	0.644444	0	0.0222222	0	0	0.0222222	0	0	0.0444444	0	0	0	0	0	0.0888889	0.0666667	0.0888889	0.0222222	0	0
>ENA|ANP72396|ANP72396.1_1	Penicillin-binding protein	Other	t	PPAPPAPEPPAPEPPAPEPPAPEPPAPEPP	0	0	0	1	0.2	0	0	0.166667	0	0	0	0	0	0	0	0	0.633333	0	0	0	0	0	0	0
>ENA|ANP73433|ANP73433.1_1	Outer membrane phospholipase A	Other	t	AVQAAAAEADRVAVEVAAAQAAAEAQAAAE	0	0	0	1	0.566667	0	0.0333333	0.133333	0	0	0	0	0	0	0	0	0	0.1	0.0333333	0	0	0.133333	0	0
>ENA|ANP73879|ANP73879.1_1	50S ribosomal protein L15	DRB_KA	e	AAKKAAAPKATTTKAAAAKAPAKTAAAKKA	0	1	0	0	0.533333	0	0	0	0	0	0	0	0.266667	0	0	0	0.0666667	0	0	0	0.133333	0	0	0
>ENA|ANP74404|ANP74404.1_1	Collagen triple helix repeat protein	Other	e	EPTTPPTTPPTTPEPTAPPTPEPTTAPTPE	0	0	0	1	0.0666667	0	0	0.133333	0	0	0	0	0	0	0	0	0.433333	0	0	0	0.366667	0	0	0
>ENA|ANS77399|ANS77399.1_1	Glycerol kinase	Other	t	DEDAEAAEEAAEEAADA	0	0	0	1	0.470588	0	0.176471	0.352941	0	0	0	0	0	0	0	0	0	0	0	0	0	0	0	0
>ENA|ANS77681|ANS77681.1_1	ABC transporter, ATP-binding protein	Other	e	AARAAATGDAAAAGAAAGDAPR	0	0	0	1	0.590909	0	0.0909091	0	0	0.136364	0	0	0	0	0	0	0.0454545	0	0.0909091	0	0.0454545	0	0	0
>ENA|ANS79196|ANS79196.1_1	Protocatechuate 3,4-dioxygenase beta subunit	Other	t	GAGGGGQGGPGGQGVPGGQGGPPPGG	0	0	0	1	0.0384615	0	0	0	0	0.615385	0	0	0	0	0	0	0.192308	0.115385	0	0	0	0.0384615	0	0
>ENA|ANS79307|ANS79307.1_1	Single-stranded DNA-binding protein	DRB_GR	t	QRGQGGSGGGWQGGGQQGGQGGQQGGQGGYSGGNAGGQQGGSGNQ	0	1	0	0	0.0222222	0	0	0	0	0.533333	0	0	0	0	0	0.0444444	0	0.266667	0.0222222	0.0666667	0	0	0.0222222	0.0222222
>ENA|ANS80630|ANS80630.1_1	DNA-binding protein HU	DRB_KA	t	VKGGKKKGKGKKNKAKKKKKDG	0	1	0	0	0.0454545	0	0.0454545	0	0	0.227273	0	0	0.590909	0	0	0.0454545	0	0	0	0	0	0.0454545	0	0
>ENA|ANT60312|ANT60312.1_1	ATPase	Other	e	PGQQGQPGQQQGQQHGQQQGQPGQGQQGQQQGPGQQQSQGQGEGQ	0	0	0	1	0	0	0	0.0222222	0	0.311111	0.0222222	0	0	0	0	0	0.0888889	0.533333	0	0.0222222	0	0	0	0
>ENA|ANT61718|ANT61718.1_1	DNA topoisomerase 1	DRB_KA	t	KAAKKGTKKKAAPKKTAAKKTTAKKTTAKK	0	1	0	0	0.266667	0	0	0	0	0.0333333	0	0	0.466667	0	0	0	0.0333333	0	0	0	0.2	0	0	0
>ENA|ANU44896|ANU44896.2_1	Efflux transporter periplasmic adaptor subunit	Other	t	GMGGPPGGGGNMGGGNMGGGNRGGSEGGRQ	0	0	0	1	0	0	0	0.0333333	0	0.566667	0	0	0	0	0.1	0.1	0.0666667	0.0333333	0.0666667	0.0333333	0	0	0	0
>ENA|ANU45106|ANU45106.2_1	DNA topoisomerase	DRB_KA	e	FPKKKGSGKSGKGSGKQK	0	1	0	0	0	0	0	0	0.0555556	0.277778	0	0	0.388889	0	0	0	0.0555556	0.0555556	0	0.166667	0	0	0	0
>ENA|ANU45434|ANU45434.2_1	Sulfurtransferase	Other	t	TAQAAAESTAADTTAADAAADTTQADAAGT	0	0	0	1	0.466667	0	0.133333	0.0333333	0	0.0333333	0	0	0	0	0	0	0	0.0666667	0	0.0333333	0.233333	0	0	0
>ENA|ANU46083|ANU46083.2_1	BMP family ABC transporter substrate-binding protein	Other	e	TAAAATTAAEAETTAAAEGAETETAEAPAT	0	0	0	1	0.466667	0	0	0.2	0	0.0333333	0	0	0	0	0	0	0.0333333	0	0	0	0.266667	0	0	0
>ENA|ANU47887|ANU47887.2_1	Peptidylprolyl isomerase	Other	t	PAEETTAAEETAAAEETTAAEETAAAEETTAPAETTAPAETTAAETTAAQ	0	0	0	1	0.38	0	0	0.26	0	0	0	0	0	0	0	0	0.06	0.02	0	0	0.28	0	0	0
>ENA|ANU50389|ANU50389.2_1	Spore surface glycoprotein BclB	Other	t	RGATGPTGPTGPTGPTGPTGRTGATGATGP	0	0	0	1	0.1	0	0	0	0	0.333333	0	0	0	0	0	0	0.2	0	0.0666667	0	0.3	0	0	0
>ENA|ANU53751|ANU53751.2_1	Oxaloacetate decarboxylase gamma chain	Other	t	AGAGKAAPAPAPAAPAAAAPAAAAAAPQPN	0	0	0	1	0.6	0	0	0	0	0.0666667	0	0	0.0333333	0	0	0.0333333	0.233333	0.0333333	0	0	0	0	0	0
>ENA|ANU55212|ANU55212.2_1	Chemotaxis protein CheC	Other	e	AAAPAPAAPAVQPPAAPAQQPVAAQPGAQA	0	0	0	1	0.466667	0	0	0	0	0.0333333	0	0	0	0	0	0	0.266667	0.166667	0	0	0	0.0666667	0	0
>ENA|ANU74750|ANU74750.2_1	Protein kinase	Other	t	SDNDEDEDDDDYGYDDEDDEDDDEGDDDNG	0	0	0	1	0	0	0.566667	0.166667	0	0.1	0	0	0	0	0	0.0666667	0	0	0	0.0333333	0	0	0	0.0666667
>ENA|ANU75224|ANU75224.2_1	Tyrosine protein kinase	Other	t	TGSYYGKKYGGYYGNKYGGYY	0	0	0	1	0	0	0	0	0	0.333333	0	0	0.142857	0	0	0.047619	0	0	0	0.047619	0.047619	0	0	0.380952
>ENA|ANW95247|ANW95247.1_1	Dihydrolipoamide acetyltransferase component of pyruvate dehydrogenase complex	Other	e	FGKASAPAPKAAPAAEAPKAAAAPAPAKTE	0	0	0	1	0.466667	0	0	0.0666667	0.0333333	0.0333333	0	0	0.133333	0	0	0	0.2	0	0	0.0333333	0.0333333	0	0	0
>ENA|ANW96895|ANW96895.1_1	Acetyl-CoA carboxylase biotin carboxyl carrier protein subunit	Other	e	QAAPLSMAAPVAQAAPAPAAPAAAAPEAPA	0	0	0	1	0.533333	0	0	0.0333333	0	0	0	0	0	0.0333333	0.0333333	0	0.233333	0.0666667	0	0.0333333	0	0.0333333	0	0
>ENA|ANW97513|ANW97513.1_1	DNA topoisomerase 1	DRB_KA	t	KNAPKKKTRAKKAPVKKTTKKK	0	1	0	0	0.136364	0	0	0	0	0	0	0	0.5	0	0	0.0454545	0.0909091	0	0.0454545	0	0.136364	0.0454545	0	0
>ENA|BAC09895|BAC09895.2_1	Tlr2343 protein	Other	t	QEGQPQGGEQQGQGQQPQQQ	0	0	0	1	0	0	0	0.1	0	0.25	0	0	0	0	0	0	0.1	0.55	0	0	0	0	0	0
>ENA|BAC24399|BAC24399.3_1	Tetraacyldisaccharide 4'-kinase	Other	t	KIIIFKFKNKKNNIFNKI	0	0	0	1	0	0	0	0	0.166667	0	0	0.277778	0.333333	0	0	0.222222	0	0	0	0	0	0	0	0
>ENA|BAC46882|BAC46882.2_1	Conjugal transfer protein	Other	e	AAGGIVAAGAGLAAGGAGLAGGAIAGGARG	0	0	0	1	0.4	0	0	0	0	0.4	0	0.0666667	0	0.0666667	0	0	0	0	0.0333333	0	0	0.0333333	0	0
>ENA|BAC48973|BAC48973.2_1	Efflux protein	Other	t	SIKSDSSFSSSSTSSTSSSSSSSSTSTAIY	0	0	0	1	0.0333333	0	0.0333333	0	0.0333333	0	0	0.0666667	0.0333333	0	0	0	0	0	0	0.633333	0.133333	0	0	0.0333333
>ENA|BAC50044|BAC50044.2_1	Acetyltransferase component of pyruvate dehydrogenase complex	Other	e	AAAPAPATAPAAPKAAPPPAAAPAPQAAAP	0	0	0	1	0.566667	0	0	0	0	0	0	0	0.0333333	0	0	0	0.333333	0.0333333	0	0	0.0333333	0	0	0
>ENA|BAC50672|BAC50672.2_1	ABC transporter	Other	e	EDDLEDDEDEDDEEE	0	0	0	1	0	0	0.466667	0.466667	0	0	0	0	0	0.0666667	0	0	0	0	0	0	0	0	0	0
>ENA|BAC52310|BAC52310.2_1	Bsr7045 protein	Other	e	VVLVVLVVLLLLGKL	0	0	0	1	0	0	0	0	0	0.0666667	0	0	0.0666667	0.466667	0	0	0	0	0	0	0	0.4	0	0
>ENA|BAC53019|BAC53019.2_1	Nickel/cobalt efflux system	MI_H	t	GHHHHREAHDHHDHDHHDHGHAHHDHGHDH	0	0	1	0	0.0666667	0	0.2	0.0333333	0	0.1	0.566667	0	0	0	0	0	0	0	0.0333333	0	0	0	0	0
>ENA|BAD41145|BAD41145.1_1	Dihydrolipoamide acetyltransferase component of pyruvate dehydrogenase complex	Other	t	PAAPPAAAAAPAGVAAPAPAGVAASAPAAP	0	0	0	1	0.566667	0	0	0	0	0.0666667	0	0	0	0	0	0	0.266667	0	0	0.0333333	0	0.0666667	0	0
>ENA|BAD71935|BAD71935.1_1	Permease of the major facilitator superfamily	Other	t	PPPGGPGGSPPGSAPPGGGGGPGG	0	0	0	1	0.0416667	0	0	0	0	0.5	0	0	0	0	0	0	0.375	0	0	0.0833333	0	0	0	0
>ENA|BAE49026|BAE49026.1_1	TPR repeat SEL1 subfamily	Other	t	AAEARPAAAAVAAAPAPAEAMAAAPLPPPP	0	0	0	1	0.533333	0	0	0.0666667	0	0	0	0	0	0.0333333	0.0333333	0	0.266667	0	0.0333333	0	0	0.0333333	0	0
>ENA|BAE49309|BAE49309.1_1	Basal-body rod modification protein FlgD	Other	e	LQGSSNNSSSSSGSSSTGQ	0	0	0	1	0	0	0	0	0	0.157895	0	0	0	0.0526316	0	0.105263	0	0.105263	0	0.526316	0.0526316	0	0	0
>ENA|BAE49317|BAE49317.1_1	Phosphoglycerate kinase	Other	t	GTGCGCGAGGAGGCG	0	0	0	1	0.133333	0.2	0	0	0	0.6	0	0	0	0	0	0	0	0	0	0	0.0666667	0	0	0
>ENA|BAE51121|BAE51121.1_1	Pyruvate dehydrogenase E1 component, beta subunit	Other	t	APAPAAAPVAAPAAAAPVAAPPAVAPAPEE	0	0	0	1	0.533333	0	0	0.0666667	0	0	0	0	0	0	0	0	0.3	0	0	0	0	0.1	0	0
>ENA|BAE51122|BAE51122.1_1	Acetyltransferase component of pyruvate dehydrogenase complex	Other	e	AAIKAGPAKPAAAPAAIVAPAAKSAPAPAA	0	0	0	1	0.533333	0	0	0	0	0.0333333	0	0.0666667	0.1	0	0	0	0.2	0	0	0.0333333	0	0.0333333	0	0
>ENA|BAE51122|BAE51122.1_2	Acetyltransferase component of pyruvate dehydrogenase complex	Other	e	SAISAAPAPKAAAPAAAAAPVTAAAPVAAP	0	0	0	1	0.566667	0	0	0	0	0	0	0.0333333	0.0333333	0	0	0	0.2	0	0	0.0666667	0.0333333	0.0666667	0	0
>ENA|BAE51981|BAE51981.1_1	Permease of the major facilitator superfamily	Other	t	QRKSAAASAAAAQAASN	0	0	0	1	0.529412	0	0	0	0	0	0	0	0.0588235	0	0	0.0588235	0	0.117647	0.0588235	0.176471	0	0	0	0
>ENA|BAE52596|BAE52596.1_1	Predicted O-linked N-acetylglucosamine transferase	Other	t	AAKAAAPAKGKAKKAK	0	0	0	1	0.5	0	0	0	0	0.0625	0	0	0.375	0	0	0	0.0625	0	0	0	0	0	0	0
>ENA|BAE52766|BAE52766.1_1	Dihydrolipoyllysine-residue succinyltransferase component of 2-oxoglutarate dehydrogenase complex	Other	t	LGAAGAAAAPAPKAAAPAPAAAPAAAGVMP	0	0	0	1	0.566667	0	0	0	0	0.1	0	0	0.0333333	0.0333333	0.0333333	0	0.2	0	0	0	0	0.0333333	0	0
>ENA|BAE52883|BAE52883.1_1	GTPase Obg	Other	t	DEDYDDEDLEEVADDEEDDAEE	0	0	0	1	0.0909091	0	0.409091	0.363636	0	0	0	0	0	0.0454545	0	0	0	0	0	0	0	0.0454545	0	0.0454545
>ENA|BAE53075|BAE53075.1_1	Cell wall-associated hydrolase	Other	e	ATAAATVSTQAATAQAAASAASASQSSAHASELSAAGSASAAIAA	0	0	0	1	0.488889	0	0	0.0222222	0	0.0222222	0.0222222	0.0222222	0	0.0222222	0	0	0	0.0666667	0	0.222222	0.0888889	0.0222222	0	0
>ENA|BAF60037|BAF60037.1_1	Hypothetical membrane protein	Other	t	LILILLIFGIGIIFI	0	0	0	1	0	0	0	0	0.133333	0.133333	0	0.466667	0	0.266667	0	0	0	0	0	0	0	0	0	0
>ENA|BAF60057|BAF60057.1_1	D-alanyl-D-alanine carboxypeptidase	Other	e	RRRRWLRYTRRRKYYYL	0	0	0	1	0	0	0	0	0	0	0	0	0.0588235	0.117647	0	0	0	0	0.470588	0	0.0588235	0	0.0588235	0.235294
>ENA|BAF60663|BAF60663.1_1	Hypothetical membrane protein	Other	t	MTGITHAAAGAAIGAAAGALGGAAAAGAAA	0	0	0	1	0.533333	0	0	0	0	0.233333	0.0333333	0.0666667	0	0.0333333	0.0333333	0	0	0	0	0	0.0666667	0	0	0
>ENA|BAF60786|BAF60786.1_1	60 kDa chaperonin	CHAP_GM	t	KEKDTMGGMGGMGGMGGMM	1	0	0	0	0	0	0.0526316	0.0526316	0	0.421053	0	0	0.105263	0	0.315789	0	0	0	0	0	0.0526316	0	0	0
>ENA|BAF69518|BAF69518.1_1	von Willebrand factor type A domain protein	Other	t	QKKRKQQNKKNDQKQQNQKKSPQQKKSKNKQNSKQEKNQKNQKSQ	0	0	0	1	0	0	0.0222222	0.0222222	0	0	0	0	0.355556	0	0	0.155556	0.0222222	0.311111	0.0222222	0.0888889	0	0	0	0
>ENA|BAF70603|BAF70603.1_1	Sec-independent protein translocase protein TatA	Other	t	KTTASTTKTTADQDTTKA	0	0	0	1	0.166667	0	0.111111	0	0	0	0	0	0.166667	0	0	0	0	0.0555556	0	0.0555556	0.444444	0	0	0
>ENA|BAF86662|BAF86662.1_1	Chemotaxis response regulator protein-glutamate methylesterase	Other	e	AAAAPAAAPATAGAAAPAPARPAAPAAGAA	0	0	0	1	0.666667	0	0	0	0	0.0666667	0	0	0	0	0	0	0.2	0	0.0333333	0	0.0333333	0	0	0
>ENA|BAF87742|BAF87742.1_1	Acetyltransferase component of pyruvate dehydrogenase complex	Other	e	AAPAAAPAAAPAPVAAPAAAPAPAAAPVAA	0	0	0	1	0.666667	0	0	0	0	0	0	0	0	0	0	0	0.266667	0	0	0	0	0.0666667	0	0
>ENA|BAF87742|BAF87742.1_2	Acetyltransferase component of pyruvate dehydrogenase complex	Other	e	PGAAPAAAAAAPAAAAPAPAPKATAAAAPA	0	0	0	1	0.666667	0	0	0	0	0.0333333	0	0	0.0333333	0	0	0	0.233333	0	0	0	0.0333333	0	0	0
>ENA|BAF87765|BAF87765.1_1	Urease accessory protein UreE	MI_H	t	HGHDHAHHDHAHHDHAHDHHGHDHAHDHAH	0	0	1	0	0.166667	0	0.2	0	0	0.0666667	0.566667	0	0	0	0	0	0	0	0	0	0	0	0	0
>ENA|BAG00163|BAG00163.1_1	60 kDa chaperonin	CHAP_GM	t	GMGGMGGMGGMGGMGMM	1	0	0	0	0	0	0	0	0	0.588235	0	0	0	0	0.411765	0	0	0	0	0	0	0	0	0
>ENA|BAG01854|BAG01854.1_1	Serine/threonine kinase	Other	t	VSPLPSPSPSPSPSPSPSPSPSPVPEVINP	0	0	0	1	0	0	0	0.0333333	0	0	0	0.0333333	0	0.0333333	0	0.0333333	0.433333	0	0	0.333333	0	0.1	0	0
>ENA|BAG04400|BAG04400.1_1	Mg-protoporphyrin IX chelatase	Other	t	QQPPPPPPPPEPPQDENQQEQEEKEEEKEE	0	0	0	1	0	0	0.0333333	0.333333	0	0	0	0	0.0666667	0	0	0.0333333	0.333333	0.2	0	0	0	0	0	0
>ENA|BAG07606|BAG07606.1_1	Putative cell wall surface anchor family protein	Other	t	ENSKSEKDEEKSKEEKKEEKSSELSKKEEK	0	0	0	1	0	0	0.0333333	0.366667	0	0	0	0	0.333333	0.0333333	0	0.0333333	0	0	0	0.2	0	0	0	0
>ENA|BAH37522|BAH37522.1_1	Dihydrolipoyllysine-residue succinyltransferase component of 2-oxoglutarate dehydrogenase complex	Other	t	AAGAAAASAPVASAPAAAPAPVASAPAAAP	0	0	0	1	0.6	0	0	0	0	0.0333333	0	0	0	0	0	0	0.2	0	0	0.1	0	0.0666667	0	0
>ENA|BAH37525|BAH37525.1_1	Hypothetical membrane protein	Other	t	AAAEEAEELAEATSEEAAEAAADAAAEAQA	0	0	0	1	0.533333	0	0.0333333	0.3	0	0	0	0	0	0.0333333	0	0	0	0.0333333	0	0.0333333	0.0333333	0	0	0
>ENA|BAH37790|BAH37790.1_1	Acetyltransferase component of pyruvate dehydrogenase complex	Other	e	STAASTAAAPAAASAAPSASTKPTAAAAPA	0	0	0	1	0.533333	0	0	0	0	0	0	0	0.0333333	0	0	0	0.133333	0	0	0.166667	0.133333	0	0	0
>ENA|BAH37932|BAH37932.1_1	30S ribosomal protein S5	DRB_GR	e	RGGPGGGRGRGGPGGGAGRGRGPGGPGGPGAGRGRGPGGEGGGPG	0	1	0	0	0.0444444	0	0	0.0222222	0	0.622222	0	0	0	0	0	0	0.155556	0	0.155556	0	0	0	0	0
>ENA|BAH39035|BAH39035.1_1	Dihydrolipoamide acetyltransferase component of pyruvate dehydrogenase complex	Other	t	SAPAPAAVVAAPAAAPVAATSAPAPAAPKA	0	0	0	1	0.533333	0	0	0	0	0	0	0	0.0333333	0	0	0	0.233333	0	0	0.0666667	0.0333333	0.1	0	0
>ENA|BAH39474|BAH39474.1_1	Peptidase M48 family protein	Other	t	SAAAGDGPGPDAPPPPPPPPPPPAPAPPPTN	0	0	0	1	0.193548	0	0.0645161	0	0	0.0967742	0	0	0	0	0	0.0322581	0.548387	0	0	0.0322581	0.0322581	0	0	0
>ENA|BAH40867|BAH40867.1_1	Isoquinoline 1-oxidoreductase alpha subunit	Other	t	DSSSAPTPPPPSSSP	0	0	0	1	0.0666667	0	0.0666667	0	0	0	0	0	0	0	0	0	0.4	0	0	0.4	0.0666667	0	0	0
>ENA|BAH42043|BAH42043.1_1	Endonuclease III	DRB_KA	t	EAKKAKKPATKKPAKAK	0	1	0	0	0.294118	0	0	0.0588235	0	0	0	0	0.470588	0	0	0	0.117647	0	0	0	0.0588235	0	0	0
>ENA|BAH46420|BAH46420.1_1	NADH-quinone oxidoreductase subunit C	Other	t	ADTADSAPDVDAKAKAAAAAKAKAAAAAAA	0	0	0	1	0.6	0	0.133333	0	0	0	0	0	0.133333	0	0	0	0.0333333	0	0	0.0333333	0.0333333	0.0333333	0	0
>ENA|BAI88021|BAI88021.1_1	Ferredoxin-thioredoxin reductase catalytic chain	Other	t	TTAATTTDAPETAATPAPVEETTATETTET	0	0	0	1	0.233333	0	0.0333333	0.166667	0	0	0	0	0	0	0	0	0.1	0	0	0	0.433333	0.0333333	0	0
>ENA|BAI88260|BAI88260.1_1	Putative multidrug efflux pump	Other	t	GYTIITGNGNGNGNGNGNGNGNGNGKTKTT	0	0	0	1	0	0	0	0	0	0.366667	0	0.0666667	0.0666667	0	0	0.3	0	0	0	0	0.166667	0	0	0.0333333
>ENA|BAI90025|BAI90025.1_1	Serine/threonine protein kinase	Other	t	SPPPPPISPPPPPPPVVPAPSVTPQSAPVS	0	0	0	1	0.0666667	0	0	0	0	0	0	0.0333333	0	0	0	0	0.533333	0.0333333	0	0.166667	0.0333333	0.133333	0	0
>ENA|BAI90090|BAI90090.1_1	ABC transporter ATP-binding protein	Other	e	EAKLAAEKAAKKAAKAAKKKAGAKGR	0	0	0	1	0.423077	0	0	0.0769231	0	0.0769231	0	0	0.346154	0.0384615	0	0	0	0	0.0384615	0	0	0	0	0
>ENA|BAI90841|BAI90841.1_1	Urease subunit beta	Other	t	KREKRKKDKSKKKPK	0	0	0	1	0	0	0.0666667	0.0666667	0	0	0	0	0.6	0	0	0	0.0666667	0	0.133333	0.0666667	0	0	0	0
>ENA|BAI91458|BAI91458.1_1	Mg-protoporphyrin IX chelatase	Other	t	PPPPPQGEEEPEPEDEDEDEDEEPETEPPE	0	0	0	1	0	0	0.133333	0.433333	0	0.0333333	0	0	0	0	0	0	0.333333	0.0333333	0	0	0.0333333	0	0	0
>ENA|BAI92155|BAI92155.1_1	DNA topoisomerase 1	DRB_KA	t	GSKSKSKSKSTSSTTAKKSTTAKKSTTAKKSTTAKKSTTAKKSTTAKKSTTAKKSTTAKK	0	1	0	0	0.133333	0	0	0	0	0.0166667	0	0	0.333333	0	0	0	0	0	0	0.233333	0.283333	0	0	0
>ENA|BAI93921|BAI93921.1_1	N-acetylmuramoyl-L-alanine amidase	Other	t	ATVVSAPEPVQQQVQQQFQQQVQQQVQQQV	0	0	0	1	0.0666667	0	0	0.0333333	0.0333333	0	0	0	0	0	0	0	0.0666667	0.5	0	0.0333333	0.0333333	0.233333	0	0
>ENA|BAI94252|BAI94252.1_1	Modification methylase	Other	t	VDRRGIGGGIGGGIS	0	0	0	1	0	0	0.0666667	0	0	0.466667	0	0.2	0	0	0	0	0	0	0.133333	0.0666667	0	0.0666667	0	0
>ENA|BAJ62616|BAJ62616.1_1	Putative methylmalonyl-CoA decarboxylase gamma-subunit	Other	t	VRPVASAPAAPAPRPVAPAPVPAPAPKPAA	0	0	0	1	0.366667	0	0	0	0	0	0	0	0.0333333	0	0	0	0.366667	0	0.0666667	0.0333333	0	0.133333	0	0
>ENA|BAK14834|BAK14834.1_1	DEAD-box ATP-dependent RNA helicase CshA	DRB_GR	e	GRGRGGNDRNRGGGNRGGGDRRGGDRRREGGGGGSRSGSGSRDGG	0	1	0	0	0	0	0.0888889	0.0222222	0	0.466667	0	0	0	0	0	0.0666667	0	0	0.266667	0.0888889	0	0	0	0
>ENA|BAK15963|BAK15963.1_1	Spore coat protein E	Other	t	YEDEWSYEESSQQPSSTSSSSSSSSSSSSSSSDSGGKDYGKDYDS	0	0	0	1	0	0	0.111111	0.0888889	0	0.0666667	0	0	0.0444444	0	0	0	0.0222222	0.0444444	0	0.488889	0.0222222	0	0.0222222	0.0888889
>ENA|BAK16530|BAK16530.1_1	Dihydrolipoyllysine-residue succinyltransferase component of 2-oxoglutarate dehydrogenase complex	Other	t	EAGEGAAPAPAAKEEAPAAAPAKEEAPKAA	0	0	0	1	0.466667	0	0	0.2	0	0.0666667	0	0	0.1	0	0	0	0.166667	0	0	0	0	0	0	0
>ENA|BAK35465|BAK35465.1_1	Putative transporter	Other	t	ASGGSSGGTSGNGTSGSSGTSSSSSSSSSG	0	0	0	1	0.0333333	0	0	0	0	0.3	0	0	0	0	0	0.0333333	0	0	0	0.533333	0.1	0	0	0
>ENA|BAK35791|BAK35791.1_1	Putative efflux protein	Other	t	AAAAAAAAAAAATAGAATGAAGEPAVAVGP	0	0	0	1	0.633333	0	0	0.0333333	0	0.133333	0	0	0	0	0	0	0.0666667	0	0	0	0.0666667	0.0666667	0	0
>ENA|BAK36341|BAK36341.1_1	Putative dioxygenase	Other	t	QGGGGPGGGAGGLPGGGGSSGGGPSGGPGK	0	0	0	1	0.0333333	0	0	0	0	0.633333	0	0	0.0333333	0.0333333	0	0	0.133333	0.0333333	0	0.1	0	0	0	0
>ENA|BAK37237|BAK37237.1_1	Dihydrolipoamide acetyltransferase component of pyruvate dehydrogenase complex	Other	e	EAAAKAEAAAKAAAAQPAAAPAAAPTASPA	0	0	0	1	0.633333	0	0	0.0666667	0	0	0	0	0.0666667	0	0	0	0.133333	0.0333333	0	0.0333333	0.0333333	0	0	0
>ENA|BAK38316|BAK38316.1_1	Single-stranded DNA-binding protein	DRB_GR	t	SGGGGGNFGGGNAGNSGGYGGGGGYGGNQG	0	1	0	0	0.0333333	0	0	0	0.0333333	0.633333	0	0	0	0	0	0.133333	0	0.0333333	0	0.0666667	0	0	0	0.0666667
>ENA|BAK56722|BAK56722.1_1	Flagellar protein FliJ	Other	t	EDNEDKKEEEENEDR	0	0	0	1	0	0	0.2	0.466667	0	0	0	0	0.133333	0	0	0.133333	0	0	0.0666667	0	0	0	0	0
>ENA|BAK78341|BAK78341.1_1	RND efflux system, membrane fusion protein	Other	t	LSDAADSSTSSSTSSSSSSSSSSSSAIYYY	0	0	0	1	0.1	0	0.0666667	0	0	0	0	0.0333333	0	0.0333333	0	0	0	0	0	0.6	0.0666667	0	0	0.1
>ENA|BAK78626|BAK78626.1_1	Acetyltransferase component of pyruvate dehydrogenase complex	Other	e	VAAAPAAAAAPVAAAPAPAPAPVAAAVAPA	0	0	0	1	0.633333	0	0	0	0	0	0	0	0	0	0	0	0.233333	0	0	0	0	0.133333	0	0
>ENA|BAK78626|BAK78626.1_2	Acetyltransferase component of pyruvate dehydrogenase complex	Other	e	LVEAAGAAAVAAPAAAPAPAAAPAPLAAAA	0	0	0	1	0.633333	0	0	0.0333333	0	0.0333333	0	0	0	0.0666667	0	0	0.166667	0	0	0	0	0.0666667	0	0
>ENA|BAK78734|BAK78734.1_1	Molybdenum cofactor guanylyltransferase	Other	t	PDALAALAAAGPAGLA	0	0	0	1	0.5	0	0.0625	0	0	0.125	0	0	0	0.1875	0	0	0.125	0	0	0	0	0	0	0
>ENA|BAK97259|BAK97259.1_1	Electron transport complex subunit C	Other	t	AADKAAAEKAAAEAAAKEQKKEA	0	0	0	1	0.521739	0	0.0434783	0.173913	0	0	0	0	0.217391	0	0	0	0	0.0434783	0	0	0	0	0	0
>ENA|BAK97451|BAK97451.1_1	Putative drug efflux protein	Other	t	GGSGGGAPSSGGGSEG	0	0	0	1	0.0625	0	0	0.0625	0	0.5625	0	0	0	0	0	0	0.0625	0	0	0.25	0	0	0	0
>ENA|BAK98176|BAK98176.1_1	30S ribosomal protein S3	DRB_GR	e	GGFNRGGQGGGFNRGGQGGGFNRGGQGGGF	0	1	0	0	0	0	0	0	0.133333	0.566667	0	0	0	0	0	0.1	0	0.1	0.1	0	0	0	0	0
>ENA|BAK98281|BAK98281.1_1	Glutaconate CoA-transferase subunit A	Other	t	KAAKAAAKAPEDDKAAEKAAKAAAAAKAAE	0	0	0	1	0.566667	0	0.0666667	0.1	0	0	0	0	0.233333	0	0	0	0.0333333	0	0	0	0	0	0	0
>ENA|BAK98290|BAK98290.1_1	Na(+)-transporting decarboxylase biotin carrier protein	Other	t	IQSVTPVAAPAAAAAAAPAPAAPAPAPAAAAAVPAGAGTVTAPMA	0	0	0	1	0.511111	0	0	0	0	0.0444444	0	0.0222222	0	0	0.0222222	0	0.2	0.0222222	0	0.0222222	0.0666667	0.0888889	0	0
>ENA|BAK98314|BAK98314.1_1	Putative branched-chain amino acid ABC transporter branched-chain amino acid-binding protein	Other	t	MATLAGCGSGGASSAAAASSGSASGSAAAS	0	0	0	1	0.366667	0.0333333	0	0	0	0.2	0	0	0	0.0333333	0.0333333	0	0	0	0	0.3	0.0333333	0	0	0
>ENA|BAK98357|BAK98357.1_1	Putative transporter	Other	t	MALSLAACGSNAAGSAAASSGAASGSAAAA	0	0	0	1	0.466667	0.0333333	0	0	0	0.133333	0	0	0	0.0666667	0.0333333	0.0333333	0	0	0	0.233333	0	0	0	0
>ENA|BAK98713|BAK98713.1_1	Putative surface layer protein	Other	t	GTSGSGGTSGSGGTGSSGGDSSNSDSTTVT	0	0	0	1	0	0	0.0666667	0	0	0.333333	0	0	0	0	0	0.0333333	0	0	0	0.333333	0.2	0.0333333	0	0
>ENA|BAL00788|BAL00788.1_1	Putative ABC transporter substrate-binding protein	Other	t	SLAACGSSGSGSAASGSSSAAASGSAAATS	0	0	0	1	0.333333	0.0333333	0	0	0	0.166667	0	0	0	0.0333333	0	0	0	0	0	0.4	0.0333333	0	0	0
>ENA|BAL01157|BAL01157.1_1	Flagellar motor protein MotA	Other	t	RSKGEKKSKGKNKKEK	0	0	0	1	0	0	0	0.125	0	0.125	0	0	0.5	0	0	0.0625	0	0	0.0625	0.125	0	0	0	0
>ENA|BAL01730|BAL01730.1_1	Putative elongation factor G	Other	t	QEKAIAEAKALAAAE	0	0	0	1	0.466667	0	0	0.2	0	0	0	0.0666667	0.133333	0.0666667	0	0	0	0.0666667	0	0	0	0	0	0
>ENA|BAL23767|BAL23767.1_1	Dihydrolipoyl dehydrogenase	Other	t	VEAAGAAAAEAPAAAPAPAAAPAAPAAAPA	0	0	0	1	0.666667	0	0	0.0666667	0	0.0333333	0	0	0	0	0	0	0.2	0	0	0	0	0.0333333	0	0
>ENA|BAL23768|BAL23768.1_1	Acetyltransferase component of pyruvate dehydrogenase complex	Other	e	GAGAAPAAAAAPAPAAAPAPASTPSGAVPA	0	0	0	1	0.533333	0	0	0	0	0.1	0	0	0	0	0	0	0.233333	0	0	0.0666667	0.0333333	0.0333333	0	0
>ENA|BAL23768|BAL23768.1_2	Acetyltransferase component of pyruvate dehydrogenase complex	Other	e	APAPAAAPAPAAAAPAPASAPAAAPAAAAG	0	0	0	1	0.666667	0	0	0	0	0.0333333	0	0	0	0	0	0	0.266667	0	0	0.0333333	0	0	0	0
>ENA|BAL24518|BAL24518.1_1	Probable septum site-determining protein MinC	Other	t	RVEQPPAPQPAPAPAPAPAAAPAPVAAPAA	0	0	0	1	0.433333	0	0	0.0333333	0	0	0	0	0	0	0	0	0.366667	0.0666667	0.0333333	0	0	0.0666667	0	0
>ENA|BAL25846|BAL25846.1_1	Outer membrane protein	Other	t	CAPAAAAPTAAPAPAPAAPAAAAPAAPAPT	0	0	0	1	0.6	0.0333333	0	0	0	0	0	0	0	0	0	0	0.3	0	0	0	0.0666667	0	0	0
>ENA|BAL26845|BAL26845.1_1	Cytochrome c5	Other	e	AACGQKESAAPAAAPAASAPAPAAAAPAAA	0	0	0	1	0.6	0.0333333	0	0.0333333	0	0.0333333	0	0	0.0333333	0	0	0	0.166667	0.0333333	0	0.0666667	0	0	0	0
>ENA|BAL27350|BAL27350.1_1	Dihydrolipoyllysine-residue succinyltransferase component of 2-oxoglutarate dehydrogenase complex	Other	t	IDTEAQAAAGAPAAAAAPAAAPAAAASAPA	0	0	0	1	0.633333	0	0.0333333	0.0333333	0	0.0333333	0	0.0333333	0	0	0	0	0.133333	0.0333333	0	0.0333333	0.0333333	0	0	0
>ENA|BAL80546|BAL80546.1_1	Hypothetical membrane protein	Other	t	ALSSTAPASTGSGGGFSGGGGGGGGGSGGGAG	0	0	0	1	0.125	0	0	0	0.03125	0.53125	0	0	0	0.03125	0	0	0.03125	0	0	0.1875	0.0625	0	0	0
>ENA|BAL81507|BAL81507.1_1	Putative ABC transporter ATP-binding protein	Other	t	KKEEELRILKKKLERLK	0	0	0	1	0	0	0	0.235294	0	0	0	0.0588235	0.352941	0.235294	0	0	0	0	0.117647	0	0	0	0	0
>ENA|BAL81556|BAL81556.1_1	Iron-sulfur binding protein	Other	t	NASSSTVTPNTSSSTPSSNSSSVSSSNSSE	0	0	0	1	0.0333333	0	0	0.0333333	0	0	0	0	0	0	0	0.133333	0.0666667	0	0	0.533333	0.133333	0.0666667	0	0
>ENA|BAL81912|BAL81912.1_1	Putative glycosyl transferase family 2 protin	Other	t	EMEKERRKKERKEKKRHEA	0	0	0	1	0.0526316	0	0	0.315789	0	0	0.0526316	0	0.315789	0	0.0526316	0	0	0	0.210526	0	0	0	0	0
>ENA|BAL82088|BAL82088.1_1	Electron transport complex subunit C	Other	t	KAKAAAEAKKKAQEAAEGKKEAVK	0	0	0	1	0.375	0	0	0.166667	0	0.0416667	0	0	0.333333	0	0	0	0	0.0416667	0	0	0	0.0416667	0	0
>ENA|BAL82148|BAL82148.1_1	1,4-alpha-glucan branching enzyme GlgB	Other	e	SAKKTTTKKTTTKSTTKTKKTTASRKTSAA	0	0	0	1	0.133333	0	0	0	0	0	0	0	0.3	0	0	0	0	0	0.0333333	0.133333	0.4	0	0	0
>ENA|BAL82237|BAL82237.1_1	DNA topoisomerase 1	DRB_KA	t	EAKKAKEAEAAAQAEAAEKESKTKKGKKK	0	1	0	0	0.310345	0	0	0.206897	0	0.0344828	0	0	0.344828	0	0	0	0	0.0344828	0	0.0344828	0.0344828	0	0	0
>ENA|BAL82643|BAL82643.1_1	Putative TonB protein	Other	t	TGTAMGSGSAVGQGTGTGSGTGSGAGSGSG	0	0	0	1	0.1	0	0	0	0	0.433333	0	0	0	0	0.0333333	0	0	0.0333333	0	0.2	0.166667	0.0333333	0	0
>ENA|BAL82676|BAL82676.1_1	Putative PhoH family protein	Other	t	AYEEKRKAEKEKEKAKQEK	0	0	0	1	0.157895	0	0	0.315789	0	0	0	0	0.368421	0	0	0	0	0.0526316	0.0526316	0	0	0	0	0.0526316
>ENA|BAL82743|BAL82743.1_1	Putative Na+-transporting methylmalonyl-CoA decarboxylase subunit gamma	Other	t	EVEEVKSAVAAPKAAPAAPKAAPAPAAPAAPAAPKKAAVAAGAGE	0	0	0	1	0.466667	0	0	0.0888889	0	0.0444444	0	0	0.111111	0	0	0	0.177778	0	0	0.0222222	0	0.0888889	0	0
>ENA|BAL84921|BAL84921.1_1	Putative leukotoxin	Other	t	ANIAAQKAAAKKAAEEAAAKKAAEEQKVKQ	0	0	0	1	0.433333	0	0	0.133333	0	0	0	0.0333333	0.233333	0	0	0.0333333	0	0.1	0	0	0	0.0333333	0	0
>ENA|BAL93595|BAL93595.1_1	Ammonium transporter	Other	e	AAASDAVATAAAAAPAEAASAAADAASAAV	0	0	0	1	0.666667	0	0.0666667	0.0333333	0	0	0	0	0	0	0	0	0.0333333	0	0	0.1	0.0333333	0.0666667	0	0
>ENA|BAL95438|BAL95438.1_1	Pyruvate flavodoxin/ferredoxin oxidoreductase domain protein	Other	t	ALAAPAAAAPVAAAPAPVVAAPVAPAPVQA	0	0	0	1	0.533333	0	0	0	0	0	0	0	0	0.0333333	0	0	0.233333	0.0333333	0	0	0	0.166667	0	0
>ENA|BAL96100|BAL96100.1_1	Pseudouridine synthase	DRB_GR	t	GGRGGPRGGRGGGGGGGGGRRGGR	0	1	0	0	0	0	0	0	0	0.708333	0	0	0	0	0	0	0.0416667	0	0.25	0	0	0	0	0
>ENA|BAL96212|BAL96212.1_1	Light-harvesting protein B-800/850 alpha chain PucA	Other	t	AAAAAAAPAPVAAPQAPAQ	0	0	0	1	0.631579	0	0	0	0	0	0	0	0	0	0	0	0.210526	0.105263	0	0	0	0.0526316	0	0
>ENA|BAL96452|BAL96452.1_1	Beta-ketoacyl synthase	Other	e	PVVPPAPVVAAAPVPPVAPAAPVVAPAPVQPAPVAAAPVAAAAPA	0	0	0	1	0.4	0	0	0	0	0	0	0	0	0	0	0	0.333333	0.0222222	0	0	0	0.244444	0	0
>ENA|BAL96652|BAL96652.1_1	Phosphate regulon sensor protein PhoR	Other	t	RAAASGASTAAAGAA	0	0	0	1	0.6	0	0	0	0	0.133333	0	0	0	0	0	0	0	0	0.0666667	0.133333	0.0666667	0	0	0
>ENA|BAL98508|BAL98508.1_1	Putative tricorn protease homolog	Other	t	TEASSEEEETEAEDEEETENGEGEEEEEGE	0	0	0	1	0.0666667	0	0.0333333	0.6	0	0.1	0	0	0	0	0	0.0333333	0	0	0	0.0666667	0.1	0	0	0
>ENA|BAL99116|BAL99116.1_1	Putative trypsin-like protease	Other	t	SGGTPTATPTTPTATPTTPTATPTTPTATP	0	0	0	1	0.133333	0	0	0	0	0.0666667	0	0	0	0	0	0	0.266667	0	0	0.0333333	0.5	0	0	0
>ENA|BAM01024|BAM01024.1_1	Putative N-acetylmuramoyl-L-alanine amidase	Other	t	RWRSAEQEEREERSEERSEERSEEREERSE	0	0	0	1	0.0333333	0	0	0.466667	0	0	0	0	0	0	0	0	0	0.0333333	0.266667	0.166667	0	0	0.0333333	0
>ENA|BAM01784|BAM01784.1_1	Putative penicillin-binding protein	Other	t	PTDTPWPTDTPWPTDTPWPTDTPWPTDTPT	0	0	0	1	0	0	0.166667	0	0	0	0	0	0	0	0	0	0.333333	0	0	0	0.366667	0	0.133333	0
>ENA|BAM01830|BAM01830.1_1	Putative ABC transporter substrate binding protein	Other	t	VAPAATEAPAEEVPAAAATEAPAEEAVAAP	0	0	0	1	0.466667	0	0	0.2	0	0	0	0	0	0	0	0	0.166667	0	0	0	0.0666667	0.1	0	0
>ENA|BAM02566|BAM02566.1_1	Putative glycosyltransferase	Other	t	RPAAAAASRVAPAPAA	0	0	0	1	0.5625	0	0	0	0	0	0	0	0	0	0	0	0.1875	0	0.125	0.0625	0	0.0625	0	0
>ENA|BAM02572|BAM02572.1_1	NAD-dependent epimerase/dehydratase family protein	Other	t	AAVSAWAEPAAAPAAA	0	0	0	1	0.625	0	0	0.0625	0	0	0	0	0	0	0	0	0.125	0	0	0.0625	0	0.0625	0.0625	0
>ENA|BAM02691|BAM02691.1_1	Putative ABC transporter substrate binding protein	Other	t	AGAAGPAAAAGGAVP	0	0	0	1	0.533333	0	0	0	0	0.266667	0	0	0	0	0	0	0.133333	0	0	0	0	0.0666667	0	0
>ENA|BAN00526|BAN00526.1_1	Putative serine/threonine protein kinase	Other	t	TAPTTTVVTTTAAPTTAAPTTAAPTTAAPTTAAPTTAAPTTAAP	0	0	0	1	0.340909	0	0	0	0	0	0	0	0	0	0	0	0.181818	0	0	0	0.431818	0.0454545	0	0
>ENA|BAN00795|BAN00795.1_1	Histidine kinase	Other	t	AAPAAAPAAAPIPSDPRPAPAAAPAAAQPA	0	0	0	1	0.533333	0	0.0333333	0	0	0	0	0.0333333	0	0	0	0	0.3	0.0333333	0.0333333	0.0333333	0	0	0	0
>ENA|BAN01656|BAN01656.1_2	Omega-3 polyunsaturated fatty acid synthase PfaA	Other	t	PVPPTPAPATPAPATAAPAPAPAPAPAPAA	0	0	0	1	0.433333	0	0	0	0	0	0	0	0	0	0	0	0.433333	0	0	0	0.1	0.0333333	0	0
>ENA|BAN02003|BAN02003.1_1	Putative ABC transporter substrate-binding protein	Other	t	DTTDADTESTDTDATDDAATDDADDDAATD	0	0	0	1	0.233333	0	0.433333	0.0333333	0	0	0	0	0	0	0	0	0	0	0	0.0333333	0.266667	0	0	0
>ENA|BAN02321|BAN02321.1_1	Putative ABC transporter substrate-binding protein	Other	t	TEAEAPAEEPAEEEAPAEEEAMEEEAMEEEAPAEEEAMEEEAMEE	0	0	0	1	0.266667	0	0	0.533333	0	0	0	0	0	0	0.0888889	0	0.0888889	0	0	0	0.0222222	0	0	0
>ENA|BAN03279|BAN03279.1_1	Dihydrolipoamide acetyltransferase component of pyruvate dehydrogenase complex	Other	e	TGAKAAPAAPAAAAPAPAPAPAPAPAAAAP	0	0	0	1	0.6	0	0	0	0	0.0333333	0	0	0.0333333	0	0	0	0.3	0	0	0	0.0333333	0	0	0
>ENA|BAN03422|BAN03422.1_1	Putative diacylglycerol acyltransferase	Other	t	KRAAKKAATKKTAAKKRAATKK	0	0	0	1	0.363636	0	0	0	0	0	0	0	0.409091	0	0	0	0	0	0.0909091	0	0.136364	0	0	0
>ENA|BAN04145|BAN04145.1_1	Putative acylase	Other	t	PLPTSPDTTTTTTTTTTTTTTSTTTTTLEP	0	0	0	1	0	0	0.0333333	0.0333333	0	0	0	0	0	0.0666667	0	0	0.133333	0	0	0.0666667	0.666667	0	0	0
>ENA|BAN04359|BAN04359.1_1	Phosphonate ABC transporter phosphonate-binding protein	Other	t	PVAAAADEPAEAPAEEAPAEEPAAAPAEEAPAEEPAAAPAEEAER	0	0	0	1	0.444444	0	0.0222222	0.288889	0	0	0	0	0	0	0	0	0.2	0	0.0222222	0	0	0.0222222	0	0
>ENA|BAN34337|BAN34337.1_1	60 kDa chaperonin	CHAP_GM	t	KEDSAGGGMGGDMGGMGGMGGMM	1	0	0	0	0.0434783	0	0.0869565	0.0434783	0	0.478261	0	0	0.0434783	0	0.26087	0	0	0	0	0.0434783	0	0	0	0
>ENA|BAN34517|BAN34517.1_1	Protein TolA	Other	t	EKEKEKEKEKKRKEEEKEKKKAEAEKKLKE	0	0	0	1	0.0666667	0	0	0.4	0	0	0	0	0.466667	0.0333333	0	0	0	0	0.0333333	0	0	0	0	0
>ENA|BAN34695|BAN34695.1_1	Acetyltransferase component of pyruvate dehydrogenase complex	Other	e	VAAAPQPAAPAAATAPAVIAPVRTVAPAAP	0	0	0	1	0.466667	0	0	0	0	0	0	0.0333333	0	0	0	0	0.233333	0.0333333	0.0333333	0	0.0666667	0.133333	0	0
>ENA|BAN34990|BAN34990.1_1	Octaheme tetrathionate reductase	Other	t	PAQTAANAAPAAPMSAAAHAAMSAPAAAAD	0	0	0	1	0.566667	0	0.0333333	0	0	0	0.0333333	0	0	0	0.0666667	0.0333333	0.133333	0.0333333	0	0.0666667	0.0333333	0	0	0
>ENA|BAN35259|BAN35259.1_1	Putative calcium binding protein	Other	t	FQSMRMSGKGGMGGMGGMGGMGGMGGMSKS	0	0	0	1	0	0	0	0	0.0333333	0.433333	0	0	0.0666667	0	0.266667	0	0	0.0333333	0.0333333	0.133333	0	0	0	0
>ENA|BAN36505|BAN36505.1_1	HesB/YadR/YfhF-family protein	Other	t	SGARGGGGCGGCGGGCH	0	0	0	1	0.0588235	0.176471	0	0	0	0.588235	0.0588235	0	0	0	0	0	0	0	0.0588235	0.0588235	0	0	0	0
>ENA|BAN36915|BAN36915.1_1	Molybdopterin oxidoreductase	Other	t	RAAAKEKAAVEKAAEAEKNAAKAAAEKVKT	0	0	0	1	0.433333	0	0	0.166667	0	0	0	0	0.233333	0	0	0.0333333	0	0	0.0333333	0	0.0333333	0.0666667	0	0
>ENA|BAN76237|BAN76237.1_1	Ion transport protein	Other	t	RAARERRERREERRRRKERTRREGLRRRLG	0	0	0	1	0.0666667	0	0	0.2	0	0.0666667	0	0	0.0333333	0.0666667	0	0	0	0	0.533333	0	0.0333333	0	0	0
>ENA|BAN76526|BAN76526.1_1	Cytochrome c biogenesis protein	Other	e	EGDAAADADAAAVAEASGDTADADADAADA	0	0	0	1	0.5	0	0.266667	0.0666667	0	0.0666667	0	0	0	0	0	0	0	0	0	0.0333333	0.0333333	0.0333333	0	0
>ENA|BAN76555|BAN76555.1_1	Aminodeoxychorismate lyase	Other	e	GADGSGDAAAGEGAAA	0	0	0	1	0.4375	0	0.125	0.0625	0	0.3125	0	0	0	0	0	0	0	0	0	0.0625	0	0	0	0
[truncated: 2,534 more rows]

## Sheet: Bigrams
Fragment ID	Protein annotation	Category	training/evaluation	LCR	Functional Category				Frequency of each bigram in the LCR fragment
					CHAP	DRB	MI	Other	AA	AC	AD	AE	AF	AG	AH	AI	AK	AL	AM	AN	AP	AQ	AR	AS	AT	AV	AW	AY	CA	CC	CD	CE	CF	CG	CH	CI	CK	CL	CM	CN	CP	CQ	CR	CS	CT	CV	CW	CY	DA
>ENA|ABQ28450|ABQ28450.1_1	60 kDa chaperonin	CHAP_GM	e	EGSMPAMPGGMGGMGGMGGMGGMM	1	0	0	0	0	0	0	0	0	0	0	0	0	0	0.0434783	0	0	0	0	0	0	0	0	0	0	0	0	0	0	0	0	0	0	0	0	0	0	0	0	0	0	0	0	0	0
>ENA|ABQ93593|ABQ93593.1_1	60 kDa chaperonin	CHAP_GM	e	SDDPMAGMGGAGMGGMGGMGGMM	1	0	0	0	0	0	0	0	0	0.0909091	0	0	0	0	0	0	0	0	0	0	0	0	0	0	0	0	0	0	0	0	0	0	0	0	0	0	0	0	0	0	0	0	0	0	0
>ENA|ABR47059|ABR47059.1_1	60 kDa chaperonin	CHAP_GM	e	EEPGMPGGMGGMGGMGGGMPMM	1	0	0	0	0	0	0	0	0	0	0	0	0	0	0	0	0	0	0	0	0	0	0	0	0	0	0	0	0	0	0	0	0	0	0	0	0	0	0	0	0	0	0	0	0
>ENA|ACC79954|ACC79954.1_1	60 kDa chaperonin	CHAP_GM	e	GMGGMGGMGGMGGMGGMGMF	1	0	0	0	0	0	0	0	0	0	0	0	0	0	0	0	0	0	0	0	0	0	0	0	0	0	0	0	0	0	0	0	0	0	0	0	0	0	0	0	0	0	0	0	0
>ENA|ACS81076|ACS81076.1_1	60 kDa chaperonin	CHAP_GM	e	MGGMGGMGGMGGMGGMY	1	0	0	0	0	0	0	0	0	0	0	0	0	0	0	0	0	0	0	0	0	0	0	0	0	0	0	0	0	0	0	0	0	0	0	0	0	0	0	0	0	0	0	0	0
>ENA|AEA81118|AEA81118.1_1	60 kDa chaperonin	CHAP_GM	e	MGGMGGMGGMGGMGM	1	0	0	0	0	0	0	0	0	0	0	0	0	0	0	0	0	0	0	0	0	0	0	0	0	0	0	0	0	0	0	0	0	0	0	0	0	0	0	0	0	0	0	0	0
>ENA|AFL85933|AFL85933.1_1	60 kDa chaperonin	CHAP_GM	e	EGSSMPPMGGGGMGGMM	1	0	0	0	0	0	0	0	0	0	0	0	0	0	0	0	0	0	0	0	0	0	0	0	0	0	0	0	0	0	0	0	0	0	0	0	0	0	0	0	0	0	0	0	0
>ENA|AFY95773|AFY95773.1_1	60 kDa chaperonin	CHAP_GM	e	GGMGGMGGMGGMGGMGMM	1	0	0	0	0	0	0	0	0	0	0	0	0	0	0	0	0	0	0	0	0	0	0	0	0	0	0	0	0	0	0	0	0	0	0	0	0	0	0	0	0	0	0	0	0
>ENA|AGF77939|AGF77939.1_1	60 kDa chaperonin	CHAP_GM	e	EDGGAGGMGMPPGGMGGMGGMGGMGGMM	1	0	0	0	0	0	0	0	0	0.037037	0	0	0	0	0	0	0	0	0	0	0	0	0	0	0	0	0	0	0	0	0	0	0	0	0	0	0	0	0	0	0	0	0	0	0
>ENA|AGP32338|AGP32338.1_1	60 kDa chaperonin	CHAP_GM	e	MGGMGGMGGMGGMGGMGDFDMG	1	0	0	0	0	0	0	0	0	0	0	0	0	0	0	0	0	0	0	0	0	0	0	0	0	0	0	0	0	0	0	0	0	0	0	0	0	0	0	0	0	0	0	0	0
>ENA|AHF00531|AHF00531.1_1	60 kDa chaperonin	CHAP_GM	e	DAPAAPDMGGMGGMGGMM	1	0	0	0	0.0588235	0	0	0	0	0	0	0	0	0	0	0	0.117647	0	0	0	0	0	0	0	0	0	0	0	0	0	0	0	0	0	0	0	0	0	0	0	0	0	0	0	0.0588235
>ENA|AIF65593|AIF65593.1_1	60 kDa chaperonin	CHAP_GM	e	AGGGMPDMGGMGGMGGMM	1	0	0	0	0	0	0	0	0	0.0588235	0	0	0	0	0	0	0	0	0	0	0	0	0	0	0	0	0	0	0	0	0	0	0	0	0	0	0	0	0	0	0	0	0	0	0
>ENA|AKV02376|AKV02376.1_1	60 kDa chaperonin	CHAP_GM	e	GGMGGMGGMGGMGDFDMD	1	0	0	0	0	0	0	0	0	0	0	0	0	0	0	0	0	0	0	0	0	0	0	0	0	0	0	0	0	0	0	0	0	0	0	0	0	0	0	0	0	0	0	0	0
>ENA|AMV71017|AMV71017.1_1	60 kDa chaperonin	CHAP_GM	e	KDAGMGGMPGGMGDMGGMGGMGGMGGMM	1	0	0	0	0	0	0	0	0	0.037037	0	0	0	0	0	0	0	0	0	0	0	0	0	0	0	0	0	0	0	0	0	0	0	0	0	0	0	0	0	0	0	0	0	0	0.037037
>ENA|BAO27995|BAO27995.1_1	60 kDa chaperonin	CHAP_GM	e	DKPAGMGGMGGMGGMGGMGGMGGMDM	1	0	0	0	0	0	0	0	0	0.04	0	0	0	0	0	0	0	0	0	0	0	0	0	0	0	0	0	0	0	0	0	0	0	0	0	0	0	0	0	0	0	0	0	0	0
>ENA|CCB85157|CCB85157.1_1	60 kDa chaperonin	CHAP_GM	e	GGMGGMGGMGMGGMGGMGMM	1	0	0	0	0	0	0	0	0	0	0	0	0	0	0	0	0	0	0	0	0	0	0	0	0	0	0	0	0	0	0	0	0	0	0	0	0	0	0	0	0	0	0	0	0
>ENA|CFX90821|CFX90821.1_1	60 kDa chaperonin	CHAP_GM	e	MEKAAMAGMGGGMGGMGGMGGMM	1	0	0	0	0.0454545	0	0	0	0	0.0454545	0	0	0	0	0.0454545	0	0	0	0	0	0	0	0	0	0	0	0	0	0	0	0	0	0	0	0	0	0	0	0	0	0	0	0	0	0
>ENA|EAQ77048|EAQ77048.1_1	60 kDa chaperonin	CHAP_GM	e	EAGGDHDHHDHGGMGGGMGGMGGMGGMGMPGMM	1	0	0	0	0	0	0	0	0	0.03125	0	0	0	0	0	0	0	0	0	0	0	0	0	0	0	0	0	0	0	0	0	0	0	0	0	0	0	0	0	0	0	0	0	0	0
>ENA|EAY29115|EAY29115.1_1	60 kDa chaperonin	CHAP_GM	e	AGAAGGGMPAGMPGGMGGMGGMM	1	0	0	0	0.0454545	0	0	0	0	0.136364	0	0	0	0	0	0	0	0	0	0	0	0	0	0	0	0	0	0	0	0	0	0	0	0	0	0	0	0	0	0	0	0	0	0	0
>ENA|EGF31331|EGF31331.1_1	60 kDa chaperonin	CHAP_GM	e	DKPAGGMGGGMGGMGGMGGMDGMM	1	0	0	0	0	0	0	0	0	0.0434783	0	0	0	0	0	0	0	0	0	0	0	0	0	0	0	0	0	0	0	0	0	0	0	0	0	0	0	0	0	0	0	0	0	0	0
>ENA|EGJ35455|EGJ35455.1_1	60 kDa chaperonin	CHAP_GM	e	MGGMGGMGGMGGMGMM	1	0	0	0	0	0	0	0	0	0	0	0	0	0	0	0	0	0	0	0	0	0	0	0	0	0	0	0	0	0	0	0	0	0	0	0	0	0	0	0	0	0	0	0	0
>ENA|EHR33802|EHR33802.1_1	60 kDa chaperonin	CHAP_GM	e	DGGQPGGMNPGMGMGGMGGMM	1	0	0	0	0	0	0	0	0	0	0	0	0	0	0	0	0	0	0	0	0	0	0	0	0	0	0	0	0	0	0	0	0	0	0	0	0	0	0	0	0	0	0	0	0
>ENA|ELS33704|ELS33704.1_1	60 kDa chaperonin	CHAP_GM	e	EKNAGAGAGAAGMGGMGGMGGMGGMGGMM	1	0	0	0	0.0357143	0	0	0	0	0.142857	0	0	0	0	0	0	0	0	0	0	0	0	0	0	0	0	0	0	0	0	0	0	0	0	0	0	0	0	0	0	0	0	0	0	0
>ENA|EMR02435|EMR02435.1_1	60 kDa chaperonin	CHAP_GM	e	EEKGGGAGMPGGMPGGMGGMM	1	0	0	0	0	0	0	0	0	0.05	0	0	0	0	0	0	0	0	0	0	0	0	0	0	0	0	0	0	0	0	0	0	0	0	0	0	0	0	0	0	0	0	0	0	0
>ENA|EMS35098|EMS35098.1_1	60 kDa chaperonin	CHAP_GM	e	DSPAMPPMGGGGMGGMM	1	0	0	0	0	0	0	0	0	0	0	0	0	0	0.0625	0	0	0	0	0	0	0	0	0	0	0	0	0	0	0	0	0	0	0	0	0	0	0	0	0	0	0	0	0	0
>ENA|GAK13594|GAK13594.1_1	60 kDa chaperonin	CHAP_GM	e	GAGGGMPDMGGMGGGMPGMM	1	0	0	0	0	0	0	0	0	0.0526316	0	0	0	0	0	0	0	0	0	0	0	0	0	0	0	0	0	0	0	0	0	0	0	0	0	0	0	0	0	0	0	0	0	0	0
>ENA|KEO81517|KEO81517.1_1	60 kDa chaperonin	CHAP_GM	e	AAGMPDMGGMGGMGGMM	1	0	0	0	0.0625	0	0	0	0	0.0625	0	0	0	0	0	0	0	0	0	0	0	0	0	0	0	0	0	0	0	0	0	0	0	0	0	0	0	0	0	0	0	0	0	0	0
>ENA|KGF12491|KGF12491.1_1	60 kDa chaperonin	CHAP_GM	e	PAMPPAGMGGMGGMGGMM	1	0	0	0	0	0	0	0	0	0.0588235	0	0	0	0	0.0588235	0	0	0	0	0	0	0	0	0	0	0	0	0	0	0	0	0	0	0	0	0	0	0	0	0	0	0	0	0	0
>ENA|KGX84320|KGX84320.1_1	60 kDa chaperonin	CHAP_GM	e	DNAGGGMPDMGGMGGMGGMM	1	0	0	0	0	0	0	0	0	0.0526316	0	0	0	0	0	0	0	0	0	0	0	0	0	0	0	0	0	0	0	0	0	0	0	0	0	0	0	0	0	0	0	0	0	0	0
>ENA|KPA12429|KPA12429.1_1	60 kDa chaperonin	CHAP_GM	e	DTPDAPMGGGGMGGGMGGGMGGMGGMM	1	0	0	0	0	0	0	0	0	0	0	0	0	0	0	0	0.0384615	0	0	0	0	0	0	0	0	0	0	0	0	0	0	0	0	0	0	0	0	0	0	0	0	0	0	0	0.0384615
>ENA|KPQ38904|KPQ38904.1_1	60 kDa chaperonin	CHAP_GM	e	MGGMGMGGMGMGGMGMGGMM	1	0	0	0	0	0	0	0	0	0	0	0	0	0	0	0	0	0	0	0	0	0	0	0	0	0	0	0	0	0	0	0	0	0	0	0	0	0	0	0	0	0	0	0	0
>ENA|KUO49996|KUO49996.1_1	60 kDa chaperonin	CHAP_GM	e	DPAGGGMPPGMGGMGGMGGMGGMM	1	0	0	0	0	0	0	0	0	0.0434783	0	0	0	0	0	0	0	0	0	0	0	0	0	0	0	0	0	0	0	0	0	0	0	0	0	0	0	0	0	0	0	0	0	0	0
>ENA|OBX51140|OBX51140.1_1	60 kDa chaperonin	CHAP_GM	e	PEAPAMGAAGMGGMGGMGGMM	1	0	0	0	0.05	0	0	0	0	0.05	0	0	0	0	0.05	0	0.05	0	0	0	0	0	0	0	0	0	0	0	0	0	0	0	0	0	0	0	0	0	0	0	0	0	0	0	0
>ENA|OCQ95144|OCQ95144.1_1	60 kDa chaperonin	CHAP_GM	e	GMGGMGGMGGMGMGGMGMGGMGMGGFGM	1	0	0	0	0	0	0	0	0	0	0	0	0	0	0	0	0	0	0	0	0	0	0	0	0	0	0	0	0	0	0	0	0	0	0	0	0	0	0	0	0	0	0	0	0
>ENA|ABB63334|ABB63334.1_1	ATP-dependent RNA helicase DeaD	DRB_GR	e	GERRGGGRGFSGERREGGRHFSGERREGGR	0	1	0	0	0	0	0	0	0	0	0	0	0	0	0	0	0	0	0	0	0	0	0	0	0	0	0	0	0	0	0	0	0	0	0	0	0	0	0	0	0	0	0	0	0
>ENA|ABF40257|ABF40257.1_1	DNA-directed RNA polymerase subunit alpha	DRB_GR	e	GTFGGGGNYGGGGGFGGDNNPGF	0	1	0	0	0	0	0	0	0	0	0	0	0	0	0	0	0	0	0	0	0	0	0	0	0	0	0	0	0	0	0	0	0	0	0	0	0	0	0	0	0	0	0	0	0
>ENA|ABF40996|ABF40996.1_1	Polyribonucleotide nucleotidyltransferase	DRB_GR	e	GDRPDRGPRPHGGGGGAGRGGRGRRPGGGGGGGRGGHGGRGGGGGGRGRG	0	1	0	0	0	0	0	0	0	0.0204082	0	0	0	0	0	0	0	0	0	0	0	0	0	0	0	0	0	0	0	0	0	0	0	0	0	0	0	0	0	0	0	0	0	0	0
>ENA|ABU78768|ABU78768.1_1	ATP-dependent RNA helicase DeaD	DRB_GR	e	RPGGGGRGFGGERREGGRGEGRGEGRRFSG	0	1	0	0	0	0	0	0	0	0	0	0	0	0	0	0	0	0	0	0	0	0	0	0	0	0	0	0	0	0	0	0	0	0	0	0	0	0	0	0	0	0	0	0	0
>ENA|ACO32008|ACO32008.1_1	Polyribonucleotide nucleotidyltransferase	DRB_GR	e	GNRGRRRRRGRGRGPGQGGGGNRGPQ	0	1	0	0	0	0	0	0	0	0	0	0	0	0	0	0	0	0	0	0	0	0	0	0	0	0	0	0	0	0	0	0	0	0	0	0	0	0	0	0	0	0	0	0	0
>ENA|ACQ71287|ACQ71287.1_1	DEAD-box ATP-dependent RNA helicase CshA	DRB_GR	e	RGGYRGRNDRRGGGGGRGGDRRGGRGGERR	0	1	0	0	0	0	0	0	0	0	0	0	0	0	0	0	0	0	0	0	0	0	0	0	0	0	0	0	0	0	0	0	0	0	0	0	0	0	0	0	0	0	0	0	0
>ENA|ACU59117|ACU59117.1_1	30S ribosomal protein S3	DRB_GR	e	RGGDRRGGDNRGGDRRGGDNRGGGRR	0	1	0	0	0	0	0	0	0	0	0	0	0	0	0	0	0	0	0	0	0	0	0	0	0	0	0	0	0	0	0	0	0	0	0	0	0	0	0	0	0	0	0	0	0
>ENA|ACU75852|ACU75852.1_1	DNA primase	DRB_GR	e	GGYGGGQGGQGGQGGYGGGRGGGRGGGRDD	0	1	0	0	0	0	0	0	0	0	0	0	0	0	0	0	0	0	0	0	0	0	0	0	0	0	0	0	0	0	0	0	0	0	0	0	0	0	0	0	0	0	0	0	0
>ENA|ACU90499|ACU90499.1_1	Polyribonucleotide nucleotidyltransferase	DRB_GR	e	RGGDRPRGGDRGGPRR	0	1	0	0	0	0	0	0	0	0	0	0	0	0	0	0	0	0	0	0	0	0	0	0	0	0	0	0	0	0	0	0	0	0	0	0	0	0	0	0	0	0	0	0	0
>ENA|ACV07553|ACV07553.1_1	DNA polymerase III, subunit gamma/tau	DRB_GR	e	GPGGAGAPGGPGGRGPGGTGGAPGGPGAGG	0	1	0	0	0	0	0	0	0	0.0689655	0	0	0	0	0	0	0.0689655	0	0	0	0	0	0	0	0	0	0	0	0	0	0	0	0	0	0	0	0	0	0	0	0	0	0	0	0
>ENA|ACZ38988|ACZ38988.1_1	Polyribonucleotide nucleotidyltransferase	DRB_GR	e	GRGGRRQDDRGGRGQRGGDRDRRGGGDRDQ	0	1	0	0	0	0	0	0	0	0	0	0	0	0	0	0	0	0	0	0	0	0	0	0	0	0	0	0	0	0	0	0	0	0	0	0	0	0	0	0	0	0	0	0	0
>ENA|ADB41746|ADB41746.1_1	30S ribosomal protein S3	DRB_GR	e	GDRDGNDRGGRGRGGDRGGDRGGNRGGAGAGGQGGNRGGGQGGNRGGAGGQGGNRGGGGPRR	0	1	0	0	0	0	0	0	0	0.0491803	0	0	0	0	0	0	0	0	0	0	0	0	0	0	0	0	0	0	0	0	0	0	0	0	0	0	0	0	0	0	0	0	0	0	0
>ENA|ADY52694|ADY52694.1_1	30S ribosomal protein S3	DRB_GR	e	RKGGNRGGNHRGGKGKR	0	1	0	0	0	0	0	0	0	0	0	0	0	0	0	0	0	0	0	0	0	0	0	0	0	0	0	0	0	0	0	0	0	0	0	0	0	0	0	0	0	0	0	0	0
>ENA|AEE52582|AEE52582.1_1	30S ribosomal protein S3	DRB_GR	e	DNRNRGGGGGDRRGGGGGGGGGGNRGGGGNTGGGGGNRGGGAGGP	0	1	0	0	0	0	0	0	0	0.0227273	0	0	0	0	0	0	0	0	0	0	0	0	0	0	0	0	0	0	0	0	0	0	0	0	0	0	0	0	0	0	0	0	0	0	0
>ENA|AEI48119|AEI48119.1_1	30S ribosomal protein S3	DRB_GR	e	GGNDRGGDRGDRRRGGDGDRRRGGGGDRDGGGDRRGAGNGPGAGN	0	1	0	0	0	0	0	0	0	0.0454545	0	0	0	0	0	0	0	0	0	0	0	0	0	0	0	0	0	0	0	0	0	0	0	0	0	0	0	0	0	0	0	0	0	0	0
>ENA|AEW00933|AEW00933.1_1	30S ribosomal protein S3	DRB_GR	e	GHRGGGGDRRGGGDRRHHGGGGGDRRGGDR	0	1	0	0	0	0	0	0	0	0	0	0	0	0	0	0	0	0	0	0	0	0	0	0	0	0	0	0	0	0	0	0	0	0	0	0	0	0	0	0	0	0	0	0	0
>ENA|AFC25259|AFC25259.1_1	Polyribonucleotide nucleotidyltransferase	DRB_GR	e	NDDRRGGGRGGDRGGRGGDRGGRNNRR	0	1	0	0	0	0	0	0	0	0	0	0	0	0	0	0	0	0	0	0	0	0	0	0	0	0	0	0	0	0	0	0	0	0	0	0	0	0	0	0	0	0	0	0	0
>ENA|AFD08040|AFD08040.1_1	30S ribosomal protein S3	DRB_GR	e	NKGGRGRDNRGGRGGDNRGGNRGGDNRGKG	0	1	0	0	0	0	0	0	0	0	0	0	0	0	0	0	0	0	0	0	0	0	0	0	0	0	0	0	0	0	0	0	0	0	0	0	0	0	0	0	0	0	0	0	0
>ENA|AFE10268|AFE10268.1_1	30S ribosomal protein S18	DRB_GR	e	GPGGGGGYGGGSRGGDRGGDRGGDRDRGGDRGDRGGMGGDDDKRG	0	1	0	0	0	0	0	0	0	0	0	0	0	0	0	0	0	0	0	0	0	0	0	0	0	0	0	0	0	0	0	0	0	0	0	0	0	0	0	0	0	0	0	0	0
>ENA|AFJ45549|AFJ45549.1_1	ATP-dependent RNA helicase DeaD	DRB_GR	e	SFGGERREGGRRDGGRGFGGERREGGRGDG	0	1	0	0	0	0	0	0	0	0	0	0	0	0	0	0	0	0	0	0	0	0	0	0	0	0	0	0	0	0	0	0	0	0	0	0	0	0	0	0	0	0	0	0	0
>ENA|AFR06917|AFR06917.1_1	30S ribosomal protein S18	DRB_GR	e	QRQGGGFGGGGGGFGGGQPQGGGYGNQGGG	0	1	0	0	0	0	0	0	0	0	0	0	0	0	0	0	0	0	0	0	0	0	0	0	0	0	0	0	0	0	0	0	0	0	0	0	0	0	0	0	0	0	0	0	0
>ENA|AFV00620|AFV00620.2_1	ATP-dependent RNA helicase RhlB	DRB_GR	e	SRSGGGRPGGGRPGGGRRPGGRSGGSRGQRR	0	1	0	0	0	0	0	0	0	0	0	0	0	0	0	0	0	0	0	0	0	0	0	0	0	0	0	0	0	0	0	0	0	0	0	0	0	0	0	0	0	0	0	0	0
>ENA|AHJ99195|AHJ99195.1_1	30S ribosomal protein S3	DRB_GR	e	GGQRRGGGPGGQNRGGQGGGAPRR	0	1	0	0	0	0	0	0	0	0	0	0	0	0	0	0	0.0434783	0	0	0	0	0	0	0	0	0	0	0	0	0	0	0	0	0	0	0	0	0	0	0	0	0	0	0	0
>ENA|AKV02605|AKV02605.1_1	Polyribonucleotide nucleotidyltransferase	DRB_GR	e	GPRGGGDRGPRGGGDRGGPRGGGGGDRGPRGGGGGDRGPR	0	1	0	0	0	0	0	0	0	0	0	0	0	0	0	0	0	0	0	0	0	0	0	0	0	0	0	0	0	0	0	0	0	0	0	0	0	0	0	0	0	0	0	0	0
>ENA|ALI32065|ALI32065.1_1	DEAD-box ATP-dependent RNA helicase CshA	DRB_GR	e	RNGGGYRGGRRDGGSRNGGGYRGRREGGRD	0	1	0	0	0	0	0	0	0	0	0	0	0	0	0	0	0	0	0	0	0	0	0	0	0	0	0	0	0	0	0	0	0	0	0	0	0	0	0	0	0	0	0	0	0
>ENA|AMV29128|AMV29128.1_2	ECF RNA polymerase sigma factor SigE	DRB_GR	e	GGGGFGGGGSSPGGGGFGGSGGNFPGGGGGSGGFGGNFGGGGGGS	0	1	0	0	0	0	0	0	0	0	0	0	0	0	0	0	0	0	0	0	0	0	0	0	0	0	0	0	0	0	0	0	0	0	0	0	0	0	0	0	0	0	0	0	0
>ENA|AMV31907|AMV31907.1_1	ECF RNA polymerase sigma factor SigE	DRB_GR	e	PMGGMGGGMGGMFGGAM	0	1	0	0	0	0	0	0	0	0	0	0	0	0	0.0625	0	0	0	0	0	0	0	0	0	0	0	0	0	0	0	0	0	0	0	0	0	0	0	0	0	0	0	0	0	0
>ENA|ANC43800|ANC43800.1_1	DNA-directed DNA polymerase	DRB_GR	e	GGGSGGFNGGGGFNGGGGGGFGRRNGSGNG	0	1	0	0	0	0	0	0	0	0	0	0	0	0	0	0	0	0	0	0	0	0	0	0	0	0	0	0	0	0	0	0	0	0	0	0	0	0	0	0	0	0	0	0	0
>ENA|ANK79719|ANK79719.1_1	30S ribosomal protein S6	DRB_GR	e	SRGGGRDAGRGGRGGPRGDRDRGPRGDRDR	0	1	0	0	0	0	0	0	0	0.0344828	0	0	0	0	0	0	0	0	0	0	0	0	0	0	0	0	0	0	0	0	0	0	0	0	0	0	0	0	0	0	0	0	0	0	0.0344828
>ENA|ANP47823|ANP47823.1_1	30S ribosomal protein S5	DRB_GR	e	GPGGGAGRGPGGPGGGRGPGGGQGRGPRRD	0	1	0	0	0	0	0	0	0	0.0344828	0	0	0	0	0	0	0	0	0	0	0	0	0	0	0	0	0	0	0	0	0	0	0	0	0	0	0	0	0	0	0	0	0	0	0
>ENA|BAH37932|BAH37932.1_1	30S ribosomal protein S5	DRB_GR	e	RGGPGGGRGRGGPGGGAGRGRGPGGPGGPGAGRGRGPGGEGGGPG	0	1	0	0	0	0	0	0	0	0.0454545	0	0	0	0	0	0	0	0	0	0	0	0	0	0	0	0	0	0	0	0	0	0	0	0	0	0	0	0	0	0	0	0	0	0	0
>ENA|BAK14834|BAK14834.1_1	DEAD-box ATP-dependent RNA helicase CshA	DRB_GR	e	GRGRGGNDRNRGGGNRGGGDRRGGDRRREGGGGGSRSGSGSRDGG	0	1	0	0	0	0	0	0	0	0	0	0	0	0	0	0	0	0	0	0	0	0	0	0	0	0	0	0	0	0	0	0	0	0	0	0	0	0	0	0	0	0	0	0	0
>ENA|BAK98176|BAK98176.1_1	30S ribosomal protein S3	DRB_GR	e	GGFNRGGQGGGFNRGGQGGGFNRGGQGGGF	0	1	0	0	0	0	0	0	0	0	0	0	0	0	0	0	0	0	0	0	0	0	0	0	0	0	0	0	0	0	0	0	0	0	0	0	0	0	0	0	0	0	0	0	0
>ENA|CAQ44999|CAQ44999.1_1	ATP-dependent RNA helicase DeaD	DRB_GR	e	DKRGPGGPGGPGGPRRGGPGGPGGHGGHGG	0	1	0	0	0	0	0	0	0	0	0	0	0	0	0	0	0	0	0	0	0	0	0	0	0	0	0	0	0	0	0	0	0	0	0	0	0	0	0	0	0	0	0	0	0
>ENA|CBT76618|CBT76618.1_1	ATP-dependent RNA helicase DeaD	DRB_GR	e	GGFRGGRGGGFGGGRSGGGRGGFGGGRGGGRGGFGGGGRGGKDRY	0	1	0	0	0	0	0	0	0	0	0	0	0	0	0	0	0	0	0	0	0	0	0	0	0	0	0	0	0	0	0	0	0	0	0	0	0	0	0	0	0	0	0	0	0
>ENA|CEN27648|CEN27648.1_1	DEAD-box ATP-dependent RNA helicase CshA	DRB_GR	e	KGGGGGRGGNRGGGSRGRNDRRGGGGGFNR	0	1	0	0	0	0	0	0	0	0	0	0	0	0	0	0	0	0	0	0	0	0	0	0	0	0	0	0	0	0	0	0	0	0	0	0	0	0	0	0	0	0	0	0	0
>ENA|EEQ59881|EEQ59881.1_1	DNA helicase	DRB_GR	e	DSGTAGPGSGAGSGGGVGTGSGAGSGGGSG	0	1	0	0	0	0	0	0	0	0.103448	0	0	0	0	0	0	0	0	0	0	0	0	0	0	0	0	0	0	0	0	0	0	0	0	0	0	0	0	0	0	0	0	0	0	0
>ENA|EHN09924|EHN09924.1_1	30S ribosomal protein S3	DRB_GR	e	DRDRRRGRRDDRGGGGDRGGFRGGDRGGRGGGGGGRGPGGPGGAGGGRGRGPQGGR	0	1	0	0	0	0	0	0	0	0.0181818	0	0	0	0	0	0	0	0	0	0	0	0	0	0	0	0	0	0	0	0	0	0	0	0	0	0	0	0	0	0	0	0	0	0	0
>ENA|EHQ08588|EHQ08588.1_1	Polyribonucleotide nucleotidyltransferase	DRB_GR	e	DGGREERGGDREHRGGRGGGRGGDRGRRH	0	1	0	0	0	0	0	0	0	0	0	0	0	0	0	0	0	0	0	0	0	0	0	0	0	0	0	0	0	0	0	0	0	0	0	0	0	0	0	0	0	0	0	0	0
>ENA|EHQ26243|EHQ26243.1_1	30S ribosomal protein S3	DRB_GR	e	GGTGGAPGQGGNRPGGQGGGNRPGGQGGNRPGGQGGSRPGGQGGG	0	1	0	0	0	0	0	0	0	0	0	0	0	0	0	0	0.0227273	0	0	0	0	0	0	0	0	0	0	0	0	0	0	0	0	0	0	0	0	0	0	0	0	0	0	0	0
>ENA|EIT69201|EIT69201.1_1	ATP-dependent RNA helicase RhlB	DRB_GR	e	RPGSGGPRRSGGGGRRR	0	1	0	0	0	0	0	0	0	0	0	0	0	0	0	0	0	0	0	0	0	0	0	0	0	0	0	0	0	0	0	0	0	0	0	0	0	0	0	0	0	0	0	0	0
>ENA|EJU14442|EJU14442.1_1	30S ribosomal protein S5	DRB_GR	e	GRGGRGRGGNDRGGERGGRGGRRDDRRGNR	0	1	0	0	0	0	0	0	0	0	0	0	0	0	0	0	0	0	0	0	0	0	0	0	0	0	0	0	0	0	0	0	0	0	0	0	0	0	0	0	0	0	0	0	0
>ENA|EMI22374|EMI22374.1_1	Polyribonucleotide nucleotidyltransferase	DRB_GR	e	SDEDRPRRRRGGSGGGGRGRSGGGGGGRR	0	1	0	0	0	0	0	0	0	0	0	0	0	0	0	0	0	0	0	0	0	0	0	0	0	0	0	0	0	0	0	0	0	0	0	0	0	0	0	0	0	0	0	0	0
>ENA|ERP85696|ERP85696.1_1	30S ribosomal protein S6	DRB_GR	e	KRDRDDRRGGDRGGRFGGGDRGGDRGGRGG	0	1	0	0	0	0	0	0	0	0	0	0	0	0	0	0	0	0	0	0	0	0	0	0	0	0	0	0	0	0	0	0	0	0	0	0	0	0	0	0	0	0	0	0	0
>ENA|EXF26167|EXF26167.1_1	30S ribosomal protein S3	DRB_GR	e	GRGGARGGRGGPRGGGEERRRRGPGRGREA	0	1	0	0	0	0	0	0	0	0	0	0	0	0	0	0	0	0	0.0344828	0	0	0	0	0	0	0	0	0	0	0	0	0	0	0	0	0	0	0	0	0	0	0	0	0	0
>ENA|GAB98145|GAB98145.1_1	DNA polymerase III subunit gamma/tau (Fragment)	DRB_GR	e	PGSGGPGSPGGSGRQGGPGGGQSQGGGPGG	0	1	0	0	0	0	0	0	0	0	0	0	0	0	0	0	0	0	0	0	0	0	0	0	0	0	0	0	0	0	0	0	0	0	0	0	0	0	0	0	0	0	0	0	0
>ENA|GAO44245|GAO44245.1_1	30S ribosomal protein S3	DRB_GR	e	LSDRRDRRDDDRGGRGGDHRGGGRGGDRGGRGGDRGGRRN	0	1	0	0	0	0	0	0	0	0	0	0	0	0	0	0	0	0	0	0	0	0	0	0	0	0	0	0	0	0	0	0	0	0	0	0	0	0	0	0	0	0	0	0	0
>ENA|KFE72262|KFE72262.1_1	30S ribosomal protein S18	DRB_GR	e	AGGGGGGGRSFGGGGGGFGGGDRGDRGDRGGRDGGRDGGRDDRGG	0	1	0	0	0	0	0	0	0	0.0227273	0	0	0	0	0	0	0	0	0	0	0	0	0	0	0	0	0	0	0	0	0	0	0	0	0	0	0	0	0	0	0	0	0	0	0
>ENA|KGI82468|KGI82468.1_1	30S ribosomal protein S3	DRB_GR	e	EGGGGGGGGREGGRGGRSERGGRRRSGASG	0	1	0	0	0	0	0	0	0	0	0	0	0	0	0	0	0	0	0	0.0344828	0	0	0	0	0	0	0	0	0	0	0	0	0	0	0	0	0	0	0	0	0	0	0	0	0
>ENA|KGL39612|KGL39612.1_1	DEAD-box ATP-dependent RNA helicase CshA	DRB_GR	e	GKGKGGGGYRGKGGYRGGSGGGDRKGGGGGYRGKGGSGAGNGGGR	0	1	0	0	0	0	0	0	0	0.0227273	0	0	0	0	0	0	0	0	0	0	0	0	0	0	0	0	0	0	0	0	0	0	0	0	0	0	0	0	0	0	0	0	0	0	0
>ENA|KHF25533|KHF25533.1_1	ATP-dependent RNA helicase RhlB	DRB_GR	e	MHGSNRGGNRGGGRGRNSSGGGRGRGGQGRRRNNS	0	1	0	0	0	0	0	0	0	0	0	0	0	0	0	0	0	0	0	0	0	0	0	0	0	0	0	0	0	0	0	0	0	0	0	0	0	0	0	0	0	0	0	0	0
>ENA|KKJ76591|KKJ76591.1_1	30S ribosomal protein S6	DRB_GR	e	NRGNRDERGGRGGRGGRDDRGGRGGDRGGR	0	1	0	0	0	0	0	0	0	0	0	0	0	0	0	0	0	0	0	0	0	0	0	0	0	0	0	0	0	0	0	0	0	0	0	0	0	0	0	0	0	0	0	0	0
>ENA|KKU51566|KKU51566.1_1	Polyribonucleotide nucleotidyltransferase	DRB_GR	e	GGGFGGGHGGGRGNRRY	0	1	0	0	0	0	0	0	0	0	0	0	0	0	0	0	0	0	0	0	0	0	0	0	0	0	0	0	0	0	0	0	0	0	0	0	0	0	0	0	0	0	0	0	0
>ENA|KPI04051|KPI04051.1_2	DNA polymerase III, subunits gamma and tau	DRB_GR	e	MSASGPGPGFGGGGSGGYGAGGGGGGGYGG	0	1	0	0	0	0	0	0	0	0.0344828	0	0	0	0	0	0	0	0	0	0.0344828	0	0	0	0	0	0	0	0	0	0	0	0	0	0	0	0	0	0	0	0	0	0	0	0	0
>ENA|KRA84568|KRA84568.1_2	30S ribosomal protein S5	DRB_GR	e	RGRGGRGGRDRGGDRDGGRGRGRGRRDERR	0	1	0	0	0	0	0	0	0	0	0	0	0	0	0	0	0	0	0	0	0	0	0	0	0	0	0	0	0	0	0	0	0	0	0	0	0	0	0	0	0	0	0	0	0
>ENA|KUG06476|KUG06476.1_1	30S ribosomal protein S3	DRB_GR	e	RGDRGGRGGDRGGRGGDRGGRGGEGRGGFGGGNNRGGQGGGNRGG	0	1	0	0	0	0	0	0	0	0	0	0	0	0	0	0	0	0	0	0	0	0	0	0	0	0	0	0	0	0	0	0	0	0	0	0	0	0	0	0	0	0	0	0	0
>ENA|KXK50395|KXK50395.1_1	30S ribosomal protein S18	DRB_GR	e	GDRGDRGDRGDRGDRGDRGGRGDRGGRGFA	0	1	0	0	0	0	0	0	0	0	0	0	0	0	0	0	0	0	0	0	0	0	0	0	0	0	0	0	0	0	0	0	0	0	0	0	0	0	0	0	0	0	0	0	0
>ENA|KXK51028|KXK51028.1_1	Polyribonucleotide nucleotidyltransferase	DRB_GR	e	PRGGGGGDRRGGGDRRGGGDRGGYRGGGDRGGGGYRGG	0	1	0	0	0	0	0	0	0	0	0	0	0	0	0	0	0	0	0	0	0	0	0	0	0	0	0	0	0	0	0	0	0	0	0	0	0	0	0	0	0	0	0	0	0
>ENA|KXX68050|KXX68050.1_1	Polyribonucleotide nucleotidyltransferase	DRB_GR	e	GGFNRGGDRGDRRDRGDRGDRGGYNRR	0	1	0	0	0	0	0	0	0	0	0	0	0	0	0	0	0	0	0	0	0	0	0	0	0	0	0	0	0	0	0	0	0	0	0	0	0	0	0	0	0	0	0	0	0
>ENA|OAV44400|OAV44400.1_1	30S ribosomal protein S3	DRB_GR	e	RGGGRGDRGDRRGGGRGDRRGGGGGRR	0	1	0	0	0	0	0	0	0	0	0	0	0	0	0	0	0	0	0	0	0	0	0	0	0	0	0	0	0	0	0	0	0	0	0	0	0	0	0	0	0	0	0	0	0
>ENA|AAV89817|AAV89817.2_1	DNA topoisomerase 1	DRB_KA	e	PKKKKTKKAAAKKPAAKKTTTKKAAPKKAT	0	1	0	0	0.137931	0	0	0	0	0	0	0	0.0689655	0	0	0	0.0344828	0	0	0	0.0344828	0	0	0	0	0	0	0	0	0	0	0	0	0	0	0	0	0	0	0	0	0	0	0	0
>ENA|ABF40233|ABF40233.1_1	50S ribosomal protein L22	DRB_KA	e	AKGAKAKKAPAKKAAAKKAPAKKFAGKKTA	0	1	0	0	0.0689655	0	0	0	0	0.0344828	0	0	0.206897	0	0	0	0.0689655	0	0	0	0	0	0	0	0	0	0	0	0	0	0	0	0	0	0	0	0	0	0	0	0	0	0	0	0
>ENA|ABI65574|ABI65574.1_1	DNA topoisomerase 1	DRB_KA	e	KGGKKKAPAKKKAPAKKKAPAKKATAKKPA	0	1	0	0	0	0	0	0	0	0	0	0	0.137931	0	0	0	0.103448	0	0	0	0.0344828	0	0	0	0	0	0	0	0	0	0	0	0	0	0	0	0	0	0	0	0	0	0	0	0
>ENA|ABI67066|ABI67066.1_1	50S ribosomal protein L21	DRB_KA	e	AADAPKAKAKAAPKAEKAAAPKAEKAPAKK	0	1	0	0	0.137931	0	0.0344828	0.0689655	0	0	0	0	0.103448	0	0	0	0.137931	0	0	0	0	0	0	0	0	0	0	0	0	0	0	0	0	0	0	0	0	0	0	0	0	0	0	0	0.0344828
>ENA|ABS13770|ABS13770.1_1	50S ribosomal protein L21	DRB_KA	e	KKAAEKKAPKAAPKKAAAKAESAE	0	1	0	0	0.173913	0	0	0.130435	0	0	0	0	0.0434783	0	0	0	0.0869565	0	0	0	0	0	0	0	0	0	0	0	0	0	0	0	0	0	0	0	0	0	0	0	0	0	0	0	0
>ENA|ACE05574|ACE05574.1_1	30S ribosomal protein S12	DRB_KA	e	KGAAKQAAAAKSKKK	0	1	0	0	0.285714	0	0	0	0	0	0	0	0.142857	0	0	0	0	0	0	0	0	0	0	0	0	0	0	0	0	0	0	0	0	0	0	0	0	0	0	0	0	0	0	0	0
>ENA|ACV21526|ACV21526.1_1	50S ribosomal protein L31	DRB_KA	e	AKKAAKAAAVAEAEAKKKAEREAKAAAKAARAAEFAKKAEAEAAKAAAAAEAAAAEAPAEEAAEEAAAE	0	1	0	0	0.264706	0	0	0.161765	0	0	0	0	0.102941	0	0	0	0.0147059	0	0.0147059	0	0	0.0147059	0	0	0	0	0	0	0	0	0	0	0	0	0	0	0	0	0	0	0	0	0	0	0
>ENA|ACV55109|ACV55109.1_1	DNA topoisomerase	DRB_KA	e	AKAPAKKPAAKKAPAKRAPAAKKD	0	1	0	0	0.0869565	0	0	0	0	0	0	0	0.217391	0	0	0	0.130435	0	0	0	0	0	0	0	0	0	0	0	0	0	0	0	0	0	0	0	0	0	0	0	0	0	0	0	0
>ENA|ACZ23163|ACZ23163.1_1	DNA topoisomerase 1	DRB_KA	e	KKAPAKKAPAKKAAPEA	0	1	0	0	0.0625	0	0	0	0	0	0	0	0.125	0	0	0	0.1875	0	0	0	0	0	0	0	0	0	0	0	0	0	0	0	0	0	0	0	0	0	0	0	0	0	0	0	0
>ENA|ADB73385|ADB73385.1_1	DNA topoisomerase 1	DRB_KA	e	KKKATAKKTTAKKATTTGKTTAKKATKKAT	0	1	0	0	0	0	0	0	0	0	0	0	0.103448	0	0	0	0	0	0	0	0.137931	0	0	0	0	0	0	0	0	0	0	0	0	0	0	0	0	0	0	0	0	0	0	0	0
>ENA|ADD40212|ADD40212.1_1	DNA topoisomerase 1	DRB_KA	e	AAKKTTAKKTAKKTVKKAAKKTAKKTTTTK	0	1	0	0	0.0689655	0	0	0	0	0	0	0	0.172414	0	0	0	0	0	0	0	0	0	0	0	0	0	0	0	0	0	0	0	0	0	0	0	0	0	0	0	0	0	0	0	0
>ENA|ADE40099|ADE40099.1_1	50S ribosomal protein L21	DRB_KA	e	KKLAAPKVAAKKAAAPKKAAAPKAEAAPKAEAAPKKAAPKKAAAKKASAAAPKKAAPKKAAAKKK	0	1	0	0	0.25	0	0	0.03125	0	0	0	0	0.046875	0	0	0	0.125	0	0	0.015625	0	0	0	0	0	0	0	0	0	0	0	0	0	0	0	0	0	0	0	0	0	0	0	0	0
[truncated: 4,426 more rows]
[truncated: 359 more columns]
