# Supplementary material for: Low complexity regions in the proteins of prokaryotes perform important functional roles and are highly conserved
Source: Nucleic Acids Res. 2019 Sep 4;47(19):9998–10009. doi: 10.1093/nar/gkz730 (PMC6821194; doi:10.1093/nar/gkz730)
Supplement: gkz730_Supplemental_Files [file gkz730_supplemental_files.zip › SUPPFILE1_LCR30_BAP_R.xlsx]

## Sheet: Description
Sheet	description
Archaea_w30	Merged LCR fragments for archaea that were obtained using window of 30 aa
Bacteria_w30	Merged LCR fragments for bacteria that were obtained using window of 30 aa
Phages_w30	Merged LCR fragments for phages that were obtained using window of 30 aa
Overlap_with_other_software
In every sheet: the same number of column with the same names
Column	Name	Description
A	Kingdom	The Kingdom to which the organism belongs
B	Phylum	The phylum of the organism
C	Class	The class of the organism
D	Organism	Organism name
E	Taxonomy ID	The taxonomy ID from NCBI taxonomy
F	Uniprot Proteome ID	The ID of the proteome
G	Uniprot Protein Accession ID	The accesion code of the protein in Uniprot
H	Protein annotation	The annotation of the protein
I	fragment ID	The ID we assigned to this particular LCR protein fragment
J	protein fragment	The LCR protein sequence
K	start	Starting point of the LCR sequence in protein
L	end	Ending point of the LCR sequence in protein
M	Fragment length	The length of the LCR protein fragment
N	entropy	Entropy value of the LCR protein fragment
O	A	The number of Alanines in the LCR protein fagment
P	C	The number of Cysteins in the LCR protein fagment
Q	D	The number of Aspartates in the LCR protein fagment
R	E	The number of Glutamates in the LCR protein fagment
S	F	The number of Phenylalanines in the LCR protein fagment
T	G	The number of Glycines in the LCR protein fagment
U	H	The number of Histidines in the LCR protein fagment
V	I	The number of Isoleukines in the LCR protein fagment
W	K	The number of Lysins in the LCR protein fagment
X	L	The number of Leukins in the LCR protein fagment
Y	M	The number of Methionines in the LCR protein fagment
Z	N	The number of Asparagines in the LCR protein fagment
AA	P	The number of Prolines in the LCR protein fagment
AB	Q	The number of Glutamines in the LCR protein fagment
AC	R	The number of Arginines in the LCR protein fagment
AD	S	The number of Serines in the LCR protein fagment
AE	T	The number of Threonines in the LCR protein fagment
AF	V	The number of Valines in the LCR protein fagment
AG	W	The number of Tryptophans in the LCR protein fagment
AH	Y	The number of Tyrosines in the LCR protein fagment

## Sheet: Archaea_w30
Kingdom	Phylum	Class	Organism	Taxonomy ID	Uniprot Proteome ID	Uniprot Protein Accession ID	Protein annotation	fragment ID	protein fragment	start	end	Fragment length	entropy	A	C	D	E	F	G	H	I	K	L	M	N	P	Q	R	S	T	V	W	Y
Archaea	Crenarchaeota	Thermoprotei	Fervidicoccus fontis	1163730	UP000007391	I0A2W6	30S ribosomal protein S24e	tr|I0A2W6|I0A2W6_1	EKKQKEKEQKSEEKKEGQ	121	139	18	0.587719	0	0	0	6	0	1	0	0	7	0	0	0	0	3	0	1	0	0	0	0
Archaea	Euryarchaeota	Methanopyri	Methanopyrus kandleri	190192	UP000001826	Q8TVZ6	Zn-ribbon-containing protein	tr|Q8TVZ6|Q8TVZ6_1	GRGGPGRGGRGGPGRGGPR	61	80	19	0.416568	0	0	0	0	0	11	0	0	0	0	0	0	3	0	5	0	0	0	0	0
Archaea	Euryarchaeota	Halobacteria	Natrialba magadii	547559	UP000001879	D3SZ39	Uncharacterized protein	tr|D3SZ39|D3SZ39_1	NGVDDNDDANADDTDNGVDDADNGVDDNDD	106	136	30	0.643495	3	0	14	0	0	3	0	0	0	0	0	6	0	0	0	0	1	3	0	0
Archaea	X	X	GW2011 AR10	1579370	UP000031777	A0A0B5HR48	Uncharacterized protein	tr|A0A0B5HR48|A0A0B5HR48_1	DNCSADCGSGSGGDGGGGGGGGGGGGGGSG	376	406	30	0.519189	1	2	3	0	0	19	0	0	0	0	0	1	0	0	0	4	0	0	0	0
Archaea	Crenarchaeota	Thermoprotei	Pyrodictium delaneyi	1273541	UP000058613	A0A0P0N1D1	50S ribosomal protein L12	tr|A0A0P0N1D1|A0A0P0N1D1_1	PVAPAAAPAAAPAAAEEKKEEEEEKAEEKK	61	91	30	0.612235	11	0	0	9	0	0	0	0	5	0	0	0	4	0	0	0	0	1	0	0
Archaea	Crenarchaeota	Thermoprotei	Desulfurococcus kamchatkensis	490899	UP000006903	B8D5X6	YL1 domain containing protein	tr|B8D5X6|B8D5X6_1	KKGGGKKRKTSKSKRKKSRKERKK	91	115	24	0.620997	0	0	0	1	0	3	0	0	12	0	0	0	0	0	4	3	1	0	0	0
Archaea	Euryarchaeota	Halobacteria	Natronococcus occultus	694430	UP000010878	L0K620	Uncharacterized protein	tr|L0K620|L0K620_1	TLETILTTLETVLTTLETVLTTLETVLTTLETVLTTLETVLTTSL	16	61	45	0.610072	0	0	0	6	0	0	0	1	0	13	0	0	0	0	0	1	19	5	0	0
Archaea	Euryarchaeota	Halobacteria	Halopiger xanaduensis	797210	UP000006794	F8D574	Uncharacterized protein	tr|F8D574|F8D574_1	DDAEDETEEADAESEDDEDEE	136	157	21	0.563399	3	0	7	9	0	0	0	0	0	0	0	0	0	0	0	1	1	0	0	0
Archaea	Euryarchaeota	Halobacteria	Halopiger xanaduensis	797210	UP000006794	F8DD78	Glycoside hydrolase family 81	tr|F8DD78|F8DD78_1	GGGDGGDGGNGGDGGDGGDGGNDGGNDGGS	766	796	30	0.422342	0	0	7	0	0	19	0	0	0	0	0	3	0	0	0	1	0	0	0	0
Archaea	Euryarchaeota	Methanobacteria	Methanosphaera stadtmanae	339860	UP000001931	Q2NHG1	Hypothetical membrane-spanning protein	tr|Q2NHG1|Q2NHG1_1	LIIIILIVIILLFITLI	91	108	17	0.519682	0	0	0	0	1	0	0	9	0	5	0	0	0	0	0	0	1	1	0	0
Archaea	Crenarchaeota	Thermoprotei	Thermosphaera aggregans	633148	UP000002376	D5U1V9	Uncharacterized protein	tr|D5U1V9|D5U1V9_1	KSKTRKKRSSGKRKSRKTGK	91	111	20	0.638764	0	0	0	0	0	2	0	0	8	0	0	0	0	0	4	4	2	0	0	0
Archaea	Crenarchaeota	Thermoprotei	Caldivirga maquilingensis	397948	UP000001137	A8MCI8	Extracellular solute-binding protein family 5	tr|A8MCI8|A8MCI8_1	TTSTTTTTTTTTTSTTTTSTTTTTPVTTSATTSTTTSTVTTTAVSTVVSTVTTTAVSTVTSTATTTAVSTVTVTK	706	781	75	0.503163	5	0	0	0	0	0	0	0	1	0	0	0	1	0	0	11	46	11	0	0
Archaea	Euryarchaeota	Thermoplasmata	Thermoplasmatales archaeon	1803814	UP000075539	A0A151ENW0	50S ribosomal protein L13e	tr|A0A151ENW0|A0A151ENW0_1	EEVEEKEEKKKKKKEKKEKKKEVKKKEIKE	76	106	30	0.433011	0	0	0	11	0	0	0	1	16	0	0	0	0	0	0	0	0	2	0	0
Archaea	Euryarchaeota	Halobacteria	Salinarchaeum sp.	1333523	UP000014072	R4W015	Uncharacterized protein	tr|R4W015|R4W015_1	GYEEEEHEEYEEDDEEEYEEEHEDEEHEEDE	76	107	31	0.481956	0	0	4	20	0	1	3	0	0	0	0	0	0	0	0	0	0	0	0	3
Archaea	Thaumarchaeota	Nitrososphaeria	Nitrososphaera gargensis	1237085	UP000008037	K0IKW0	Carbamoyl-phosphate synthase small chain	tr|K0IKW0|K0IKW0_1	AVAAAATTKAAKARPKKKTTKIAAKKKKKK	391	421	30	0.631841	10	0	0	0	0	0	0	1	12	0	0	0	1	0	1	0	4	1	0	0
Archaea	Euryarchaeota	Halobacteria	Natrialba magadii	547559	UP000001879	D3SZT7	Aminodeoxychorismate synthase component 2	tr|D3SZT7|D3SZT7_2	TGTDTTGTDTTGTDTTETDTTRTDGERR	271	299	28	0.590647	0	0	5	2	0	4	0	0	0	0	0	0	0	0	3	0	14	0	0	0
Archaea	Euryarchaeota	Halobacteria	Halolamina pelagica	699431	UP000050535	A0A0P7GL39	Uncharacterized protein	tr|A0A0P7GL39|A0A0P7GL39_1	RARRRRRARPAVRRAVRCAGAPRRRPRRRG	211	241	30	0.591444	6	1	0	0	0	2	0	0	0	0	0	0	3	0	16	0	0	2	0	0
Archaea	Crenarchaeota	Thermoprotei	Acidianus hospitalis	933801	UP000008458	F4BA26	Uncharacterized protein	tr|F4BA26|F4BA26_1	QKVETKEEKKQVEKKEEQKQQQQ	91	114	23	0.618148	0	0	0	6	0	0	0	0	7	0	0	0	0	7	0	0	1	2	0	0
Archaea	Euryarchaeota	Halobacteria	Halolamina pelagica	699431	UP000050535	A0A0P7HYH2	Putative copper-exporting P-type ATPase B	tr|A0A0P7HYH2|A0A0P7HYH2_1	GDGHSGHGGDGEHEGHGDHDGHEDHDGHDD	31	61	30	0.614428	0	0	8	3	0	10	8	0	0	0	0	0	0	0	0	1	0	0	0	0
Archaea	Euryarchaeota	Halobacteria	Halopiger xanaduensis	797210	UP000006794	F8DC89	Uncharacterized protein	tr|F8DC89|F8DC89_1	DTDTDSDDGDTDSDSDSDDGDTDSDSDDGDTDSDSDS	121	158	37	0.499688	0	0	20	0	0	3	0	0	0	0	0	0	0	0	0	9	5	0	0	0
Archaea	Euryarchaeota	Methanobacteria	Methanothermus fervidus	523846	UP000002315	E3GWZ6	Thermosome subunit	tr|E3GWZ6|E3GWZ6_1	EGEGEGEGPEGMGGEMPSM	526	545	19	0.614647	0	0	0	6	0	7	0	0	0	0	3	0	2	0	0	1	0	0	0	0
Archaea	Crenarchaeota	Thermoprotei	Pyrobaculum aerophilum	178306	UP000002439	Q8ZVX0	Branched-chain amino acid binding protein	tr|Q8ZVX0|Q8ZVX0_1	TPTPTRTSPTQPPATTSTPTPSATTTQTTT	31	61	30	0.604037	2	0	0	0	0	0	0	0	0	0	0	0	7	2	1	3	15	0	0	0
Archaea	Euryarchaeota	Halobacteria	Haladaptatus sp.	1679489	UP000076599	A0A161XDP9	Peptidase M6	tr|A0A161XDP9|A0A161XDP9_1	GHGHHGHGGHGGHHGHGHHGGYGGHGGYHGGHGHYGR	706	743	37	0.439189	0	0	0	0	0	19	14	0	0	0	0	0	0	0	1	0	0	0	0	3
Archaea	Euryarchaeota	X	Euryarchaeota archaeon	1803821	UP000075475	A0A151EFI2	Uncharacterized protein	tr|A0A151EFI2|A0A151EFI2_1	AKKKFEKNKKDESKK	166	181	15	0.654306	1	0	1	2	1	0	0	0	8	0	0	1	0	0	0	1	0	0	0	0
Archaea	Euryarchaeota	Thermococci	Thermococcus litoralis	523849	UP000015502	H3ZN43	Uncharacterized protein	tr|H3ZN43|H3ZN43_1	EELFEEEEWEEDWDEDWDEEEWEEEDWEEDFEEEWDEDWDEEEEW	16	61	45	0.511802	0	0	9	25	2	0	0	0	0	1	0	0	0	0	0	0	0	0	8	0
Archaea	Euryarchaeota	Halobacteria	Haloprofundus marisrubri	1514971	UP000054387	A0A0W1R450	Signal recognition particle receptor FtsY	tr|A0A0W1R450|A0A0W1R450_1	AETEAAEGDAAAAEGDAAAAEADSAAAEADSAAAEADSAATADAS	31	76	45	0.601612	24	0	6	7	0	2	0	0	0	0	0	0	0	0	0	4	2	0	0	0
Archaea	Crenarchaeota	Thermoprotei	Thermofilum pendens	368408	UP000000641	A1RX05	Glutaredoxin-like domain protein	tr|A1RX05|A1RX05_1	TYEDEELHHHHHHHH	241	256	15	0.599019	0	0	1	3	0	0	8	0	0	1	0	0	0	0	0	0	1	0	0	1
Archaea	Euryarchaeota	Methanomicrobia	Arc I	1705409	UP000075398	A0A150ITF4	Uncharacterized protein	tr|A0A150ITF4|A0A150ITF4_1	DSKKETKAKKKTSKKKKE	166	184	18	0.599374	1	0	1	2	0	0	0	0	10	0	0	0	0	0	0	2	2	0	0	0
Archaea	Euryarchaeota	Halobacteria	Natronococcus occultus	694430	UP000010878	L0K1J3	Cytochrome c oxidase, subunit II	tr|L0K1J3|L0K1J3_1	DDEENGDDADDENGDDEENGDDADDDEENGDDEDTDEDADDGGDV	241	286	45	0.65625	3	0	21	9	0	6	0	0	0	0	0	4	0	0	0	0	1	1	0	0
Archaea	Euryarchaeota	Halobacteria	Natronobacterium gregoryi	797304	UP000010468	L0AIQ2	DSBA-like thioredoxin	tr|L0AIQ2|L0AIQ2_1	SGNGEGAAAGVAGAAGAAAGAGAGSGAASG	46	76	30	0.564856	13	0	0	1	0	11	0	0	0	0	0	1	0	0	0	3	0	1	0	0
Archaea	Euryarchaeota	Halobacteria	Halomicrobium mukohataei	485914	UP000001746	C7NX06	Flagella protein	tr|C7NX06|C7NX06_1	EPEPEPEPEPEPEPELEPEPEPEPEPEPEPEPTTTAEPEPEPEPT	376	421	45	0.481542	1	0	0	20	0	0	0	0	0	1	0	0	19	0	0	0	4	0	0	0
Archaea	Euryarchaeota	Halobacteria	Haloarcula marismortui	272569	UP000001169	Q5V7N6	Uncharacterized protein	tr|Q5V7N6|Q5V7N6_1	GGGNNGSGGGGSGGSGGSAPPSGGGSGSSGSGGSGGSPPSGGGSG	391	436	45	0.487878	1	0	0	0	0	25	0	0	0	0	0	2	4	0	0	13	0	0	0	0
Archaea	Euryarchaeota	Hadesarchaea	Hadesarchaea archaeon	1776334	UP000074294	A0A147JSU7	Uncharacterized protein	tr|A0A147JSU7|A0A147JSU7_1	LILIVVLLMLIVPVI	61	76	15	0.622003	0	0	0	0	0	0	0	4	0	5	1	0	1	0	0	0	0	4	0	0
Archaea	Euryarchaeota	Halobacteria	Natronobacterium gregoryi	797304	UP000010468	L0AE80	Uncharacterized protein	tr|L0AE80|L0AE80_1	DEVDDEDDEMNDEVDDEDDEMNDEVDDEDDEMNDEVDDEDDEMND	181	226	45	0.587846	0	0	21	12	0	0	0	0	0	0	4	4	0	0	0	0	0	4	0	0
Archaea	Euryarchaeota	Methanomicrobia	Methanosaeta concilii	990316	UP000007807	F4BXS7	Dinitrogenase iron-molybdenum cofactor biosynthesis protein	tr|F4BXS7|F4BXS7_1	MGPGGQGGQGMGRGGGAGRGGGQGMGRGGGRGAGRGGQF	121	160	39	0.584494	2	0	0	0	1	23	0	0	0	0	3	0	1	4	5	0	0	0	0	0
Archaea	Crenarchaeota	Thermoprotei	Thermoproteus tenax	768679	UP000002654	G4RMS1	Sugar ABC transporter, substrate-binding protein	tr|G4RMS1|G4RMS1_1	VTTTVSTTTITTVTTITTAPTTTTTTGPIV	31	61	30	0.575902	1	0	0	0	0	1	0	3	0	0	0	0	2	0	0	1	18	4	0	0
Archaea	Euryarchaeota	Archaeoglobi	Archaeoglobus fulgidus	224325	UP000002199	O29479	Uncharacterized protein	tr|O29479|O29479_1	EEEEEIEEEEFEVEEEEISFEEEEIDLTEL	196	226	30	0.579395	0	0	1	19	2	0	0	3	0	2	0	0	0	0	0	1	1	1	0	0
Archaea	Thaumarchaeota	Nitrososphaeria	Nitrososphaera gargensis	1237085	UP000008037	K0IFT9	Uncharacterized protein	tr|K0IFT9|K0IFT9_1	EVEEEESGEEFEEEY	76	91	15	0.509425	0	0	0	10	1	1	0	0	0	0	0	0	0	0	0	1	0	1	0	1
Archaea	Euryarchaeota	Halobacteria	Haladaptatus sp.	1679489	UP000076599	A0A161XSS1	Uncharacterized protein	tr|A0A161XSS1|A0A161XSS1_1	TDSDSDDGDTDSDSDDGDTDTDSDDGDTDSDGDDGDTDSDG	121	162	41	0.520423	0	0	22	0	0	6	0	0	0	0	0	0	0	0	0	7	6	0	0	0
Archaea	Euryarchaeota	Thermococci	Thermococcus litoralis	523849	UP000015502	H3ZJW3	50S ribosomal protein L12	tr|H3ZJW3|H3ZJW3_1	VAVAAAPAAAPAAEAPAEEAPAEEEEEEEE	61	91	30	0.512225	13	0	0	11	0	0	0	0	0	0	0	0	4	0	0	0	0	2	0	0
Archaea	Euryarchaeota	Halobacteria	Haloquadratum walsbyi	362976	UP000001975	Q18I59	ABC-type transport system periplasmic substrate-binding protein (Probable substrate branched-chain amino acids)	tr|Q18I59|Q18I59_1	ASGSLSAAALAGCSGGGGGGGGGSGSGSGS	16	46	30	0.564874	5	1	0	0	0	14	0	0	0	2	0	0	0	0	0	8	0	0	0	0
Archaea	Crenarchaeota	Thermoprotei	Staphylothermus marinus	399550	UP000000254	A3DP97	Type I phosphodiesterase/nucleotide pyrophosphatase	tr|A3DP97|A3DP97_1	ITETKTHTTTVTETATQTTTRIETTTKTIT	676	706	30	0.664374	1	0	0	3	0	0	1	3	2	0	0	0	0	1	1	0	17	1	0	0
Archaea	Euryarchaeota	Halobacteria	Halovivax ruber	797302	UP000010846	L0IDH9	Uncharacterized protein	tr|L0IDH9|L0IDH9_1	EREEDDDRDDDDDREAGRDRGEDRDRDDEA	121	151	30	0.601455	2	0	13	6	0	2	0	0	0	0	0	0	0	0	7	0	0	0	0	0
Archaea	Euryarchaeota	Methanomicrobia	Methanocella arvoryzae	351160	UP000000663	Q0W087	Uncharacterized protein	tr|Q0W087|Q0W087_1	SGKNSGNGNSNGNSNNNSNSNGNSNGNSNNNSNSNGIGNGNSNGNGNGNSNSNSTNNSNS	46	106	60	0.534391	0	0	0	0	0	12	0	1	1	0	0	29	0	0	0	16	1	0	0	0
Archaea	Euryarchaeota	DHVE2 group	Aciduliprofundum boonei	439481	UP000001400	B5ICL6	Thermosome	tr|B5ICL6|B5ICL6_1	GPKGGQGGPGGMPGGMGGMGGMPGMM	526	552	26	0.52563	0	0	0	0	0	14	0	0	1	0	6	0	4	1	0	0	0	0	0	0
Archaea	Euryarchaeota	Methanomicrobia	Methanolinea sp.	1735327	UP000050878	A0A0Q0VGA8	50S ribosomal protein L12	tr|A0A0Q0VGA8|A0A0Q0VGA8_1	PVAAAAPVAAAAPAAAAEAAAEEPEEDKKE	61	91	30	0.613033	15	0	1	6	0	0	0	0	2	0	0	0	4	0	0	0	0	2	0	0
Archaea	Euryarchaeota	Thermoplasmata	Thermoplasmatales archaeon	1803814	UP000075539	A0A151F0P6	Uncharacterized protein	tr|A0A151F0P6|A0A151F0P6_1	TGDTDTGDTDTGDTDTGDTDTGDTDTGDTD	886	916	30	0.458146	0	0	12	0	0	6	0	0	0	0	0	0	0	0	0	0	12	0	0	0
Archaea	Thaumarchaeota	Nitrososphaeria	Nitrososphaera gargensis	1237085	UP000008037	K0IG60	DNA-directed RNA polymerase, subunit E	tr|K0IG60|K0IG60_1	KSKGGGEKEKKGGDKK	181	197	16	0.578333	0	0	1	2	0	5	0	0	7	0	0	0	0	0	0	1	0	0	0	0
Archaea	Euryarchaeota	Halobacteria	Natronomonas moolapensis	268739	UP000011867	M1XQW4	DNA primase DnaG	tr|M1XQW4|M1XQW4_1	DAADDTDHADTDEATDDTDEATDDTDEATD	376	406	30	0.593881	6	0	13	3	0	0	1	0	0	0	0	0	0	0	0	0	7	0	0	0
Archaea	Euryarchaeota	Methanomicrobia	Methanoplanus limicola	937775	UP000005741	H1Z0D4	Putative uncharacterized protein	tr|H1Z0D4|H1Z0D4_1	CLAGLLVICCCICCCICCCICCCICCCICCCICCCICCCICCWLL	31	76	45	0.525882	1	27	0	0	0	1	0	9	0	5	0	0	0	0	0	0	0	1	1	0
Archaea	Euryarchaeota	Methanomicrobia	Methanosphaerula palustris	521011	UP000002457	B8GF32	DGC domain protein	tr|B8GF32|B8GF32_1	SSEGGCGCGGGCNCG	136	151	15	0.581026	0	4	0	1	0	7	0	0	0	0	0	1	0	0	0	2	0	0	0	0
Archaea	Euryarchaeota	Halobacteria	Natronomonas moolapensis	268739	UP000011867	M1XKM7	Sec-independent protein translocase protein TatA	tr|M1XKM7|M1XKM7_1	EDAEIEDAEIEDAEIEDAEIEDAEIEDAEA	106	136	30	0.576134	7	0	6	12	0	0	0	5	0	0	0	0	0	0	0	0	0	0	0	0
Archaea	Bathyarchaeota	MCG-6	miscellaneous Crenarchaeota	1685126	UP000037259	A0A0M0BTT8	Uncharacterized protein	tr|A0A0M0BTT8|A0A0M0BTT8_1	STPTPTPTPTPTPTPTPTPTPTPTPTPTPTPTPTPTASPTPNPTETPTPTTEPTPTSTTS	151	211	60	0.500555	1	0	0	2	0	0	0	0	0	0	0	1	24	0	0	4	28	0	0	0
Archaea	Crenarchaeota	Thermoprotei	Thermoproteus tenax	768679	UP000002654	G4RKG4	Uncharacterized protein	tr|G4RKG4|G4RKG4_1	ERKRKKKRTKRKSKRKKSKKSSGKKNRKSKK	106	137	31	0.606533	0	0	0	1	0	1	0	0	16	0	0	1	0	0	6	5	1	0	0	0
Archaea	Crenarchaeota	Thermoprotei	Ignisphaera aggregans	583356	UP000001304	E0SNI0	Solute binding protein-like protein	tr|E0SNI0|E0SNI0_1	TKAPTPSPSPSPSPSPSPSPSPSPSPSPSP	826	856	30	0.49052	1	0	0	0	0	0	0	0	1	0	0	0	14	0	0	12	2	0	0	0
Archaea	Euryarchaeota	Thermoplasmata	methanogenic archaeon	1495144	UP000058290	A0A0X8V0U9	Replication factor C large subunit	tr|A0A0X8V0U9|A0A0X8V0U9_1	AEPTPAEKPKEAPAPAPEPKAETPEPKPEP	451	481	30	0.642114	6	0	0	7	0	0	0	0	4	0	0	0	11	0	0	0	2	0	0	0
Archaea	Euryarchaeota	Halobacteria	Haloprofundus marisrubri	1514971	UP000054387	A0A0W1R445	Thermosome subunit	tr|A0A0W1R445|A0A0W1R445_1	EMPPGGGGMGGMGGMGGMGGAM	526	548	22	0.514189	1	0	0	1	0	12	0	0	0	0	6	0	2	0	0	0	0	0	0	0
Archaea	Euryarchaeota	Halobacteria	Halostagnicola larsenii	797299	UP000019024	W0JS52	Rhomboid family protein	tr|W0JS52|W0JS52_1	MGGGGGPGGPGGPGRGRGPF	301	321	20	0.503006	0	0	0	0	1	12	0	0	0	0	1	0	4	0	2	0	0	0	0	0
Archaea	Thaumarchaeota	Nitrosopumilales	Nitrosopumilus maritimus	436308	UP000000792	A9A3Y8	Thermosome	tr|A9A3Y8|A9A3Y8_1	GGMPPGMGGMPPGMPGMGGMGGMPDMGGMM	541	571	30	0.505449	0	0	1	0	0	13	0	0	0	0	10	0	6	0	0	0	0	0	0	0
Archaea	Euryarchaeota	Methanomicrobia	Methanomethylovorans hollandica	867904	UP000010866	L0L216	Putative membrane protein	tr|L0L216|L0L216_1	SSSGGSSGVGGSGGGFGGGGGGAR	556	580	24	0.517099	1	0	0	0	1	14	0	0	0	0	0	0	0	0	1	6	0	1	0	0
Archaea	Euryarchaeota	Halobacteria	Natrialba magadii	547559	UP000001879	D3SYV4	DNA polymerase IV	tr|D3SYV4|D3SYV4_1	ESESEPEPGSESKHETGSGSESESESESES	436	466	30	0.645652	0	0	0	11	0	3	1	0	1	0	0	0	2	0	0	11	1	0	0	0
Archaea	Crenarchaeota	Thermoprotei	Vulcanisaeta distributa	572478	UP000006681	E1QV09	DNA polymerase sliding clamp	tr|E1QV09|E1QV09_1	EEEEETTEGEEAVEETTEETEEVSEEGAEE	16	46	30	0.547257	2	0	0	18	0	2	0	0	0	0	0	0	0	0	0	1	5	2	0	0
Archaea	Thaumarchaeota	Nitrosopumilales	Nitrosopumilus maritimus	436308	UP000000792	A9A3M5	Pre-mRNA processing ribonucleoprotein, binding domain protein	tr|A9A3M5|A9A3M5_1	DNRRRRDDRGGRRDDRGGRRDDRGGRRDDRGGRRDDRGGRRDDRGGRRDDRGGRRDDRGG	391	451	60	0.49527	0	0	17	0	0	16	0	0	0	0	0	1	0	0	26	0	0	0	0	0
Archaea	Euryarchaeota	Halobacteria	Natronomonas moolapensis	268739	UP000011867	M1Y1Q4	Uncharacterized protein	tr|M1Y1Q4|M1Y1Q4_1	RGRRLGRHLRRVVRR	211	226	15	0.574031	0	0	0	0	0	2	1	0	0	2	0	0	0	0	8	0	0	2	0	0
Archaea	Euryarchaeota	Halobacteria	Halalkalicoccus jeotgali	795797	UP000000390	D8J9Y9	Uncharacterized protein	tr|D8J9Y9|D8J9Y9_1	SSALGRLGGGSAAGAGAAAGGAAGSGTSAA	376	406	30	0.62538	11	0	0	0	0	10	0	0	0	2	0	0	0	0	1	5	1	0	0	0
Archaea	Euryarchaeota	Methanomicrobia	Methanosarcina acetivorans	188937	UP000002487	Q8TQT5	Cell surface lipoprotein	tr|Q8TQT5|Q8TQT5_1	EETETPEETETPEETETLEEAETPQETETV	76	106	30	0.608277	1	0	0	14	0	0	0	0	0	1	0	0	3	1	0	0	9	1	0	0
Archaea	Euryarchaeota	Halobacteria	Natronococcus occultus	694430	UP000010878	L0K2F5	50S ribosomal protein L15	tr|L0K2F5|L0K2F5_1	AEAEDEAEADDESEQDED	151	169	18	0.598674	4	0	5	7	0	0	0	0	0	0	0	0	0	1	0	1	0	0	0	0
Archaea	Euryarchaeota	Halobacteria	Natrialba magadii	547559	UP000001879	D3SRS7	CheA signal transduction histidine kinase	tr|D3SRS7|D3SRS7_1	SDDGAMYSSGSGPGSDSDSDSDSDSDSDSD	1471	1501	30	0.631841	1	0	10	0	0	4	0	0	0	0	1	0	1	0	0	12	0	0	0	1
Archaea	Euryarchaeota	Halobacteria	Natrinema sp.	406552	UP000006507	I7CZ17	Uncharacterized protein	tr|I7CZ17|I7CZ17_1	DEEADADTEADADADEDEE	136	155	19	0.53773	5	0	7	6	0	0	0	0	0	0	0	0	0	0	0	0	1	0	0	0
Archaea	Euryarchaeota	Halobacteria	Natronomonas moolapensis	268739	UP000011867	M1XNV3	Prefoldin subunit alpha	tr|M1XNV3|M1XNV3_1	QQQMQQMQQQMQQDDE	136	152	16	0.452031	0	0	2	1	0	0	0	0	0	0	3	0	0	10	0	0	0	0	0	0
Archaea	Thaumarchaeota	unclassified	Thaumarchaeota archaeon	1640512	UP000051388	A0A0T5ZEL4	50S ribosomal protein L31e	tr|A0A0T5ZEL4|A0A0T5ZEL4_1	SKKAASKKDKPKKKSK	166	182	16	0.54027	2	0	1	0	0	0	0	0	9	0	0	0	1	0	0	3	0	0	0	0
Archaea	Euryarchaeota	Halobacteria	Natrialba magadii	547559	UP000001879	D3T0E2	Fla cluster protein FlaCE	tr|D3T0E2|D3T0E2_1	VSDVASGVAGAAGVSGGAGSSASASASASA	391	421	30	0.62161	10	0	1	0	0	6	0	0	0	0	0	0	0	0	0	9	0	4	0	0
Archaea	Euryarchaeota	Halobacteria	Halovivax ruber	797302	UP000010846	L0IDA3	Uncharacterized protein	tr|L0IDA3|L0IDA3_1	GDSDSDSDGSDSDSDSDGTDTDSDSDGTDTDSDSDS	121	157	36	0.52762	0	0	16	0	0	4	0	0	0	0	0	0	0	0	0	12	4	0	0	0
Archaea	Euryarchaeota	Methanomicrobia	Methanosaeta concilii	990316	UP000007807	F4BW00	Uncharacterized protein	tr|F4BW00|F4BW00_1	VISIEVISIEVISIEVISIEVISIEVISIE	46	76	30	0.578558	0	0	0	6	0	0	0	12	0	0	0	0	0	0	0	6	0	6	0	0
Archaea	Euryarchaeota	Halobacteria	Salinarchaeum sp.	1333523	UP000014072	R4W893	Uncharacterized protein	tr|R4W893|R4W893_1	DRPGHSEEDDEEDDDEVEEEEEEEEEEEEEEEEEEEEEEEEEEEEEEEEEEEEDEE	331	387	56	0.38828	0	0	7	43	0	1	1	0	0	0	0	0	1	0	1	1	0	1	0	0
Archaea	X	X	halophilic archaeon	756883	UP000010096	G2MM66	50S ribosomal protein L15	tr|G2MM66|G2MM66_1	EAEAEDQADSEAASED	151	167	16	0.640175	5	0	3	5	0	0	0	0	0	0	0	0	0	1	0	2	0	0	0	0
Archaea	Euryarchaeota	DHVE2 group	Aciduliprofundum boonei	439481	UP000001400	D3T9U2	Uncharacterized protein	tr|D3T9U2|D3T9U2_1	GGWWGNGGSWSGGGSGGWWGSGSGWSGGGG	211	241	30	0.468606	0	0	0	0	0	17	0	0	0	0	0	1	0	0	0	6	0	0	6	0
Archaea	Euryarchaeota	Halobacteria	Natrialba magadii	547559	UP000001879	D3T0A7	Uncharacterized protein	tr|D3T0A7|D3T0A7_1	AGMGAMGGAGGAGGAGGAGGSSGSGGSGGL	76	106	30	0.523893	6	0	0	0	0	17	0	0	0	1	2	0	0	0	0	4	0	0	0	0
Archaea	Thaumarchaeota	Nitrosopumilales	Nitrosopumilus maritimus	436308	UP000000792	A9A446	Uncharacterized protein	tr|A9A446|A9A446_1	STPEPTAPEPEPEPTAPEPEPEPTAPEPEP	136	166	30	0.580153	3	0	0	9	0	0	0	0	0	0	0	0	13	0	0	1	4	0	0	0
Archaea	Euryarchaeota	Halobacteria	Natrialba magadii	547559	UP000001879	D3SWH8	DMT superfamily transport protein	tr|D3SWH8|D3SWH8_1	SRASDARSSTDADSD	301	316	15	0.64699	3	0	4	0	0	0	0	0	0	0	0	0	0	0	2	5	1	0	0	0
Archaea	Euryarchaeota	Methanomicrobia	Methanosphaerula palustris	521011	UP000002457	B8GKC2	Carbohydrate binding family 6	tr|B8GKC2|B8GKC2_2	TTTVTTTATTAQPTTTVTTTATTAQPTVTTTATTTQPTTTTVQPT	676	721	45	0.514546	5	0	0	0	0	0	0	0	0	0	0	0	4	4	0	0	28	4	0	0
Archaea	Euryarchaeota	Methanomicrobia	Methanosphaerula palustris	521011	UP000002457	B8GDL6	Carbohydrate binding family 6	tr|B8GDL6|B8GDL6_1	PTQTVTTTVTATTPAPTTTTTVTPTVTLTT	931	961	30	0.54334	2	0	0	0	0	0	0	0	0	1	0	0	4	1	0	0	18	4	0	0
Archaea	Euryarchaeota	Thermoplasmata	Methanomassiliicoccales archaeon	1713724	UP000051144	A0A0Q4B7C4	Uncharacterized protein	tr|A0A0Q4B7C4|A0A0Q4B7C4_1	AEEAEEEEPAPKKAAPKAPAKKAKAPAKKPAAKATAKKAAPKAKK	76	121	45	0.59659	17	0	0	6	0	0	0	0	14	0	0	0	7	0	0	0	1	0	0	0
Archaea	X	X	halophilic archaeon	756883	UP000010096	G2MI79	Uncharacterized protein	tr|G2MI79|G2MI79_1	DSDSDSDGDDGDSDSDSDDGDTDSDGPDAD	91	121	30	0.55746	1	0	16	0	0	4	0	0	0	0	0	0	1	0	0	7	1	0	0	0
Archaea	Euryarchaeota	Halobacteria	Natrialba magadii	547559	UP000001879	D3SWL6	30S ribosomal protein S3	tr|D3SWL6|D3SWL6_1	DEDDSDADADADADADADADADDEDLEELEEDVEAEAEELVEEMEADADADADADADADDEGGDA	271	336	65	0.668279	18	0	24	14	0	2	0	0	0	3	1	0	0	0	0	1	0	2	0	0
Archaea	Euryarchaeota	Methanomicrobia	Methanolobus psychrophilus	1094980	UP000000459	K4MJF0	Uncharacterized protein	tr|K4MJF0|K4MJF0_1	SSATSSISSSISSAASSVSSSVSSAVSSAK	151	181	30	0.539682	5	0	0	0	0	0	0	2	1	0	0	0	0	0	0	18	1	3	0	0
Archaea	Euryarchaeota	Halobacteria	Halomicrobium mukohataei	485914	UP000001746	C7NXJ3	Uncharacterized protein	tr|C7NXJ3|C7NXJ3_2	PDGGGVDDGDEDDGDDGGGDDGGADDGDGSDDNNDDNDDGDDGGG	211	256	45	0.576237	1	0	21	1	0	16	0	0	0	0	0	3	1	0	0	1	0	1	0	0
Archaea	Euryarchaeota	Methanomicrobia	Methanocella arvoryzae	351160	UP000000663	Q0W7X4	Uncharacterized protein	tr|Q0W7X4|Q0W7X4_1	PTPPTGPPTPTPVPSPTVVPTITPTPIVSPEPTIVPTVTPTPVPTVTPTPIVSPEPTIVP	121	181	60	0.676252	0	0	0	2	0	1	0	5	0	0	0	0	23	0	0	3	16	10	0	0
Archaea	Euryarchaeota	Halobacteria	Natrialba magadii	547559	UP000001879	D3SXB1	Gas vesicle synthesis protein GvpLGvpF	tr|D3SXB1|D3SXB1_1	DGDGDRDRDRDRDRDRDRDRDRDRDSDGDG	316	346	30	0.475468	0	0	15	0	0	4	0	0	0	0	0	0	0	0	10	1	0	0	0	0
Archaea	Euryarchaeota	Halobacteria	Halomicrobium mukohataei	485914	UP000001746	C7NZG1	50S ribosomal protein L24e	tr|C7NZG1|C7NZG1_2	EAADEDEAESTEADDEETEEAEA	121	144	23	0.593067	6	0	4	10	0	0	0	0	0	0	0	0	0	0	0	1	2	0	0	0
Archaea	Euryarchaeota	Halobacteria	Halogeometricum borinquense	469382	UP000006663	E4NP16	Uncharacterized protein	tr|E4NP16|E4NP16_1	SGGGGGGDGGGGDDGGGGGDDGGNGNGPLS	406	436	30	0.510612	0	0	5	0	0	19	0	0	0	1	0	2	1	0	0	2	0	0	0	0
Archaea	Crenarchaeota	Thermoprotei	Sulfolobales archaeon	1326980	UP000054284	W7KJK8	Family 5 extracellular solute-binding protein	tr|W7KJK8|W7KJK8_1	YSPSVATTTTTSTTTTSVTTTTTSTTTTST	631	661	30	0.491545	1	0	0	0	0	0	0	0	0	0	0	0	1	0	0	6	19	2	0	1
Archaea	X	X	halophilic archaeon	756883	UP000010096	G2MG25	Uncharacterized protein	tr|G2MG25|G2MG25_1	DEEDEEDEEEEEVEDDETESDE	316	338	22	0.47196	0	0	6	13	0	0	0	0	0	0	0	0	0	0	0	1	1	1	0	0
Archaea	Euryarchaeota	Halobacteria	Haloterrigena turkmenica	543526	UP000001903	D2RYV4	30S ribosomal protein S24e	tr|D2RYV4|D2RYV4_1	IGAEEAEAEADAEAEEA	91	108	17	0.534486	7	0	1	7	0	1	0	1	0	0	0	0	0	0	0	0	0	0	0	0
Archaea	Crenarchaeota	Thermoprotei	Pyrobaculum aerophilum	178306	UP000002439	Q8ZXG1	Dipeptide binding protein	tr|Q8ZXG1|Q8ZXG1_1	QPQAPPTPTTPATTPTTTPTPTVTTPTTTSPQPTTPTTTIQQPQK	31	76	45	0.636038	2	0	0	0	0	0	0	1	1	0	0	0	13	6	0	1	20	1	0	0
Archaea	Crenarchaeota	Thermoprotei	Pyrobaculum aerophilum	178306	UP000002439	Q8ZTI8	Nop family pre-rRNA processing protein	tr|Q8ZTI8|Q8ZTI8_1	RGGERRPPPRRERGRR	406	422	16	0.536026	0	0	0	2	0	3	0	0	0	0	0	0	3	0	8	0	0	0	0	0
Archaea	Euryarchaeota	Halobacteria	Natronococcus occultus	694430	UP000010878	L0JWK8	Uncharacterized protein	tr|L0JWK8|L0JWK8_1	DNGEDDEDDEADADDGDDDHDDHDDDHDDD	31	61	30	0.531682	2	0	19	3	0	2	3	0	0	0	0	1	0	0	0	0	0	0	0	0
Archaea	Lokiarchaeota	Lokiarchaeum	Lokiarchaeum sp.	1538547	UP000034722	A0A0F8VM01	Uncharacterized protein (Fragment)	tr|A0A0F8VM01|A0A0F8VM01_1	KAAEEKAAKKKAAKEKAAEEKAAEEKAAKE	736	766	30	0.471291	12	0	0	8	0	0	0	0	10	0	0	0	0	0	0	0	0	0	0	0
Archaea	Euryarchaeota	Halobacteria	Natrialba magadii	547559	UP000001879	D3T088	Uncharacterized protein	tr|D3T088|D3T088_1	RQVRGRGRGRGRRRHR	106	122	16	0.516844	0	0	0	0	0	4	1	0	0	0	0	0	0	1	9	0	0	1	0	0
Archaea	Euryarchaeota	Methanopyri	Methanopyrus kandleri	190192	UP000001826	Q8TX20	RNA-binding protein involved in rRNA processing	tr|Q8TX20|Q8TX20_1	RRRRRRPPRRRRGRPRRRR	76	95	19	0.274926	0	0	0	0	0	1	0	0	0	0	0	0	3	0	15	0	0	0	0	0
Archaea	Thaumarchaeota	Nitrosopumilales	Nitrosopumilus maritimus	436308	UP000000792	A9A4G1	Uncharacterized protein	tr|A9A4G1|A9A4G1_1	KTTAKKPAKKTTKKAVTKTKKSVKKKSS	466	494	28	0.639481	3	0	0	0	0	0	0	0	13	0	0	0	1	0	0	3	6	2	0	0
Archaea	Crenarchaeota	Thermoprotei	Thermogladius cellulolyticus	1184251	UP000005270	I3TFA4	Uncharacterized protein	tr|I3TFA4|I3TFA4_1	PAQQAQQPTQQAQQPAPQAQQ	121	142	21	0.495628	5	0	0	0	0	0	0	0	0	0	0	0	4	11	0	0	1	0	0	0
Archaea	Crenarchaeota	Thermoprotei	Ignisphaera aggregans	583356	UP000001304	E0STL8	Nitrous oxidase accessory protein	tr|E0STL8|E0STL8_1	LPTTTPVTTTVTTTKTTTTTISPTTTTPQTTTTLVTSTTTTLMMS	781	826	45	0.632074	0	0	0	0	0	0	0	1	1	3	2	0	4	1	0	3	27	3	0	0
Archaea	Euryarchaeota	Halobacteria	Natronobacterium gregoryi	797304	UP000010468	L0AJG8	Uncharacterized protein	tr|L0AJG8|L0AJG8_1	PDDGDDHDDGDDHDDGDDHDDGDDGVPGLD	31	61	30	0.556456	0	0	17	0	0	6	3	0	0	1	0	0	2	0	0	0	0	1	0	0
Archaea	Euryarchaeota	Methanobacteria	Methanobacterium lacus	877455	UP000007490	F0T7P2	Thermosome	tr|F0T7P2|F0T7P2_1	DEGMGGMPGGMPPMM	526	541	15	0.614687	0	0	1	1	0	5	0	0	0	0	5	0	3	0	0	0	0	0	0	0
Archaea	Euryarchaeota	Halobacteria	Natrialba magadii	547559	UP000001879	D3SZM3	PHP domain protein	tr|D3SZM3|D3SZM3_1	VIVAIAIAVAVAVAVAVAVAVAVAAAAADR	31	61	30	0.50803	15	0	1	0	0	0	0	3	0	0	0	0	0	0	1	0	0	10	0	0
Archaea	environmental samples	X	uncultured archaeon	1412871	UP000030660	V4Y0H4	V-type ATP synthase subunit D	tr|V4Y0H4|V4Y0H4_1	AAEAEAEAEAEAETAAATEEPEAAD	211	236	25	0.512323	12	0	1	9	0	0	0	0	0	0	0	0	1	0	0	0	2	0	0	0
Archaea	Crenarchaeota	Thermoprotei	Pyrobaculum aerophilum	178306	UP000002439	Q8ZXC6	Conserved within P. aerophilum	tr|Q8ZXC6|Q8ZXC6_1	PPATTPAPTTPSPTATPTPTTPTQTPPPQE	31	61	30	0.595824	3	0	0	1	0	0	0	0	0	0	0	0	12	2	0	1	11	0	0	0
Archaea	Crenarchaeota	Thermoprotei	Pyrobaculum aerophilum	178306	UP000002439	Q8ZSP1	Conserved protein	tr|Q8ZSP1|Q8ZSP1_1	TVTPPRPPPSPTTPPPTSPPTTATPTPSPS	121	151	30	0.575714	1	0	0	0	0	0	0	0	0	0	0	0	14	0	1	4	9	1	0	0
Archaea	Euryarchaeota	Methanomicrobia	Methanolinea sp.	1735327	UP000050878	A0A0Q0W8F5	Uncharacterized protein	tr|A0A0Q0W8F5|A0A0Q0W8F5_1	APPVTTAVTTAATTAPPVTTAVPTTTPGFG	811	841	30	0.683673	6	0	0	0	1	2	0	0	0	0	0	0	6	0	0	0	11	4	0	0
Archaea	Lokiarchaeota	Lokiarchaeum	Lokiarchaeum sp.	1538547	UP000034722	A0A0F8VG15	Chaperone protein	tr|A0A0F8VG15|A0A0F8VG15_1	KEKKEEDEKKKADEKKTEEIDEEKEEKEEI	226	256	30	0.593298	1	0	3	13	0	0	0	2	10	0	0	0	0	0	0	0	1	0	0	0
Archaea	Euryarchaeota	Halobacteria	Halomicrobium mukohataei	485914	UP000001746	C7NXJ3	Uncharacterized protein	tr|C7NXJ3|C7NXJ3_1	GDSGSDGSGGSDGDDTDGGSDGGDGDGSDE	166	196	30	0.556485	0	0	10	1	0	12	0	0	0	0	0	0	0	0	0	6	1	0	0	0
Archaea	Euryarchaeota	Thermoplasmata	methanogenic archaeon	1495144	UP000058290	A0A0X8UXS9	Signal transduction protein	tr|A0A0X8UXS9|A0A0X8UXS9_1	TAKKPATKKAPAKKTAAKKAPAKKEPASKK	316	346	30	0.631189	9	0	0	1	0	0	0	0	12	0	0	0	4	0	0	1	3	0	0	0
Archaea	Euryarchaeota	Methanomicrobia	Methanolacinia petrolearia	679926	UP000006565	E1RH97	Uncharacterized protein	tr|E1RH97|E1RH97_1	TPSSQGGGPGGVGGGFGGGGGFGGGGAGGR	586	616	30	0.607038	1	0	0	0	2	19	0	0	0	0	0	0	2	1	1	2	1	1	0	0
Archaea	Thaumarchaeota	Nitrosopumilales	Nitrosopumilus maritimus	436308	UP000000792	A9A593	Signal recognition particle receptor FtsY	tr|A9A593|A9A593_1	TPEPTPEPTPEPTPEPTPEPTPEPTPEPTPEPTPEPTPEPTPEPTPEPTPEPTPEPTPEPTPEPTPEPTPEPTPEPTPEPTPEPTPEPTPEPTPEPTPEPTPEPE	316	421	105	0.45292	0	0	0	27	0	0	0	0	0	0	0	0	52	0	0	0	26	0	0	0
Archaea	Euryarchaeota	Archaeoglobi	Archaeoglobus fulgidus	224325	UP000002199	O29590	Uncharacterized protein AF 0667	sp|O29590|Y667_1	EAELEEIKREIERLRR	46	62	16	0.686541	1	0	0	6	0	0	0	2	1	2	0	0	0	0	4	0	0	0	0	0
Archaea	Euryarchaeota	Halobacteria	Halopiger xanaduensis	797210	UP000006794	F8D4T1	Precorrin-3B C17-methyltransferase	tr|F8D4T1|F8D4T1_1	SSGSDDSSSSKCGGSSSSSSSSSSGSKCGA	61	91	30	0.547257	1	2	2	0	0	5	0	0	2	0	0	0	0	0	0	18	0	0	0	0
Archaea	Euryarchaeota	X	Euryarchaeota archaeon	1803821	UP000075475	A0A151EAW8	Uncharacterized protein	tr|A0A151EAW8|A0A151EAW8_1	DRVVAEEEETPEEEPEEEPEPEEESEEEKEESEQEPEDTEEAKAE	331	376	45	0.700212	3	0	2	25	0	0	0	0	2	0	0	0	5	1	1	2	2	2	0	0
Archaea	Euryarchaeota	Archaeoglobi	Ferroglobus placidus	589924	UP000002613	D3S333	Putative methyltransferase	tr|D3S333|D3S333_1	EVDAAVDAAIAVDAAEVDAAVAVDAEVEAA	16	46	30	0.600453	13	0	5	4	0	0	0	1	0	0	0	0	0	0	0	0	0	7	0	0
Archaea	X	X	halophilic archaeon	756883	UP000010096	G2MKU5	Glycine-rich protein	tr|G2MKU5|G2MKU5_1	MSGMMGGGGGPGGMGGGGGPSGMGGGPPGM	76	106	30	0.467984	0	0	0	0	0	18	0	0	0	0	6	0	4	0	0	2	0	0	0	0
Archaea	Korarchaeota	Korarchaeum	Korarchaeum cryptofilum	374847	UP000001686	B1L3S9	Lysine biosynthesis protein LysW	tr|B1L3S9|B1L3S9_1	VPEEEEEEWEEEEEEWEEEEEWEEEEEF	46	74	28	0.341277	0	0	0	22	1	0	0	0	0	0	0	0	1	0	0	0	0	1	3	0
Archaea	Thaumarchaeota	Nitrososphaeria	Nitrososphaera gargensis	1237085	UP000008037	K0IHN0	Uncharacterized protein	tr|K0IHN0|K0IHN0_1	SQPTIPGVTPTPTPTPTPTPSQTTTTSTTP	151	181	30	0.640359	0	0	0	0	0	1	0	1	0	0	0	0	9	2	0	3	13	1	0	0
Archaea	Crenarchaeota	Thermoprotei	Vulcanisaeta distributa	572478	UP000006681	E1QUI8	Uncharacterized protein	tr|E1QUI8|E1QUI8_1	RRYSPRRVRRRQPPPPPPPQV	166	187	21	0.639147	0	0	0	0	0	0	0	0	0	0	0	0	8	2	7	1	0	2	0	1
Archaea	Euryarchaeota	DHVE2 group	Aciduliprofundum boonei	439481	UP000001400	D3T9U1	Uncharacterized protein	tr|D3T9U1|D3T9U1_1	GGGGWSGGGGSWSGGGGSWWGGGSSWHGGG	196	226	30	0.451833	0	0	0	0	0	18	1	0	0	0	0	0	0	0	0	6	0	0	5	0
Archaea	Euryarchaeota	Methanomicrobia	Methanomethylovorans hollandica	867904	UP000010866	L0KXT8	Uncharacterized protein	tr|L0KXT8|L0KXT8_1	NTNSSNRYSSSSSSNTNTNTTTNNHNHNHNHNHNHNHNHNNHNNNNNNNNYTNIRHFSTK	346	406	60	0.714712	0	0	0	0	1	0	10	1	1	0	0	26	0	0	2	9	8	0	0	2
Archaea	Euryarchaeota	X	Euryarchaeota archaeon	1803821	UP000075475	A0A151EC70	Uncharacterized protein	tr|A0A151EC70|A0A151EC70_1	VDIKEPKIEKIIVEEVKEEKKAKKKKEKKK	151	181	30	0.669236	1	0	1	7	0	0	0	4	13	0	0	0	1	0	0	0	0	3	0	0
Archaea	Crenarchaeota	Thermoprotei	Vulcanisaeta distributa	572478	UP000006681	E1QTN6	Uncharacterized protein	tr|E1QTN6|E1QTN6_1	QGHGKGQHGQGGQGGQHGQMGHGKGQGKGGG	376	407	31	0.555194	0	0	0	0	0	16	4	0	3	0	1	0	0	7	0	0	0	0	0	0
Archaea	Euryarchaeota	Methanomicrobia	Methanosarcina acetivorans	188937	UP000002487	Q8TSQ8	Uncharacterized protein	tr|Q8TSQ8|Q8TSQ8_1	ALSASVALSASVALSASVALSASVALSASV	271	301	30	0.577465	10	0	0	0	0	0	0	0	0	5	0	0	0	0	0	10	0	5	0	0
Archaea	Euryarchaeota	Methanomicrobia	Methanospirillum hungatei	323259	UP000001941	Q2FQH1	Uncharacterized protein	tr|Q2FQH1|Q2FQH1_1	TPTPTPTPTLTPTPTPTPTLTPTPTPTPTLTPTPTPTPTLTPTPTPTPTLTPTPTPTPTLTPTPTPTPTLTPTPTPTPTLTPTPTPTPTLTPTPTPTPTLTPTPTPTPTLTPTPTPIPVP	511	631	120	0.441233	0	0	0	0	0	0	0	1	0	11	0	0	49	0	0	0	58	1	0	0
Archaea	Thaumarchaeota	Nitrosopumilales	Nitrosopumilus maritimus	436308	UP000000792	A9A629	DNA topoisomerase I-fused to SWI domain	tr|A9A629|A9A629_1	MAVKKKTTKRKTTTKKKAAPKKKAAPKKKA	1	31	30	0.650068	6	0	0	0	0	0	0	0	14	0	1	0	2	0	1	0	5	1	0	0
Archaea	Euryarchaeota	Halobacteria	Haloterrigena turkmenica	543526	UP000001903	D2RYH8	Uncharacterized protein	tr|D2RYH8|D2RYH8_1	ETEAEEETEEEEEAEAEDEETEEEAEEEEAEDEETEEEAEEEEAEDEETEEEAEEEEAEDEETEEEAEEEEAEDEEAEEEEAEEEERDVG	31	121	90	0.454827	13	0	6	62	0	1	0	0	0	0	0	0	0	0	1	0	6	1	0	0
Archaea	Euryarchaeota	Halobacteria	Natrialba magadii	547559	UP000001879	D3SZ35	Uncharacterized protein	tr|D3SZ35|D3SZ35_1	DEENGADEDADEDNGDDNGADEDDEDDGGADEDDGDDGDDEDGEDDT	76	123	47	0.625591	4	0	22	9	0	8	0	0	0	0	0	3	0	0	0	0	1	0	0	0
Archaea	Euryarchaeota	Methanomicrobia	Methanocella arvoryzae	351160	UP000000663	Q0W4I5	Uncharacterized protein	tr|Q0W4I5|Q0W4I5_1	MPPMPPSLPPLGTPTPTPSGGGGGPSGPGP	31	61	30	0.669063	0	0	0	0	0	8	0	0	0	2	2	0	12	0	0	3	3	0	0	0
Archaea	Euryarchaeota	Halobacteria	Haloprofundus marisrubri	1514971	UP000054387	A0A0W1RBB0	Uncharacterized protein	tr|A0A0W1RBB0|A0A0W1RBB0_1	GMMGGGGPGGMGGGPGGMGGGPGGRPEESR	91	121	30	0.57918	0	0	0	2	0	17	0	0	0	0	4	0	4	0	2	1	0	0	0	0
Archaea	Crenarchaeota	Thermoprotei	Aeropyrum pernix	272557	UP000002518	Q9YDE7	Uncharacterized protein	tr|Q9YDE7|Q9YDE7_1	TPPAETATETTEETETTETTATTTTSETVETVTTTEETSETTTAG	631	676	45	0.609002	4	0	0	11	0	1	0	0	0	0	0	0	2	0	0	2	23	2	0	0
Archaea	Thaumarchaeota	Nitrosopumilales	Nitrosopumilus maritimus	436308	UP000000792	A9A239	Histidine kinase	tr|A9A239|A9A239_1	PTPEPEPTPEPEPTPEPEPTPEPEPTPEPEPTPEPEPTPEPEPTPEPEPTPEPEPTPEPEPTPEPEPTPEPEPTPEPEPTPEPEPTPEPEPTPEPEPTPEPEPTPEPEPTPEPEPTPEPEPTPEPEPTPEPEPTP	541	676	135	0.43965	0	0	0	44	0	0	0	0	0	0	0	0	68	0	0	0	23	0	0	0
Archaea	Euryarchaeota	Methanomicrobia	Methanocella arvoryzae	351160	UP000000663	Q0W3S6	Predicted regulator of chromosome condensation	tr|Q0W3S6|Q0W3S6_1	WWYPATPTPVPATPTPTPTPVPTPVPAPSP	391	421	30	0.68173	3	0	0	0	0	0	0	0	0	0	0	0	13	0	0	1	7	3	2	1
Archaea	Crenarchaeota	Thermoprotei	Staphylothermus marinus	399550	UP000000254	A3DMA3	Respiratory-chain NADH dehydrogenase, subunit 1	tr|A3DMA3|A3DMA3_1	PLILAIAALIIALLI	316	331	15	0.549562	4	0	0	0	0	0	0	5	0	5	0	0	1	0	0	0	0	0	0	0
Archaea	Thaumarchaeota	Nitrososphaeria	Nitrososphaera gargensis	1237085	UP000008037	K0I766	50S ribosomal protein L30e	tr|K0I766|K0I766_1	EIEAIMAEKEAAAAK	91	106	15	0.624007	6	0	0	4	0	0	0	2	2	0	1	0	0	0	0	0	0	0	0	0
Archaea	Euryarchaeota	Halobacteria	Haloprofundus marisrubri	1514971	UP000054387	A0A0W1R4M1	Membrane protease subunit, stomatin/prohibitin	tr|A0A0W1R4M1|A0A0W1R4M1_1	TTSTTTGNTTNSTAN	301	316	15	0.558882	1	0	0	0	0	1	0	0	0	0	0	3	0	0	0	2	8	0	0	0
Archaea	Euryarchaeota	Halobacteria	Halolamina pelagica	699431	UP000050535	A0A0P7HRI0	Uncharacterized protein	tr|A0A0P7HRI0|A0A0P7HRI0_1	EDGRRVVRVRRVRVRRRRRKR	46	67	21	0.539123	0	0	1	1	0	1	0	0	1	0	0	0	0	0	12	0	0	5	0	0
Archaea	Euryarchaeota	Halobacteria	Natronococcus occultus	694430	UP000010878	L0K019	Uncharacterized protein	tr|L0K019|L0K019_1	NADEGDDDDESDDEDDGDSDEEDEEDESDEDDDEDDDDDDDDDDDDDDDDDDDDDDDDDDDEDD	121	185	64	0.400311	1	0	46	11	0	2	0	0	0	0	0	1	0	0	0	3	0	0	0	0
Archaea	Crenarchaeota	Thermoprotei	Caldivirga maquilingensis	397948	UP000001137	A8ME10	Extracellular solute-binding protein family 5	tr|A8ME10|A8ME10_1	YTPVSTTTSTSTTTTTTTTPVTTTSTTTSTTTSTVTSTTTAVSTVTSTVTTTAVSTVTSTATTTAVSTVTVTKPV	691	766	75	0.569509	4	0	0	0	0	0	0	0	1	0	0	0	3	0	0	12	42	12	0	1
Archaea	Crenarchaeota	Thermoprotei	Thermocladium sp.	1714261	UP000054381	A0A101XIF2	Uncharacterized protein	tr|A0A101XIF2|A0A101XIF2_1	PLPPQQAPRPYAPPLPPQQAPPPPPPPQQQ	91	121	30	0.569954	3	0	0	0	0	0	0	0	0	2	0	0	16	7	1	0	0	0	0	1
Archaea	Euryarchaeota	Methanomicrobia	Methanocella arvoryzae	351160	UP000000663	Q0W956	Uncharacterized protein	tr|Q0W956|Q0W956_1	DKVKKPDFGKKPDKVKKPDFGKKPDKVKKP	136	166	30	0.673573	0	0	5	0	2	2	0	0	13	0	0	0	5	0	0	0	0	3	0	0
Archaea	Euryarchaeota	Methanomicrobia	Methanomicrobiales archaeon	1641394	UP000054757	A0A101IWP1	Uncharacterized protein	tr|A0A101IWP1|A0A101IWP1_1	GAGGGGFGAGGGFGGGGAGGR	586	607	21	0.385324	3	0	0	0	2	15	0	0	0	0	0	0	0	0	1	0	0	0	0	0
Archaea	Euryarchaeota	Halobacteria	Halorhabdus tiamatea	1033806	UP000015381	F7PIT4	Prefoldin subunit alpha	tr|F7PIT4|F7PIT4_1	MQQQQMQQQMQAMQQQEEADE	136	157	21	0.56522	2	0	1	3	0	0	0	0	0	0	4	0	0	11	0	0	0	0	0	0
Archaea	Crenarchaeota	Thermoprotei	Pyrodictium delaneyi	1273541	UP000058613	A0A0P0N2M0	Uncharacterized protein	tr|A0A0P0N2M0|A0A0P0N2M0_1	TSTPTETITTTTTETQATQTTTPTEPTETA	466	496	30	0.611743	2	0	0	4	0	0	0	1	0	0	0	0	3	2	0	1	17	0	0	0
Archaea	Euryarchaeota	Methanomicrobia	Methanolinea sp.	1735327	UP000050878	A0A0Q0W9L4	Uncharacterized protein	tr|A0A0Q0W9L4|A0A0Q0W9L4_1	RTVATVTTTAATSRPTTMVTTVATTVPATT	256	286	30	0.669134	5	0	0	0	0	0	0	0	0	0	1	0	2	0	2	1	14	5	0	0
Archaea	Euryarchaeota	Halobacteria	Natronomonas moolapensis	268739	UP000011867	M1XSS8	Uncharacterized protein	tr|M1XSS8|M1XSS8_1	TTDSESTSGGSGGSSTSDSTGSSDGSSDTS	166	196	30	0.602877	0	0	4	1	0	6	0	0	0	0	0	0	0	0	0	13	6	0	0	0
Archaea	Euryarchaeota	Thermoplasmata	Thermoplasmatales archaeon	1803814	UP000075539	A0A151F9H5	Uncharacterized protein	tr|A0A151F9H5|A0A151F9H5_1	LEEEEPEEEVEEAEPEEEAEEPEEELESYE	421	451	30	0.521918	2	0	0	20	0	0	0	0	0	2	0	0	3	0	0	1	0	1	0	1
Archaea	Euryarchaeota	Halobacteria	Halopiger xanaduensis	797210	UP000006794	F8D4S6	Uncharacterized protein	tr|F8D4S6|F8D4S6_1	EGSEAEEEGAEEAEDEEAEAEQEEDEEAEDEEAETEEEAEEDEEAEDEETEAEEEAEVDEEAEDEEAETEEEADETEEGAEEEAEEDEETEEQEDEEDLEEEAEEEDLEEEGEEGEDEEAEAGEEEEADEEEEPD	46	181	135	0.575055	20	0	15	82	0	6	0	0	0	2	0	0	1	2	0	1	5	1	0	0
Archaea	Euryarchaeota	Halobacteria	Halorubrum lacusprofundi	416348	UP000000740	B9LRQ5	Uncharacterized protein	tr|B9LRQ5|B9LRQ5_2	EIDEDGDDGDDEDGDEGDDDNEDDDDSEDDDDSDDSDDDSDDSDD	301	346	45	0.517825	0	0	28	6	0	4	0	1	0	0	0	1	0	0	0	5	0	0	0	0
Archaea	Euryarchaeota	Halobacteria	Haloquadratum walsbyi	362976	UP000001975	Q18EV2	Signal recognition particle 54 kDa protein	sp|Q18EV2|SRP54_1	GGMGGLGGGGGLGPFG	451	467	16	0.450534	0	0	0	0	1	11	0	0	0	2	1	0	1	0	0	0	0	0	0	0
Archaea	Thaumarchaeota	Nitrosopumilales	Nitrosopumilus maritimus	436308	UP000000792	A9A332	Uncharacterized protein	tr|A9A332|A9A332_1	QAAKEEAEAAAEEEYKAIAAEVKADAAKAA	76	106	30	0.664797	14	0	1	7	0	0	0	1	4	0	0	0	0	1	0	0	0	1	0	1
Archaea	Euryarchaeota	Thermococci	Palaeococcus pacificus	1343739	UP000027981	A0A075LXS9	C/D box methylation guide ribonucleoprotein complex aNOP56 subunit	tr|A0A075LXS9|A0A075LXS9_1	RKPEKPKKKEKKKKGKKFKGKGKEKGRKDKGKFKGKKKGKEKKKKKKERR	376	426	50	0.590321	0	0	1	5	2	7	0	0	29	0	0	0	2	0	4	0	0	0	0	0
Archaea	Euryarchaeota	Hadesarchaea	Hadesarchaea archaeon	1776334	UP000074294	A0A147JUD6	50S ribosomal protein L12	tr|A0A147JUD6|A0A147JUD6_1	AVAAPSAPAAPAKPEEKKKEEKVEEKKEEE	61	91	30	0.696126	7	0	0	9	0	0	0	0	7	0	0	0	4	0	0	1	0	2	0	0
Archaea	Crenarchaeota	Thermoprotei	Thermoproteus tenax	768679	UP000002654	G4RMQ3	Uncharacterized protein	tr|G4RMQ3|G4RMQ3_1	GSNNNGGNVGSNNNGGGVNNNGGGSSTGSN	136	166	30	0.57687	0	0	0	0	0	11	0	0	0	0	0	11	0	0	0	5	1	2	0	0
Archaea	Euryarchaeota	Halobacteria	Halolamina pelagica	699431	UP000050535	A0A0P7GC00	Chaperone protein DnaJ	tr|A0A0P7GC00|A0A0P7GC00_1	SSSTGRTTTDTASTTSTSTTSNSTTANTTS	106	136	30	0.615851	2	0	1	0	0	1	0	0	0	0	0	2	0	0	1	9	14	0	0	0
Archaea	Euryarchaeota	Halobacteria	Natrialba magadii	547559	UP000001879	D3T0B1	Uncharacterized protein	tr|D3T0B1|D3T0B1_1	TSATDTSATDTSATDTSATDTSATDTSATDTSATDTSATDTSATD	61	106	45	0.578558	9	0	9	0	0	0	0	0	0	0	0	0	0	0	0	9	18	0	0	0
Archaea	Euryarchaeota	Halobacteria	Haloquadratum walsbyi	362976	UP000001975	Q18DN4	Halomucin	sp|Q18DN4|HMU_1	SSGSSSDAAGGGSSGGSSSGDSGGSSSGNSGGSSSGNSGGSSSGS	8566	8611	45	0.488949	2	0	2	0	0	16	0	0	0	0	0	2	0	0	0	23	0	0	0	0
Archaea	Euryarchaeota	Halobacteria	Halorubrum lacusprofundi	416348	UP000000740	B9LSJ0	Glycine-rich protein	tr|B9LSJ0|B9LSJ0_1	GGGGPGGAGGPPGMGGGGPGGAGGRGEERG	91	121	30	0.526763	2	0	0	2	0	19	0	0	0	0	1	0	4	0	2	0	0	0	0	0
Archaea	Euryarchaeota	Halobacteria	Haladaptatus sp.	1679489	UP000076599	A0A161ZJQ0	Peptidase S8	tr|A0A161ZJQ0|A0A161ZJQ0_1	HDDHDHDHGHDHDHDYGHGHDHGYGHDD	436	464	28	0.534578	0	0	10	0	0	5	11	0	0	0	0	0	0	0	0	0	0	0	0	2
Archaea	Euryarchaeota	Halobacteria	Haloarcula marismortui	272569	UP000001169	Q5UY20	Signal recognition particle 54 kDa protein	sp|Q5UY20|SRP54_1	GGGGGMGGMGGGGMGPFGD	451	470	19	0.441247	0	0	1	0	1	13	0	0	0	0	3	0	1	0	0	0	0	0	0	0
Archaea	Bathyarchaeota	MCG-6	miscellaneous Crenarchaeota	1685126	UP000037259	A0A0M0BYB7	Uncharacterized protein	tr|A0A0M0BYB7|A0A0M0BYB7_1	TPTPTPTPTPTTSPTPTATPTSSPSPTPTSTPTGSPTPTPSPTPT	166	211	45	0.516998	1	0	0	0	0	1	0	0	0	0	0	0	17	0	0	7	19	0	0	0
Archaea	Euryarchaeota	Halobacteria	Salinarchaeum sp.	1333523	UP000014072	R4W9Q7	Uncharacterized protein	tr|R4W9Q7|R4W9Q7_1	SADAEAEGEAAAADE	331	346	15	0.581026	7	0	2	4	0	1	0	0	0	0	0	0	0	0	0	1	0	0	0	0
Archaea	Korarchaeota	Korarchaeum	Korarchaeum cryptofilum	374847	UP000001686	B1L5W0	ABC-type dipeptide transport system, periplasmic component	tr|B1L5W0|B1L5W0_1	KTPTPTPTVTTPTTPTPTPTNTTTVTSAIK	31	61	30	0.651749	1	0	0	0	0	0	0	1	2	0	0	1	7	0	0	1	15	2	0	0
Archaea	Euryarchaeota	Thermococci	Thermococcus litoralis	523849	UP000015502	H3ZM45	Replication factor C large subunit	tr|H3ZM45|H3ZM45_1	EISKEEPEEEEVEEAEEVEEEIREEKEAEE	436	466	30	0.586969	2	0	0	19	0	0	0	2	2	0	0	0	1	0	1	1	0	2	0	0
Archaea	X	X	halophilic archaeon	756883	UP000010096	G2MI99	Blue (Type 1) copper domain protein	tr|G2MI99|G2MI99_1	GTATGTSSGTGTSAGTGTGTDTGGGGGSGP	31	61	30	0.607796	2	0	1	0	0	13	0	0	0	0	0	0	1	0	0	4	9	0	0	0
Archaea	environmental samples	X	uncultured archaeon	1412871	UP000030660	V4XAG9	Nucleoside-diphosphate-sugar pyrophosphorylase	tr|V4XAG9|V4XAG9_1	RRARRRRGRRRRRGGGSRNRSRHRRRRRGR	346	376	30	0.473204	1	0	0	0	0	5	1	0	0	0	0	1	0	0	20	2	0	0	0	0
Archaea	Euryarchaeota	Thermococci	Thermococcus litoralis	523849	UP000015502	H3ZJY1	Uncharacterized protein	tr|H3ZJY1|H3ZJY1_1	TTTSTPSETTTSSSPSPASSTSETTSSSPSPSTTSSSTTQETSST	961	1006	45	0.575691	1	0	0	3	0	0	0	0	0	0	0	0	5	1	0	19	16	0	0	0
Archaea	Euryarchaeota	Thermococci	Palaeococcus pacificus	1343739	UP000027981	A0A075LR92	Peptidyl-prolyl cis-trans isomerase	tr|A0A075LR92|A0A075LR92_1	KEEVQEEPKEAEEAEKKEEEAEEKEE	256	282	26	0.546989	3	0	0	15	0	0	0	0	5	0	0	0	1	1	0	0	0	1	0	0
Archaea	Euryarchaeota	Thermoplasmata	Picrophilus torridus	263820	UP000000438	Q6KYY7	Uncharacterized protein	tr|Q6KYY7|Q6KYY7_1	MVKFVRFYDDDDDDYDDDDDDDDF	1	25	24	0.601825	0	0	14	0	3	0	0	0	1	0	1	0	0	0	1	0	0	2	0	2
Archaea	Euryarchaeota	Halobacteria	Natrialba magadii	547559	UP000001879	D3SXV7	DNA replication factor GINS	tr|D3SXV7|D3SXV7_1	PEPPSPEPGAAAEPEPEPEPEPPTPPAESP	181	211	30	0.601094	4	0	0	8	0	1	0	0	0	0	0	0	14	0	0	2	1	0	0	0
Archaea	Euryarchaeota	Halobacteria	Natronobacterium gregoryi	797304	UP000010468	L0AGI1	Thermosome	tr|L0AGI1|L0AGI1_1	GGMGGGMGGMGGGMGGMM	541	559	18	0.276435	0	0	0	0	0	12	0	0	0	0	6	0	0	0	0	0	0	0	0	0
Archaea	Euryarchaeota	Halobacteria	Haloquadratum walsbyi	362976	UP000001975	Q18HB2	Probable TP rich cell surface protein	tr|Q18HB2|Q18HB2_1	PTATETKTSTPTPTPTPTPTPTPTPTPTET	61	91	30	0.535674	1	0	0	2	0	0	0	0	1	0	0	0	10	0	0	1	15	0	0	0
Archaea	Euryarchaeota	Halobacteria	Halomicrobium mukohataei	485914	UP000001746	C7NWG7	Uncharacterized protein	tr|C7NWG7|C7NWG7_1	AGAAAGAAAATFAGP	31	46	15	0.508122	9	0	0	0	1	3	0	0	0	0	0	0	1	0	0	0	1	0	0	0
Archaea	Euryarchaeota	Methanomicrobia	Methanomethylovorans hollandica	867904	UP000010866	L0KXY5	Intermediate filament tail domain protein	tr|L0KXY5|L0KXY5_1	TTPIVPTTPIVPATPIVPTTPIVPTTPTVP	286	316	30	0.613685	1	0	0	0	0	0	0	4	0	0	0	0	10	0	0	0	10	5	0	0
Archaea	Crenarchaeota	Thermoprotei	Acidilobus saccharovorans	666510	UP000000346	D9Q167	Uncharacterized protein	tr|D9Q167|D9Q167_1	FTASTTTTTTTTNTTTAPPPTTTTTSSTSTTTTSSAATATASATTTTSTSSTTTTSSAAATATTATSTTSTSVSS	916	991	75	0.549974	12	0	0	0	1	0	0	0	0	0	0	1	3	0	0	17	40	1	0	0
Archaea	Euryarchaeota	Halobacteria	Halovivax ruber	797302	UP000010846	L0IFY5	Putative membrane protein	tr|L0IFY5|L0IFY5_1	QFQLGPGGPGGPGGPGGPGGPGRGRF	286	312	26	0.60896	0	0	0	0	2	13	0	0	0	1	0	0	6	2	2	0	0	0	0	0
Archaea	Euryarchaeota	Halobacteria	Natrialba magadii	547559	UP000001879	D3SRN9	Uncharacterized protein	tr|D3SRN9|D3SRN9_1	DSSTDGDTDTDSDSDTDSDSDSNDDYGDTDTDSDSDADDGDTDSD	136	181	45	0.611427	1	0	22	0	0	3	0	0	0	0	0	1	0	0	0	10	7	0	0	1
Archaea	Thaumarchaeota	Cenarchaeales	Cenarchaeum symbiosum	414004	UP000000758	A0RWB6	Glycosyltransferase	tr|A0RWB6|A0RWB6_1	AGRRPRASARRGQAARS	406	423	17	0.679397	5	0	0	0	0	2	0	0	0	0	0	0	1	1	6	2	0	0	0	0
Archaea	Euryarchaeota	Methanomicrobia	Methanoregula formicica	593750	UP000010824	L0HEJ9	ABC-type tungstate transport system, permease component	tr|L0HEJ9|L0HEJ9_1	STPATAVAPAATAAPAAAATTA	331	353	22	0.52986	12	0	0	0	0	0	0	0	0	0	0	0	3	0	0	1	5	1	0	0
Archaea	Thaumarchaeota	Nitrosopumilales	Nitrosopumilus maritimus	436308	UP000000792	A9A463	Tetratricopeptide TPR 2 repeat protein	tr|A9A463|A9A463_1	AESSTETQTTEDTTQTTEDTTQTTEDTTQTTEDTTQTTEDTTQTTEDTTQTTEDTTQTTE	226	286	60	0.579697	1	0	7	10	0	0	0	0	0	0	0	0	0	8	0	2	32	0	0	0
Archaea	Crenarchaeota	Thermoprotei	Acidilobus saccharovorans	666510	UP000000346	D9Q1M2	Dipeptide/oligopeptide ABC transporter, dipeptide/oligopeptide binding protein	tr|D9Q1M2|D9Q1M2_1	VTTTSPTTTPVTTTSTSPTTTTTTTTTTTT	46	76	30	0.377185	0	0	0	0	0	0	0	0	0	0	0	0	3	0	0	3	22	2	0	0
Archaea	X	X	GW2011 AR10	1579370	UP000031777	A0A0B5HHH9	Uncharacterized protein	tr|A0A0B5HHH9|A0A0B5HHH9_1	DEGDEESPESDDDDESY	16	33	17	0.66603	0	0	6	5	0	1	0	0	0	0	0	0	1	0	0	3	0	0	0	1
Archaea	Euryarchaeota	Halobacteria	Natronococcus occultus	694430	UP000010878	L0JYL0	Uncharacterized protein	tr|L0JYL0|L0JYL0_1	DEFIDDDDDDLIGDDDDDGLIGDDDDDDLVGDDDDDLIGDDDDDLIGDDDDDLIGDDDDDLIGDDDDDDLVGDDDDDLIGDDDDDDLVGDDDDDLIGDDDDDLVGDDDDDLVGDDDDDLIGDDDDDLVGDDDDDLIGDDDDDDLIGDDDDDRVGDTR	121	278	157	0.556417	0	0	97	1	1	19	0	12	0	17	0	0	0	0	2	0	1	7	0	0
Archaea	Euryarchaeota	Methanobacteria	Methanosphaera stadtmanae	339860	UP000001931	Q2NEW3	50S ribosomal protein L12	tr|Q2NEW3|Q2NEW3_1	AAPAAGAAAPAAEEAEEEEEEEEEEEEAEEAAAAGLGALFG	61	102	41	0.584877	16	0	0	16	1	4	0	0	0	2	0	0	2	0	0	0	0	0	0	0
Archaea	Thaumarchaeota	Nitrosopumilales	Nitrosopumilus maritimus	436308	UP000000792	A9A490	Histone protein	tr|A9A490|A9A490_1	MAAKRKAAPKRKAAPKRKAAAKRKAAPKRKAAPKRKAAKRKTAAKKSAPKRKAAAKRKAAPKRKAAKRKTAAKKAAPKRKAAAKRKAAPKRKAAKRKTAAKKAAPKRKAAAKRKAAPKRKAAKRRR	1	127	126	0.608103	47	0	0	0	0	0	0	0	43	0	1	0	10	0	21	1	3	0	0	0
Archaea	Euryarchaeota	Halobacteria	Haloprofundus marisrubri	1514971	UP000054387	A0A0W1R953	Uncharacterized protein	tr|A0A0W1R953|A0A0W1R953_1	VDADGDSDTDADADD	136	151	15	0.599019	3	0	8	0	0	1	0	0	0	0	0	0	0	0	0	1	1	1	0	0
Archaea	Euryarchaeota	Methanomicrobia	Arc I	1705409	UP000075398	A0A150J586	Uncharacterized protein	tr|A0A150J586|A0A150J586_1	KKKKSVANSNKKKSKNA	256	273	17	0.601654	2	0	0	0	0	0	0	0	8	0	0	3	0	0	0	3	0	1	0	0
Archaea	Euryarchaeota	Halobacteria	Halomicrobium mukohataei	485914	UP000001746	C7NY24	Transcriptional regulator, XRE family	tr|C7NY24|C7NY24_1	STKYSTSSSSSGSSGSSSGSSSSSSSRPRH	46	76	30	0.579395	0	0	0	0	0	3	1	0	1	0	0	0	1	0	2	19	2	0	0	1
Archaea	Thaumarchaeota	Nitrosopumilales	Nitrosopumilus maritimus	436308	UP000000792	A9A5H3	Histone protein	tr|A9A5H3|A9A5H3_1	ARTRKRNAAKKAAEAAKAAASRKRKAARKRNAAKKAAPKRRTAAKKAAPKRRTAAKRKAAPKRKTAAKRKAAPKRKAAKRKAAPKRKTAAKRKAAPKRKAATKRRAAPKRKAAKRRR	16	133	117	0.662865	42	0	0	1	0	0	0	0	33	0	0	2	7	0	25	1	6	0	0	0
Archaea	Thaumarchaeota	Nitrosopumilales	Nitrosopumilus maritimus	436308	UP000000792	A9A4J6	Fructose-bisphosphate aldolase	tr|A9A4J6|A9A4J6_1	QNKSNKPQNKPQPKKN	316	332	16	0.656256	0	0	0	0	0	0	0	0	5	0	0	4	3	3	0	1	0	0	0	0
Archaea	Crenarchaeota	Thermoprotei	Caldivirga maquilingensis	397948	UP000001137	A8ME15	Uncharacterized protein	tr|A8ME15|A8ME15_1	PITPPPTPPPPVTLQTPPTPPQPTQVQQTV	166	196	30	0.633016	0	0	0	0	0	0	0	1	0	1	0	0	13	5	0	0	7	3	0	0
Archaea	Euryarchaeota	Halobacteria	Halovivax ruber	797302	UP000010846	L0I8H0	Signal recognition particle 54 kDa protein	tr|L0I8H0|L0I8H0_1	GGGMGGMGGGGGPFG	451	466	15	0.372266	0	0	0	0	1	11	0	0	0	0	2	0	1	0	0	0	0	0	0	0
Archaea	Crenarchaeota	Thermoprotei	Pyrobaculum aerophilum	178306	UP000002439	Q8ZSX8	Uncharacterized protein	tr|Q8ZSX8|Q8ZSX8_1	PPPPPPPPNVTDDPPPPPCPPGDPRCTPPP	451	481	30	0.579395	0	2	3	0	0	1	0	0	0	0	0	1	19	0	1	0	2	1	0	0
Archaea	Euryarchaeota	Archaeoglobi	Archaeoglobus fulgidus	224325	UP000002199	O30280	Uncharacterized protein AF 2391	sp|O30280|Y2391_1	RWFGRRFWGRRAGRAGRGRWW	46	67	21	0.639746	2	0	0	0	2	5	0	0	0	0	0	0	0	0	8	0	0	0	4	0
Archaea	Euryarchaeota	Halobacteria	Natrialba magadii	547559	UP000001879	D3T0E5	Flagella cluster protein	tr|D3T0E5|D3T0E5_1	QQAQGQGQGQGRRQQQDQQPPQQQQQHPHQ	136	166	30	0.611743	1	0	1	0	0	4	2	0	0	0	0	0	3	17	2	0	0	0	0	0
Archaea	Euryarchaeota	Halobacteria	Natronobacterium gregoryi	797304	UP000010468	L0AEK5	30S ribosomal protein S3	tr|L0AEK5|L0AEK5_1	EAEDEDEDEDEDEGGDA	301	318	17	0.536995	2	0	6	7	0	2	0	0	0	0	0	0	0	0	0	0	0	0	0	0
Archaea	Euryarchaeota	Methanomicrobia	Methanoculleus bourgensis	1201294	UP000009007	I7KXF1	50S ribosomal protein L10	tr|I7KXF1|I7KXF1_1	AAAPAAAEPAEEAKPAEEEKEEEKKEEEEE	301	331	30	0.528002	9	0	0	14	0	0	0	0	4	0	0	0	3	0	0	0	0	0	0	0
Archaea	Bathyarchaeota	MCG-6	miscellaneous Crenarchaeota	1685126	UP000037259	A0A0M0BZ74	Thermosome subunit	tr|A0A0M0BZ74|A0A0M0BZ74_1	GGMGGMPGMGGMGGMPGMGGMGGMPY	541	567	26	0.464901	0	0	0	0	0	14	0	0	0	0	8	0	3	0	0	0	0	0	0	1
Archaea	Euryarchaeota	Halobacteria	Haloprofundus marisrubri	1514971	UP000054387	A0A0W1R9D9	Uncharacterized protein	tr|A0A0W1R9D9|A0A0W1R9D9_1	DDNTGADDNTDTDDT	136	151	15	0.581026	1	0	7	0	0	1	0	0	0	0	0	2	0	0	0	0	4	0	0	0
Archaea	Euryarchaeota	Methanomicrobia	Methanoculleus bourgensis	1201294	UP000009007	I7LLT1	Beta-Ig-H3/fasciclin	tr|I7LLT1|I7LLT1_3	TPTPTETVTPTPTVTVTPTPTVTVTPTPTVTVTPTPTVTVTPAPT	646	691	45	0.518287	1	0	0	1	0	0	0	0	0	0	0	0	12	0	0	0	22	9	0	0
Archaea	Crenarchaeota	Thermoprotei	Acidianus hospitalis	933801	UP000008458	F4B4G8	Uncharacterized protein	tr|F4B4G8|F4B4G8_1	TTSTTTTSTTSTTTPSITTTPPPTTVTSPT	736	766	30	0.490968	0	0	0	0	0	0	0	1	0	0	0	0	5	0	0	5	18	1	0	0
Archaea	Euryarchaeota	Methanomicrobia	Methanolacinia petrolearia	679926	UP000006565	E1RKE0	Ribosomal protein L32e	tr|E1RKE0|E1RKE0_1	AEEKSEEEVSEEEEATEETEPEEEEVVEEA	136	166	30	0.588396	3	0	0	18	0	0	0	0	1	0	0	0	1	0	0	2	2	3	0	0
Archaea	Nanoarchaeota	Nanoarchaeales	Nanoarchaeum equitans	228908	UP000000578	Q74MM6	NEQ161	tr|Q74MM6|Q74MM6_1	EEVEEEEDDYYIDEEFEELEEIEEE	31	56	25	0.586866	0	0	3	15	1	0	0	2	0	1	0	0	0	0	0	0	0	1	0	2
Archaea	Euryarchaeota	Methanomicrobia	Methanosphaerula palustris	521011	UP000002457	B8GK62	Cryptopsoridial mucin, large thr stretch, signal peptide sequence	tr|B8GK62|B8GK62_1	DAGTATGTATGTTTGTTGATTGTTGTTTGT	151	181	30	0.458768	4	0	1	0	0	8	0	0	0	0	0	0	0	0	0	0	17	0	0	0
Archaea	X	X	halophilic archaeon	756883	UP000010096	G2MJX2	Uncharacterized protein	tr|G2MJX2|G2MJX2_1	AEEAREAEEAEEAEEAREAEEAEEAREAEEAREAEEAGEAGEEAT	451	496	45	0.498292	15	0	0	23	0	2	0	0	0	0	0	0	0	0	4	0	1	0	0	0
Archaea	Euryarchaeota	Methanomicrobia	Methanocella arvoryzae	351160	UP000000663	Q0W836	Uncharacterized protein	tr|Q0W836|Q0W836_1	QPLVQQGMQPGMQQQPQYGGQQQQQQQQQQQQQQQQQQQPGVLNI	46	91	45	0.623077	0	0	0	0	0	5	0	1	0	2	2	1	4	27	0	0	0	2	0	1
Archaea	Euryarchaeota	Halobacteria	Salinarchaeum sp.	1333523	UP000014072	R4W4B2	Putative multicopper oxidase	tr|R4W4B2|R4W4B2_1	DDDDDREWGDDDDDDGRGWG	601	621	20	0.547646	0	0	11	1	0	4	0	0	0	0	0	0	0	0	2	0	0	0	2	0
Archaea	Crenarchaeota	Thermoprotei	Staphylothermus marinus	399550	UP000000254	A3DPV9	Amylopullulanase	tr|A3DPV9|A3DPV9_1	YPVTTPTTTTTTTTSPTNTTTTTTTTTTTATTTTTPPPTNTTTTSPPTTTTTTTTTTTTTSPTTTTTTTTTTTTT	541	616	75	0.369722	1	0	0	0	0	0	0	0	0	0	0	2	9	0	0	3	58	1	0	1
Archaea	Euryarchaeota	Methanomicrobia	Methanohalophilus mahii	547558	UP000001059	D5EBY9	Uncharacterized protein	tr|D5EBY9|D5EBY9_1	KDAKKKLAKEKRKGK	31	46	15	0.654306	2	0	1	1	0	1	0	0	8	1	0	0	0	0	1	0	0	0	0	0
Archaea	Euryarchaeota	Halobacteria	Halogeometricum borinquense	469382	UP000006663	E4NP17	REJ domain	tr|E4NP17|E4NP17_1	ADAGEDDSVDGDVSDDDGDDSDDDDSDDGGDGDGSDDESNGRGNG	286	331	45	0.695485	2	0	20	2	0	10	0	0	0	0	0	2	0	0	1	6	0	2	0	0
Archaea	Euryarchaeota	Methanomicrobia	Methanolacinia petrolearia	679926	UP000006565	E1RJL2	Uncharacterized protein	tr|E1RJL2|E1RJL2_1	TSTTTTTPTINATPTSTTTPTATATATIST	181	211	30	0.584099	4	0	0	0	0	0	0	2	0	0	0	1	3	0	0	3	17	0	0	0
Archaea	Euryarchaeota	Halobacteria	Natrialba magadii	547559	UP000001879	D3SRZ6	Uncharacterized protein	tr|D3SRZ6|D3SRZ6_1	SQSQSQSQSQSQSRSSTASSKPSTQSQSSA	526	556	30	0.608114	2	0	0	0	0	0	0	0	1	0	0	0	1	8	1	15	2	0	0	0
Archaea	Euryarchaeota	Halobacteria	Halobacterium hubeiense	1407499	UP000066737	A0A0U5H8P2	Glutamate-rich protein	tr|A0A0U5H8P2|A0A0U5H8P2_1	ATAEEGEESEEGEAAAEEAEAETTEEEAEEGEAEAEEGEAPEEAT	181	226	45	0.562404	12	0	0	23	0	4	0	0	0	0	0	0	1	0	0	1	4	0	0	0
Archaea	Euryarchaeota	Methanomicrobia	Methanofollis liminatans	28892	UP000005095	J0S0X2	Uncharacterized protein	tr|J0S0X2|J0S0X2_1	DVTVTPATTETTVPPTTTPPAPTATTPPVTTATTALPTATETTEP	256	301	45	0.663677	6	0	1	3	0	0	0	0	0	1	0	0	10	0	0	0	20	4	0	0
Archaea	Euryarchaeota	Methanomicrobia	Methanomethylovorans hollandica	867904	UP000010866	L0KU32	Beta-propeller domain-containing protein, methanol dehydrogenase	tr|L0KU32|L0KU32_1	TTSAASSGGGGGGGSSRKSSGGSSSTGSSS	541	571	30	0.593298	2	0	0	0	0	10	0	0	1	0	0	0	0	0	1	13	3	0	0	0
Archaea	Crenarchaeota	Thermoprotei	Vulcanisaeta distributa	572478	UP000006681	E1QPA4	Uncharacterized protein	tr|E1QPA4|E1QPA4_1	QAPPQPVMPIPPSPPPPQPPPSAPPPTQPSPPPPPPPPPPPPSTE	121	166	45	0.576987	2	0	0	1	0	0	0	1	0	0	1	0	29	4	0	4	2	1	0	0
Archaea	Euryarchaeota	Methanomicrobia	Methanosphaerula palustris	521011	UP000002457	B8GEJ2	Uncharacterized protein	tr|B8GEJ2|B8GEJ2_1	TNNTTTTTTTVVSNVSNVTTVATVATNVTN	61	91	30	0.601455	2	0	0	0	0	0	0	0	0	0	0	6	0	0	0	2	13	7	0	0
Archaea	Euryarchaeota	Halobacteria	Haloterrigena turkmenica	543526	UP000001903	D2RXY0	Uncharacterized protein	tr|D2RXY0|D2RXY0_1	DSDGTDTDSDSDGTDTDTDSDDGDTDSDSDS	136	167	31	0.534674	0	0	15	0	0	3	0	0	0	0	0	0	0	0	0	7	6	0	0	0
Archaea	Euryarchaeota	Methanomicrobia	Methanohalophilus mahii	547558	UP000001059	D5EC51	Peptidyl-prolyl cis-trans isomerase	tr|D5EC51|D5EC51_1	AEETESESEDNESGEE	226	242	16	0.663115	1	0	1	8	0	1	0	0	0	0	0	1	0	0	0	3	1	0	0	0
Archaea	Euryarchaeota	Halobacteria	Haloprofundus marisrubri	1514971	UP000054387	A0A0W1RBY4	Uncharacterized protein	tr|A0A0W1RBY4|A0A0W1RBY4_1	DEPEDDDEDDDEGEDETAADDEDDEDEEDEE	136	167	31	0.536587	2	0	14	12	0	1	0	0	0	0	0	0	1	0	0	0	1	0	0	0
Archaea	Euryarchaeota	Halobacteria	Haloprofundus marisrubri	1514971	UP000054387	A0A0W1R9P4	ABC transporter substrate-binding protein	tr|A0A0W1R9P4|A0A0W1R9P4_1	EGGSGDGEGTDGGNGSGGGGSGNDSGGSGG	31	61	30	0.575522	0	0	3	2	0	17	0	0	0	0	0	2	0	0	0	5	1	0	0	0
Archaea	Thaumarchaeota	Nitrososphaeria	Nitrososphaera gargensis	1237085	UP000008037	K0IKR3	30S ribosomal protein S13	tr|K0IKR3|K0IKR3_1	KAMPGAAPAAAGAAAPAAPAAAGSAKPAAGAAASAAGAAKPAAGAAPAAGGGAKQAAPAK	151	211	60	0.578483	34	0	0	0	0	9	0	0	5	0	1	0	8	1	0	2	0	0	0	0
Archaea	Euryarchaeota	Thermoplasmata	methanogenic archaeon	1495144	UP000058290	A0A0X8V2L6	50S ribosomal protein L12	tr|A0A0X8V2L6|A0A0X8V2L6_1	APAAAAAAAPAAAADAPAAAPAEEEEEKVS	61	91	30	0.583097	17	0	1	5	0	0	0	0	1	0	0	0	4	0	0	1	0	1	0	0
Archaea	Euryarchaeota	Methanomicrobia	Methanoplanus limicola	937775	UP000005741	H1Z3P4	Putative uncharacterized protein	tr|H1Z3P4|H1Z3P4_1	TEQVTEQVTEQVTEQVTEQVTEQVTEQVTEQVTEQVTEQVTEQVR	121	166	45	0.634962	0	0	0	11	0	0	0	0	0	0	0	0	0	11	1	0	11	11	0	0
Archaea	Euryarchaeota	Halobacteria	Haloterrigena turkmenica	543526	UP000001903	D2RPQ5	Uncharacterized protein	tr|D2RPQ5|D2RPQ5_1	QTDDSDDSDDSDDSDDSDDSDDSDNSDDSDSSDSSDDSDSSDSSD	706	751	45	0.414991	0	0	24	0	0	0	0	0	0	0	0	1	0	1	0	18	1	0	0	0
Archaea	Euryarchaeota	Halobacteria	Halalkalicoccus jeotgali	795797	UP000000390	D8JAA1	Uncharacterized protein	tr|D8JAA1|D8JAA1_1	GALAAVALAALAGLF	421	436	15	0.581026	7	0	0	0	1	2	0	0	0	4	0	0	0	0	0	0	0	1	0	0
Archaea	Euryarchaeota	Halobacteria	Halogeometricum borinquense	469382	UP000006663	E4NUQ0	Uncharacterized protein	tr|E4NUQ0|E4NUQ0_1	SAASCAGAGVAGGAGGGAC	196	215	19	0.592675	7	2	0	0	0	7	0	0	0	0	0	0	0	0	0	2	0	1	0	0
Archaea	Crenarchaeota	Thermoprotei	Thermocladium sp.	1714261	UP000054381	A0A101XHD3	ABC transporter substrate-binding protein	tr|A0A101XHD3|A0A101XHD3_1	SPPPPPPTTTSPPTTSTPPPTTTSPPTTST	826	856	30	0.446245	0	0	0	0	0	0	0	0	0	0	0	0	13	0	0	5	12	0	0	0
Archaea	Euryarchaeota	Halobacteria	Haloarcula marismortui	272569	UP000001169	Q5V3S2	Uncharacterized protein	tr|Q5V3S2|Q5V3S2_1	GGGGGPGGMGGGNPFAQMMGGMMGGGPGGPGPGGPGGMGGGPPGQ	61	106	45	0.55799	1	0	0	0	1	26	0	0	0	0	6	1	8	2	0	0	0	0	0	0
Archaea	Euryarchaeota	Methanomicrobia	Candidatus Methanoperedens	1719120	UP000050360	A0A0P8CCC8	Replication factor-A protein 1	tr|A0A0P8CCC8|A0A0P8CCC8_1	GGGGRGGSGGYGSMYGSGGGGYGGGGFGGG	136	166	30	0.456143	0	0	0	0	1	21	0	0	0	0	1	0	0	0	1	3	0	0	0	3
Archaea	Euryarchaeota	DHVE2 group	Aciduliprofundum boonei	439481	UP000001400	B5ICF9	CUB domain protein	tr|B5ICF9|B5ICF9_1	EEDIDETEEGSEEEKE	1606	1622	16	0.62973	0	0	2	9	0	1	0	1	1	0	0	0	0	0	0	1	1	0	0	0
Archaea	Euryarchaeota	Halobacteria	Natronomonas moolapensis	268739	UP000011867	M1XNL0	Thermosome subunit 2	tr|M1XNL0|M1XNL0_1	GGPGGAGGMGGMGGGMGGMM	541	561	20	0.402224	1	0	0	0	0	13	0	0	0	0	5	0	1	0	0	0	0	0	0	0
Archaea	Euryarchaeota	Halobacteria	Salinarchaeum sp.	1333523	UP000014072	R4W478	Uncharacterized protein	tr|R4W478|R4W478_1	SASSGGSASSSGGSAGSSGGSAVSSGGSAA	226	256	30	0.500359	6	0	0	0	0	9	0	0	0	0	0	0	0	0	0	14	0	1	0	0
Archaea	Euryarchaeota	Halobacteria	Natrialba magadii	547559	UP000001879	D3SWN5	Uncharacterized protein	tr|D3SWN5|D3SWN5_1	ADTDTDADTDTDTDTDTDTDTDVDVDEDED	421	451	30	0.542597	2	0	15	2	0	0	0	0	0	0	0	0	0	0	0	0	9	2	0	0
Archaea	Euryarchaeota	Halobacteria	Halopiger xanaduensis	797210	UP000006794	F8D7U0	Pre-mRNA processing ribonucleoprotein, binding domain protein	tr|F8D7U0|F8D7U0_1	GGGDNGDGNGGDGDD	286	301	15	0.421316	0	0	5	0	0	8	0	0	0	0	0	2	0	0	0	0	0	0	0	0
Archaea	Euryarchaeota	Methanomicrobia	Methanomicrobiales archaeon	1641394	UP000054757	A0A117MG37	Uncharacterized protein	tr|A0A117MG37|A0A117MG37_1	GAGGVVGGVVAVIVKVLGGG	46	66	20	0.613907	2	0	0	0	0	8	0	1	1	1	0	0	0	0	0	0	0	7	0	0
Archaea	Euryarchaeota	Halobacteria	Halobacterium hubeiense	1407499	UP000066737	A0A0U5H8P2	Glutamate-rich protein	tr|A0A0U5H8P2|A0A0U5H8P2_2	AEEAAEAAEAAAGEVAETAEAAGEAAEAAEGAAEAGEAAAEGEASAAGEAGGEAAEGAAE	241	301	60	0.519872	30	0	0	18	0	9	0	0	0	0	0	0	0	0	0	1	1	1	0	0
Archaea	Euryarchaeota	Halobacteria	Natrialba magadii	547559	UP000001879	D3SSU8	Uncharacterized protein	tr|D3SSU8|D3SSU8_1	GDGDGDDGDCDGDDGDCDGDDGDCDRDEGG	181	211	30	0.50803	0	3	15	1	0	10	0	0	0	0	0	0	0	0	1	0	0	0	0	0
Archaea	Euryarchaeota	Halobacteria	Natrialba magadii	547559	UP000001879	D3STR5	Chlorite dismutase	tr|D3STR5|D3STR5_1	AGGHGHGNGNGHGHGSDSSGHHHGDSGHGH	271	301	30	0.638764	1	0	2	0	0	12	9	0	0	0	0	2	0	0	0	4	0	0	0	0
Archaea	Euryarchaeota	Halobacteria	Natrialba magadii	547559	UP000001879	D3SS86	ArsR family transcription regulator	tr|D3SS86|D3SS86_1	VDADDTSAADDVDDADDVEADDATAEDATA	226	256	30	0.643683	9	0	12	2	0	0	0	0	0	0	0	0	0	0	0	1	3	3	0	0
Archaea	Euryarchaeota	Methanobacteria	Methanobacterium lacus	877455	UP000007490	F0T8L1	Uncharacterized protein	tr|F0T8L1|F0T8L1_1	NKTTKTTSTTKKNSSSTTGTTTKTGNSTG	166	195	29	0.623305	0	0	0	0	0	3	0	0	5	0	0	3	0	0	0	5	13	0	0	0
Archaea	Euryarchaeota	Halobacteria	Natrialba magadii	547559	UP000001879	D3SWH5	UPF0272 protein Nmag 0175	tr|D3SWH5|D3SWH5_1	GHGHDHDHDHGHSHSHADHSHSHADHTHSH	76	106	30	0.641491	2	0	5	0	0	3	14	0	0	0	0	0	0	0	0	5	1	0	0	0
Archaea	Euryarchaeota	Halobacteria	Salinarchaeum sp.	1333523	UP000014072	R4VUY7	Sodium ABC transporter permease	tr|R4VUY7|R4VUY7_1	TSDGDTTGDGTSDGTGDTTGDGSGTDGGGS	151	181	30	0.576989	0	0	7	0	0	11	0	0	0	0	0	0	0	0	0	4	8	0	0	0
Archaea	Thaumarchaeota	Nitrosopumilales	Nitrosopumilus maritimus	436308	UP000000792	A9A135	Chaperone protein DnaK	sp|A9A135|DNAK_1	PPPGADGQQGADGQQGADGQQGADGQQGAD	586	616	30	0.669322	5	0	5	0	0	9	0	0	0	0	0	0	3	8	0	0	0	0	0	0
Archaea	Crenarchaeota	Thermoprotei	Pyrodictium delaneyi	1273541	UP000058613	A0A0P0N2X8	Uncharacterized protein	tr|A0A0P0N2X8|A0A0P0N2X8_1	AKKEAEEKKEEAKEKVEEKKEEAKEKIEEK	631	661	30	0.532294	4	0	0	13	0	0	0	1	11	0	0	0	0	0	0	0	0	1	0	0
Archaea	Crenarchaeota	Thermoprotei	Thermoproteus tenax	768679	UP000002654	G4RJN8	Branched-chain amino acid transport system substrate-binding protein	tr|G4RJN8|G4RJN8_1	ASSAYVSATTTTTQSTATTTTTSPQSTATA	31	61	30	0.663083	6	0	0	0	0	0	0	0	0	0	0	0	1	2	0	6	13	1	0	1
Archaea	Euryarchaeota	Methanomicrobia	Methanoregula formicica	593750	UP000010824	L0HFJ7	Uncharacterized protein	tr|L0HFJ7|L0HFJ7_1	TEFEEESEEAPEEAPEEEPENEFTEEPAEE	166	196	30	0.611743	3	0	0	17	2	0	0	0	0	0	0	1	4	0	0	1	2	0	0	0
Archaea	Crenarchaeota	Thermoprotei	Pyrobaculum aerophilum	178306	UP000002439	Q8ZU13	Uncharacterized protein	tr|Q8ZU13|Q8ZU13_1	PPRQPPAQPLPQPPPIQYQQPPPPPPPAPY	16	46	30	0.584099	2	0	0	0	0	0	0	1	0	1	0	0	17	6	1	0	0	0	0	2
Archaea	Euryarchaeota	Methanomicrobia	Methanohalobium evestigatum	644295	UP000000391	D7EA16	Thermosome	tr|D7EA16|D7EA16_1	EAAMGGGMGGMPMGM	541	556	15	0.591703	2	0	0	1	0	6	0	0	0	0	5	0	1	0	0	0	0	0	0	0
Archaea	Euryarchaeota	Halobacteria	Halomicrobium mukohataei	485914	UP000001746	C7NVU1	Uncharacterized protein	tr|C7NVU1|C7NVU1_1	DDGDDDDDDDDSDNDDDDPTDTPTDTPTDEPDTPTDEPDTPTDEPDTPTDEPDTPTDEPDTPTDEPDTPTDEPDTPTDDDDDDDDDDTTT	571	661	90	0.593234	0	0	41	7	0	1	0	0	0	0	0	1	17	0	0	1	22	0	0	0
Archaea	Crenarchaeota	Thermoprotei	Ignicoccus islandicus	940295	UP000060778	A0A0U3ECL8	Uncharacterized protein	tr|A0A0U3ECL8|A0A0U3ECL8_1	EEEEELITLDELEEEEEEL	16	35	19	0.470416	0	0	1	12	0	0	0	1	0	4	0	0	0	0	0	0	1	0	0	0
Archaea	Euryarchaeota	Halobacteria	Halomicrobium mukohataei	485914	UP000001746	C7P2T5	V-type ATP synthase subunit D	tr|C7P2T5|C7P2T5_1	AAAREEENAEAEEAAAVAADD	211	232	21	0.59503	10	0	2	6	0	0	0	0	0	0	0	1	0	0	1	0	0	1	0	0
Archaea	Euryarchaeota	X	Euryarchaeota archaeon	1803821	UP000075475	A0A151ECT2	Peptidyl-prolyl cis-trans isomerase	tr|A0A151ECT2|A0A151ECT2_1	TEEEVKKEGKKESEKGKESKTEEKKEETKEKKKEKKEKTEEKKEDKEENK	241	291	50	0.620384	0	0	1	19	0	2	0	0	20	0	0	1	0	0	0	2	4	1	0	0
Archaea	Euryarchaeota	Halobacteria	Halovivax ruber	797302	UP000010846	L0I809	Uncharacterized protein	tr|L0I809|L0I809_1	DDDEESEGDDADDEQDEDDDADDEDDEESEDDDDDEEADDDDEEETDD	151	199	48	0.538147	3	0	26	14	0	1	0	0	0	0	0	0	0	1	0	2	1	0	0	0
Archaea	Euryarchaeota	Halobacteria	Salinarchaeum sp.	1333523	UP000014072	R4W934	Uncharacterized protein	tr|R4W934|R4W934_1	SSEDDAEDDAEADDEPEEEADADESEDAEE	76	106	30	0.605662	6	0	9	11	0	0	0	0	0	0	0	0	1	0	0	3	0	0	0	0
Archaea	Crenarchaeota	Thermoprotei	Thermosphaera aggregans	633148	UP000002376	D5U2N8	Licheninase	tr|D5U2N8|D5U2N8_1	ETITSETSTETTTETTLPTPPSETLETTTS	481	511	30	0.638576	0	0	0	6	0	0	0	1	0	2	0	0	3	0	0	4	14	0	0	0
Archaea	Euryarchaeota	Halobacteria	Salinarchaeum sp.	1333523	UP000014072	R4W4U5	ArNOG05511 family protein (AAA-type ATPase core domain protein)	tr|R4W4U5|R4W4U5_1	DGGHEHDHDHADHDHADD	466	484	18	0.600344	2	0	7	1	0	2	6	0	0	0	0	0	0	0	0	0	0	0	0	0
Archaea	Euryarchaeota	Methanobacteria	Methanosphaera stadtmanae	339860	UP000001931	Q2NES8	Conserved hypothetical membrane-spanning protein	tr|Q2NES8|Q2NES8_1	IIGALVGIIIITIGA	211	226	15	0.646151	2	0	0	0	0	3	0	7	0	1	0	0	0	0	0	0	1	1	0	0
Archaea	Bathyarchaeota	MCG-6	miscellaneous Crenarchaeota	1685126	UP000037259	A0A0M0BY90	Uncharacterized protein	tr|A0A0M0BY90|A0A0M0BY90_1	SGGNGAGYSSGQNSGGS	316	333	17	0.641473	1	0	0	0	0	7	0	0	0	0	0	2	0	1	0	5	0	0	0	1
Archaea	Crenarchaeota	Thermoprotei	Sulfolobus solfataricus	273057	UP000001974	Q97VF7	ABC transporter, periplasmic component	tr|Q97VF7|Q97VF7_1	ESTIITTTTTSISTTITTTTTSATTATTSVTTTTSVTTTSISTTT	616	661	45	0.529423	2	0	0	1	0	0	0	5	0	0	0	0	0	0	0	8	27	2	0	0
Archaea	Euryarchaeota	Halobacteria	Haloferax volcanii	309800	UP000008243	Q977V2	Signal recognition particle 54 kDa protein	sp|Q977V2|SRP54_1	GGGGGMGGLGGMGPF	451	466	15	0.469287	0	0	0	0	1	10	0	0	0	1	2	0	1	0	0	0	0	0	0	0
Archaea	Thaumarchaeota	Nitrososphaeria	Nitrososphaera gargensis	1237085	UP000008037	K0IEG7	Archaeal thermosome	tr|K0IEG7|K0IEG7_1	GGGMGGMGGMPGMGGMEM	541	559	18	0.440333	0	0	0	1	0	10	0	0	0	0	6	0	1	0	0	0	0	0	0	0
Archaea	Crenarchaeota	Thermoprotei	Staphylothermus marinus	399550	UP000000254	A3DKV5	Extracellular solute-binding protein, family 1	tr|A3DKV5|A3DKV5_1	TTTTTTTTTTPPATTTPPTTTTPPATTTTTTTTTTTTTTTTTPTTPPPTTPSGAGGLSTS	511	571	60	0.481469	3	0	0	0	0	3	0	0	0	1	0	0	11	0	0	3	39	0	0	0
Archaea	Euryarchaeota	Methanomicrobia	Methanosphaerula palustris	521011	UP000002457	B8GHP5	Uncharacterized protein	tr|B8GHP5|B8GHP5_1	TVSTTTTTATPSPTLTTIPTTTITTTIPTSTIPTTTQIPTVTTTV	61	106	45	0.631546	1	0	0	0	0	0	0	5	0	1	0	0	6	1	0	3	25	3	0	0
Archaea	Thaumarchaeota	Nitrososphaeria	Nitrososphaera gargensis	1237085	UP000008037	K0IDZ4	Archaeal thermosome	tr|K0IDZ4|K0IDZ4_1	GGGMGGGGMGGMDME	541	556	15	0.442996	0	0	1	1	0	9	0	0	0	0	4	0	0	0	0	0	0	0	0	0
Archaea	Euryarchaeota	Halobacteria	Natrialba magadii	547559	UP000001879	D3SWH3	Uncharacterized protein	tr|D3SWH3|D3SWH3_1	DEKADDDKKDKKYDKKDKKYDKKHDDKKDKKDKKDKKDKKHKKDD	346	391	45	0.502329	1	0	16	1	0	0	2	0	23	0	0	0	0	0	0	0	0	0	0	2
Archaea	Euryarchaeota	Halobacteria	Natrialba magadii	547559	UP000001879	D3SRK7	Rhomboid family protein	tr|D3SRK7|D3SRK7_1	PGGPGGPGGPGGPGGRRRF	301	320	19	0.493163	0	0	0	0	1	10	0	0	0	0	0	0	5	0	3	0	0	0	0	0
Archaea	Euryarchaeota	Methanomicrobia	Methanohalophilus mahii	547558	UP000001059	D5E8L2	S-layer-related duplication domain protein	tr|D5E8L2|D5E8L2_1	PVEPEEPTDNETEPTEPEEPVEPEEPVEPEEPVEPEEPVEPEEPE	586	631	45	0.570132	0	0	1	21	0	0	0	0	0	0	0	1	14	0	0	0	3	5	0	0
Archaea	Euryarchaeota	Archaeoglobi	Archaeoglobus fulgidus	224325	UP000002199	O28290	Peptidyl-prolyl cis-trans isomerase	tr|O28290|O28290_1	GEEIKAEEEAEKEGESGEEEEQTEEKEE	226	254	28	0.635347	2	0	0	16	0	3	0	1	3	0	0	0	0	1	0	1	1	0	0	0
Archaea	Euryarchaeota	Methanomicrobia	Methanocorpusculum labreanum	410358	UP000000365	A2STH7	Uncharacterized protein	tr|A2STH7|A2STH7_1	PTPTTTSTPTVTPTPTPTTPTPTVTPTPTP	136	166	30	0.433011	0	0	0	0	0	0	0	0	0	0	0	0	11	0	0	1	16	2	0	0
Archaea	Crenarchaeota	Thermoprotei	Metallosphaera sedula	399549	UP000000242	A4YDW6	ABC-type dipeptide transport system periplasmic component-like protein	tr|A4YDW6|A4YDW6_1	TIAIVAGVIVVIVIVAVVVAVVRRR	736	761	25	0.646349	4	0	0	0	0	1	0	5	0	0	0	0	0	0	3	0	1	11	0	0
Archaea	Crenarchaeota	Thermoprotei	Acidilobus saccharovorans	666510	UP000000346	D9Q248	ABC-type sugar transport system, periplasmic component	tr|D9Q248|D9Q248_1	TTTTTTTTTTTTPITTTTTSVTSITFYTWW	46	76	30	0.549562	0	0	0	0	1	0	0	2	0	0	0	0	1	0	0	2	20	1	2	1
Archaea	Euryarchaeota	Halobacteria	Haloterrigena turkmenica	543526	UP000001903	D2RVH2	Uncharacterized protein	tr|D2RVH2|D2RVH2_1	EADDEAEDADDEEDEAEADDADEDESDEDEE	136	167	31	0.505257	6	0	12	12	0	0	0	0	0	0	0	0	0	0	0	1	0	0	0	0
Archaea	Euryarchaeota	Halobacteria	Haloarcula marismortui	272569	UP000001169	Q5UY26	Prefoldin subunit alpha	sp|Q5UY26|PFDA_1	QMQQQQMQQMMQQQEQEDE	136	155	19	0.473758	0	0	1	3	0	0	0	0	0	0	4	0	0	11	0	0	0	0	0	0
Archaea	Euryarchaeota	Halobacteria	Natrialba magadii	547559	UP000001879	D3SXE0	Uncharacterized protein	tr|D3SXE0|D3SXE0_1	DGDDEAGGGDDEAGGGDDEAGDDGDDNEGD	256	286	30	0.584129	3	0	12	4	0	10	0	0	0	0	0	1	0	0	0	0	0	0	0	0
Archaea	Euryarchaeota	Halobacteria	Natrialba magadii	547559	UP000001879	D3SSJ7	Cna B domain protein	tr|D3SSJ7|D3SSJ7_1	DGAGDDDDGADDDDGADDEDDAGNGDENGG	106	136	30	0.581026	4	0	14	2	0	8	0	0	0	0	0	2	0	0	0	0	0	0	0	0
Archaea	Crenarchaeota	Thermoprotei	Aeropyrum pernix	272557	UP000002518	Q9Y9V4	Uncharacterized protein	tr|Q9Y9V4|Q9Y9V4_1	SKSKKASGGKSKSKSKSSKSKKSSK	121	146	25	0.457432	1	0	0	0	0	2	0	0	11	0	0	0	0	0	0	11	0	0	0	0
Archaea	Euryarchaeota	Halobacteria	Halobacterium hubeiense	1407499	UP000066737	A0A0U5HXE8	Signal recognition particle receptor FtsY	tr|A0A0U5HXE8|A0A0U5HXE8_1	EAAEADAEADAAEADAEAADIEDESAESDA	31	61	30	0.57789	13	0	6	8	0	0	0	1	0	0	0	0	0	0	0	2	0	0	0	0
Archaea	Euryarchaeota	Halobacteria	Natrialba magadii	547559	UP000001879	D3SZ83	DnaJ domain protein	tr|D3SZ83|D3SZ83_2	GGSKRSSSSRNRTKRGSSSSSRSSRSSSASSTDSTSGSGSSRDSSSSSRSGSRSRSRSRSRTGSSTSSTGSNSSSSSSSSSSSSSSSRSRSRSRSRSRAKTETAS	166	271	105	0.6184	3	0	2	1	0	8	0	0	3	0	0	2	0	0	19	59	8	0	0	0
Archaea	Euryarchaeota	Halobacteria	Natrialba magadii	547559	UP000001879	D3SY51	Alkyl hydroperoxide reductase/ thiol specific antioxidant/ Mal allergen	tr|D3SY51|D3SY51_1	DSEGEESDDEGSDEEGSDSEGSDGEDSEGE	211	241	30	0.593779	0	0	7	10	0	6	0	0	0	0	0	0	0	0	0	7	0	0	0	0
Archaea	Euryarchaeota	Methanopyri	Methanopyrus kandleri	190192	UP000001826	Q8TVN1	Uncharacterized membrane protein specific for M.kandleri, MK-10 family	tr|Q8TVN1|Q8TVN1_1	GPGRGPRAGRRAPRGPPGQGRGGGGRGGGG	16	46	30	0.555322	2	0	0	0	0	15	0	0	0	0	0	0	5	1	7	0	0	0	0	0
Archaea	Euryarchaeota	Halobacteria	Salinarchaeum sp.	1333523	UP000014072	R4W7P2	Phosphate ABC transporter substrate-binding protein	tr|R4W7P2|R4W7P2_1	GCSSGDGDDSDDGGSDSGSDSGSDSGSDSG	31	61	30	0.522732	0	1	9	0	0	9	0	0	0	0	0	0	0	0	0	11	0	0	0	0
Archaea	Thaumarchaeota	Nitrosopumilales	Nitrosopumilus maritimus	436308	UP000000792	A9A4L6	Phosphoesterase DHHA1	tr|A9A4L6|A9A4L6_1	MLAATKKPATKKSTTKKTKTTTKKTTTKKVVKKTTKKTATKKVAKKTTTKKVTKSNRTKV	1	61	60	0.69595	5	0	0	0	0	0	0	0	23	1	1	1	1	0	1	2	20	5	0	0
Archaea	Euryarchaeota	Methanomicrobia	Methanocella arvoryzae	351160	UP000000663	Q0W6D4	Uncharacterized protein	tr|Q0W6D4|Q0W6D4_1	IPTPTVTPTPTVTPTPTATPTVTPTPTVTPTPTATPTPTATPTVTPTPTATPTPTATPTVTPTPTATPTVTPTPTVTPTPTPTATPTVTPTPTATPTVTPTPTATPTATPTVTPTPTATPTVTPTPTVTPTVTPTPTVTPTPTVTPTVTPTPTVTPTQTVTPTPTATPTVTPTATPTVTPTPTVTPTVTPTPTAT	136	331	195	0.523047	14	0	0	0	0	0	0	1	0	0	0	0	59	1	0	0	97	23	0	0
Archaea	Euryarchaeota	Halobacteria	Natrialba magadii	547559	UP000001879	D3SR55	SCO1/SenC/PrrC family protein	tr|D3SR55|D3SR55_1	ADAHEGHGENGEHDDHDDHDDHDDHDDHDDHDDHDDHDDHDDHDD	196	241	45	0.558417	2	0	23	3	0	3	13	0	0	0	0	1	0	0	0	0	0	0	0	0
Archaea	Euryarchaeota	Halobacteria	Natronomonas moolapensis	268739	UP000011867	M1XU05	Uncharacterized protein	tr|M1XU05|M1XU05_1	GGWAAIAAAAVVVVALAAV	76	95	19	0.611117	9	0	0	0	0	2	0	1	0	1	0	0	0	0	0	0	0	5	1	0
Archaea	Crenarchaeota	Thermoprotei	Acidilobus saccharovorans	666510	UP000000346	D9Q2I5	Uncharacterized protein	tr|D9Q2I5|D9Q2I5_1	DEEYVGDEEGEEEEDWGEEEGGEESEEGEEEGEEEEEF	31	69	38	0.562236	0	0	3	23	1	7	0	0	0	0	0	0	0	0	0	1	0	1	1	1
Archaea	Crenarchaeota	Thermoprotei	Pyrobaculum aerophilum	178306	UP000002439	Q8ZSX6	Uncharacterized protein	tr|Q8ZSX6|Q8ZSX6_1	RTVTATAVATTTVTVR	256	272	16	0.556786	3	0	0	0	0	0	0	0	0	0	0	0	0	0	2	0	7	4	0	0
Archaea	Euryarchaeota	Halobacteria	Halostagnicola larsenii	797299	UP000019024	W0JTJ7	Thermosome subunit	tr|W0JTJ7|W0JTJ7_1	GGPGGPGGMGGGMGGMGGGMGGMM	541	565	24	0.357841	0	0	0	0	0	16	0	0	0	0	6	0	2	0	0	0	0	0	0	0
Archaea	Euryarchaeota	Methanobacteria	Methanosphaera stadtmanae	339860	UP000001931	Q2NFB0	CobN	tr|Q2NFB0|Q2NFB0_2	GTSSTGASSAGSAAASSSSAASSSSAAVAA	1831	1861	30	0.544788	11	0	0	0	0	3	0	0	0	0	0	0	0	0	0	13	2	1	0	0
Archaea	Euryarchaeota	Methanomicrobia	Arc I	1705409	UP000075398	A0A150J866	50S ribosomal protein L13e	tr|A0A150J866|A0A150J866_1	KPKKPAAKKAAPKKEKVNKE	136	156	20	0.649538	4	0	0	2	0	0	0	0	9	0	0	1	3	0	0	0	0	1	0	0
Archaea	Euryarchaeota	Methanobacteria	Methanobacterium lacus	877455	UP000007490	F0T818	Uncharacterized protein	tr|F0T818|F0T818_1	GGLGGGGAGGAGGGSGGGGGGAF	586	609	23	0.390032	3	0	0	0	1	17	0	0	0	1	0	0	0	0	0	1	0	0	0	0
Archaea	Crenarchaeota	Thermoprotei	Caldivirga maquilingensis	397948	UP000001137	A8ME89	Uncharacterized protein	tr|A8ME89|A8ME89_1	PKKHRRRRRKSRKSRRSRSKSRK	91	114	23	0.571999	0	0	0	0	0	0	1	0	6	0	0	0	1	0	10	5	0	0	0	0
Archaea	Crenarchaeota	Thermoprotei	Metallosphaera sedula	399549	UP000000242	A4YCS7	Uncharacterized protein	tr|A4YCS7|A4YCS7_1	KTEKGKKRTAKKRTTKKTKKTKKSKEE	76	103	27	0.646786	1	0	0	3	0	1	0	0	13	0	0	0	0	0	2	1	6	0	0	0
Archaea	Euryarchaeota	Methanomicrobia	Methanofollis liminatans	28892	UP000005095	J1L4T8	Parallel beta-helix repeat protein	tr|J1L4T8|J1L4T8_1	TAVATTAPAATATTPAPATTAPATAAPTQQ	2221	2251	30	0.575552	12	0	0	0	0	0	0	0	0	0	0	0	5	2	0	0	10	1	0	0
Archaea	Euryarchaeota	Methanomicrobia	Methanosaeta concilii	990316	UP000007807	F4BUI2	Thermosome subunit alpha	tr|F4BUI2|F4BUI2_1	GQGGMPGGMPGGMPGGMPGGMGGDFD	526	552	26	0.607804	0	0	2	0	1	13	0	0	0	0	5	0	4	1	0	0	0	0	0	0
Archaea	Euryarchaeota	Methanomicrobia	Methanomethylovorans hollandica	867904	UP000010866	L0KXV7	Uncharacterized protein	tr|L0KXV7|L0KXV7_1	MNNDRRGGSGGFRSGGSGGSRGGSGGSGGFRSGGSGGSGGFRSGG	1	46	45	0.625754	0	0	1	0	3	22	0	0	0	0	1	2	0	0	6	10	0	0	0	0
Archaea	Euryarchaeota	Hadesarchaea	Hadesarchaea archaeon	1776334	UP000074294	A0A147K125	Uncharacterized protein	tr|A0A147K125|A0A147K125_1	GGYQSRGRYSGSRRR	136	151	15	0.64699	0	0	0	0	0	4	0	0	0	0	0	0	0	1	5	3	0	0	0	2
Archaea	Euryarchaeota	Halobacteria	Natrialba magadii	547559	UP000001879	D3SUE8	Uncharacterized protein	tr|D3SUE8|D3SUE8_1	KDDTDDDKSDDDKSDDDGADDDGAADDGAAADDGTDDGETDDDGS	766	811	45	0.654287	6	0	23	1	0	6	0	0	3	0	0	0	0	0	0	3	3	0	0	0
Archaea	X	X	GW2011 AR10	1579370	UP000031777	A0A0B5HXW7	Uncharacterized protein	tr|A0A0B5HXW7|A0A0B5HXW7_1	KRKEEQEKDRKKKREEKAEAKKEGKEEKKEGKKEGKTEEEEAKEA	91	136	45	0.679817	4	0	1	16	0	3	0	0	16	0	0	0	0	1	3	0	1	0	0	0
Archaea	Euryarchaeota	Halobacteria	Halostagnicola larsenii	797299	UP000019024	W0JMP0	Chaperone protein DnaK	tr|W0JMP0|W0JMP0_1	GGAGPGAGAAGAGAAGGPGAAGGAGMGGGMGGGPNPGAGGPDAGD	586	631	45	0.565015	12	0	2	0	0	23	0	0	0	0	2	1	5	0	0	0	0	0	0	0
Archaea	Euryarchaeota	Halobacteria	Haloprofundus marisrubri	1514971	UP000054387	A0A0W1R7C1	Uncharacterized protein	tr|A0A0W1R7C1|A0A0W1R7C1_1	AGADDTADTADTADTGDTGDTADTDDTTNA	61	91	30	0.612614	7	0	10	0	0	3	0	0	0	0	0	1	0	0	0	0	9	0	0	0
Archaea	Euryarchaeota	Halobacteria	Natronomonas moolapensis	268739	UP000011867	M1XT07	Uncharacterized protein	tr|M1XT07|M1XT07_1	SGGGGGGGGSGGGSFGGGGLSPSVSVSTGV	496	526	30	0.590022	0	0	0	0	1	16	0	0	0	1	0	0	1	0	0	7	1	3	0	0
Archaea	Crenarchaeota	Thermoprotei	Staphylothermus marinus	399550	UP000000254	A3DLN1	Uncharacterized protein	tr|A3DLN1|A3DLN1_1	TTTTTATTTSSILSPPITSTTSPTATTTTTAPPPTTTTTTTTTTTTSPSTLSPGGTLGLS	196	256	60	0.646182	3	0	0	0	0	3	0	2	0	4	0	0	8	0	0	9	31	0	0	0
Archaea	Euryarchaeota	Halobacteria	Natronobacterium gregoryi	797304	UP000010468	L0AGJ2	Root hair defective 3 GTP-binding protein (RHD3)	tr|L0AGJ2|L0AGJ2_1	ETVEETVGETVEETVEETVGETVEETVEETVGETVEETVEETVGE	106	151	45	0.550653	0	0	0	19	0	4	0	0	0	0	0	0	0	0	0	0	11	11	0	0
Archaea	Thaumarchaeota	Nitrosopumilales	Nitrosopumilus maritimus	436308	UP000000792	A9A1A4	Uncharacterized protein	tr|A9A1A4|A9A1A4_1	EEKKKKDKKKDKKKDKKEKKKDKKKSKKKSKK	31	63	32	0.387606	0	0	4	3	0	0	0	0	23	0	0	0	0	0	0	2	0	0	0	0
Archaea	Crenarchaeota	Thermoprotei	Caldivirga maquilingensis	397948	UP000001137	A8MDN3	Uncharacterized protein	tr|A8MDN3|A8MDN3_1	TLTTPQIINNTVTTTTTTTTVQLTTVTTTYTTTTPVYYTATITST	76	121	45	0.70593	1	0	0	0	0	0	0	3	0	2	0	2	2	2	0	1	25	4	0	3
Archaea	Crenarchaeota	Thermoprotei	Caldivirga maquilingensis	397948	UP000001137	A8M999	Extracellular solute-binding protein family 5	tr|A8M999|A8M999_1	PPVTTTSTTTPVSTVTSTAVVTSTTTVVTSTTVVSGTTTTYTTTS	616	661	45	0.603102	1	0	0	0	0	1	0	0	0	0	0	0	3	0	0	7	23	9	0	1
Archaea	Euryarchaeota	Methanomicrobia	Methanomicrobiales archaeon	1641394	UP000054757	A0A101IRJ7	Periplasmic binding protein (Fragment)	tr|A0A101IRJ7|A0A101IRJ7_1	AGLAAAAAIAGAGRRR	241	257	16	0.573655	8	0	0	0	0	3	0	1	0	1	0	0	0	0	3	0	0	0	0	0
Archaea	Euryarchaeota	X	Euryarchaeota archaeon	1803821	UP000075475	A0A151EEE9	Uncharacterized protein	tr|A0A151EEE9|A0A151EEE9_1	GRGGRGGGGFGGSGGLGGFGGFGGGGFGGGGFSGRF	226	262	36	0.449986	0	0	0	0	6	24	0	0	0	1	0	0	0	0	3	2	0	0	0	0
Archaea	Euryarchaeota	Methanomicrobia	Methanohalophilus mahii	547558	UP000001059	D5E9L6	Thermosome subunit	tr|D5E9L6|D5E9L6_1	SNPSPSGGGGEGGMPPGMGGGMPPGMGGMPPGMGGM	526	562	36	0.616367	0	0	0	1	0	16	0	0	0	0	7	1	8	0	0	3	0	0	0	0
Archaea	Euryarchaeota	Halobacteria	Halogeometricum borinquense	469382	UP000006663	E4NLR5	Uncharacterized membrane protein, required for N-linked glycosylation	tr|E4NLR5|E4NLR5_1	LTTGQSSDSSDSSDSSGSSDSSESTDSSSSSDSSDSSDSTDSTTS	1021	1066	45	0.568598	0	0	9	1	0	2	0	0	0	1	0	0	0	1	0	25	6	0	0	0
Archaea	Euryarchaeota	Methanomicrobia	Arc I	1705409	UP000075398	A0A150J4K9	Uncharacterized protein	tr|A0A150J4K9|A0A150J4K9_1	YTPPSSGGGGSGGFGGGGGFGGGGGFGGGGVGGR	571	605	34	0.560947	0	0	0	0	3	22	0	0	0	0	0	0	2	0	1	3	1	1	0	1
Archaea	Euryarchaeota	Halobacteria	Halorubrum lacusprofundi	416348	UP000000740	B9LUR5	Halocyanin domain protein	tr|B9LUR5|B9LUR5_1	DGSDGSDGSDGSDGSDGSDGSDGSDGSDGT	46	76	30	0.524182	0	0	10	0	0	10	0	0	0	0	0	0	0	0	0	9	1	0	0	0
Archaea	Euryarchaeota	Halobacteria	Halolamina pelagica	699431	UP000050535	A0A0P7HU60	Putative heme peroxidase	tr|A0A0P7HU60|A0A0P7HU60_1	AAGHHHGDGDDHGDGDGHHDDGGDDADEGD	271	301	30	0.605662	3	0	11	1	0	9	6	0	0	0	0	0	0	0	0	0	0	0	0	0
Archaea	Euryarchaeota	Halobacteria	Haloquadratum walsbyi	362976	UP000001975	Q18EE0	TP repeat protein	tr|Q18EE0|Q18EE0_1	TPTATPTATPTPEPTPIPTPTPTATPTPTPTPTPTPTPSPGPAAG	226	271	45	0.595225	5	0	0	1	0	2	0	1	0	0	0	0	18	0	0	1	17	0	0	0
Archaea	Crenarchaeota	Thermoprotei	Sulfolobales archaeon	1326980	UP000054284	W7L7P6	Uncharacterized protein	tr|W7L7P6|W7L7P6_1	PTTSTSSTSTTTSTTTTTSTTSTSTTTTSTTSTTTTTTSTSTSTTSTSTSTTSTTSTTTSTTTTTSTSTTTTTSTTSTSTTSSSTTTTSTTVPPSSTTSTSTTVP	406	511	105	0.368598	0	0	0	0	0	0	0	0	0	0	0	0	4	0	0	32	67	2	0	0
Archaea	Euryarchaeota	Halobacteria	Halomicrobium mukohataei	485914	UP000001746	C7NZP6	ABC-2 type transporter	tr|C7NZP6|C7NZP6_1	GDGNGGSAGGSSGGSGGDGGDGGSAGGSTD	166	196	30	0.57895	2	0	4	0	0	16	0	0	0	0	0	1	0	0	0	6	1	0	0	0
Archaea	Euryarchaeota	Methanomicrobia	Methanosarcina acetivorans	188937	UP000002487	Q8TUI1	Hsp60	tr|Q8TUI1|Q8TUI1_1	GPEEMGGMPPGMGGMPPGMGGMPPGMM	526	553	27	0.552013	0	0	0	2	0	10	0	0	0	0	8	0	7	0	0	0	0	0	0	0
Archaea	Thaumarchaeota	Nitrosopumilales	Nitrosopumilus maritimus	436308	UP000000792	A9A475	Putative periplasmic ligand-binding sensor protein	tr|A9A475|A9A475_1	DMDDDRYDDDDRYDDDDRYDDDDRYDDDDRYDDDDRYDDDDRYDDDDRYDDDDRYDKHAD	31	91	60	0.491349	1	0	38	0	0	0	1	0	1	0	1	0	0	0	9	0	0	0	0	9
Archaea	Crenarchaeota	Thermoprotei	Thermoproteus tenax	768679	UP000002654	G4RJN5	Branched-chain amino acid transport system substrate-binding protein	tr|G4RJN5|G4RJN5_1	ASSAYVSATTTTTQSTATTTTTSPQSTATA	31	61	30	0.663083	6	0	0	0	0	0	0	0	0	0	0	0	1	2	0	6	13	1	0	1
Archaea	Thaumarchaeota	Nitrososphaeria	Nitrososphaera gargensis	1237085	UP000008037	K0IL30	DEAD-box ATP-dependent RNA helicase	tr|K0IL30|K0IL30_1	GGGGYRRRGGYGGGGDRGYRGGGRRYGSDGYGGYRRGGGHRGYGGSGSGYRGGGGRRYGN	391	451	60	0.589233	0	0	2	0	0	31	1	0	0	0	0	1	0	0	13	3	0	0	0	9
Archaea	Lokiarchaeota	Lokiarchaeum	Lokiarchaeum sp.	1538547	UP000034722	A0A0F8W587	Cold shock-like protein CspJ	tr|A0A0F8W587|A0A0F8W587_1	SSRGGFGGGYGGGRGGGGGRGGGGRGGGPGGGKGRSGGINKKKRR	76	121	45	0.618888	0	0	0	0	1	26	0	1	4	0	0	1	1	0	7	3	0	0	0	1
Archaea	Euryarchaeota	Halobacteria	Natrialba magadii	547559	UP000001879	D3SZY7	Uncharacterized protein	tr|D3SZY7|D3SZY7_1	ANTNTNTNTNTNANTNTNTNTNTNADVDAN	226	256	30	0.560736	4	0	2	0	0	0	0	0	0	0	0	13	0	0	0	0	10	1	0	0
Archaea	Euryarchaeota	Halobacteria	Natronococcus occultus	694430	UP000010878	L0JWK8	Uncharacterized protein	tr|L0JWK8|L0JWK8_2	HDDDHDHDDDHDHDDDH	196	213	17	0.281965	0	0	11	0	0	0	6	0	0	0	0	0	0	0	0	0	0	0	0	0
Archaea	Euryarchaeota	Methanomicrobia	Methanosarcina acetivorans	188937	UP000002487	Q8TPY5	Uncharacterized protein	tr|Q8TPY5|Q8TPY5_1	DDTGDDTSDDTGDDTSDDTGDDTSDDTGDD	301	331	30	0.509748	0	0	16	0	0	4	0	0	0	0	0	0	0	0	0	3	7	0	0	0
Archaea	Euryarchaeota	Thermoplasmata	methanogenic archaeon	1495144	UP000058290	A0A0X8V296	Surface-anchored protein	tr|A0A0X8V296|A0A0X8V296_2	SPEEEAAAKAAQEAAAAKAAEEAKAKAEAEEAAKKAAEEEAAKKAAEEEAAKKAAEEEAAKKAAEEAAAKEAAAKEEAAKKAAEEEAAKKAAEGAKAAEAAAAAGAAAGAAVFAGAAAAA	346	466	120	0.555677	64	0	0	28	1	4	0	0	19	0	0	0	1	1	0	1	0	1	0	0
Archaea	Euryarchaeota	Methanomicrobia	Methanoregula formicica	593750	UP000010824	L0HGY0	Uncharacterized protein	tr|L0HGY0|L0HGY0_1	KEAQKKLKKLEKKIK	31	46	15	0.614169	1	0	0	2	0	0	0	1	8	2	0	0	0	1	0	0	0	0	0	0
Archaea	Euryarchaeota	X	Euryarchaeota archaeon	1803821	UP000075475	A0A151E8J3	Uncharacterized protein	tr|A0A151E8J3|A0A151E8J3_1	KKEEKKKEEKKEKEEKKGNKRKK	406	429	23	0.474904	0	0	0	7	0	1	0	0	13	0	0	1	0	0	1	0	0	0	0	0
Archaea	Euryarchaeota	Methanobacteria	Methanobrevibacter millerae	230361	UP000067738	A0A0U3CUT2	Uncharacterized protein	tr|A0A0U3CUT2|A0A0U3CUT2_1	SDGGGFGDIGGGSGGGGGGAF	571	592	21	0.546627	1	0	2	0	2	13	0	1	0	0	0	0	0	0	0	2	0	0	0	0
Archaea	Euryarchaeota	Halobacteria	Halogeometricum borinquense	469382	UP000006663	E4NKW1	Uncharacterized protein	tr|E4NKW1|E4NKW1_1	TPTQTATSTPTPTATPTPTPTPTPTATPTE	31	61	30	0.555091	3	0	0	1	0	0	0	0	0	0	0	0	9	1	0	1	15	0	0	0
Archaea	Euryarchaeota	Archaeoglobi	Ferroglobus placidus	589924	UP000002613	D3RXL2	Uncharacterized protein	tr|D3RXL2|D3RXL2_1	PTPTPTPEKTPVKTPTPTPTPAKETPTPTP	976	1006	30	0.595824	1	0	0	2	0	0	0	0	3	0	0	0	12	0	0	0	11	1	0	0
Archaea	Euryarchaeota	Halobacteria	Haloprofundus marisrubri	1514971	UP000054387	A0A0W1RDW3	Uncharacterized protein	tr|A0A0W1RDW3|A0A0W1RDW3_2	STPTDTPTETPTSTPTETPTSTPTDTPTSTPTDAPTSTPTDTPTS	211	256	45	0.610965	1	0	4	2	0	0	0	0	0	0	0	0	11	0	0	6	21	0	0	0
Archaea	Crenarchaeota	Thermoprotei	Staphylothermus marinus	399550	UP000000254	A3DN29	Peptidyl-prolyl cis-trans isomerase	tr|A3DN29|A3DN29_1	VFKFKKAEKKKEVAEEKKEEVAEEKEKVEE	226	256	30	0.613888	3	0	0	11	2	0	0	0	10	0	0	0	0	0	0	0	0	4	0	0
Archaea	Euryarchaeota	Halobacteria	Natrialba magadii	547559	UP000001879	D3T0F9	CheW protein	tr|D3T0F9|D3T0F9_1	AAGGARETAETAEAAETAEAAEAAETAEAAETAEAAETAEAAETAETAEQDEADESAAES	16	76	60	0.637899	26	0	2	18	0	2	0	0	0	0	0	0	0	1	1	2	8	0	0	0
Archaea	Euryarchaeota	Thermoplasmata	methanogenic archaeon	1495144	UP000058290	A0A110A2T6	Transmembrane protein	tr|A0A110A2T6|A0A110A2T6_1	IAGAGVAVAGIAVAAIVNVIAGGAVVAIGA	331	361	30	0.625962	11	0	0	0	0	6	0	5	0	0	0	1	0	0	0	0	0	7	0	0
Archaea	Euryarchaeota	Methanomicrobia	Methanolacinia petrolearia	679926	UP000006565	E1RDY5	30S ribosomal protein S24e	tr|E1RDY5|E1RDY5_1	FTAEAAEAAEEGAEE	91	106	15	0.55357	6	0	0	6	1	1	0	0	0	0	0	0	0	0	0	0	1	0	0	0
Archaea	X	X	halophilic archaeon	756883	UP000010096	G2ML78	50S ribosomal protein L10	tr|G2ML78|G2ML78_1	PAAAAEATEDDAQDDEEDSAAEDADADADAAEPEDDSDDSDDDGD	301	346	45	0.689924	13	0	17	7	0	1	0	0	0	0	0	0	2	1	0	3	1	0	0	0
Archaea	Thaumarchaeota	Cenarchaeales	Cenarchaeum symbiosum	414004	UP000000758	A0RZ01	Chaperone protein DnaK	sp|A0RZ01|DNAK_1	QGAAGGAAGGAAGGAAGGAAGDAAGAAGDSTGDAAGAAGGPSEGP	586	631	45	0.627701	18	0	3	1	0	17	0	0	0	0	0	0	2	1	0	2	1	0	0	0
Archaea	Euryarchaeota	Methanobacteria	Methanobrevibacter millerae	230361	UP000067738	A0A0U2L378	Uncharacterized protein	tr|A0A0U2L378|A0A0U2L378_1	TSSDGSGSGGSSSGGNGAGSGSGSGSSSGGSGSGSGSGSGGGSSS	61	106	45	0.457941	1	0	1	0	0	20	0	0	0	0	0	1	0	0	0	21	1	0	0	0
Archaea	Crenarchaeota	Thermoprotei	Pyrolobus fumarii	694429	UP000001037	G0EEY5	Uncharacterized protein	tr|G0EEY5|G0EEY5_1	ILEELEELEESEEEEEEEEEF	151	172	21	0.413994	0	0	0	15	1	0	0	1	0	3	0	0	0	0	0	1	0	0	0	0
Archaea	Euryarchaeota	Halobacteria	Haladaptatus sp.	1679489	UP000076599	A0A166TDL8	Uncharacterized protein	tr|A0A166TDL8|A0A166TDL8_1	AVGTAVAVGVAVVAVVVRVVAGTVVVVAVVVAVVVVVAVVEVEVCVVVGTVVVAVAVVEVVVCVVVGTVVEVAVVEVVVCAVVVVVEVVVVAVDVVPVALVVVDVGVVVAVAVAVVAVAVAVVVPFVVVLVVVPFVVVLLVVVVPFVVVL	76	226	150	0.597663	21	3	2	6	3	6	0	0	0	5	0	0	4	0	1	0	4	95	0	0
Archaea	Crenarchaeota	Thermoprotei	Pyrodictium delaneyi	1273541	UP000058613	A0A0P0N383	Uncharacterized protein	tr|A0A0P0N383|A0A0P0N383_1	ALRAIRAARAAPAAAAGAAAGAATGAIAAAPVAATTLPAAGAAAA	496	541	45	0.618695	27	0	0	0	0	4	0	2	0	2	0	0	3	0	3	0	3	1	0	0
Archaea	Euryarchaeota	Halobacteria	Halorubrum lacusprofundi	416348	UP000000740	B9LRQ5	Uncharacterized protein	tr|B9LRQ5|B9LRQ5_1	ADEEDDADVEDEDDAGDDDEEADDDDEEAD	151	181	30	0.531757	5	0	15	8	0	1	0	0	0	0	0	0	0	0	0	0	0	1	0	0
Archaea	Thaumarchaeota	Cenarchaeales	Cenarchaeum symbiosum	414004	UP000000758	A0RWG9	ABC-type metal ion transport system, periplasmic component/surface adhesin	tr|A0RWG9|A0RWG9_1	HDRDDDHERDDDHGREHDDDDHERDDDHGREHDDDDHERDDDHGREHDDDDHERDDDHGREHDDDDDHGREHDDDDHERDDDHGREHDDDDHERDDDHGREHDDDDDHGREHDDDDDHGREHDDDDDHGREHDDDDDHGREHDDDDDHGREHDDDDDHGREHDDDDDHGREHDDDDDHGREHDDDDDHGREHDDDDDHGREHDDDHGREH	166	376	210	0.603612	0	0	100	24	0	18	43	0	0	0	0	0	0	0	25	0	0	0	0	0
Archaea	Crenarchaeota	Thermoprotei	Thermogladius cellulolyticus	1184251	UP000005270	I3TCZ1	Pullulanase	tr|I3TCZ1|I3TCZ1_1	TYTPPTATTTTTTTTTTTTPPPTTTTTTTTTTTTTTTTTTTAPVTTPATTPATPPAGAPA	1036	1096	60	0.454442	7	0	0	0	0	1	0	0	0	0	0	0	11	0	0	0	39	1	0	1
Archaea	Euryarchaeota	Methanomicrobia	Arc I	1705409	UP000075398	A0A150IW86	Thermosome subunit	tr|A0A150IW86|A0A150IW86_1	MAGMGGMPGGMPGMM	541	556	15	0.513433	1	0	0	0	0	6	0	0	0	0	6	0	2	0	0	0	0	0	0	0
Archaea	Euryarchaeota	Halobacteria	Natrialba magadii	547559	UP000001879	D3SQM6	Cell division control protein 6	tr|D3SQM6|D3SQM6_1	QSQSQSPSQSPSQSSSPSQPQPQSQPQPLG	241	271	30	0.564754	0	0	0	0	0	1	0	0	0	1	0	0	7	10	0	11	0	0	0	0
Archaea	Crenarchaeota	Thermoprotei	Pyrolobus fumarii	694429	UP000001037	G0ECN2	Replication factor C large subunit	tr|G0ECN2|G0ECN2_1	TTSKSTRTTTRTTTTRRSSTSRRRTSKKSS	466	496	30	0.559723	0	0	0	0	0	0	0	0	3	0	0	0	0	0	7	8	12	0	0	0
Archaea	Euryarchaeota	Methanomicrobia	Methanosarcina acetivorans	188937	UP000002487	Q8TR28	Acidic integral membrane protein	tr|Q8TR28|Q8TR28_1	EEMTATEEMAATEEMTATEEMTATEEMTET	46	76	30	0.576015	5	0	0	11	0	0	0	0	0	0	5	0	0	0	0	0	9	0	0	0
Archaea	Euryarchaeota	Methanomicrobia	Methanosarcina acetivorans	188937	UP000002487	Q8TMW5	Uncharacterized protein	tr|Q8TMW5|Q8TMW5_1	KKKVRKKKRKEEGKRRKRRGKKKEKKREKEGKEEGKRRKRRGKKKEKKREKEGKRRKRRR	16	76	60	0.571887	0	0	0	10	0	6	0	0	26	0	0	0	0	0	17	0	0	1	0	0
Archaea	Euryarchaeota	Methanomicrobia	Candidatus Methanoperedens	1719120	UP000050360	A0A0P8A6M5	Uncharacterized protein	tr|A0A0P8A6M5|A0A0P8A6M5_1	MTSPPSPPSSGGGGFSGGGGGFGGGGGFGGGGGGAR	1	37	36	0.629773	1	0	0	0	3	20	0	0	0	0	1	0	4	0	1	5	1	0	0	0
Archaea	Euryarchaeota	Halobacteria	Halostagnicola larsenii	797299	UP000019024	W0JYS1	Uncharacterized protein	tr|W0JYS1|W0JYS1_1	GCGGGGGGGNGNGGGGGGGGNGGGGMEIEP	16	46	30	0.483787	0	1	0	2	0	21	0	1	0	0	1	3	1	0	0	0	0	0	0	0
Archaea	Crenarchaeota	Thermoprotei	Ignisphaera aggregans	583356	UP000001304	E0SSY0	Uncharacterized protein	tr|E0SSY0|E0SSY0_1	TTPVTTTTTTITTTAITTTMFPTTTPLTTT	886	916	30	0.541987	1	0	0	0	1	0	0	2	0	1	1	0	3	0	0	0	20	1	0	0
Archaea	X	X	GW2011 AR10	1579370	UP000031777	A0A0B5HF69	DNA-directed RNA polymerase subunit E	tr|A0A0B5HF69|A0A0B5HF69_1	AKKKKGEEIKKKPAEKKEGKK	181	202	21	0.604711	2	0	0	4	0	2	0	1	11	0	0	0	1	0	0	0	0	0	0	0
Archaea	X	X	halophilic archaeon	756883	UP000010096	G2MH33	Chaperone protein dnaJ	tr|G2MH33|G2MH33_1	EKRGGFDGGAGGAGGMGGGPFGGGGMGGGGGGGFEDIFEQFFGGG	76	121	45	0.70088	2	0	2	3	6	25	0	1	1	0	2	0	1	1	1	0	0	0	0	0
Archaea	X	X	halophilic archaeon	756883	UP000010096	G2MNS6	Deoxyribonuclease/rho motif-related TRAM	tr|G2MNS6|G2MNS6_1	DEAADTDADDEAADPDADAEEDEEDEDEDE	121	151	30	0.561986	7	0	12	9	0	0	0	0	0	0	0	0	1	0	0	0	1	0	0	0
Archaea	Euryarchaeota	Halobacteria	Halostagnicola larsenii	797299	UP000019024	W0JZA1	Dihydrolipoamide dehydrogenase	tr|W0JZA1|W0JZA1_1	HHHHHEHDHGHDDRQHE	481	498	17	0.605649	0	0	3	2	0	1	9	0	0	0	0	0	0	1	1	0	0	0	0	0
Archaea	Euryarchaeota	Hadesarchaea	Hadesarchaea archaeon	1776334	UP000074294	A0A147JUH4	Uncharacterized protein	tr|A0A147JUH4|A0A147JUH4_1	SASVSSDRRRRLSSRI	241	257	16	0.693885	1	0	1	0	0	0	0	1	0	1	0	0	0	0	5	6	0	1	0	0
Archaea	Euryarchaeota	Halobacteria	Haloarcula marismortui	272569	UP000001169	Q5UX77	Uncharacterized protein	tr|Q5UX77|Q5UX77_1	DSSDSGSADGSDGSSDSGSADGSDGNSGSD	316	346	30	0.587367	2	0	8	0	0	7	0	0	0	0	0	1	0	0	0	12	0	0	0	0
Archaea	Crenarchaeota	Thermoprotei	Metallosphaera sedula	399549	UP000000242	A4YDY3	Uncharacterized protein	tr|A4YDY3|A4YDY3_1	TTTKTTTTNTSTSTTNTTKTTTTNTSTSTTTNTTTPSPKPSSGSS	421	466	45	0.568598	0	0	0	0	0	1	0	0	3	0	0	4	3	0	0	9	25	0	0	0
Archaea	Euryarchaeota	Methanomicrobia	Methanocorpusculum labreanum	410358	UP000000365	A2SQK5	Uncharacterized protein	tr|A2SQK5|A2SQK5_1	PVEKPAPAEKPVVKPAAKPVAKPVPKPAPAPVPKPAPKKETPKKP	691	736	45	0.674407	8	0	0	3	0	0	0	0	11	0	0	0	16	0	0	0	1	6	0	0
Archaea	Crenarchaeota	Thermoprotei	Staphylothermus marinus	399550	UP000000254	A3DN80	Uncharacterized protein	tr|A3DN80|A3DN80_1	KSEEEEVGEIVGESE	91	106	15	0.6613	0	0	0	7	0	2	0	1	1	0	0	0	0	0	0	2	0	2	0	0
Archaea	Crenarchaeota	Thermoprotei	Staphylothermus marinus	399550	UP000000254	A3DKV3	Metallophosphoesterase	tr|A3DKV3|A3DKV3_1	YPQGYTPTTTTTTTPPTITTTTTTTTTTTTSPTITTPPSTTTTTTTTTTFPTTTTTTTTTPPATTGSPTTTTPPP	616	691	75	0.513689	1	0	0	0	1	2	0	2	0	0	0	0	14	1	0	3	49	0	0	2
Archaea	Crenarchaeota	Thermoprotei	Sulfolobus solfataricus	273057	UP000001974	P58029	Cytochrome b558/566 subunit A	sp|P58029|CBSA_1	LVTTPPTSTTTSTISSTSVTTTTSITTVTS	421	451	30	0.604037	0	0	0	0	0	0	0	2	0	1	0	0	2	0	0	7	15	3	0	0
Archaea	Euryarchaeota	Halobacteria	Halostagnicola larsenii	797299	UP000019024	W0JPA3	Fla cluster protein flaCE	tr|W0JPA3|W0JPA3_1	SGGLGDGGGMGGGDDLLGGGDDGMMGGGDGMMGGDEMMGGGDDMM	46	91	45	0.583412	0	0	9	1	0	22	0	0	0	3	9	0	0	0	0	1	0	0	0	0
Archaea	Euryarchaeota	Halobacteria	Haloquadratum walsbyi	362976	UP000001975	Q18KV5	S-layer glycoprotein	tr|Q18KV5|Q18KV5_1	TEETPTPEPTATEEPTPTATPEPTATEEPT	916	946	30	0.565917	3	0	0	8	0	0	0	0	0	0	0	0	8	0	0	0	11	0	0	0
Archaea	Crenarchaeota	Thermoprotei	Vulcanisaeta distributa	572478	UP000006681	E1QS67	Uncharacterized protein	tr|E1QS67|E1QS67_1	MNKLVMEEEEWEGEEEEEWEEFEEEWEEEL	1	31	30	0.636108	0	0	0	18	1	1	0	0	1	2	2	1	0	0	0	0	0	1	3	0
Archaea	Thaumarchaeota	unclassified	Thaumarchaeota archaeon	1640512	UP000051388	A0A0T5ZCJ8	Histone protein	tr|A0A0T5ZCJ8|A0A0T5ZCJ8_1	AASRRRSARRSARRTVRRAARRRRR	31	56	25	0.512097	6	0	0	0	0	0	0	0	0	0	0	0	0	0	14	3	1	1	0	0
Archaea	Euryarchaeota	X	Euryarchaeota archaeon	1803821	UP000075475	A0A151E8S8	Uncharacterized protein	tr|A0A151E8S8|A0A151E8S8_1	ETPEKLEEELKEKEEELDEELEKDIEFLEEIEKEEAEVEEKVEEE	391	436	45	0.695546	1	0	2	24	1	0	0	2	6	5	0	0	1	0	0	0	1	2	0	0
Archaea	Crenarchaeota	Thermoprotei	Acidianus hospitalis	933801	UP000008458	F4B4P0	C/D box methylation guide ribonucleoprotein complex aNOP56 subunit	tr|F4B4P0|F4B4P0_1	SFKKGGGGGKKNKGKKGRR	391	410	19	0.624362	0	0	0	0	1	7	0	0	7	0	0	1	0	0	2	1	0	0	0	0
Archaea	Euryarchaeota	Archaeoglobi	Archaeoglobus fulgidus	224325	UP000002199	O29868	Acetyl-CoA decarbonylase/synthase complex subunit beta	sp|O29868|ACDB_1	WVEEEEEEAEEVAEEAAAEAAPAAQPAQAA	436	466	30	0.603399	12	0	0	11	0	0	0	0	0	0	0	0	2	2	0	0	0	2	1	0
Archaea	Euryarchaeota	Methanomicrobia	Methanocella arvoryzae	351160	UP000000663	Q0W073	Chaperonin Hsp60 (GroEL-like)	tr|Q0W073|Q0W073_1	KLSGGAPGGGMPPGMPPGMGGMGM	526	550	24	0.672307	1	0	0	0	0	10	0	0	1	1	5	0	5	0	0	1	0	0	0	0
Archaea	Euryarchaeota	Methanomicrobia	Arc I	1705409	UP000075398	A0A150J3Z5	Uncharacterized protein	tr|A0A150J3Z5|A0A150J3Z5_1	PEATTTPEEPEATTTPVEPTEPETPTTTTPVEPTEPETPTTTTTQ	106	151	45	0.609751	2	0	0	10	0	0	0	0	0	0	0	0	11	1	0	0	19	2	0	0
Archaea	Euryarchaeota	Halobacteria	Halomicrobium mukohataei	485914	UP000001746	C7P0U1	Extracellular solute-binding protein family 1	tr|C7P0U1|C7P0U1_1	CMGDGGDGGDGGDGGSDGGDGGSDGSDGGD	16	46	30	0.500939	0	1	9	0	0	16	0	0	0	0	1	0	0	0	0	3	0	0	0	0
Archaea	Euryarchaeota	Halobacteria	Haloprofundus marisrubri	1514971	UP000054387	A0A0W1RBX2	Uncharacterized protein	tr|A0A0W1RBX2|A0A0W1RBX2_1	APGGEGEEGEGGEGGEGGEGEEGGEGGEGGEGGEGGEEDDSLTGP	31	76	45	0.578128	1	0	2	15	0	22	0	0	0	1	0	0	2	0	0	1	1	0	0	0
Archaea	Euryarchaeota	Halobacteria	Halopiger xanaduensis	797210	UP000006794	F8DAY6	Dipeptidyl aminopeptidase/acylaminoacyl peptidase	tr|F8DAY6|F8DAY6_1	DSESDSESESESESESEPDGE	721	742	21	0.565991	0	0	3	8	0	1	0	0	0	0	0	0	1	0	0	8	0	0	0	0
Archaea	Euryarchaeota	Methanomicrobia	Methanolinea sp.	1735327	UP000050878	A0A0Q0VM82	Uncharacterized protein	tr|A0A0Q0VM82|A0A0Q0VM82_1	VVGTVVGIVVGTVVGIVVGTVVGIVVGIVVGIVVGTVVGTVVGMVVGIVVGTVVGVTGLP	31	91	60	0.600893	0	0	0	0	0	15	0	6	0	1	1	0	1	0	0	0	7	29	0	0
Archaea	Euryarchaeota	Halobacteria	Natrialba magadii	547559	UP000001879	D3T0R3	Uncharacterized protein	tr|D3T0R3|D3T0R3_1	IDTDTDTDTDTDMDTDTDIDTKTTG	301	326	25	0.573858	0	0	10	0	0	1	0	2	1	0	1	0	0	0	0	0	10	0	0	0
Archaea	Euryarchaeota	Halobacteria	Haloquadratum walsbyi	362976	UP000001975	Q18GS4	Uncharacterized protein	tr|Q18GS4|Q18GS4_1	THVDSHTNTNTNTNTNTNTNTNTNTNTNSN	106	136	30	0.573639	0	0	1	0	0	0	2	0	0	0	0	12	0	0	0	2	12	1	0	0
Archaea	Euryarchaeota	Halobacteria	Natrialba magadii	547559	UP000001879	D3SVK0	DNA primase large subunit PriL	tr|D3SVK0|D3SVK0_2	GDGDGDSDSDSDDGDNDDDDGDAGSENGDV	391	421	30	0.644729	1	0	14	1	0	7	0	0	0	0	0	2	0	0	0	4	0	1	0	0
Archaea	Euryarchaeota	Methanomicrobia	Methanolobus psychrophilus	1094980	UP000000459	K4MMR3	Uncharacterized protein	tr|K4MMR3|K4MMR3_1	DDFSDDDQDDDSSDDDDDSDNDRDDESSDEDDDFDNDQDDDSSDD	16	61	45	0.538693	0	0	28	2	2	0	0	0	0	0	0	2	0	2	1	8	0	0	0	0
Archaea	Euryarchaeota	Halobacteria	Natronobacterium gregoryi	797304	UP000010468	L0AL16	Uncharacterized protein	tr|L0AL16|L0AL16_2	GMDDEDDGMDDEDDGMDDGT	196	216	20	0.578947	0	0	10	2	0	4	0	0	0	0	3	0	0	0	0	0	1	0	0	0
Archaea	Euryarchaeota	Methanomicrobia	Methanomicrobiales archaeon	1641394	UP000054757	A0A101ITR3	Orc1/cdc6 family replication initiation protein	tr|A0A101ITR3|A0A101ITR3_1	REEEARKREEETRNREEEARKREEETRNRE	361	391	30	0.627865	2	0	0	13	0	0	0	0	2	0	0	2	0	0	9	0	2	0	0	0
Archaea	Crenarchaeota	Thermoprotei	Thermogladius cellulolyticus	1184251	UP000005270	I3TEZ0	Metallophosphoesterase	tr|I3TEZ0|I3TEZ0_1	QGQTPTTTPIVPITTTTTTTTTTTTTTTTTTTTTTTTTTTTTTTP	646	691	45	0.371996	0	0	0	0	0	1	0	2	0	0	0	0	4	2	0	0	35	1	0	0
Archaea	Euryarchaeota	Halobacteria	Natronomonas moolapensis	268739	UP000011867	M1Y0W5	Glutamate/aspartate-rich protein	tr|M1Y0W5|M1Y0W5_1	YEDEEHEDDEYEDDEHEDDEYEDDEYEDDEYEDEEHEDDEYEDEEHEDDEYEENE	76	131	55	0.539802	0	0	17	26	0	0	4	0	0	0	0	1	0	0	0	0	0	0	0	7
Archaea	Euryarchaeota	Methanopyri	Methanopyrus kandleri	190192	UP000001826	Q8TVD8	30S ribosomal protein S24e	sp|Q8TVD8|RS24_1	KKVLEELESESEESEESESEESEEEE	91	117	26	0.510573	0	0	0	15	0	0	0	0	2	2	0	0	0	0	0	6	0	1	0	0
Archaea	Euryarchaeota	DHVE2 group	Aciduliprofundum boonei	439481	UP000001400	D3TB37	50S ribosomal protein L24P	tr|D3TB37|D3TB37_1	KRGVSIEELEESEEVEAEEEEEKEEEKEEEEVNENE	121	157	36	0.67204	1	0	0	21	0	1	0	1	3	1	0	2	0	0	1	2	0	3	0	0
Archaea	Euryarchaeota	Methanomicrobia	Candidatus Methanoperedens	1719120	UP000050360	A0A0P7ZBZ7	PEGA domain protein (Fragment)	tr|A0A0P7ZBZ7|A0A0P7ZBZ7_1	DRPVVDRPVVDRPVVDRPVV	976	996	20	0.578558	0	0	4	0	0	0	0	0	0	0	0	0	4	0	4	0	0	8	0	0
Archaea	Bathyarchaeota	MCG-6	miscellaneous Crenarchaeota	1685126	UP000037259	A0A0M0BZG4	Uncharacterized protein	tr|A0A0M0BZG4|A0A0M0BZG4_1	YYGGRRGGSRGYSRGGGSRGYGNSSGYRNR	136	166	30	0.645029	0	0	0	0	0	11	0	0	0	0	0	2	0	0	7	5	0	0	0	5
Archaea	Euryarchaeota	Halobacteria	Halomicrobium mukohataei	485914	UP000001746	C7NZ25	Uncharacterized protein	tr|C7NZ25|C7NZ25_1	ETDDAEADDDAEAEAEA	136	153	17	0.544648	6	0	5	5	0	0	0	0	0	0	0	0	0	0	0	0	1	0	0	0
Archaea	Euryarchaeota	Halobacteria	Natronococcus occultus	694430	UP000010878	L0K092	Putative membrane protein, required for N-linked glycosylation	tr|L0K092|L0K092_1	TDGDDADAAEADTETADEDADDAAANDADA	931	961	30	0.618009	11	0	11	3	0	1	0	0	0	0	0	1	0	0	0	0	3	0	0	0
Archaea	Euryarchaeota	Halobacteria	Halomicrobium mukohataei	485914	UP000001746	C7NZY9	Uncharacterized protein	tr|C7NZY9|C7NZY9_1	GEGEGEGEGEGEGEGEGEGEGEGEGEGEGEGEGEGEGEGEGEGEGEGEGEGEGEGEGEGEGEGEGEGEGEGEGEGEGDEP	361	441	80	0.351802	0	0	1	39	0	39	0	0	0	0	0	0	1	0	0	0	0	0	0	0
Archaea	Euryarchaeota	Methanobacteria	Methanosphaera stadtmanae	339860	UP000001931	Q2NHK0	Hypothetical membrane-spanning protein	tr|Q2NHK0|Q2NHK0_1	IFILLLIISIMIILIIKY	361	379	18	0.64436	0	0	0	0	1	0	0	9	1	4	1	0	0	0	0	1	0	0	0	1
Archaea	Euryarchaeota	Halobacteria	Natrialba magadii	547559	UP000001879	D3SQZ2	Uncharacterized protein	tr|D3SQZ2|D3SQZ2_1	SDSATDSASDSAETDA	226	242	16	0.647033	4	0	4	1	0	0	0	0	0	0	0	0	0	0	0	5	2	0	0	0
Archaea	Thaumarchaeota	Nitrosopumilales	Nitrosopumilus maritimus	436308	UP000000792	A9A5Z5	Thermosome	tr|A9A5Z5|A9A5Z5_1	AVSGGPGGGGMPPMG	526	541	15	0.646151	1	0	0	0	0	7	0	0	0	0	2	0	3	0	0	1	0	1	0	0
Archaea	Euryarchaeota	Halobacteria	Haladaptatus sp.	1679489	UP000076599	A0A166SEX3	Peptidylprolyl isomerase	tr|A0A166SEX3|A0A166SEX3_1	DEDELVEELEADDEAEEVEE	286	306	20	0.590309	2	0	4	10	0	0	0	0	0	2	0	0	0	0	0	0	0	2	0	0
Archaea	Euryarchaeota	Halobacteria	Haladaptatus sp.	1679489	UP000076599	A0A166SUY4	Signal recognition particle receptor FtsY	tr|A0A166SUY4|A0A166SUY4_1	VEETTEEKAEEAEAADAETADAAAAEETAE	16	46	30	0.61309	11	0	2	11	0	0	0	0	1	0	0	0	0	0	0	0	4	1	0	0
Archaea	Euryarchaeota	Methanobacteria	Methanosphaera stadtmanae	339860	UP000001931	Q2NHZ7	Hypothetical membrane-spanning protein	tr|Q2NHZ7|Q2NHZ7_1	YYPNNNEYNNQNQYQNNQGYNNQNQYQNNQGYNNQNPNNYSNNQGYNNQNPNNYPNNQGYNNQNPNNYPNNQGYN	61	136	75	0.638619	0	0	0	1	0	5	0	0	0	0	0	35	6	14	0	1	0	0	0	13
Archaea	Korarchaeota	Korarchaeum	Korarchaeum cryptofilum	374847	UP000001686	B1L4D8	Permease of the drug/metabolite transporter (DMT) superfamily	tr|B1L4D8|B1L4D8_1	IGTILITAGIIIAISI	256	272	16	0.639689	2	0	0	0	0	2	0	8	0	1	0	0	0	0	0	1	2	0	0	0
Archaea	Euryarchaeota	Thermoplasmata	methanogenic archaeon	1495144	UP000058290	A0A120MID7	30S ribosomal protein S4	tr|A0A120MID7|A0A120MID7_1	AAPAPVEEAEETAEPAEEAN	181	201	20	0.637893	7	0	0	7	0	0	0	0	0	0	0	1	3	0	0	0	1	1	0	0
Archaea	Euryarchaeota	Halobacteria	Halopiger xanaduensis	797210	UP000006794	F8D5E7	Uncharacterized protein	tr|F8D5E7|F8D5E7_1	VPVEQPEQPEQPEQPEQPEQPEQPEQPEQPEQPEQPEQPEQPEQPEQPEQPEQPEQPEQPEQPEQPEQPEQPEQPEQPEQPEQPEQPEQPEQPEQPEQPEQPTDE	721	826	105	0.546393	0	0	1	34	0	0	0	0	0	0	0	0	34	33	0	0	1	2	0	0
Archaea	Euryarchaeota	Halobacteria	Natrialba magadii	547559	UP000001879	D3SR16	Uncharacterized protein	tr|D3SR16|D3SR16_1	MSDDAEGERGGEGEGEGEGEGEGEGEGEGE	1	31	30	0.593708	1	0	2	12	0	12	0	0	0	0	1	0	0	0	1	1	0	0	0	0
Archaea	Euryarchaeota	Halobacteria	Halorhabdus tiamatea	1033806	UP000015381	F7PFR6	Uncharacterized protein	tr|F7PFR6|F7PFR6_1	YEDGEHEAEEHEEDEEDEEGEYEEGEE	76	103	27	0.567187	1	0	3	16	0	3	2	0	0	0	0	0	0	0	0	0	0	0	0	2
Archaea	Euryarchaeota	Methanomicrobia	Candidatus Methanoperedens	1719120	UP000050360	A0A0P8AAZ4	Uncharacterized protein	tr|A0A0P8AAZ4|A0A0P8AAZ4_1	GGGSGGNSSGRSGGGGGGSGGDSSGSSGGR	136	166	30	0.473525	0	0	1	0	0	17	0	0	0	0	0	1	0	0	2	9	0	0	0	0
Archaea	Crenarchaeota	Thermoprotei	Thermosphaera aggregans	633148	UP000002376	D5U104	Uncharacterized protein	tr|D5U104|D5U104_1	TTTTIKTTTTKTTTTTSPIPTTHQTTTTTP	406	436	30	0.521918	0	0	0	0	0	0	1	2	2	0	0	0	3	1	0	1	20	0	0	0
Archaea	Crenarchaeota	Thermoprotei	Thermogladius cellulolyticus	1184251	UP000005270	I3TCM7	Uncharacterized protein	tr|I3TCM7|I3TCM7_1	TTTPPVTETTTTATTTTAPTTTSTTVPTESAHTTTATTTTGTTTT	241	286	45	0.563608	4	0	0	2	0	1	1	0	0	0	0	0	4	0	0	2	29	2	0	0
Archaea	Euryarchaeota	Methanomicrobia	Methanoplanus limicola	937775	UP000005741	H1Z400	50S ribosomal protein L12	tr|H1Z400|H1Z400_1	AVAAAPAAAAPAEAAPAEEEEEEEEEEDAS	61	91	30	0.564856	13	0	1	11	0	0	0	0	0	0	0	0	3	0	0	1	0	1	0	0
Archaea	Crenarchaeota	Thermoprotei	Thermogladius cellulolyticus	1184251	UP000005270	I3TGD9	Membrane-anchored protein predicted to be involved in regulation of amylopullulanase-like protein	tr|I3TGD9|I3TGD9_1	TLTGQVVSPTTTPPTTTTTTTTTPTTTPTTTPTTTPVTTTTTTTTTTVSPTPTPTPTPTPTPTPTPTPTPTPTPTPTPTPTPTPTTPPLK	736	826	90	0.493227	0	0	0	0	0	1	0	0	1	2	0	0	27	1	0	2	52	4	0	0
Archaea	Euryarchaeota	Methanobacteria	Methanobacterium lacus	877455	UP000007490	F0TCS7	50S ribosomal protein L12	tr|F0TCS7|F0TCS7_1	AAAPVAAAAAPAAAEEEEEEEEEEEEKEEEAAAGLGALFG	61	101	40	0.654104	15	0	0	15	1	3	0	0	1	2	0	0	2	0	0	0	0	1	0	0
Archaea	Euryarchaeota	Halobacteria	Haloprofundus marisrubri	1514971	UP000054387	A0A0W1R5D5	Uncharacterized protein	tr|A0A0W1R5D5|A0A0W1R5D5_1	ADGSDGDGDGGDGDDA	406	422	16	0.504954	2	0	7	0	0	6	0	0	0	0	0	0	0	0	0	1	0	0	0	0
Archaea	Euryarchaeota	Methanobacteria	Methanosphaera stadtmanae	339860	UP000001931	Q2NE64	Hypothetical membrane-spanning protein	tr|Q2NE64|Q2NE64_1	NSQANGQNQNNGGQSNPNSNNNPSNNPNNNPNPTPTPSPSPSPTPSPTPSPTPSPSPDTT	121	181	60	0.754915	1	0	1	0	0	3	0	0	0	0	0	16	17	4	0	11	7	0	0	0
Archaea	Crenarchaeota	Thermoprotei	Thermofilum pendens	368408	UP000000641	A1RYP3	Uncharacterized protein	tr|A1RYP3|A1RYP3_1	AVVAIVIVVVVIRRRRE	496	513	17	0.621193	2	0	0	1	0	0	0	3	0	0	0	0	0	0	4	0	0	7	0	0
Archaea	Euryarchaeota	Halobacteria	Natronobacterium gregoryi	797304	UP000010468	L0AL16	Uncharacterized protein	tr|L0AL16|L0AL16_1	MDDEDDEMDDEDDEDDGMDDEDNEMDDEMD	106	136	30	0.521239	0	0	16	7	0	1	0	0	0	0	5	1	0	0	0	0	0	0	0	0
Archaea	Crenarchaeota	Thermoprotei	Caldivirga maquilingensis	397948	UP000001137	A8MCD5	Extracellular solute-binding protein family 5	tr|A8MCD5|A8MCD5_1	VTSTTTTSTTTATTTSTTTVTSTAVATVTSTATVTSTSTVVSTTT	706	751	45	0.490147	4	0	0	0	0	0	0	0	0	0	0	0	0	0	0	8	26	7	0	0
Archaea	X	X	GW2011 AR10	1579370	UP000031777	A0A0B5HK81	Uncharacterized protein	tr|A0A0B5HK81|A0A0B5HK81_1	KFEEGKEKELKETEEFL	496	513	17	0.669976	0	0	0	7	2	1	0	0	4	2	0	0	0	0	0	0	1	0	0	0
Archaea	Thaumarchaeota	Cenarchaeales	Cenarchaeum symbiosum	414004	UP000000758	A0RV29	Transcriptional regulator	tr|A0RV29|A0RV29_1	NAKKKPAGAGKNAAPKAGSAAKAAGKKAAE	31	61	30	0.684213	12	0	0	1	0	4	0	0	8	0	0	2	2	0	0	1	0	0	0	0
Archaea	Euryarchaeota	Halobacteria	Halostagnicola larsenii	797299	UP000019024	W0JQG5	Uncharacterized protein	tr|W0JQG5|W0JQG5_1	WPGPDGDGDGGDGGGSSGSGGGGDGDDGDD	316	346	30	0.535022	0	0	9	0	0	15	0	0	0	0	0	0	2	0	0	3	0	0	1	0
Archaea	Euryarchaeota	Halobacteria	Natronobacterium gregoryi	797304	UP000010468	L0AEH6	Collagen triple helix repeat protein	tr|L0AEH6|L0AEH6_1	EEGEEGEEGEEGEEGEEGEEGEEGEEGEEGEEGEEGEEGEEGEEGEEGEEGEEGEEEA	61	119	58	0.304007	1	0	0	39	0	18	0	0	0	0	0	0	0	0	0	0	0	0	0	0
Archaea	Euryarchaeota	Halobacteria	Salinarchaeum sp.	1333523	UP000014072	R4W919	Thermosome	tr|R4W919|R4W919_1	GDDDDDAAGGPGGPGGMGGGMGGMGGMGGMGGAM	526	560	34	0.567006	3	0	5	0	0	18	0	0	0	0	6	0	2	0	0	0	0	0	0	0
Archaea	Euryarchaeota	Halobacteria	Halolamina pelagica	699431	UP000050535	A0A0P7H1K3	Uncharacterized protein	tr|A0A0P7H1K3|A0A0P7H1K3_1	VGRSRSSSSSLSPSRSR	106	123	17	0.583601	0	0	0	0	0	1	0	0	0	1	0	0	1	0	4	9	0	1	0	0
Archaea	Euryarchaeota	Methanococci	Methanocaldococcus jannaschii	243232	UP000000805	Q58875	Uncharacterized protein MJ1480	sp|Q58875|Y1480_1	EELEKLEKEKEKSEKREE	406	424	18	0.550545	0	0	0	9	0	0	0	0	5	2	0	0	0	0	1	1	0	0	0	0
Archaea	Euryarchaeota	Halobacteria	Natrialba magadii	547559	UP000001879	D3SZ41	ATPase AAA containing von Willebrand factor type A (VWA) domain-like protein	tr|D3SZ41|D3SZ41_2	LDDAEDDDYDDNDYDDNDYDDNDYDDNDEE	781	811	30	0.571605	1	0	17	3	0	0	0	0	0	1	0	4	0	0	0	0	0	0	0	4
Archaea	Euryarchaeota	Thermoplasmata	Thermoplasmatales archaeon	1803814	UP000075539	A0A151F6I1	Uncharacterized protein	tr|A0A151F6I1|A0A151F6I1_1	PPEEPPPEEHPEEHPPEPPPEEPPPEEHPP	271	301	30	0.405368	0	0	0	11	0	0	3	0	0	0	0	0	16	0	0	0	0	0	0	0
Archaea	Euryarchaeota	Methanomicrobia	Methanoregula formicica	593750	UP000010824	L0HCD0	PDK repeat-containing protein	tr|L0HCD0|L0HCD0_1	TTPPPTTITTLPTTTATIPTTKPTPTKTHA	436	466	30	0.63168	2	0	0	0	0	0	1	2	2	1	0	0	7	0	0	0	15	0	0	0
Archaea	Euryarchaeota	Methanomicrobia	Methanoplanus limicola	937775	UP000005741	H1Z487	Putative uncharacterized protein	tr|H1Z487|H1Z487_1	NTHICNKIRINIIITITTKITTTIIITTII	16	46	30	0.640359	0	1	0	0	0	0	1	13	2	0	0	3	0	0	1	0	9	0	0	0
Archaea	Euryarchaeota	Halobacteria	Halobacterium hubeiense	1407499	UP000066737	A0A0U5H4H7	Glutamate/aspartate-rich protein	tr|A0A0U5H4H7|A0A0U5H4H7_1	GYEEGEHEEAEHEEGEGGDEHEEAEEEHEEAEAAEEGEE	76	115	39	0.562724	5	0	1	22	0	6	4	0	0	0	0	0	0	0	0	0	0	0	0	1
Archaea	Crenarchaeota	Thermoprotei	Vulcanisaeta distributa	572478	UP000006681	E1QRH0	30S ribosomal protein S19P	tr|E1QRH0|E1QRH0_1	KAGAKAAGKAAEKAAEKPAAAPAAAAAKEE	16	46	30	0.558882	16	0	0	4	0	2	0	0	6	0	0	0	2	0	0	0	0	0	0	0
Archaea	Euryarchaeota	Halobacteria	Halomicrobium mukohataei	485914	UP000001746	C7P0F9	Chaperone protein DnaK	tr|C7P0F9|C7P0F9_1	AAGAGGAAGAGGMGGMGGAGPGGAADAGGA	586	616	30	0.487163	11	0	1	0	0	15	0	0	0	0	2	0	1	0	0	0	0	0	0	0
Archaea	Euryarchaeota	Halobacteria	Natrinema sp.	406552	UP000006507	I7C065	Sec-independent protein translocase protein TatA	tr|I7C065|I7C065_1	EETSTETGTETGTETETN	91	109	18	0.561068	0	0	0	6	0	2	0	0	0	0	0	1	0	0	0	1	8	0	0	0
Archaea	Euryarchaeota	Methanomicrobia	Methanocorpusculum labreanum	410358	UP000000365	A2SPI7	Uncharacterized protein	tr|A2SPI7|A2SPI7_1	PTATATATKTATATATATATATPTTTPGFG	706	736	30	0.588208	9	0	0	0	1	2	0	0	1	0	0	0	3	0	0	0	14	0	0	0
Archaea	Euryarchaeota	Halobacteria	Halorubrum lacusprofundi	416348	UP000000740	B9LTI6	TRAP transporter solute receptor, TAXI family	tr|B9LTI6|B9LTI6_1	DGGDGSDGSDGSDGSDGSDGSDGGSGDLSL	31	61	30	0.548112	0	0	9	0	0	11	0	0	0	2	0	0	0	0	0	8	0	0	0	0
Archaea	Euryarchaeota	Methanopyri	Methanopyrus kandleri	190192	UP000001826	Q8TYY2	Predicted membrane protein	tr|Q8TYY2|Q8TYY2_1	PGAGAEGGGAGGAAGGAGVGGAGGAGAGGA	211	241	30	0.446534	10	0	0	1	0	17	0	0	0	0	0	0	1	0	0	0	0	1	0	0
Archaea	Euryarchaeota	Methanomicrobia	Methanocella arvoryzae	351160	UP000000663	Q0W3D7	Uncharacterized protein	tr|Q0W3D7|Q0W3D7_1	NPVPTTTPKPATPTPTATPRPTTAPTATPT	406	436	30	0.631841	4	0	0	0	0	0	0	0	1	0	0	1	10	0	1	0	12	1	0	0
Archaea	Euryarchaeota	Thermoplasmata	Methanomassiliicoccales archaeon	1713724	UP000051144	A0A0Q4BEP1	S-adenosylmethionine synthetase	tr|A0A0Q4BEP1|A0A0Q4BEP1_1	KTKAKTKAKPKSKAKASA	406	424	18	0.592845	5	0	0	0	0	0	0	0	8	0	0	0	1	0	0	2	2	0	0	0
Archaea	Euryarchaeota	Thermococci	Palaeococcus pacificus	1343739	UP000027981	A0A075LT69	Uncharacterized protein	tr|A0A075LT69|A0A075LT69_1	EFFEEEEEWEEEDFEEWEDEFEDEDWEEDWEDEEEW	16	52	36	0.491341	0	0	6	21	4	0	0	0	0	0	0	0	0	0	0	0	0	0	5	0
Archaea	Euryarchaeota	Halobacteria	Natrialba magadii	547559	UP000001879	D3STF2	Aspartate-rich protein	tr|D3STF2|D3STF2_1	MDDDRDDDSLIGDDDHDDDSLIGDDDHDDDSLIGDDDHDDDGLIGDDDRDDDSLIGDDDD	136	196	60	0.641975	0	0	34	0	0	6	3	5	0	5	1	0	0	0	2	4	0	0	0	0
Archaea	Thaumarchaeota	Cenarchaeales	Cenarchaeum symbiosum	414004	UP000000758	A0RUK0	RTX family exoprotein	tr|A0RUK0|A0RUK0_1	PLPRRGGGGGGGGGGGGGGGGSTLTGSDTG	886	916	30	0.595971	0	0	1	0	0	18	0	0	0	2	0	0	2	0	2	2	3	0	0	0
Archaea	Crenarchaeota	Thermoprotei	Acidianus hospitalis	933801	UP000008458	F4BA73	Uncharacterized protein	tr|F4BA73|F4BA73_1	SSYSSLSSSYSSLSSSYSSLNSSYSSLSAQ	31	61	30	0.506695	1	0	0	0	0	0	0	0	0	4	0	1	0	1	0	19	0	0	0	4
Archaea	Euryarchaeota	Methanomicrobia	Methanocorpusculum labreanum	410358	UP000000365	A2SRK6	Uncharacterized protein	tr|A2SRK6|A2SRK6_1	TSTQTIPPTPTPTKTPSTSTPTPTPTKTAAPTLTSTPTKTPTPTVSPTPTSTPTPVVTPV	31	91	60	0.695206	2	0	0	0	0	0	0	1	3	1	0	0	17	1	0	6	25	4	0	0
Archaea	Euryarchaeota	Halobacteria	Natrialba magadii	547559	UP000001879	D3T0M8	DUF11/DUF58 family protein	tr|D3T0M8|D3T0M8_1	TTTATTTASPTTTAATAATGSTAATAATAATDSTAATDSTATTDT	121	166	45	0.558822	15	0	3	0	0	1	0	0	0	0	0	0	1	0	0	4	21	0	0	0
Archaea	Euryarchaeota	Halobacteria	Haloprofundus marisrubri	1514971	UP000054387	A0A0W1R8M2	Cobalamin/Fe3+-siderophores ABC transporter ATP-binding protein	tr|A0A0W1R8M2|A0A0W1R8M2_1	SSQSSQSSRSSDHRS	451	466	15	0.523271	0	0	1	0	0	0	1	0	0	0	0	0	0	2	2	9	0	0	0	0
Archaea	Euryarchaeota	Halobacteria	Salinarchaeum sp.	1333523	UP000014072	R4W9V6	Uncharacterized protein	tr|R4W9V6|R4W9V6_1	TDAEDADADDGSDDSDDDSDA	181	202	21	0.59389	4	0	11	1	0	1	0	0	0	0	0	0	0	0	0	3	1	0	0	0
Archaea	Euryarchaeota	Thermococci	Thermococcus litoralis	523849	UP000015502	S6A4P5	Uncharacterized protein	tr|S6A4P5|S6A4P5_1	EEFEEDWDEEEWEEEDWDEDEDW	31	54	23	0.490975	0	0	6	12	1	0	0	0	0	0	0	0	0	0	0	0	0	0	4	0
Archaea	Crenarchaeota	Thermoprotei	Thermofilum pendens	368408	UP000000641	A1RYG3	Uncharacterized protein	tr|A1RYG3|A1RYG3_1	EEEEWEEEEEEEWEDFEEEEEEEFPEEEEEWEEEEEEEEEF	16	57	41	0.320743	0	0	1	33	3	0	0	0	0	0	0	0	1	0	0	0	0	0	3	0
Archaea	Euryarchaeota	Archaeoglobi	Archaeoglobus fulgidus	224325	UP000002199	O27964	30S ribosomal protein S3Ae	sp|O27964|RS3A_1	EPAEAETQPAVAEAVA	196	212	16	0.686541	6	0	0	4	0	0	0	0	0	0	0	0	2	1	0	0	1	2	0	0
Archaea	Euryarchaeota	Halobacteria	Halopiger xanaduensis	797210	UP000006794	F8D9Y4	Uncharacterized protein	tr|F8D9Y4|F8D9Y4_1	DDDESSDDDGDDTDADDADADEDGDDDADA	121	151	30	0.547257	5	0	18	2	0	2	0	0	0	0	0	0	0	0	0	2	1	0	0	0
Archaea	Euryarchaeota	Halobacteria	Halorubrum lacusprofundi	416348	UP000000740	B9LTL6	Glycosyl transferase family 2	tr|B9LTL6|B9LTL6_1	DEHDDERDDEHDDERDDEHDDERDDEHDDE	136	166	30	0.520265	0	0	15	8	0	0	4	0	0	0	0	0	0	0	3	0	0	0	0	0
Archaea	Euryarchaeota	Methanomicrobia	Methanofollis liminatans	28892	UP000005095	J1AMI0	Parallel beta-helix repeat protein	tr|J1AMI0|J1AMI0_2	PTPTPTPTPTPTPTPTPTPTPTPTPTPTPTPTPTPTPTPTPSPYP	841	886	45	0.378983	0	0	0	0	0	0	0	0	0	0	0	0	23	0	0	1	20	0	0	1
Archaea	Euryarchaeota	Halobacteria	Halobacterium hubeiense	1407499	UP000066737	A0A0U5H481	30S ribosomal protein S3	tr|A0A0U5H481|A0A0U5H481_1	AEELLEEMEEESEEGEE	316	333	17	0.521191	1	0	0	11	0	1	0	0	0	2	1	0	0	0	0	1	0	0	0	0
Archaea	Euryarchaeota	Thermoplasmata	Thermoplasmatales archaeon	1803814	UP000075539	A0A151ELH1	Thermosome subunit	tr|A0A151ELH1|A0A151ELH1_1	EGPPGGMGGMGGMGGMPPM	526	545	19	0.516055	0	0	0	1	0	9	0	0	0	0	5	0	4	0	0	0	0	0	0	0
Archaea	Euryarchaeota	Halobacteria	Natrialba magadii	547559	UP000001879	D3SWN2	50S ribosomal protein L15	tr|D3SWN2|D3SWN2_1	AEAEAEADADAEDADDEQDEE	151	172	21	0.536492	7	0	6	7	0	0	0	0	0	0	0	0	0	1	0	0	0	0	0	0
Archaea	Euryarchaeota	Methanobacteria	Methanobacteriaceae archaeon	1635284	UP000053765	A0A117KQX3	Acidic ribosomal protein P0-like protein (Fragment)	tr|A0A117KQX3|A0A117KQX3_1	PTTKKEEEEKEEEEEEEEEEEEEEEEEEAAAGLG	301	335	34	0.543239	3	0	0	22	0	2	0	0	3	1	0	0	1	0	0	0	2	0	0	0
Archaea	Euryarchaeota	Thermococci	Thermococcus litoralis	523849	UP000015502	H3ZKL4	Uncharacterized protein	tr|H3ZKL4|H3ZKL4_1	QTTTSSPAQTTTTSSPTQTTTTYTTTTTTETPTQTTTTQTPTEEA	46	91	45	0.605789	2	0	0	3	0	0	0	0	0	0	0	0	4	5	0	4	26	0	0	1
Archaea	Euryarchaeota	Halobacteria	Natrialba magadii	547559	UP000001879	D3SQN3	Methyl-accepting chemotaxis sensory transducer	tr|D3SQN3|D3SQN3_1	EESDGGDESGSDDDGDDGDNGSDGDNGSDD	916	946	30	0.620349	0	0	12	3	0	8	0	0	0	0	0	2	0	0	0	5	0	0	0	0
Archaea	Euryarchaeota	Methanomicrobia	Methanofollis liminatans	28892	UP000005095	J0S0K4	Blue (Type 1) copper domain protein	tr|J0S0K4|J0S0K4_1	TETVTLPTETVTMPTETTTMPTETTTMPTE	31	61	30	0.624525	0	0	0	5	0	0	0	0	0	1	3	0	4	0	0	0	15	2	0	0
Archaea	Euryarchaeota	Halobacteria	Natrialba magadii	547559	UP000001879	D3SS55	Uncharacterized protein	tr|D3SS55|D3SS55_1	ADTDTDTDADTDADADTDADTDTDTDTDAD	31	61	30	0.447173	6	0	15	0	0	0	0	0	0	0	0	0	0	0	0	0	9	0	0	0
Archaea	Euryarchaeota	Methanomicrobia	Methanosphaerula palustris	521011	UP000002457	B8GFL9	Uncharacterized protein	tr|B8GFL9|B8GFL9_1	TLPTTTVTTTTQTTAPTTTVQPTTQTTVQTTATTVTTQTTTPITT	91	136	45	0.554683	2	0	0	0	0	0	0	1	0	1	0	0	4	5	0	0	28	4	0	0
Archaea	Crenarchaeota	Thermoprotei	Fervidicoccus fontis	1163730	UP000007391	I0A0R9	Uncharacterized protein	tr|I0A0R9|I0A0R9_1	MSEEEEVEEVEIEEEEEKEEASEMEEEESS	1	31	30	0.546832	1	0	0	19	0	0	0	1	1	0	2	0	0	0	0	4	0	2	0	0
Archaea	Euryarchaeota	Halobacteria	Natrialba magadii	547559	UP000001879	D3SXE4	Aldehyde dehydrogenase	tr|D3SXE4|D3SXE4_1	VDADTDADAATDVDADTDADAATDVDADAD	16	46	30	0.533092	10	0	13	0	0	0	0	0	0	0	0	0	0	0	0	0	4	3	0	0
Archaea	Crenarchaeota	Thermoprotei	Caldivirga maquilingensis	397948	UP000001137	A8MCA7	Solute binding protein-like protein	tr|A8MCA7|A8MCA7_1	STTSTATTTTATATSSTTVSTTSTTVSSSTVTATVSSTPVTSTSTTTSQVTVTSSPSTTV	166	226	60	0.5836	4	0	0	0	0	0	0	0	0	0	0	0	2	1	0	17	28	8	0	0
Archaea	Crenarchaeota	Thermoprotei	Metallosphaera sedula	399549	UP000000242	A4YHN4	Tungstate/molybdate transport system permease protein	tr|A4YHN4|A4YHN4_1	LILLIGIKILGLRLR	241	256	15	0.624007	0	0	0	0	0	2	0	4	1	6	0	0	0	0	2	0	0	0	0	0
Archaea	Euryarchaeota	Methanobacteria	Methanobrevibacter millerae	230361	UP000067738	A0A0U3DJL1	Uncharacterized protein	tr|A0A0U3DJL1|A0A0U3DJL1_1	ENNTTENNTTENNTTENNTTENNNTTQEKP	376	406	30	0.606314	0	0	0	6	0	0	0	0	1	0	0	11	1	1	0	0	10	0	0	0
Archaea	Euryarchaeota	Halobacteria	Natrialba magadii	547559	UP000001879	D3SXZ4	Uncharacterized protein	tr|D3SXZ4|D3SXZ4_1	GDDENGNDDTGNDENGDDENGDDENDDE	196	224	28	0.621661	0	0	11	5	0	5	0	0	0	0	0	6	0	0	0	0	1	0	0	0
Archaea	Crenarchaeota	Thermoprotei	Staphylothermus marinus	399550	UP000000254	A3DMD6	Basic membrane lipoprotein	tr|A3DMD6|A3DMD6_1	YTTQTAPQTTKTTTTQSTTPTTTTATTTTT	46	76	30	0.521918	2	0	0	0	0	0	0	0	1	0	0	0	2	3	0	1	20	0	0	1
Archaea	Crenarchaeota	Thermoprotei	Staphylothermus marinus	399550	UP000000254	A3DKV4	Membrane-anchored protein predicted to be involved in regulation of amylopullulanase-like protein	tr|A3DKV4|A3DKV4_1	STGELLTPPTTTTTTTTTTTTTTTTTTTTTTTTTTTTTTTTPPATTTTTTTTTSPPTTTPTTPAAGGVSTTTWAI	841	916	75	0.539277	4	0	0	1	0	3	0	1	0	2	0	0	8	0	0	3	51	1	1	0
Archaea	Euryarchaeota	Halobacteria	Halorhabdus tiamatea	1033806	UP000015381	F7PF64	Uncharacterized protein	tr|F7PF64|F7PF64_1	VVGGAAAAAGASASAASCAGAGAAAGGGGGAC	181	213	32	0.558998	15	2	0	0	0	10	0	0	0	0	0	0	0	0	0	3	0	2	0	0
Archaea	Thaumarchaeota	Nitrosopumilales	Nitrosopumilus maritimus	436308	UP000000792	A9A3H3	Uncharacterized protein	tr|A9A3H3|A9A3H3_1	EIEKKIEKETENIEKKIEEETNDIEKKIEK	256	286	30	0.658686	0	0	1	11	0	0	0	6	8	0	0	2	0	0	0	0	2	0	0	0
Archaea	Euryarchaeota	Halobacteria	Haloprofundus marisrubri	1514971	UP000054387	A0A0W1R4R1	Sugar ABC transporter substrate-binding protein	tr|A0A0W1R4R1|A0A0W1R4R1_1	CSQGGDGGDGGDGSGNGSGGSGGSGNQSGG	31	61	30	0.591444	0	1	3	0	0	16	0	0	0	0	0	2	0	2	0	6	0	0	0	0
Archaea	Crenarchaeota	Thermoprotei	Pyrodictium delaneyi	1273541	UP000058613	A0A0P0N0S9	Uncharacterized protein	tr|A0A0P0N0S9|A0A0P0N0S9_1	ENTGSSASSSSSSSS	91	106	15	0.509425	1	0	0	1	0	1	0	0	0	0	0	1	0	0	0	10	1	0	0	0
Archaea	Crenarchaeota	Thermoprotei	Staphylothermus marinus	399550	UP000000254	A3DNY1	snoRNP protein GAR1	tr|A3DNY1|A3DNY1_1	KGKKKRGGKSSRRGRGRGARRGV	91	114	23	0.669194	1	0	0	0	0	7	0	0	5	0	0	0	0	0	7	2	0	1	0	0
Archaea	Euryarchaeota	Halobacteria	Natrialba magadii	547559	UP000001879	D3SRV1	Uncharacterized protein	tr|D3SRV1|D3SRV1_1	GEEEEDEDEEEAAEEDEEDEAEADDESEDEEEAAEEDEEDEEDEEDEDEADDEREDESTESETEDEGADEGSDEGEDEDDESEEEAGEEEEEDENGGNESEDDSE	106	211	105	0.629424	9	0	24	53	0	7	0	0	0	0	0	2	0	0	1	7	2	0	0	0
Archaea	Euryarchaeota	Methanomicrobia	Methanomethylovorans hollandica	867904	UP000010866	L0KZG3	50S ribosomal protein L12	tr|L0KZG3|L0KZG3_1	EDVDIEEAMATAAVAAAPAAAAPAAAAEAPAAEAQKEEDTKEEAE	46	91	45	0.749001	20	0	3	10	0	0	0	1	2	0	1	0	3	1	0	0	2	2	0	0
Archaea	Euryarchaeota	Thermoplasmata	Thermoplasmatales archaeon	1803814	UP000075539	A0A151F8X5	Uncharacterized protein	tr|A0A151F8X5|A0A151F8X5_1	KGKGKGKGKGKGKGKGNKS	91	110	19	0.446496	0	0	0	0	0	8	0	0	9	0	0	1	0	0	0	1	0	0	0	0
Archaea	Crenarchaeota	Thermoprotei	Thermoproteus tenax	768679	UP000002654	G4RNX5	Thermopsin-like protease	tr|G4RNX5|G4RNX5_1	YTLAAVAAAAAAAYAAIRRRR	841	862	21	0.63338	11	0	0	0	0	0	0	1	0	1	0	0	0	0	4	0	1	1	0	2
Archaea	Euryarchaeota	Halobacteria	Natrialba magadii	547559	UP000001879	D3SU51	ATPase AAA containing von Willebrand factor type A (VWA) domain-like protein	tr|D3SU51|D3SU51_1	ETAADETAADETAAAEAAADETVTADDTDT	421	451	30	0.625962	11	0	6	5	0	0	0	0	0	0	0	0	0	0	0	0	7	1	0	0
Archaea	Euryarchaeota	DHVE2 group	Aciduliprofundum boonei	439481	UP000001400	B5IAN6	Bacterial extracellular solute-binding protein, family 5	tr|B5IAN6|B5IAN6_1	APSEEESTEEEIEEEEEPTEEIEEETEEGSEEETSEEENTEE	1396	1438	42	0.578094	1	0	0	26	0	1	0	2	0	0	0	1	2	0	0	4	5	0	0	0
Archaea	Thaumarchaeota	Nitrosopumilales	Nitrosopumilus maritimus	436308	UP000000792	A9A1H4	Uncharacterized protein	tr|A9A1H4|A9A1H4_1	VEETPVEETPVEDTPVEETPVEDTPVEETPVEDTPVEETPVEDTP	166	211	45	0.670577	0	0	4	14	0	0	0	0	0	0	0	0	9	0	0	0	9	9	0	0
Archaea	Euryarchaeota	Methanomicrobia	Methanolobus psychrophilus	1094980	UP000000459	K4MHB1	Uncharacterized protein	tr|K4MHB1|K4MHB1_1	FMQQQQAMQQQAFFQQQAQQQAQYQQQQPS	106	136	30	0.575902	4	0	0	0	3	0	0	0	0	0	2	0	1	18	0	1	0	0	0	1
Archaea	Thaumarchaeota	Cenarchaeales	Cenarchaeum symbiosum	414004	UP000000758	A0RVZ4	Uncharacterized protein	tr|A0RVZ4|A0RVZ4_1	APIRPRGGGGGGGGGGGGGTLSGGGLGYSA	2611	2641	30	0.679524	2	0	0	0	0	17	0	1	0	2	0	0	2	0	2	2	1	0	0	1
Archaea	Nanoarchaeota	Nanoarchaeales	Nanoarchaeum equitans	228908	UP000000578	Q74MS1	NEQ236	tr|Q74MS1|Q74MS1_1	VTQEETKETTTETTETTETEKKEETKEEET	226	256	30	0.533502	0	0	0	12	0	0	0	0	4	0	0	0	0	1	0	0	12	1	0	0
Archaea	Euryarchaeota	Halobacteria	Halorubrum lacusprofundi	416348	UP000000740	B9LPR1	AAA ATPase containing von Willebrand factor type A (VWA) domain	tr|B9LPR1|B9LPR1_3	DLDSDEPDSEETESEEEEDDEEEDEEEEDDEEEDDEEEDDEEEDDEEEDEDEEDEDEEDEDEEEDEETDSEETES	286	361	75	0.482762	0	0	23	42	0	0	0	0	0	1	0	0	1	0	0	5	3	0	0	0
Archaea	Euryarchaeota	Halobacteria	Halomicrobium mukohataei	485914	UP000001746	C7P321	Chitin-binding domain 3 protein	tr|C7P321|C7P321_1	TPTDTPDQPDTPTDTPDQPDTPTDTPDQPD	241	271	30	0.570591	0	0	9	0	0	0	0	0	0	0	0	0	9	3	0	0	9	0	0	0
Archaea	Euryarchaeota	Methanomicrobia	Methanolacinia petrolearia	679926	UP000006565	E1RJY9	50S ribosomal protein L12	tr|E1RJY9|E1RJY9_1	AVAAAPAAAAPAAEAAPAQEEAAEEEEKAD	61	91	30	0.590022	16	0	1	7	0	0	0	0	1	0	0	0	3	1	0	0	0	1	0	0
Archaea	Euryarchaeota	Halobacteria	Halorubrum lacusprofundi	416348	UP000000740	B9LPR1	AAA ATPase containing von Willebrand factor type A (VWA) domain	tr|B9LPR1|B9LPR1_2	PPGQQPNPPGQQPNPPGQQPNPPGQQPNPPGQQPNPPGQQPNPPG	226	271	45	0.551982	0	0	0	0	0	7	0	0	0	0	0	6	20	12	0	0	0	0	0	0
Archaea	Euryarchaeota	Halobacteria	Haloarcula marismortui	272569	UP000001169	Q5V400	Uncharacterized protein	tr|Q5V400|Q5V400_1	NGNSGNGNNGNENSNNGNENGHSGNGSNS	691	720	29	0.572643	0	0	0	2	0	8	1	0	0	0	0	13	0	0	0	5	0	0	0	0
Archaea	Euryarchaeota	Halobacteria	Halostagnicola larsenii	797299	UP000019024	W0JUW6	Uncharacterized protein	tr|W0JUW6|W0JUW6_1	GGIGATGGTIGAAGGGLGAAGGGIGGAGAAGSAGATAGAGLAGGTAGSGAGAASGSGTTG	331	391	60	0.602341	17	0	0	0	0	28	0	3	0	2	0	0	0	0	0	4	6	0	0	0
Archaea	Euryarchaeota	Halobacteria	Natronococcus occultus	694430	UP000010878	L0JUP1	Uncharacterized protein	tr|L0JUP1|L0JUP1_1	DDDAMDDENGMDDEDDDLEDDDEDDDLDEDDDAMDDDEDDDLDEDDDAMDDDEDDALDDDDDAMDDDEDDALDDDDDAMDDDEDDALDDDDEDDALDDEDDDLDDDDEDDALGDD	31	146	115	0.524493	10	0	74	13	0	2	0	0	0	9	6	1	0	0	0	0	0	0	0	0
Archaea	Euryarchaeota	Thermococci	Pyrococcus furiosus	186497	UP000001013	Q8U3W6	Flagella-related protein d, putative	tr|Q8U3W6|Q8U3W6_1	PPEPVEEVPVVEEKKEEVIEEVPVEEVVEE	211	241	30	0.571576	0	0	0	13	0	0	0	1	2	0	0	0	5	0	0	0	0	9	0	0
Archaea	Euryarchaeota	Halobacteria	Haladaptatus sp.	1679489	UP000076599	A0A161ZI61	Uncharacterized protein	tr|A0A161ZI61|A0A161ZI61_1	HEHGKHGKHKHGKHGKHKHGKHGKHKHGKH	31	61	30	0.514926	0	0	0	1	0	7	12	0	10	0	0	0	0	0	0	0	0	0	0	0
Archaea	Euryarchaeota	Halobacteria	Natronomonas moolapensis	268739	UP000011867	M1XL96	Fla cluster protein FlaCE	tr|M1XL96|M1XL96_2	FDDDLDDDLDGGDGDFDDFDDGDFDDSDDGFDDSDDGFDDSDDGFDDFDDGGFDGTDGDA	181	241	60	0.57502	1	0	33	0	9	11	0	0	0	2	0	0	0	0	0	3	1	0	0	0
Archaea	Euryarchaeota	Halobacteria	Halorubrum lacusprofundi	416348	UP000000740	B9LR15	Branched-chain/neutral amino acids amide ABC transporter periplasmic substrate-binding protein 1	tr|B9LR15|B9LR15_1	DGGDGSDGSDGSDGSDGNDSGDGSDGSDGS	31	61	30	0.52112	0	0	10	0	0	11	0	0	0	0	0	1	0	0	0	8	0	0	0	0
Archaea	Thaumarchaeota	Nitrosopumilales	Nitrosopumilus maritimus	436308	UP000000792	A9A437	30S ribosomal protein S13	tr|A9A437|A9A437_1	AAAAAPTTDAPAAEAAPAEAAPAAEEKKE	166	195	29	0.608999	15	0	1	5	0	0	0	0	2	0	0	0	4	0	0	0	2	0	0	0
Archaea	Euryarchaeota	Halobacteria	Halalkalicoccus jeotgali	795797	UP000000390	D8J2Z0	50S ribosomal protein L12	tr|D8J2Z0|D8J2Z0_1	ADEADEGDADEAEEAEAEEEDDDEDEGDGG	76	106	30	0.5731	6	0	9	11	0	4	0	0	0	0	0	0	0	0	0	0	0	0	0	0
Archaea	Euryarchaeota	Halobacteria	Haladaptatus sp.	1679489	UP000076599	A0A166S0W2	Ring canal kelch-like protein	tr|A0A166S0W2|A0A166S0W2_1	TKSATTTPKTTATPTSTTSTTTSTTSTTQT	76	106	30	0.547257	2	0	0	0	0	0	0	0	2	0	0	0	2	1	0	5	18	0	0	0
Archaea	Crenarchaeota	Thermoprotei	Staphylothermus marinus	399550	UP000000254	A3DL35	Uncharacterized protein	tr|A3DL35|A3DL35_1	LFKKRLEEEKKKDKD	106	121	15	0.689132	0	0	2	3	1	0	0	0	6	2	0	0	0	0	1	0	0	0	0	0
Archaea	Euryarchaeota	Halobacteria	Halopiger xanaduensis	797210	UP000006794	F8DCM2	Uncharacterized protein	tr|F8DCM2|F8DCM2_1	DRYREDRERERERDRDE	211	228	17	0.535227	0	0	4	5	0	0	0	0	0	0	0	0	0	0	7	0	0	0	0	1
Archaea	Euryarchaeota	Halobacteria	Halogeometricum borinquense	469382	UP000006663	E4NRN9	Prefoldin subunit alpha	tr|E4NRN9|E4NRN9_1	ESSELEQQAQQMQQQMQQQQMQQMQQMQEDDDE	121	154	33	0.66127	1	0	3	5	0	0	0	0	0	1	5	0	0	16	0	2	0	0	0	0
Archaea	Euryarchaeota	Methanomicrobia	Methanomethylovorans hollandica	867904	UP000010866	L0KXY3	Uncharacterized protein	tr|L0KXY3|L0KXY3_1	DHNHSHDHHNHHSHDHGHQHH	121	142	21	0.580045	0	0	3	0	0	1	12	0	0	0	0	2	0	1	0	2	0	0	0	0
Archaea	Euryarchaeota	Halobacteria	Salinarchaeum sp.	1333523	UP000014072	R4VXE9	Uncharacterized protein	tr|R4VXE9|R4VXE9_1	PSSAPAAGVAAASAGA	421	437	16	0.587857	8	0	0	0	0	2	0	0	0	0	0	0	2	0	0	3	0	1	0	0
Archaea	Euryarchaeota	Halobacteria	Halovivax ruber	797302	UP000010846	L0I8A7	Uncharacterized protein	tr|L0I8A7|L0I8A7_1	EADDDEDADDEDDDADDEDENDEDENDAEDDEDDADEEDDDADDDGDADDEDDD	316	370	54	0.479936	7	0	32	12	0	1	0	0	0	0	0	2	0	0	0	0	0	0	0	0
Archaea	Crenarchaeota	Thermoprotei	Desulfurococcus kamchatkensis	490899	UP000006903	B8D4D3	Membrane-anchored protein predicted to be involved in regulation of amylopullulanase-like protein	tr|B8D4D3|B8D4D3_1	TVTTTVTDTVTSTVSTTITTTKTDTSTSTQ	586	616	30	0.599249	0	0	2	0	0	0	0	1	1	0	0	0	0	1	0	4	17	4	0	0
Archaea	Euryarchaeota	Halobacteria	Natrialba magadii	547559	UP000001879	D3SZT7	Aminodeoxychorismate synthase component 2	tr|D3SZT7|D3SZT7_1	TGATATGDTDGTDGTDATDGTEATDGTDDT	196	226	30	0.618548	4	0	8	1	0	6	0	0	0	0	0	0	0	0	0	0	11	0	0	0
Archaea	Euryarchaeota	Methanococci	Methanococcus maripaludis	267377	UP000000590	Q6LX38	Chaperonin GroEL (Thermosome, HSP60 family)	tr|Q6LX38|Q6LX38_1	DMGDMGGMPGMGGMPGMM	526	544	18	0.531078	0	0	2	0	0	7	0	0	0	0	7	0	2	0	0	0	0	0	0	0
Archaea	Crenarchaeota	Thermoprotei	Thermogladius cellulolyticus	1184251	UP000005270	I3TEY7	Uncharacterized protein	tr|I3TEY7|I3TEY7_1	MVVQPTQTTTTTRTTTTTRTTTTTTTLTTTTTTTTTTMAPSPAATSTTTTTTTTAQVTTG	391	451	60	0.602151	4	0	0	0	0	1	0	0	0	1	2	0	3	3	2	2	39	3	0	0
Archaea	Crenarchaeota	Thermoprotei	Caldivirga maquilingensis	397948	UP000001137	A8M8S2	Extracellular solute-binding protein family 5	tr|A8M8S2|A8M8S2_1	SYFHIPYTPVSTTTSTTTTTTSTTTTTTTPVTTTSTTTATTTTTATTTTTAVSTVTSTVTTTAVSTVTSTATTTA	676	751	75	0.600384	6	0	0	0	1	0	1	1	0	0	0	0	3	0	0	9	45	7	0	2
Archaea	Euryarchaeota	Halobacteria	Natronococcus occultus	694430	UP000010878	L0JWR8	Electron transfer flavoprotein, alpha subunit	tr|L0JWR8|L0JWR8_1	EDVGDEAEGEEVDEVDEDADDGEGDEEDED	76	106	30	0.613888	2	0	10	11	0	4	0	0	0	0	0	0	0	0	0	0	0	3	0	0
Archaea	Euryarchaeota	Halobacteria	Natronococcus occultus	694430	UP000010878	L0JZY3	Thermosome subunit	tr|L0JZY3|L0JZY3_1	GMGGGMGGMGGGMGGMM	541	558	17	0.281965	0	0	0	0	0	11	0	0	0	0	6	0	0	0	0	0	0	0	0	0
Archaea	Euryarchaeota	Halobacteria	Natrialba magadii	547559	UP000001879	D3SWS8	Uncharacterized protein	tr|D3SWS8|D3SWS8_1	DEEEEAADDGDEEDDDGDEE	136	156	20	0.518352	2	0	8	8	0	2	0	0	0	0	0	0	0	0	0	0	0	0	0	0
Archaea	Euryarchaeota	Halobacteria	Haloarcula marismortui	272569	UP000001169	Q5V475	Uncharacterized protein	tr|Q5V475|Q5V475_1	PGQIQFGGGGGPGGPGGPGGPGGPGRRRP	286	315	29	0.579968	0	0	0	0	1	15	0	1	0	0	0	0	7	2	3	0	0	0	0	0
Archaea	Euryarchaeota	Halobacteria	Natrialba magadii	547559	UP000001879	D3SVM5	DNA-binding protein MutS2	tr|D3SVM5|D3SVM5_1	GGSGGGGGSGSGDGGGSGGGSGSGDGGGDD	451	481	30	0.373863	0	0	4	0	0	20	0	0	0	0	0	0	0	0	0	6	0	0	0	0
Archaea	Crenarchaeota	Thermoprotei	Staphylothermus marinus	399550	UP000000254	A3DM36	Fibronectin, type III domain protein	tr|A3DM36|A3DM36_1	TASATPTSSTTSKTKTTTPTTTTSTTTTSTNPSYTQTTTFQTSSE	556	601	45	0.694424	2	0	0	1	1	0	0	0	2	0	0	1	3	2	0	9	23	0	0	1
Archaea	Crenarchaeota	Thermoprotei	Caldisphaera lagunensis	1056495	UP000010469	L0AAB7	ABC-type oligopeptide transport system, periplasmic component	tr|L0AAB7|L0AAB7_1	STTTTTTSSTISTTTTTTSSTTTSSPISVT	46	76	30	0.473525	0	0	0	0	0	0	0	2	0	0	0	0	1	0	0	9	17	1	0	0
Archaea	Euryarchaeota	Methanomicrobia	Methanohalophilus mahii	547558	UP000001059	D5EB19	Signal recognition particle 54 kDa protein	tr|D5EB19|D5EB19_1	KGMRGGKFNMKKMMKKMGM	421	440	19	0.66054	0	0	0	0	1	4	0	0	6	0	6	1	0	0	1	0	0	0	0	0
Archaea	Euryarchaeota	Halobacteria	Natronococcus occultus	694430	UP000010878	L0JYP0	Fe-S-cluster-containing hydrogenase subunit	tr|L0JYP0|L0JYP0_1	DQADDAGDADDDDAEEDEDEEDEDEEDEDEDDEDEFEPDEQAAQV	481	526	45	0.658969	6	0	18	14	1	1	0	0	0	0	0	0	1	3	0	0	0	1	0	0
Archaea	Euryarchaeota	Methanomicrobia	Methanocella arvoryzae	351160	UP000000663	Q0W171	Uncharacterized protein	tr|Q0W171|Q0W171_1	KAAKAPAPEPEPEPEPEVAEVEPEVKKPAP	136	166	30	0.666407	6	0	0	8	0	0	0	0	4	0	0	0	9	0	0	0	0	3	0	0
Archaea	Thaumarchaeota	Nitrosopumilales	Nitrosopumilus maritimus	436308	UP000000792	A9A263	Uncharacterized protein	tr|A9A263|A9A263_1	RKTAAKKKTVKRKPVRKTTKRKTAAKKKTV	46	76	30	0.681557	4	0	0	0	0	0	0	0	12	0	0	0	1	0	4	0	6	3	0	0
Archaea	Euryarchaeota	Methanococci	Methanocaldococcus jannaschii	243232	UP000000805	Q58105	Uncharacterized NOP5 family protein MJ0694	sp|Q58105|Y694_1	KYPKPPKKKKKEKPKAKKKEKKGKKEKSKKKKDKKKDKKGKKERK	361	406	45	0.576987	1	0	2	4	0	2	0	0	29	0	0	0	4	0	1	1	0	0	0	1
Archaea	Euryarchaeota	Halobacteria	Natrialba magadii	547559	UP000001879	D3SVD5	Cytochrome P450	tr|D3SVD5|D3SVD5_1	DVDADIDADADAGADFDVDVDGGADADADF	316	346	30	0.638096	8	0	13	0	2	3	0	1	0	0	0	0	0	0	0	0	0	3	0	0
Archaea	Euryarchaeota	Halobacteria	Halolamina pelagica	699431	UP000050535	A0A0P7I433	PGF-CTERM archaeal protein-sorting signal	tr|A0A0P7I433|A0A0P7I433_1	DTPEQTTTTTPTTTSTQTSTSTTTPTTTEP	796	826	30	0.555834	0	0	1	2	0	0	0	0	0	0	0	0	4	2	0	3	18	0	0	0
Archaea	Lokiarchaeota	Lokiarchaeum	Lokiarchaeum sp.	1538547	UP000034722	A0A0F8XVR7	Uncharacterized protein	tr|A0A0F8XVR7|A0A0F8XVR7_1	EKEEEVKEEEKKEVKEE	16	33	17	0.401219	0	0	0	10	0	0	0	0	5	0	0	0	0	0	0	0	0	2	0	0
Archaea	Euryarchaeota	Halobacteria	Natronomonas moolapensis	268739	UP000011867	M1XQZ6	Probable methyltransferase	tr|M1XQZ6|M1XQZ6_1	DGDGEADGDGEADGGGEADGGGEADGDGER	196	226	30	0.607855	4	0	8	5	0	12	0	0	0	0	0	0	0	0	1	0	0	0	0	0
Archaea	Euryarchaeota	Methanomicrobia	Methanocella arvoryzae	351160	UP000000663	Q0W6D4	Uncharacterized protein	tr|Q0W6D4|Q0W6D4_2	PTPEPTVEATPVPATPTPTVEPTVAPSPVP	361	391	30	0.686168	3	0	0	3	0	0	0	0	0	0	0	0	11	0	0	1	7	5	0	0
Archaea	Euryarchaeota	Halobacteria	Natronococcus occultus	694430	UP000010878	L0K1W1	Putative membrane protein	tr|L0K1W1|L0K1W1_1	QFQLGGGGPGGPGGPGGPGGPGGPGGRRRF	286	316	30	0.591444	0	0	0	0	2	16	0	0	0	1	0	0	6	2	3	0	0	0	0	0
Archaea	Euryarchaeota	Halobacteria	Haladaptatus sp.	1679489	UP000076599	A0A166U2W5	Uncharacterized protein	tr|A0A166U2W5|A0A166U2W5_1	SDGNHHGGHHHRRGGHHHDGRHHHGGHHRG	226	256	30	0.607796	0	0	2	0	0	9	13	0	0	0	0	1	0	0	4	1	0	0	0	0
Archaea	Euryarchaeota	Thermoplasmata	Picrophilus torridus	263820	UP000000438	Q6L265	Uncharacterized protein	tr|Q6L265|Q6L265_1	DYPEEPDDDPGDDPDDS	136	153	17	0.628389	0	0	8	2	0	1	0	0	0	0	0	0	4	0	0	1	0	0	0	1
Archaea	Euryarchaeota	Halobacteria	Natronococcus occultus	694430	UP000010878	L0K5C0	Uncharacterized protein	tr|L0K5C0|L0K5C0_1	KEEEPKEEEPKEEEPKEEEPKKEEPKEKEPKEEEPKKEPVEEEPK	256	301	45	0.478588	0	0	0	23	0	0	0	0	12	0	0	0	9	0	0	0	0	1	0	0
Archaea	Euryarchaeota	Halobacteria	Halobacterium hubeiense	1407499	UP000066737	A0A0U5H5X5	V-type ATP synthase subunit D	tr|A0A0U5H5X5|A0A0U5H5X5_1	EEEEEAAQAAEEALAD	211	227	16	0.542583	6	0	1	7	0	0	0	0	0	1	0	0	0	1	0	0	0	0	0	0
Archaea	Crenarchaeota	Thermoprotei	Sulfolobus solfataricus	273057	UP000001974	Q97UG7	Maltose ABC transporter, maltose binding protein	tr|Q97UG7|Q97UG7_1	TSTVTTTSASTSVTTTTSMSTTSVTSTVST	661	691	30	0.522528	1	0	0	0	0	0	0	0	0	0	1	0	0	0	0	9	15	4	0	0
Archaea	Euryarchaeota	Methanomicrobia	Methanoculleus bourgensis	1201294	UP000009007	I7LL69	50S ribosomal protein L12	tr|I7LL69|I7LL69_1	PVAAAAPAAAAPAAAAPAAAEEEKEEEKKE	61	91	30	0.563899	15	0	0	7	0	0	0	0	3	0	0	0	4	0	0	0	0	1	0	0
Archaea	Euryarchaeota	Thermococci	Pyrococcus furiosus	186497	UP000001013	Q8U499	Uncharacterized protein	tr|Q8U499|Q8U499_1	PETPTQTETTTTQTTTTQTTTTTPSPTQTQ	766	796	30	0.507119	0	0	0	2	0	0	0	0	0	0	0	0	4	5	0	1	18	0	0	0
Archaea	Crenarchaeota	Thermoprotei	Pyrobaculum aerophilum	178306	UP000002439	Q8ZV65	30S ribosomal protein S24e	sp|Q8ZV65|RS24_1	KKRRNERREKKKRKKK	106	122	16	0.496518	0	0	0	2	0	0	0	0	8	0	0	1	0	0	5	0	0	0	0	0
Archaea	Euryarchaeota	X	Euryarchaeota archaeon	1803821	UP000075475	A0A151EC70	Uncharacterized protein	tr|A0A151EC70|A0A151EC70_2	EKKIKEIEKKKKEEKKKKEMEKKVKPKKSE	256	286	30	0.574031	0	0	0	8	0	0	0	2	16	0	1	0	1	0	0	1	0	1	0	0
Archaea	Euryarchaeota	Halobacteria	Halolamina pelagica	699431	UP000050535	A0A0P7I4D4	Uncharacterized protein	tr|A0A0P7I4D4|A0A0P7I4D4_1	RSRRRSGRWGSRRSSGGWRRR	481	502	21	0.53626	0	0	0	0	0	4	0	0	0	0	0	0	0	0	10	5	0	0	2	0
Archaea	Euryarchaeota	Methanomicrobia	Methanosarcina acetivorans	188937	UP000002487	Q8TTG8	Uncharacterized protein	tr|Q8TTG8|Q8TTG8_1	SSTDDSTDDSTDDSTE	286	302	16	0.54337	0	0	6	1	0	0	0	0	0	0	0	0	0	0	0	5	4	0	0	0
Archaea	Euryarchaeota	Methanomicrobia	Methanomethylovorans hollandica	867904	UP000010866	L0KUP5	Subtilisin-like serine protease	tr|L0KUP5|L0KUP5_1	SSSNSGSGGSGRSSSSGTSAKSSGGGGGAG	1096	1126	30	0.5925	2	0	0	0	0	11	0	0	1	0	0	1	0	0	1	13	1	0	0	0
Archaea	Crenarchaeota	Thermoprotei	Metallosphaera sedula	399549	UP000000242	A4YGR6	Uncharacterized protein	tr|A4YGR6|A4YGR6_1	YGATPTTTSSTSTTSSTSTSTTSPSSTSPS	496	526	30	0.566064	1	0	0	0	0	1	0	0	0	0	0	0	3	0	0	12	12	0	0	1
Archaea	Crenarchaeota	Thermoprotei	Caldivirga maquilingensis	397948	UP000001137	A8MCV7	Extracellular solute-binding protein family 5	tr|A8MCV7|A8MCV7_1	STATSTTTVTSVATVTSTVTTTAVSTVTSTATTTAVSTVTVTKPV	706	751	45	0.604832	5	0	0	0	0	0	0	0	1	0	0	0	1	0	0	7	21	10	0	0
Archaea	Bathyarchaeota	MCG-6	miscellaneous Crenarchaeota	1685126	UP000037259	A0A0M0BVM5	Uncharacterized protein (Fragment)	tr|A0A0M0BVM5|A0A0M0BVM5_1	TANPTPTPTPTPTANPTPTPTPTVTPTPTVTPTPTTTPTATPTSTPSQTPNPTPTPTGTP	1	61	60	0.60348	3	0	0	0	0	1	0	0	0	0	0	3	21	1	0	2	27	2	0	0
Archaea	X	X	halophilic archaeon	756883	UP000010096	G2ML33	Uncharacterized protein	tr|G2ML33|G2ML33_1	DADTTDDAAVDDADEEA	391	408	17	0.606057	5	0	7	2	0	0	0	0	0	0	0	0	0	0	0	0	2	1	0	0
Archaea	Euryarchaeota	Halobacteria	Haloprofundus marisrubri	1514971	UP000054387	A0A0W1R7K4	50S ribosomal protein L15	tr|A0A0W1R7K4|A0A0W1R7K4_1	VEEAEAAEEDEDEDDE	151	167	16	0.5126	3	0	4	8	0	0	0	0	0	0	0	0	0	0	0	0	0	1	0	0
Archaea	Euryarchaeota	Methanomicrobia	Methanocella arvoryzae	351160	UP000000663	Q0W4Q2	Uncharacterized protein	tr|Q0W4Q2|Q0W4Q2_1	GVPTPTPAPTPAATPLPATTPTAMPAPAPG	331	361	30	0.68083	7	0	0	0	0	2	0	0	0	1	1	0	11	0	0	0	7	1	0	0
Archaea	Euryarchaeota	Halobacteria	Halopiger xanaduensis	797210	UP000006794	F8D5H5	Chaperone protein DnaK	tr|F8D5H5|F8D5H5_1	AAGAGGAGAAGGAAGAGPGGMGGMGGGPNP	586	616	30	0.535022	9	0	0	0	0	15	0	0	0	0	2	1	3	0	0	0	0	0	0	0
Archaea	Lokiarchaeota	Lokiarchaeum	Lokiarchaeum sp.	1538547	UP000034722	A0A0F8V9G3	Uncharacterized protein	tr|A0A0F8V9G3|A0A0F8V9G3_1	FPLLLLALLFSLLGGLLP	76	94	18	0.599374	1	0	0	0	2	2	0	0	0	10	0	0	2	0	0	1	0	0	0	0
Archaea	Euryarchaeota	Methanomicrobia	Methanomicrobiales archaeon	1641394	UP000054757	A0A101ISV3	Cupin 2, conserved barrel domain protein	tr|A0A101ISV3|A0A101ISV3_1	KRAKKEKKKRRREEKKRAKKEKKQ	136	160	24	0.569573	2	0	0	4	0	0	0	0	12	0	0	0	0	1	5	0	0	0	0	0
Archaea	Crenarchaeota	Thermoprotei	Thermosphaera aggregans	633148	UP000002376	D5U0Z0	Uncharacterized protein	tr|D5U0Z0|D5U0Z0_1	TITETQTQTVTKTDTVTETQTVTQTETETT	586	616	30	0.626662	0	0	1	4	0	0	0	1	1	0	0	0	0	4	0	0	16	3	0	0
Archaea	Crenarchaeota	Thermoprotei	Pyrobaculum aerophilum	178306	UP000002439	Q8ZXE3	Multiple sugar binding protein	tr|Q8ZXE3|Q8ZXE3_1	VPTPSPTPTPSPTPSPTPSPSPSPSPSPTP	31	61	30	0.492621	0	0	0	0	0	0	0	0	0	0	0	0	15	0	0	8	6	1	0	0
Archaea	Korarchaeota	Korarchaeum	Korarchaeum cryptofilum	374847	UP000001686	B1L4Q3	Periplasmic copper-binding	tr|B1L4Q3|B1L4Q3_1	TQVPPQTSTTQTQSSTPQPQTSSTTQTQPPTSTQTSTTQTQSPAP	631	676	45	0.64942	1	0	0	0	0	0	0	0	0	0	0	0	8	11	0	8	16	1	0	0
Archaea	Euryarchaeota	Archaeoglobi	Archaeoglobus fulgidus	224325	UP000002199	O30292	Uncharacterized protein	tr|O30292|O30292_1	GMGRGMGGGRGRGMGGGMGGGRWR	121	145	24	0.465674	0	0	0	0	0	14	0	0	0	0	4	0	0	0	5	0	0	0	1	0
Archaea	Euryarchaeota	Halobacteria	Haloarcula marismortui	272569	UP000001169	Q5UYR2	Uncharacterized protein	tr|Q5UYR2|Q5UYR2_1	EDETEEQDESEEQDEDDDADDDTDSDDDDD	286	316	30	0.588046	1	0	15	8	0	0	0	0	0	0	0	0	0	2	0	2	2	0	0	0
Archaea	environmental samples	X	uncultured archaeon	1412871	UP000030660	V4XVA2	Amino acid/amide ABC transporter substrate-binding protein, HAAT family	tr|V4XVA2|V4XVA2_1	GSDGDGSDGGDSGDGGDGGDGGGDSGDGGG	31	61	30	0.413319	0	0	9	0	0	17	0	0	0	0	0	0	0	0	0	4	0	0	0	0
Archaea	Euryarchaeota	Halobacteria	Halalkalicoccus jeotgali	795797	UP000000390	D8J3U3	Thermosome	tr|D8J3U3|D8J3U3_1	KGDDEGGAPGGMGGMGGMGGMGGAM	526	551	25	0.630731	2	0	2	1	0	13	0	0	1	0	5	0	1	0	0	0	0	0	0	0
Archaea	Euryarchaeota	Halobacteria	Halorubrum lacusprofundi	416348	UP000000740	B9LUC7	Chaperone protein DnaK	sp|B9LUC7|DNAK_1	QAGPGGAGGAAGAGPGGMGGMGGAAGPGGA	586	616	30	0.526319	8	0	0	0	0	16	0	0	0	0	2	0	3	1	0	0	0	0	0	0
Archaea	Crenarchaeota	Thermoprotei	Thermogladius cellulolyticus	1184251	UP000005270	I3TEZ1	Membrane-anchored protein predicted to be involved in regulation of amylopullulanase-like protein	tr|I3TEZ1|I3TEZ1_1	TETFTTTATTTVTSTTTFTTTYTTTSTTTT	316	346	30	0.452541	1	0	0	1	2	0	0	0	0	0	0	0	0	0	0	2	22	1	0	1
Archaea	Crenarchaeota	Thermoprotei	Pyrobaculum aerophilum	178306	UP000002439	Q8ZX92	Branched-chain amino acid binding protein	tr|Q8ZX92|Q8ZX92_1	AQTPTTPPTTPSPTPTTPKVTTTPPTTTPT	31	61	30	0.555742	1	0	0	0	0	0	0	0	1	0	0	0	10	1	0	1	15	1	0	0
Archaea	Euryarchaeota	Methanomicrobia	Methanoplanus limicola	937775	UP000005741	H1Z1W6	Putative uncharacterized protein	tr|H1Z1W6|H1Z1W6_1	FCGGRGGRGRGRGRF	76	91	15	0.508585	0	1	0	0	2	7	0	0	0	0	0	0	0	0	5	0	0	0	0	0
Archaea	Euryarchaeota	Halobacteria	Natronomonas moolapensis	268739	UP000011867	M1XPZ1	Probable cell surface glycoprotein	tr|M1XPZ1|M1XPZ1_1	VDVSTGGGGGGGGGGGGIGGIGGIVGISGD	1741	1771	30	0.555834	0	0	2	0	0	18	0	4	0	0	0	0	0	0	0	2	1	3	0	0
Archaea	Crenarchaeota	Thermoprotei	Acidilobus saccharovorans	666510	UP000000346	D9PZ03	Sugar ABC-transporter, extracellular substrate-binding protein	tr|D9PZ03|D9PZ03_1	GVTITTTTSTTTTPTTTTTTSTTTTTTSTTTTTSTTSTTSTTSTTTTPTTTSTPVPSKKP	646	706	60	0.488659	0	0	0	0	0	1	0	1	2	0	0	0	5	0	0	9	40	2	0	0
Archaea	Crenarchaeota	Thermoprotei	Thermogladius cellulolyticus	1184251	UP000005270	I3TEZ2	Extracellular solute-binding protein, family 1	tr|I3TEZ2|I3TEZ2_1	TATTTTTTTTAYTTTTQMATTTTTTTTTTA	511	541	30	0.352855	4	0	0	0	0	0	0	0	0	0	1	0	0	1	0	0	23	0	0	1
Archaea	Euryarchaeota	Halobacteria	Haloquadratum walsbyi	362976	UP000001975	Q18ED9	Aspartate-rich membrane protein	tr|Q18ED9|Q18ED9_1	DDDGGDGDGGDDDGGDGDGGDDDDNGGGGG	541	571	30	0.354216	0	0	14	0	0	15	0	0	0	0	0	1	0	0	0	0	0	0	0	0
Archaea	Crenarchaeota	Thermoprotei	Metallosphaera sedula	399549	UP000000242	A4YD33	Uncharacterized protein	tr|A4YD33|A4YD33_1	HKEVEEEEEGGEEDEDEE	76	94	18	0.55197	0	0	2	11	0	2	1	0	1	0	0	0	0	0	0	0	0	1	0	0
Archaea	Euryarchaeota	Halobacteria	Natrinema sp.	406552	UP000006507	I7CED9	Isoleucyl-tRNA synthetase	tr|I7CED9|I7CED9_1	RLRRYRRRRYRARPLRARPR	316	336	20	0.533109	2	0	0	0	0	0	0	0	0	2	0	0	2	0	12	0	0	0	0	2
Archaea	Euryarchaeota	Halobacteria	Halorubrum lacusprofundi	416348	UP000000740	B9LN12	Halocyanin domain protein	tr|B9LN12|B9LN12_1	SGDGSDGSSDGSDGSDGSDDGSDGSDGGSD	31	61	30	0.477121	0	0	10	0	0	10	0	0	0	0	0	0	0	0	0	10	0	0	0	0
Archaea	Euryarchaeota	Methanomicrobia	Methanocella arvoryzae	351160	UP000000663	Q0W4Z2	Uncharacterized protein	tr|Q0W4Z2|Q0W4Z2_1	AAATKAADAAAAETIATETIATEERAAKATETIAAEAAEERAAKAAEAEAAETQASEAKT	31	91	60	0.701037	27	0	1	12	0	0	0	3	4	0	0	0	0	1	2	1	9	0	0	0
Archaea	Euryarchaeota	Halobacteria	Haloprofundus marisrubri	1514971	UP000054387	A0A0W1R9X4	Uncharacterized protein	tr|A0A0W1R9X4|A0A0W1R9X4_1	TEQTTEETTEETTEETTEETTESTDSGNES	661	691	30	0.615893	0	0	1	11	0	1	0	0	0	0	0	1	0	1	0	3	12	0	0	0
Archaea	Euryarchaeota	Halobacteria	Halogeometricum borinquense	469382	UP000006663	E4NRM8	Thermosome subunit	tr|E4NRM8|E4NRM8_1	GGAGGMGGMGGMGGMGGAM	541	560	19	0.381539	2	0	0	0	0	12	0	0	0	0	5	0	0	0	0	0	0	0	0	0
Archaea	Euryarchaeota	Halobacteria	Haladaptatus sp.	1679489	UP000076599	A0A166SY91	Chromosome segregation ATPase	tr|A0A166SY91|A0A166SY91_1	TTTTTTSSTTTTTTSSTDTTTTSSTDTTTSTTSSSETTTSSTSTS	601	646	45	0.382806	0	0	2	1	0	0	0	0	0	0	0	0	0	0	0	14	28	0	0	0
Archaea	Crenarchaeota	Thermoprotei	Acidilobus saccharovorans	666510	UP000000346	D9Q1W5	Uncharacterized protein	tr|D9Q1W5|D9Q1W5_1	ATTTTTTSTTTTSATSTTTTTPSSAATTTVTTTKTVTTTSTYTTT	136	181	45	0.497816	4	0	0	0	0	0	0	0	1	0	0	0	1	0	0	6	30	2	0	1
Archaea	Crenarchaeota	Thermoprotei	Hyperthermus butylicus	415426	UP000002593	A2BMP5	UDP-N-acetylmuramyl pentapeptide phosphotransferase	tr|A2BMP5|A2BMP5_1	AIGFAALAAAAAGLL	331	346	15	0.558882	8	0	0	0	1	2	0	1	0	3	0	0	0	0	0	0	0	0	0	0
Archaea	Euryarchaeota	Halobacteria	Haloarcula marismortui	272569	UP000001169	Q5V3A2	Uncharacterized protein	tr|Q5V3A2|Q5V3A2_1	GSDSNDGNDDSDDNNDNNNDDSDDNNDNDDNDDNNNDGSDNSDDNNNNENDNSDDNNDNDNDDSDNGDSDEDSGD	406	481	75	0.554381	0	0	32	2	0	5	0	0	0	0	0	26	0	0	0	10	0	0	0	0
Archaea	Euryarchaeota	Halobacteria	Haloterrigena turkmenica	543526	UP000001903	D2RRQ4	Thermosome	tr|D2RRQ4|D2RRQ4_1	GGMGGGMGGMGGGMGGMM	541	559	18	0.276435	0	0	0	0	0	12	0	0	0	0	6	0	0	0	0	0	0	0	0	0
Archaea	Lokiarchaeota	Lokiarchaeum	Lokiarchaeum sp.	1538547	UP000034722	A0A0F8XU10	Uncharacterized protein	tr|A0A0F8XU10|A0A0F8XU10_1	EKADKEKAGKEKKAEKKKKE	61	81	20	0.554719	3	0	1	5	0	1	0	0	10	0	0	0	0	0	0	0	0	0	0	0
Archaea	Euryarchaeota	Methanomicrobia	Methanomethylovorans hollandica	867904	UP000010866	L0KX39	Putative sugar-binding protein	tr|L0KX39|L0KX39_1	TSAGGGGGGSSSGSSSSRGGGGGGGGSAGS	346	376	30	0.481522	2	0	0	0	0	16	0	0	0	0	0	0	0	0	1	10	1	0	0	0
Archaea	X	X	GW2011 AR10	1579370	UP000031777	A0A0B5HYK6	Peptidase S8 and S53 subtilisin kexin sedolisin	tr|A0A0B5HYK6|A0A0B5HYK6_1	ASSDSGGSGGGGGSGGGSSGGNSFSSNPSE	181	211	30	0.643536	1	0	1	1	1	12	0	0	0	0	0	2	1	0	0	11	0	0	0	0
Archaea	Euryarchaeota	Methanobacteria	Methanobrevibacter millerae	230361	UP000067738	A0A0U2L5H5	Uncharacterized protein	tr|A0A0U2L5H5|A0A0U2L5H5_1	SSSVNNSSNLSNLSR	211	226	15	0.581026	0	0	0	0	0	0	0	0	0	2	0	4	0	0	1	7	0	1	0	0
Archaea	Euryarchaeota	X	Euryarchaeota archaeon	1803821	UP000075475	A0A151E9R4	Chaperone protein DnaJ	tr|A0A151E9R4|A0A151E9R4_1	GAGGSGAGFGGFDFSGFDFSDFGFDSFDFD	76	106	30	0.648602	2	0	6	0	9	9	0	0	0	0	0	0	0	0	0	4	0	0	0	0
Archaea	Lokiarchaeota	Lokiarchaeum	Lokiarchaeum sp.	1538547	UP000034722	A0A0F8Y4K1	Poly(Beta-D-mannuronate) C5 epimerase	tr|A0A0F8Y4K1|A0A0F8Y4K1_1	VDGADGADGADGADGADGADGATGADGADGADGADGAAGADGAGGAGGAGGADGVADTGA	1546	1606	60	0.564754	20	0	14	0	0	22	0	0	0	0	0	0	0	0	0	0	2	2	0	0
Archaea	Euryarchaeota	Halobacteria	Natronococcus occultus	694430	UP000010878	L0JVE7	Uncharacterized protein	tr|L0JVE7|L0JVE7_2	SDKCDKHDDKKDDKKDDKTDKHDDKKDDKTDKHDDKKDDKKDDKTDKHDDKKDDKKDDKTDKHDDKKTDKHDDKK	181	256	75	0.532604	0	1	33	0	0	0	6	0	29	0	0	0	0	0	0	1	5	0	0	0
Archaea	Euryarchaeota	Halobacteria	Natrialba magadii	547559	UP000001879	D3STG4	Aspartic acid-rich protein	tr|D3STG4|D3STG4_2	DHDHDDDDHAHDHDDDDHDHDHDHDDDGHDHDGHDHDDDHEH	196	238	42	0.443174	1	0	23	1	0	2	15	0	0	0	0	0	0	0	0	0	0	0	0	0
Archaea	Crenarchaeota	Thermoprotei	Sulfolobus solfataricus	273057	UP000001974	Q97UB8	Uncharacterized protein	tr|Q97UB8|Q97UB8_1	SSTTLTSTSTSSASTTASVSTTLTSTTSPS	481	511	30	0.573639	2	0	0	0	0	0	0	0	0	2	0	0	1	0	0	12	12	1	0	0
Archaea	Euryarchaeota	X	Euryarchaeota archaeon	1803821	UP000075475	A0A151EE01	Uncharacterized protein	tr|A0A151EE01|A0A151EE01_1	QTKEEVKEEKKKEEKEEEGKEEKKEKEKSKEKKSRSGD	241	279	38	0.681757	0	0	1	14	0	2	0	0	14	0	0	0	0	1	1	3	1	1	0	0
Archaea	Euryarchaeota	Halobacteria	Natrialba magadii	547559	UP000001879	D3SUL9	Homolog to rhodopsin	tr|D3SUL9|D3SUL9_1	SIGTDRDRSRSRDGSGGSSGSGGSGGSGGSGGSSASGGPTDSGDS	226	271	45	0.688492	1	0	5	0	0	16	0	1	0	0	0	0	1	0	4	15	2	0	0	0
Archaea	Euryarchaeota	Methanomicrobia	Methanospirillum hungatei	323259	UP000001941	Q2FPJ5	Uncharacterized protein	tr|Q2FPJ5|Q2FPJ5_1	SFGGGGFGGGGGFGGGGAGGW	586	607	21	0.413994	1	0	0	0	3	15	0	0	0	0	0	0	0	0	0	1	0	0	1	0
Archaea	Euryarchaeota	Methanomicrobia	Methanocella arvoryzae	351160	UP000000663	Q0W3C3	Uncharacterized protein	tr|Q0W3C3|Q0W3C3_1	TPTVTPKPTLAPTPTPTPKPTATPKPTVTPTATPAPTPILTPTPV	466	511	45	0.666438	4	0	0	0	0	0	0	1	3	2	0	0	16	0	0	0	16	3	0	0
Archaea	Euryarchaeota	Halobacteria	Halorhabdus tiamatea	1033806	UP000015381	F7PN44	50S ribosomal protein L12	tr|F7PN44|F7PN44_1	DDEDDEEADEEEAADDDEDDGDDEDEEASG	76	106	30	0.560736	4	0	13	10	0	2	0	0	0	0	0	0	0	0	0	1	0	0	0	0
Archaea	Euryarchaeota	Halobacteria	Haloarcula marismortui	272569	UP000001169	Q5V3G1	Cell surface glycoprotein related protein	tr|Q5V3G1|Q5V3G1_1	SDDGGGGGGGGGGGGGGGGGGGGGFNFNDE	991	1021	30	0.463718	0	0	3	1	2	21	0	0	0	0	0	2	0	0	0	1	0	0	0	0
Archaea	Crenarchaeota	Thermoprotei	Sulfolobus solfataricus	273057	UP000001974	Q97UH5	ABC transporter, binding protein	tr|Q97UH5|Q97UH5_1	TTTTTSTTTTTSTTTTSTTTSTVTTTSVSTTTSVSTSVSTTTATV	631	676	45	0.410893	1	0	0	0	0	0	0	0	0	0	0	0	0	0	0	10	29	5	0	0
Archaea	Euryarchaeota	Methanomicrobia	Methanosphaerula palustris	521011	UP000002457	B8GJ12	Periplasmic copper-binding	tr|B8GJ12|B8GJ12_1	TIPPTTVTPTTTVTPTPTSTATTTPTTTSTTIPPTTVTPTTTVTPTPTSTATTTPTTTSTTTVTPTSTTVPTTAPTPTSTATTTPTTTSTSTVTPTSTTVPTTAP	271	376	105	0.546565	5	0	0	0	0	0	0	2	0	0	0	0	20	0	0	9	61	8	0	0
Archaea	Euryarchaeota	Archaeoglobi	Ferroglobus placidus	589924	UP000002613	D3S2Z3	Uncharacterized protein	tr|D3S2Z3|D3S2Z3_1	KEEKKWEEKKEEEKEETVRETEGKKEKKEK	136	166	30	0.5925	0	0	0	13	0	1	0	0	11	0	0	0	0	0	1	0	2	1	1	0
Archaea	Crenarchaeota	Thermoprotei	Caldivirga maquilingensis	397948	UP000001137	A8ME17	Uncharacterized protein	tr|A8ME17|A8ME17_1	GILLGLTIAIILIIYLGI	601	619	18	0.652945	1	0	0	0	0	3	0	7	0	5	0	0	0	0	0	0	1	0	0	1
Archaea	Euryarchaeota	Methanococci	Methanocaldococcus jannaschii	243232	UP000000805	Q57620	Acetyl-CoA decarbonylase/synthase complex subunit beta 2	sp|Q57620|ACDB2_1	AEKIIITKEEPEKKKKKKK	451	470	19	0.62466	1	0	0	4	0	0	0	3	9	0	0	0	1	0	0	0	1	0	0	0
Archaea	Thaumarchaeota	Nitrosopumilales	Nitrosopumilus maritimus	436308	UP000000792	A9A497	tRNA methyltransferase complex GCD14 subunit	tr|A9A497|A9A497_1	KPTSKTSKKTVKKAAKKTSKKTS	271	294	23	0.644113	2	0	0	0	0	0	0	0	10	0	0	0	1	0	0	4	5	1	0	0
Archaea	Euryarchaeota	Methanomicrobia	Methanocorpusculum labreanum	410358	UP000000365	A2SQS8	PKD domain containing protein	tr|A2SQS8|A2SQS8_1	TETATTTLTPTETATTTPTPTETATTTLTPTETATTTPTPTETATTTPTPTETATTTPTPTETATTTPTPTETATTTPTPTETATTTPTL	31	121	90	0.512038	9	0	0	9	0	0	0	0	0	3	0	0	15	0	0	0	54	0	0	0
Archaea	Euryarchaeota	Halobacteria	Natrialba magadii	547559	UP000001879	D3SUK7	DUF4129 domain protein	tr|D3SUK7|D3SUK7_1	VEEGEEGEEGEEGEEGEQDEQDESDEETDE	241	271	30	0.618086	0	0	4	16	0	5	0	0	0	0	0	0	0	2	0	1	1	1	0	0
Archaea	Euryarchaeota	Halobacteria	Halogeometricum borinquense	469382	UP000006663	E4NWG4	Uncharacterized protein	tr|E4NWG4|E4NWG4_1	MTETETETVTETETETETTTGTETETETVTETETETETVTETETE	706	751	45	0.460574	0	0	0	17	0	1	0	0	0	0	1	0	0	0	0	0	23	3	0	0
Archaea	Euryarchaeota	Halobacteria	Natrialba magadii	547559	UP000001879	D3T0P2	ABC transporter	tr|D3T0P2|D3T0P2_1	DVPDGGGSGDVGSGGDGGGGGSGSGGGSGGSGSGGGSGGSGSGGGSGESSGSSDATDDDG	301	361	60	0.583145	1	0	8	1	0	31	0	0	0	0	0	0	1	0	0	15	1	2	0	0
Archaea	Euryarchaeota	Halobacteria	Haladaptatus sp.	1679489	UP000076599	A0A166TI87	Chromosome segregation ATPase	tr|A0A166TI87|A0A166TI87_1	LPGVVASSSEESTTTTTTTTTTTTTTTTTTTTTTTNTSTTTTYTT	376	421	45	0.564043	1	0	0	2	0	1	0	0	0	1	0	1	1	0	0	5	30	2	0	1
Archaea	Euryarchaeota	Methanomicrobia	Methanolobus psychrophilus	1094980	UP000000459	K4MAC2	Uncharacterized protein	tr|K4MAC2|K4MAC2_1	DEEEPIEEVPVEEPPVEEPPVEEPPIEETP	181	211	30	0.607796	0	0	1	13	0	0	0	2	0	0	0	0	9	0	0	0	1	4	0	0
Archaea	Euryarchaeota	Methanomicrobia	Methanosarcina acetivorans	188937	UP000002487	Q8TRK6	Uncharacterized protein	tr|Q8TRK6|Q8TRK6_1	IRTIFIRTIFIRTIFIRTIFI	121	142	21	0.569224	0	0	0	0	4	0	0	9	0	0	0	0	0	0	4	0	4	0	0	0
Archaea	Bathyarchaeota	MCG-6	miscellaneous Crenarchaeota	1685126	UP000037259	A0A0M0BTD7	Uncharacterized protein	tr|A0A0M0BTD7|A0A0M0BTD7_1	PTPPPTPSPTTTPTLSPTPTPTPSPSPSPE	526	556	30	0.539494	0	0	0	1	0	0	0	0	0	1	0	0	14	0	0	5	9	0	0	0
Archaea	Crenarchaeota	Thermoprotei	Thermoproteus tenax	768679	UP000002654	G4RLF5	Maltose transport system substrate-binding protein	tr|G4RLF5|G4RLF5_1	PSAPPTATTSPTTSSAPTQTTTTSTSTTTA	31	61	30	0.589862	4	0	0	0	0	0	0	0	0	0	0	0	5	1	0	6	14	0	0	0
Archaea	Euryarchaeota	Methanomicrobia	Methanosaeta concilii	990316	UP000007807	F4BUS8	Thermosome subunit gamma	tr|F4BUS8|F4BUS8_1	PARGAGGMPPGMGGMGGMGGMPGMGMGGMPPGMF	526	560	34	0.604993	2	0	0	0	1	15	0	0	0	0	9	0	6	0	1	0	0	0	0	0
Archaea	Euryarchaeota	Methanomicrobia	Methanoplanus limicola	937775	UP000005741	H1YY06	Ig domain protein group 2 domain protein	tr|H1YY06|H1YY06_1	STPSPGTSTGSSSSSSSSGGGGSSSIGTSR	1561	1591	30	0.591543	0	0	0	0	0	7	0	1	0	0	0	0	2	0	1	15	4	0	0	0
Archaea	Euryarchaeota	Halobacteria	Natrialba magadii	547559	UP000001879	D3SYC9	Uncharacterized protein	tr|D3SYC9|D3SYC9_1	KEEKDDKEEAEALDVEEDEKDDKEEKDKDKKADKKDDDEKDEKDV	346	391	45	0.641865	3	0	14	12	0	0	0	0	13	1	0	0	0	0	0	0	0	2	0	0
Archaea	Euryarchaeota	DHVE2 group	Aciduliprofundum boonei	439481	UP000001400	D3TBC4	Dinitrogenase iron-molybdenum cofactor biosynthesis protein	tr|D3TBC4|D3TBC4_1	EEKEYIEKRLEEIKKKLEELKE	136	158	22	0.647399	0	0	0	9	0	0	0	2	6	3	0	0	0	0	1	0	0	0	0	1
Archaea	Euryarchaeota	Halobacteria	Natrinema sp.	406552	UP000006507	I7C0R6	Uncharacterized protein	tr|I7C0R6|I7C0R6_1	YEEHEEYEDEYEEYEEDEYGEHEEEDD	76	103	27	0.537048	0	0	4	15	0	1	2	0	0	0	0	0	0	0	0	0	0	0	0	5
Archaea	Euryarchaeota	Halobacteria	Halolamina pelagica	699431	UP000050535	A0A0N8I043	Transcription factor	tr|A0A0N8I043|A0A0N8I043_1	STKYSTSSSGGSSSSSSSGGTSTGGSSRRR	46	76	30	0.605459	0	0	0	0	0	6	0	0	1	0	0	0	0	0	3	15	4	0	0	1
Archaea	Crenarchaeota	Thermoprotei	Desulfurococcus kamchatkensis	490899	UP000006903	B8D5C4	Pullulanase, glycoside hydrolase, family 57	tr|B8D5C4|B8D5C4_1	VTITTTPVTTTTTTTTTTATTTTTTTTTTPTTTTTTTTTTTTTPI	1066	1111	45	0.305236	1	0	0	0	0	0	0	2	0	0	0	0	3	0	0	0	37	2	0	0
Archaea	Thaumarchaeota	Nitrososphaeria	Nitrososphaera gargensis	1237085	UP000008037	K0IMQ2	NADH-quinone oxidoreductase subunit C	tr|K0IMQ2|K0IMQ2_1	SPPPKPPAAKPPATATAAAAKQPAPAAAKP	16	46	30	0.611772	12	0	0	0	0	0	0	0	4	0	0	0	10	1	0	1	2	0	0	0
Archaea	Euryarchaeota	Methanomicrobia	Methanosalsum zhilinae	679901	UP000006622	F7XQ47	Prefoldin subunit alpha	tr|F7XQ47|F7XQ47_1	SQQQQQQQAGYYSGN	136	151	15	0.6613	1	0	0	0	0	2	0	0	0	0	0	1	0	7	0	2	0	0	0	2
Archaea	Euryarchaeota	Halobacteria	Haloferax volcanii	309800	UP000008243	O30560	Thermosome subunit 2	sp|O30560|THS2_1	PGGMGGMGGMGGMGGAM	541	558	17	0.436634	1	0	0	0	0	10	0	0	0	0	5	0	1	0	0	0	0	0	0	0
Archaea	Euryarchaeota	Methanomicrobia	Methanosphaerula palustris	521011	UP000002457	B8GK20	Carbohydrate binding family 6	tr|B8GK20|B8GK20_2	TGPGTPTVSPTVTTTVTTTTPAPTTTTTITPTVTTTIPVTTTVTP	1321	1366	45	0.585518	1	0	0	0	0	2	0	2	0	0	0	0	8	0	0	1	25	6	0	0
Archaea	Euryarchaeota	Halobacteria	Halorubrum lacusprofundi	416348	UP000000740	B9LWD2	Uncharacterized protein	tr|B9LWD2|B9LWD2_1	DSTTDDDSATDDDSSTEDDSTTDDDSTDDDSSSEDDSSSEDDSSS	796	841	45	0.557996	1	0	19	3	0	0	0	0	0	0	0	0	0	0	0	15	7	0	0	0
Archaea	Thaumarchaeota	Cenarchaeales	Cenarchaeum symbiosum	414004	UP000000758	A0RVA3	Uncharacterized protein	tr|A0RVA3|A0RVA3_1	DRGDERGYDRGDERGYDRGDERGYDRGDERGYDRGDERGYDRGDE	136	181	45	0.674889	0	0	12	6	0	11	0	0	0	0	0	0	0	0	11	0	0	0	0	5
Archaea	Euryarchaeota	Halobacteria	Halogeometricum borinquense	469382	UP000006663	E4NNF6	Transcriptional regulator, XRE family	tr|E4NNF6|E4NNF6_1	STSSSSGSSSSSSSASSGSSSSSSSGGSTR	46	76	30	0.392335	1	0	0	0	0	4	0	0	0	0	0	0	0	0	1	22	2	0	0	0
Archaea	Crenarchaeota	Thermoprotei	Staphylothermus marinus	399550	UP000000254	A3DLV6	Periplasmic binding protein	tr|A3DLV6|A3DLV6_1	IIDEHFGGNATTTTTTTTTTTTTTITTTTKTSIESPTTSSPSSPT	301	346	45	0.781081	1	0	1	2	1	2	1	4	1	0	0	1	3	0	0	6	22	0	0	0
Archaea	Euryarchaeota	Thermoplasmata	methanogenic archaeon	1495144	UP000058290	A0A120MI89	DNA primase DnaG	tr|A0A120MI89|A0A120MI89_1	EPVEEVTETAEEPVEEEIPEVKEEPEPVVEEAPAEVKEEEPVEEE	451	496	45	0.646342	3	0	0	22	0	0	0	1	2	0	0	0	7	0	0	0	2	8	0	0
Archaea	Euryarchaeota	Methanopyri	Methanopyrus kandleri	190192	UP000001826	Q8TVN4	Uncharacterized membrane protein specific for M.kandleri, MK-10 family	tr|Q8TVN4|Q8TVN4_1	LAAGGGRGGAAGGRGGGFGGRGGGRGGGAG	31	61	30	0.470474	5	0	0	0	1	19	0	0	0	1	0	0	0	0	4	0	0	0	0	0
Archaea	Euryarchaeota	Halobacteria	Halostagnicola larsenii	797299	UP000019024	W0JLA7	Uncharacterized protein	tr|W0JLA7|W0JLA7_1	SGGGDDGGGGDGGGGGGDGGSGNGGGETDV	31	61	30	0.53068	0	0	5	1	0	19	0	0	0	0	0	1	0	0	0	2	1	1	0	0
Archaea	Euryarchaeota	Halobacteria	Haloterrigena turkmenica	543526	UP000001903	D2RZ67	Acetate/CoA ligase	tr|D2RZ67|D2RZ67_1	GDTDDDDDTDDADADGDADADSDSD	676	701	25	0.523708	4	0	15	0	0	2	0	0	0	0	0	0	0	0	0	2	2	0	0	0
Archaea	Euryarchaeota	Halobacteria	Halolamina pelagica	699431	UP000050535	A0A0P7GXA3	30S ribosomal protein S24e	tr|A0A0P7GXA3|A0A0P7GXA3_1	IEADAEAEEAAADGE	91	106	15	0.591703	6	0	2	5	0	1	0	1	0	0	0	0	0	0	0	0	0	0	0	0
Archaea	Euryarchaeota	Archaeoglobi	Archaeoglobus fulgidus	224325	UP000002199	O28217	Signal recognition particle receptor FtsY	tr|O28217|O28217_1	IEEEEKEEIEEIRKEAEEKREAKVEEKKVG	16	46	30	0.678713	2	0	0	14	0	1	0	3	6	0	0	0	0	0	2	0	0	2	0	0
Archaea	Euryarchaeota	Thermococci	Thermococcus litoralis	523849	UP000015502	H3ZQL9	Cysteine proteinase	tr|H3ZQL9|H3ZQL9_1	GGNTNGNGGGNNGGNNNNNGGNTGGNWATY	376	406	30	0.566064	1	0	0	0	0	12	0	0	0	0	0	12	0	0	0	0	3	0	1	1
Archaea	Euryarchaeota	Halobacteria	Natronococcus occultus	694430	UP000010878	L0JXF6	50S ribosomal protein L12	tr|L0JXF6|L0JXF6_1	PAAGGAAAGAAAADEGAADEDADEADEADAAEEDDDDDDEDEEAG	61	106	45	0.598059	17	0	13	9	0	5	0	0	0	0	0	0	1	0	0	0	0	0	0	0
Archaea	Euryarchaeota	Thermoplasmata	methanogenic archaeon	1495144	UP000058290	A0A110A2C2	Magnesium chelatase ChlD	tr|A0A110A2C2|A0A110A2C2_1	PPPPPEPPEPPEDQNEEEPPEDQDPEPPEPPEQEEKEEEQDDNKK	286	331	45	0.656684	0	0	5	15	0	0	0	0	3	0	0	2	16	4	0	0	0	0	0	0
Archaea	Euryarchaeota	X	Euryarchaeota archaeon	1803821	UP000075475	A0A151EDA4	Uncharacterized protein	tr|A0A151EDA4|A0A151EDA4_1	AGVKKKNKKKKHKKS	286	301	15	0.603546	1	0	0	0	0	1	1	0	9	0	0	1	0	0	0	1	0	1	0	0
Archaea	Crenarchaeota	Thermoprotei	Desulfurococcus kamchatkensis	490899	UP000006903	B8D4D2	Metallophosphoesterase	tr|B8D4D2|B8D4D2_1	LTTTTTTTTTTTTTTPTTTTTTTTTTTTTTATTTTTTSTTAATTTTTTTTTTTTTTTTAQ	601	661	60	0.250811	4	0	0	0	0	0	0	0	0	1	0	0	1	1	0	1	52	0	0	0
Archaea	Euryarchaeota	Halobacteria	Haloquadratum walsbyi	362976	UP000001975	Q18JS4	Uncharacterized protein	tr|Q18JS4|Q18JS4_1	DLDLDLDSDENEDEDE	61	77	16	0.594414	0	0	7	4	0	0	0	0	0	3	0	1	0	0	0	1	0	0	0	0
Archaea	Euryarchaeota	Halobacteria	Salinarchaeum sp.	1333523	UP000014072	R4W928	Peptidase S1 and S6 chymotrypsin/Hap	tr|R4W928|R4W928_1	GGTTDDSTGGTTDDGTDSTTGDSTGGTTDD	136	166	30	0.565917	0	0	8	0	0	8	0	0	0	0	0	0	0	0	0	3	11	0	0	0
Archaea	Euryarchaeota	Methanomicrobia	Methanocella arvoryzae	351160	UP000000663	Q0W249	Predicted redox-active protein (CxxC motives)	tr|Q0W249|Q0W249_1	HTEQAAPAAAEPAPAPAPTPKPAPAPVAPPARPASEPPREKPAPAPAAPAAPPVPPAEPAPPAAIVPAKPTQIAP	61	136	75	0.740874	25	0	0	5	0	0	1	2	3	0	0	0	28	2	2	1	3	3	0	0
Archaea	Euryarchaeota	Halobacteria	Haloarcula marismortui	272569	UP000001169	Q5UWU5	Uncharacterized protein	tr|Q5UWU5|Q5UWU5_1	HEEEEEYEEEHDEHEEDE	91	109	18	0.42285	0	0	2	12	0	0	3	0	0	0	0	0	0	0	0	0	0	0	0	1
Archaea	Euryarchaeota	Halobacteria	Halopiger xanaduensis	797210	UP000006794	F8DBK1	Transcriptional regulator, XRE family	tr|F8DBK1|F8DBK1_1	TGSSSSSSSSSSGDSSSTGGTGSSSSSSSS	46	76	30	0.387361	0	0	1	0	0	5	0	0	0	0	0	0	0	0	0	21	3	0	0	0
Archaea	Euryarchaeota	Methanobacteria	Methanothermobacter thermautotrophicus	187420	UP000005223	O26457	Conserved protein	tr|O26457|O26457_1	QNTNTTTENTTETAEQNTTQTQENTTTEQA	61	91	30	0.624859	2	0	0	5	0	0	0	0	0	0	0	5	0	5	0	0	13	0	0	0
Archaea	Euryarchaeota	Halobacteria	Halobacterium hubeiense	1407499	UP000066737	A0A0U5H0J7	DUF1511 family protein	tr|A0A0U5H0J7|A0A0U5H0J7_1	TAADGTTTATTTSDGSTTTTDSTTTDSTTTDGTTADDGTTSDDGT	331	376	45	0.597225	4	0	9	0	0	5	0	0	0	0	0	0	0	0	0	5	22	0	0	0
Archaea	Euryarchaeota	Halobacteria	Halostagnicola larsenii	797299	UP000019024	W0JLB4	Uncharacterized protein	tr|W0JLB4|W0JLB4_1	SGSGGGAGNESAGGN	151	166	15	0.606013	2	0	0	1	0	7	0	0	0	0	0	2	0	0	0	3	0	0	0	0
Archaea	Euryarchaeota	Archaeoglobi	Ferroglobus placidus	589924	UP000002613	D3S3B9	Uncharacterized protein	tr|D3S3B9|D3S3B9_1	VRVGGGGKEGGGVGGGVGGA	181	201	20	0.533109	1	0	0	1	0	12	0	0	1	0	0	0	0	0	1	0	0	4	0	0
Archaea	Crenarchaeota	Thermoprotei	Staphylothermus marinus	399550	UP000000254	A3DPH6	HTH DNA binding domain	tr|A3DPH6|A3DPH6_1	EVEEELKKLEKEKEEEKTEEEQTSTKETSE	76	106	30	0.666219	0	0	0	14	0	0	0	0	6	2	0	0	0	1	0	2	4	1	0	0
Archaea	Euryarchaeota	Halobacteria	Natrialba magadii	547559	UP000001879	D3SYP7	Chaperone protein DnaK	tr|D3SYP7|D3SYP7_1	GAGGAGAAGGAGAGAGAAGAGMGDMGGMGG	586	616	30	0.453878	10	0	1	0	0	16	0	0	0	0	3	0	0	0	0	0	0	0	0	0
Archaea	Euryarchaeota	X	Euryarchaeota archaeon	1803821	UP000075475	A0A151E9A8	Uncharacterized protein (Fragment)	tr|A0A151E9A8|A0A151E9A8_1	EVTGEVVAEEEEVAEEEAAEEGAIEEMEEITEEQEALEEEVEEALEEVTEEPVEEPEEVVEEPVEEPVEEVPTDF	376	451	75	0.74708	7	0	1	37	1	2	0	2	0	2	1	0	5	1	0	0	4	12	0	0
Archaea	Thaumarchaeota	Nitrososphaeria	Nitrososphaera gargensis	1237085	UP000008037	K0IAK9	Uncharacterized protein	tr|K0IAK9|K0IAK9_1	NGGNGGNGGAGVGIGGLFGIGIGGNGGNGG	31	61	30	0.559751	1	0	0	0	1	18	0	3	0	1	0	5	0	0	0	0	0	1	0	0
Archaea	Crenarchaeota	Thermoprotei	Pyrobaculum aerophilum	178306	UP000002439	Q8ZZW0	Uncharacterized protein	tr|Q8ZZW0|Q8ZZW0_1	QTPAPTTPSPSPTVTPTPTPTATPTPAPPPQTATPTPTQTPTPTASPPPVTTPTATPTPT	526	586	60	0.598598	6	0	0	0	0	0	0	0	0	0	0	0	23	3	0	3	23	2	0	0
Archaea	Crenarchaeota	Thermoprotei	Caldisphaera lagunensis	1056495	UP000010469	L0AC35	PKD domain protein,extracellular solute-binding protein, family 5	tr|L0AC35|L0AC35_1	TSSTTTSTATTTTTSTTTSITSTTPTTFST	46	76	30	0.470054	1	0	0	0	1	0	0	1	0	0	0	0	1	0	0	7	19	0	0	0
Archaea	Euryarchaeota	Methanopyri	Methanopyrus kandleri	190192	UP000001826	Q8TYS0	TOPRIM-domain-containing protein, potential nuclease	tr|Q8TYS0|Q8TYS0_1	EEIKELQEEIEEKEELIEELEEKESELEEL	136	166	30	0.567948	0	0	0	17	0	0	0	3	3	5	0	0	0	1	0	1	0	0	0	0
Archaea	Euryarchaeota	DHVE2 group	Aciduliprofundum boonei	439481	UP000001400	B5IAK6	Dinitrogenase iron-molybdenum cofactor biosynthesis protein	tr|B5IAK6|B5IAK6_1	MGRGMGRGRGRGMGRDMGRGRGGW	121	145	24	0.556076	0	0	1	0	0	11	0	0	0	0	4	0	0	0	7	0	0	0	1	0
Archaea	Euryarchaeota	Halobacteria	Natrialba magadii	547559	UP000001879	D3SXB4	GFO family oxidoreductase	tr|D3SXB4|D3SXB4_1	SGSGSNSDSGSNSDSDSDSDSDSDSGSGSH	91	121	30	0.555322	0	0	7	0	0	5	1	0	0	0	0	2	0	0	0	15	0	0	0	0
Archaea	Euryarchaeota	X	Euryarchaeota archaeon	1803821	UP000075475	A0A151E890	Type 2 DNA topoisomerase 6 subunit B	tr|A0A151E890|A0A151E890_1	EEKEGEEREQGEGKEEENKGEKEEEEREEVKKEGNKK	541	578	37	0.635267	0	0	0	18	0	5	0	0	8	0	0	2	0	1	2	0	0	1	0	0
Archaea	Crenarchaeota	Thermoprotei	Thermofilum pendens	368408	UP000000641	A1S0U1	Extracellular solute-binding protein, family 5	tr|A1S0U1|A1S0U1_1	KTPTTTPTTTPTTPTTPTTPTAPTTPTAPA	571	601	30	0.445882	3	0	0	0	0	0	0	0	1	0	0	0	9	0	0	0	17	0	0	0
Archaea	Crenarchaeota	Thermoprotei	Pyrobaculum aerophilum	178306	UP000002439	Q8ZZV7	Extracellular solute binding protein, conjectural	tr|Q8ZZV7|Q8ZZV7_1	SATSPPPQPPASTPPTATTPTPTTTSPSPT	46	76	30	0.597737	3	0	0	0	0	0	0	0	0	0	0	0	11	1	0	5	10	0	0	0
Archaea	Euryarchaeota	Methanomicrobia	Methanosarcina acetivorans	188937	UP000002487	Q8TLU9	Cell surface protein	tr|Q8TLU9|Q8TLU9_1	EEPTETETEPSEPAETETEPLEEPLEEPTE	61	91	30	0.610932	1	0	0	14	0	0	0	0	0	2	0	0	6	0	0	1	6	0	0	0
Archaea	Euryarchaeota	Halobacteria	Halogeometricum borinquense	469382	UP000006663	E4NP83	Conserved secreted protein	tr|E4NP83|E4NP83_1	ATSTETATATSTGTATTTETETTTETETAT	376	406	30	0.526808	5	0	0	5	0	1	0	0	0	0	0	0	0	0	0	2	17	0	0	0
Archaea	Thaumarchaeota	Nitrososphaeria	Nitrososphaera gargensis	1237085	UP000008037	K0IJE8	Putative cytochrome b/b6/petB	tr|K0IJE8|K0IJE8_1	KAPPPKPVPPAPSKPAAAPAAPRPAPAAPA	421	451	30	0.564856	11	0	0	0	0	0	0	0	3	0	0	0	13	0	1	1	0	1	0	0
Archaea	Euryarchaeota	Halobacteria	Haloprofundus marisrubri	1514971	UP000054387	A0A0W1R8P3	Uncharacterized protein	tr|A0A0W1R8P3|A0A0W1R8P3_1	GGSDGGSGSSSDGGSSSDGGSSSGDAGSGGGSDSSGSSNDGSASN	121	166	45	0.554651	2	0	6	0	0	16	0	0	0	0	0	2	0	0	0	19	0	0	0	0
Archaea	Crenarchaeota	Thermoprotei	Sulfolobus solfataricus	273057	UP000001974	Q97ZY6	30S ribosomal protein S24e	sp|Q97ZY6|RS24_1	KQKKGGSKGGQGAKG	106	121	15	0.591703	1	0	0	0	0	6	0	0	5	0	0	0	0	2	0	1	0	0	0	0
Archaea	Crenarchaeota	Thermoprotei	Thermosphaera aggregans	633148	UP000002376	D5U104	Uncharacterized protein	tr|D5U104|D5U104_2	TTTSTTIETTLETTTPTQPKPTTTSTLTTT	451	481	30	0.61604	0	0	0	2	0	0	0	1	1	2	0	0	3	1	0	2	18	0	0	0
Archaea	Euryarchaeota	Archaeoglobi	Ferroglobus placidus	589924	UP000002613	D3RYB0	Uncharacterized protein	tr|D3RYB0|D3RYB0_1	EELEELEKEFEEEEEDFEFEEEEWDLTELL	181	211	30	0.595591	0	0	2	17	3	0	0	0	1	5	0	0	0	0	0	0	1	0	1	0
Archaea	Thaumarchaeota	Nitrososphaeria	Nitrososphaera gargensis	1237085	UP000008037	K0IJU8	Putative signal peptidase	tr|K0IJU8|K0IJU8_1	GGTGNNNNNNPGQPPTT	181	198	17	0.64575	0	0	0	0	0	4	0	0	0	0	0	6	3	1	0	0	3	0	0	0
Archaea	Crenarchaeota	Thermoprotei	Pyrolobus fumarii	694429	UP000001037	G0EH20	Uncharacterized protein	tr|G0EH20|G0EH20_1	TETTTTTTTTTTVSTTTTTTTTTTTETTSTTSTKKTTVTESETEV	436	481	45	0.449463	0	0	0	5	0	0	0	0	2	0	0	0	0	0	0	4	31	3	0	0
Archaea	Crenarchaeota	Thermoprotei	Caldivirga maquilingensis	397948	UP000001137	A8MD54	Extracellular solute-binding protein family 5	tr|A8MD54|A8MD54_1	YTPVTTTSTTTTTSTTTVTSTAVATVTSTVTTTAVSTVTSTATTTAVSTVTVTKPVVSTA	691	751	60	0.615493	6	0	0	0	0	0	0	0	1	0	0	0	2	0	0	8	30	12	0	1
Archaea	Euryarchaeota	Methanomicrobia	Arc I	1705409	UP000075398	A0A150J6E1	Uncharacterized protein	tr|A0A150J6E1|A0A150J6E1_1	MEEPEEDGDEETEIEDTEEEQDEIEDDEIE	121	151	30	0.665665	0	0	6	15	0	1	0	3	0	0	1	0	1	1	0	0	2	0	0	0
Archaea	Euryarchaeota	Methanomicrobia	Methanoculleus bourgensis	1201294	UP000009007	I7LLT1	Beta-Ig-H3/fasciclin	tr|I7LLT1|I7LLT1_2	PTPTPTPTPTVTVTPTPTVTVTPTPTVNVTPTPTVNVTPTSTPTP	481	526	45	0.544475	0	0	0	0	0	0	0	0	0	0	0	2	14	0	0	1	20	8	0	0
Archaea	Crenarchaeota	Thermoprotei	Thermoproteus tenax	768679	UP000002654	G4RPS1	30S ribosomal protein S24e	tr|G4RPS1|G4RPS1_1	AERREKRRRKKKGAAKKK	106	124	18	0.619497	3	0	0	2	0	1	0	0	7	0	0	0	0	0	5	0	0	0	0	0
Archaea	Euryarchaeota	Methanomicrobia	Methanolobus psychrophilus	1094980	UP000000459	K4MH27	Cell surface protein	tr|K4MH27|K4MH27_1	VRDDDFDDRDDDFDDRDDDFDDRDDDNDNRDDDNDNLDDNNDDRDDDNDDLDDDNDDQDDDNDD	376	440	64	0.502008	0	0	42	0	3	0	0	0	0	2	0	9	0	1	6	0	0	1	0	0
Archaea	Euryarchaeota	Halobacteria	Natronococcus occultus	694430	UP000010878	L0JZD0	Uncharacterized protein	tr|L0JZD0|L0JZD0_1	PVEEEPAEDEPVEDEPAEPEEPVDEEPVEE	451	481	30	0.597017	2	0	3	14	0	0	0	0	0	0	0	0	7	0	0	0	0	4	0	0
Archaea	Euryarchaeota	Halobacteria	Salinarchaeum sp.	1333523	UP000014072	R4W9P7	Extracellular solute-binding protein family 5	tr|R4W9P7|R4W9P7_1	CTSDGDGDDDGDGDGGDDSGTDSGGGDTDG	31	61	30	0.568181	0	1	12	0	0	11	0	0	0	0	0	0	0	0	0	3	3	0	0	0
Archaea	Lokiarchaeota	Lokiarchaeum	Lokiarchaeum sp.	1538547	UP000034722	A0A0F8XS52	Putative single-stranded DNA-binding protein	tr|A0A0F8XS52|A0A0F8XS52_1	YQSSPPPDPPPPDPPPPDPPPPDPTPDNTP	151	181	30	0.567325	0	0	5	0	0	0	0	0	0	0	0	1	18	1	0	2	2	0	0	1
Archaea	Crenarchaeota	Thermoprotei	Acidilobus saccharovorans	666510	UP000000346	D9PZB7	Uncharacterized protein	tr|D9PZB7|D9PZB7_1	STSTTVTTVTATSTTTVTSTITTTSNYTTTATETTTTTTTTTVTPPPSTVTYTTTTTVRV	736	796	60	0.624035	2	0	0	1	0	0	0	1	0	0	0	1	3	0	1	6	36	7	0	2
Archaea	Euryarchaeota	Methanobacteria	Methanosphaera stadtmanae	339860	UP000001931	Q2NE23	Sirohydrochlorin cobaltochelatase	tr|Q2NE23|Q2NE23_1	HHHHEHEHHHEHGHHHHHHHGEVEKVEFDG	106	136	30	0.611513	0	0	1	6	1	3	16	0	1	0	0	0	0	0	0	0	0	2	0	0
Archaea	Euryarchaeota	Methanobacteria	Methanosphaera stadtmanae	339860	UP000001931	Q2NFE7	N-(5'-phosphoribosyl)anthranilate isomerase	tr|Q2NFE7|Q2NFE7_1	KNIKKIKEIIKLIEE	211	226	15	0.614687	0	0	0	3	0	0	0	5	5	1	0	1	0	0	0	0	0	0	0	0
Archaea	Euryarchaeota	Thermococci	Palaeococcus pacificus	1343739	UP000027981	A0A075LUA7	Uncharacterized protein	tr|A0A075LUA7|A0A075LUA7_1	TVTPTTTTTTQTTSTTTTTTTTTTSPSETSSTTTTSTPLSTTTTTTTTVTTTTVYTSQES	421	481	60	0.533042	0	0	0	2	0	0	0	0	0	1	0	0	3	2	0	9	39	3	0	1
Archaea	Crenarchaeota	Thermoprotei	Thermogladius cellulolyticus	1184251	UP000005270	I3TCY7	Cyclomaltodextrin binding protein	tr|I3TCY7|I3TCY7_1	TTTPPATTTTTTTTTTTTTTTTTPSVPTLT	46	76	30	0.412403	1	0	0	0	0	0	0	0	0	1	0	0	4	0	0	1	22	1	0	0
Archaea	Euryarchaeota	Halobacteria	Natrinema sp.	406552	UP000006507	I7CEI8	Uncharacterized protein	tr|I7CEI8|I7CEI8_1	EDADDADDSDEDADDADDSDEDADDADDSDEDADDADDSDDDADDADDSDDDADDADDSDDDADDTDDSDDTNGN	181	256	75	0.535112	13	0	46	4	0	1	0	0	0	0	0	2	0	0	0	7	2	0	0	0
Archaea	Euryarchaeota	Halobacteria	Halostagnicola larsenii	797299	UP000019024	W0JQS6	Uncharacterized protein	tr|W0JQS6|W0JQS6_1	DDEGSSDDEGSSDDEGSSDDEGSSDDGDDG	781	811	30	0.56872	0	0	12	4	0	6	0	0	0	0	0	0	0	0	0	8	0	0	0	0
Archaea	Euryarchaeota	Methanomicrobia	Methanocella arvoryzae	351160	UP000000663	Q0W2P0	Uncharacterized protein	tr|Q0W2P0|Q0W2P0_1	TVTPTVTATPNATAQVTVTPVANVTVTPAVTATPEATPTTAPTPT	226	271	45	0.693349	8	0	0	1	0	0	0	0	0	0	0	2	8	1	0	0	17	8	0	0
Archaea	Euryarchaeota	Methanomicrobia	Methanoculleus bourgensis	1201294	UP000009007	I7LL05	Uncharacterized protein	tr|I7LL05|I7LL05_1	PTPTPTVTTPVPTTAAPTTAATAVTATETATPTTVPPATTPTATP	271	316	45	0.576049	9	0	0	1	0	0	0	0	0	0	0	0	11	0	0	0	20	4	0	0
Archaea	Euryarchaeota	Methanomicrobia	Methanoplanus limicola	937775	UP000005741	H1Z3Q1	Putative uncharacterized protein	tr|H1Z3Q1|H1Z3Q1_1	QGGSGGGFGAGGGFGGGGAGGR	586	608	22	0.48581	2	0	0	0	2	15	0	0	0	0	0	0	0	1	1	1	0	0	0	0
Archaea	Lokiarchaeota	Lokiarchaeum	Lokiarchaeum sp.	1538547	UP000034722	A0A0F8YAG3	Uncharacterized protein	tr|A0A0F8YAG3|A0A0F8YAG3_1	VTAAASAAPGGPPAPPPGPGGPAGAPPPPPGGPAGAPPPPPGGPR	76	121	45	0.598192	10	0	0	0	0	11	0	0	0	0	0	0	20	0	1	1	1	1	0	0
Archaea	Thaumarchaeota	Nitrososphaeria	Nitrososphaera gargensis	1237085	UP000008037	K0IF05	Uncharacterized protein	tr|K0IF05|K0IF05_1	GGIFGGGFGGPGGRGGDC	136	154	18	0.585418	0	1	1	0	2	11	0	1	0	0	0	0	1	0	1	0	0	0	0	0
Archaea	Euryarchaeota	X	Euryarchaeota archaeon	1803821	UP000075475	A0A151EAF2	50S ribosomal protein L31e	tr|A0A151EAF2|A0A151EAF2_1	PEKKEEKKIEEKKPESKK	181	199	18	0.561068	0	0	0	6	0	0	0	1	8	0	0	0	2	0	0	1	0	0	0	0
Archaea	Euryarchaeota	Methanobacteria	Methanobrevibacter millerae	230361	UP000067738	A0A0U3E1J9	Type II restriction endonuclease	tr|A0A0U3E1J9|A0A0U3E1J9_1	IFFISLIILIILTLLF	286	302	16	0.604425	0	0	0	0	3	0	0	6	0	5	0	0	0	0	0	1	1	0	0	0
Archaea	Euryarchaeota	Halobacteria	Natronomonas moolapensis	268739	UP000011867	M1XSS8	Uncharacterized protein	tr|M1XSS8|M1XSS8_2	SGGGGGGGSSGGGGSSGGGGGGGSSGGGGSSGGGGGGSSGGGGGGSGGGGSASGVDNSRD	211	271	60	0.439902	1	0	2	0	0	39	0	0	0	0	0	1	0	0	1	15	0	1	0	0
Archaea	Crenarchaeota	Thermoprotei	Thermogladius cellulolyticus	1184251	UP000005270	I3TG52	Uncharacterized protein	tr|I3TG52|I3TG52_1	KKKKRRSGKKRRRARR	181	197	16	0.542583	1	0	0	0	0	1	0	0	6	0	0	0	0	0	7	1	0	0	0	0
Archaea	Crenarchaeota	Thermoprotei	Aeropyrum pernix	272557	UP000002518	Q9YDE4	Uncharacterized protein	tr|Q9YDE4|Q9YDE4_1	VTKTQTETTTKTETATVTETVTQTTTVTET	346	376	30	0.57918	1	0	0	4	0	0	0	0	2	0	0	0	0	2	0	0	17	4	0	0
Archaea	Euryarchaeota	Methanopyri	Methanopyrus kandleri	190192	UP000001826	Q8TXV0	Protein implicated in ribosomal biogenesis, Nop56p homolog	tr|Q8TXV0|Q8TXV0_1	GRPPRGRRPRRRRSPRRSRRDRRRRSRRRR	391	421	30	0.461712	0	0	1	0	0	2	0	0	0	0	0	0	4	0	20	3	0	0	0	0
Archaea	Euryarchaeota	Halobacteria	Haloferax volcanii	309800	UP000008243	D4GVL6	DnaJ domain protein	tr|D4GVL6|D4GVL6_1	RSGSSGSSTGRSSSSTSSSSSSSGRSSSSSSSGRSSGRASSSSST	106	151	45	0.45524	1	0	0	0	0	6	0	0	0	0	0	0	0	0	5	30	3	0	0	0
Archaea	Euryarchaeota	Halobacteria	Haloquadratum walsbyi	362976	UP000001975	Q18DZ3	Probable cell surface glycoprotein	tr|Q18DZ3|Q18DZ3_1	SPTATPTATPTATATPTATSTPTATATATITSTPVSTSTPTQTPTPTPSPTPSPTPTPTQTPTPTPLPTPSPTPTPTQTPTPTLTPTSTPTPSPTPSPTSTPTPSPTPSPTSTPTPSPTPSPTPTPTPPATATPTPTPTPSPTPAPTNTPPPTSAPTPTATPTPTPTPTPTPTATPTPTPTPTPTPTATPTPTPTPTPSPTPTATPTPTPTPTPSPTPTATPTAT	211	436	225	0.57659	18	0	0	0	0	0	0	1	0	2	0	1	84	3	0	21	94	1	0	0
Archaea	Euryarchaeota	Methanomicrobia	Methanolinea sp.	1735327	UP000050878	A0A0Q1A6S2	Uncharacterized protein	tr|A0A0Q1A6S2|A0A0Q1A6S2_1	MSGVGVGSVVGIVVGVVVCGEVVGTVVTGVVVGTLVVGMVVGPVV	1	46	45	0.683788	0	1	0	1	0	11	0	1	0	1	2	0	1	0	0	2	3	22	0	0
Archaea	Euryarchaeota	Methanomicrobia	Methanocella arvoryzae	351160	UP000000663	Q0W6H9	Uncharacterized protein	tr|Q0W6H9|Q0W6H9_2	VPLGCAAPAAPACPPAAAAPAPGPAPAAAN	166	196	30	0.615851	14	2	0	0	0	2	0	0	0	1	0	1	9	0	0	0	0	1	0	0
Archaea	Crenarchaeota	Thermoprotei	Pyrodictium delaneyi	1273541	UP000058613	A0A0P0N260	Uncharacterized protein	tr|A0A0P0N260|A0A0P0N260_2	TTTTQTTTTQITETVTETETSPTETTTTTTTHIETETTAATTATM	226	271	45	0.632074	3	0	0	6	0	0	1	2	0	0	1	0	1	2	0	1	27	1	0	0
Archaea	Euryarchaeota	Halobacteria	Halorhabdus tiamatea	1033806	UP000015381	F7PPM6	30S ribosomal protein S4e	tr|F7PPM6|F7PPM6_1	ADEADEATADADAADEETAEEADAADEDGD	241	271	30	0.591746	11	0	9	7	0	1	0	0	0	0	0	0	0	0	0	0	2	0	0	0
Archaea	Euryarchaeota	Halobacteria	Natrialba magadii	547559	UP000001879	D3SW03	Thermosome subunit 1	tr|D3SW03|D3SW03_1	GGMGGMGGMGGGMGGMM	541	558	17	0.281965	0	0	0	0	0	11	0	0	0	0	6	0	0	0	0	0	0	0	0	0
Archaea	X	X	halophilic archaeon	756883	UP000010096	G2MHK3	Signal recognition particle receptor FtsY	tr|G2MHK3|G2MHK3_1	VEEEVEEKEADAADEAAADAEAAEADASED	16	46	30	0.62538	11	0	5	10	0	0	0	0	1	0	0	0	0	0	0	1	0	2	0	0
Archaea	Euryarchaeota	Halobacteria	Natronococcus occultus	694430	UP000010878	L0JVH9	Uncharacterized protein	tr|L0JVH9|L0JVH9_2	SSSDSDSERELSDSEESDSDSSSDSSSDSE	91	121	30	0.521239	0	0	7	5	0	0	0	0	0	1	0	0	0	0	1	16	0	0	0	0
Archaea	Euryarchaeota	Halobacteria	Haloarcula marismortui	272569	UP000001169	Q5V7F4	Cell surface glycoprotein	sp|Q5V7F4|CSG_1	DTETPEPDTETPEPDTETPEPDTETPEPDT	811	841	30	0.592706	0	0	5	8	0	0	0	0	0	0	0	0	8	0	0	0	9	0	0	0
Archaea	Euryarchaeota	Archaeoglobi	Geoglobus ahangari	113653	UP000034723	A0A0F7IG78	50S ribosomal protein L12	tr|A0A0F7IG78|A0A0F7IG78_1	PAVAAPAAAAAPAEAGAAEEKAEEAKEEEE	61	91	30	0.588208	14	0	0	9	0	1	0	0	2	0	0	0	3	0	0	0	0	1	0	0
Archaea	Korarchaeota	Korarchaeum	Korarchaeum cryptofilum	374847	UP000001686	B1L697	Uncharacterized protein	tr|B1L697|B1L697_1	EDFWEEGEEETSWEEEEEF	61	80	19	0.612467	0	0	1	11	2	1	0	0	0	0	0	0	0	0	0	1	1	0	2	0
Archaea	Thaumarchaeota	Nitrosopumilales	Nitrosopumilus maritimus	436308	UP000000792	A9A1G7	Protease inhibitor Kazal-type	tr|A9A1G7|A9A1G7_1	CVIAEPEPEPIPEPEPEPEPIPEPEPEPEPIPEPEPEPEPIPEPEPEPEPIPEPEPEPET	76	136	60	0.534227	1	1	0	23	0	0	0	6	0	0	0	0	27	0	0	0	1	1	0	0
Archaea	Euryarchaeota	Halobacteria	Halovivax ruber	797302	UP000010846	L0I611	Uncharacterized protein	tr|L0I611|L0I611_1	AANATLNTTITITATT	136	152	16	0.608617	4	0	0	0	0	0	0	2	0	1	0	2	0	0	0	0	7	0	0	0
Archaea	X	X	halophilic archaeon	756883	UP000010096	G2MI91	Alpha/beta hydrolase fold containing protein	tr|G2MI91|G2MI91_1	ATAAEDADAAEEEADEANEKTEA	331	354	23	0.642715	9	0	3	7	0	0	0	0	1	0	0	1	0	0	0	0	2	0	0	0
Archaea	X	X	halophilic archaeon	756883	UP000010096	G2MJB5	Uncharacterized protein	tr|G2MJB5|G2MJB5_1	DPEPRTTEPEPTTTEPEPEPEPEPTTTEPEPEPEPEPTQEQTSTT	256	301	45	0.638905	0	0	1	14	0	0	0	0	0	0	0	0	14	2	1	1	12	0	0	0
Archaea	Crenarchaeota	Thermoprotei	Metallosphaera sedula	399549	UP000000242	A4YHC0	Uncharacterized protein	tr|A4YHC0|A4YHC0_1	DEGEIIELDLGDLDEEE	91	108	17	0.659118	0	0	4	6	0	2	0	2	0	3	0	0	0	0	0	0	0	0	0	0
Archaea	Euryarchaeota	Methanomicrobia	Methanoregula formicica	593750	UP000010824	L0HB99	Putative membrane protein (DUF2207)	tr|L0HB99|L0HB99_1	GGFGGGGFGGGGGFGGGGAGGR	586	608	22	0.326559	1	0	0	0	3	17	0	0	0	0	0	0	0	0	1	0	0	0	0	0
Archaea	Euryarchaeota	Methanomicrobia	Methanoculleus bourgensis	1201294	UP000009007	I7LLT1	Beta-Ig-H3/fasciclin	tr|I7LLT1|I7LLT1_1	VTPTPTPTVNVTPTPTVNVTPTPTVNVTPT	286	316	30	0.559723	0	0	0	0	0	0	0	0	0	0	0	3	8	0	0	0	12	7	0	0
Archaea	Euryarchaeota	Methanomicrobia	Methanosphaerula palustris	521011	UP000002457	B8GK45	Carbohydrate binding family 6	tr|B8GK45|B8GK45_1	VSPTVTTTTTAPTTTTTVTPTVTLTTATTT	2896	2926	30	0.519189	2	0	0	0	0	0	0	0	0	1	0	0	3	0	0	1	19	4	0	0
Archaea	Euryarchaeota	Methanobacteria	Methanosphaera stadtmanae	339860	UP000001931	Q2NEF6	Hypothetical membrane-spanning protein	tr|Q2NEF6|Q2NEF6_1	KNTKKATNSSSKTTSKSSTSSSNTTT	166	192	26	0.617315	1	0	0	0	0	0	0	0	5	0	0	3	0	0	0	9	8	0	0	0
Archaea	Thaumarchaeota	Cenarchaeales	Cenarchaeum symbiosum	414004	UP000000758	A0RUG9	Uncharacterized protein	tr|A0RUG9|A0RUG9_1	KRRKTTKKTAAKRKVRR	106	123	17	0.630615	2	0	0	0	0	0	0	0	6	0	0	0	0	0	5	0	3	1	0	0
Archaea	Euryarchaeota	Methanomicrobia	Methanohalobium evestigatum	644295	UP000000391	D7EAT7	Peptidyl-prolyl cis-trans isomerase	tr|D7EAT7|D7EAT7_1	EESESEETMEETESSGE	226	243	17	0.548185	0	0	0	9	0	1	0	0	0	0	1	0	0	0	0	4	2	0	0	0
Archaea	Euryarchaeota	Methanomicrobia	Methanosphaerula palustris	521011	UP000002457	B8GIC1	Carbohydrate binding family 6	tr|B8GIC1|B8GIC1_1	VTTVPTTIVTTKPTTTTTTVPTTAPTTVVT	601	631	30	0.543962	1	0	0	0	0	0	0	1	1	0	0	0	4	0	0	0	17	6	0	0
Archaea	Thaumarchaeota	Cenarchaeales	Cenarchaeum symbiosum	414004	UP000000758	A0RVW6	Uncharacterized protein	tr|A0RVW6|A0RVW6_1	PVMDPEPVMDPEPAEPEPEPVEAEPEPAEPEPEPVEAEPEQQEPE	691	736	45	0.68588	4	0	2	16	0	0	0	0	0	0	2	0	15	2	0	0	0	4	0	0
Archaea	Euryarchaeota	Thermoplasmata	Ferroplasma sp.	261388	UP000018013	T0MD83	Uncharacterized protein	tr|T0MD83|T0MD83_1	YNVTVLNTNTTNTTNTTNNTNNTNNTNNTN	136	166	30	0.49052	0	0	0	0	0	0	0	0	0	1	0	14	0	0	0	0	12	2	0	1
Archaea	Euryarchaeota	X	Euryarchaeota archaeon	1803821	UP000075475	A0A151ECW9	Uncharacterized protein	tr|A0A151ECW9|A0A151ECW9_1	PKKRTAKKRTTKKRTTKKKK	106	126	20	0.554719	1	0	0	0	0	0	0	0	10	0	0	0	1	0	3	0	5	0	0	0
Archaea	Euryarchaeota	Halobacteria	Salinarchaeum sp.	1333523	UP000014072	R4VTN8	Uncharacterized protein	tr|R4VTN8|R4VTN8_1	DDDGENETEDDEEEAEAEEEDEAEDEEAGD	166	196	30	0.601094	4	0	8	14	0	2	0	0	0	0	0	1	0	0	0	0	1	0	0	0
Archaea	Crenarchaeota	Thermoprotei	Staphylothermus marinus	399550	UP000000254	A3DN92	Uncharacterized protein	tr|A3DN92|A3DN92_1	KASKTKSTKTKKKSVK	76	92	16	0.573655	1	0	0	0	0	0	0	0	8	0	0	0	0	0	0	3	3	1	0	0
Archaea	Euryarchaeota	Methanomicrobia	Methanoculleus bourgensis	1201294	UP000009007	I7JAC5	Uncharacterized protein	tr|I7JAC5|I7JAC5_1	ATTTTTTTTTTTTPVATTPAATPLAPLLPV	346	376	30	0.588305	5	0	0	0	0	0	0	0	0	3	0	0	5	0	0	0	15	2	0	0
Archaea	Euryarchaeota	Halobacteria	Halalkalicoccus jeotgali	795797	UP000000390	D8J772	Uncharacterized protein	tr|D8J772|D8J772_1	GGNGDNGGNGDNGGNGDDGHDDNNGDNGHD	31	61	30	0.543732	0	0	8	0	0	12	2	0	0	0	0	8	0	0	0	0	0	0	0	0
Archaea	Euryarchaeota	Halobacteria	Natrialba magadii	547559	UP000001879	D3SZA6	Ser-Asp rich fibrinogen-binding, bone sialoprotein-binding protein	tr|D3SZA6|D3SZA6_1	DSDTDSDSDSDSDSDSDSSSSSDSNSSSDSGS	166	198	32	0.44108	0	0	11	0	0	1	0	0	0	0	0	1	0	0	0	18	1	0	0	0
Archaea	Euryarchaeota	Halobacteria	Haloprofundus marisrubri	1514971	UP000054387	A0A0W1R7S2	Uncharacterized protein	tr|A0A0W1R7S2|A0A0W1R7S2_1	SHGGESGHHHGGDSHHGGGDGGHHGDDGHD	286	316	30	0.594969	0	0	5	1	0	12	9	0	0	0	0	0	0	0	0	3	0	0	0	0
Archaea	Crenarchaeota	Thermoprotei	Metallosphaera sedula	399549	UP000000242	A4YI90	Protoheme IX farnesyltransferase	sp|A4YI90|COXX_1	YLAILLILIILTRLI	271	286	15	0.631841	1	0	0	0	0	0	0	5	0	6	0	0	0	0	1	0	1	0	0	1
Archaea	Euryarchaeota	Methanobacteria	Methanobrevibacter millerae	230361	UP000067738	A0A0U2TQH5	Uncharacterized protein	tr|A0A0U2TQH5|A0A0U2TQH5_1	STGDSGSSSSSSSSSSSSSSSSSSSSSYSGGSSSGGGSSSSGGGSSSGGGSSSGGGSSSG	61	121	60	0.361484	0	0	1	0	0	17	0	0	0	0	0	0	0	0	0	40	1	0	0	1
Archaea	Euryarchaeota	Hadesarchaea	Hadesarchaea archaeon	1776334	UP000074294	A0A147K088	Peptide ABC transporter substrate-binding protein	tr|A0A147K088|A0A147K088_1	GQPTPTTTTTPTTTSPTTTSPTTTTQPVKN	31	61	30	0.639156	0	0	0	0	0	1	0	0	1	0	0	1	6	2	0	2	16	1	0	0
Archaea	Euryarchaeota	Halobacteria	Salinarchaeum sp.	1333523	UP000014072	R4WAB3	Twin-arginine translocation protein, TatA/E family subunit	tr|R4WAB3|R4WAB3_1	TTETESSGTSTEESGSSE	76	94	18	0.574124	0	0	0	5	0	2	0	0	0	0	0	0	0	0	0	6	5	0	0	0
Archaea	Euryarchaeota	Methanomicrobia	Methanolobus psychrophilus	1094980	UP000000459	K4MC06	50S ribosomal protein L12	tr|K4MC06|K4MC06_1	APAAAAAPAAAAAAAPAAATKSEEEDKEEA	61	91	30	0.595591	17	0	1	5	0	0	0	0	2	0	0	0	3	0	0	1	1	0	0	0
Archaea	Euryarchaeota	Halobacteria	Natronomonas moolapensis	268739	UP000011867	M1XLH2	Chaperone protein DnaK	tr|M1XLH2|M1XLH2_1	AEGAGAGGMGGAGGMGGAGGMGGMGGAGAG	586	616	30	0.446494	7	0	0	1	0	18	0	0	0	0	4	0	0	0	0	0	0	0	0	0
Archaea	Crenarchaeota	Thermoprotei	Sulfolobus solfataricus	273057	UP000001974	Q97ZK3	Uncharacterized protein	tr|Q97ZK3|Q97ZK3_1	RSKKRAKKSSSKSKSKSKSSGKS	151	174	23	0.527369	1	0	0	0	0	1	0	0	9	0	0	0	0	0	2	10	0	0	0	0
Archaea	Euryarchaeota	Methanomicrobia	Methanosarcina acetivorans	188937	UP000002487	Q8TRP9	Uncharacterized protein	tr|Q8TRP9|Q8TRP9_1	NSNSDNSSGEGSSSDGSSSGSSHSSSGGGG	661	691	30	0.580471	0	0	2	1	0	8	1	0	0	0	0	3	0	0	0	15	0	0	0	0
Archaea	Thaumarchaeota	Cenarchaeales	Cenarchaeum symbiosum	414004	UP000000758	A0RXP7	Uncharacterized protein	tr|A0RXP7|A0RXP7_1	PVEVPQVSEPEVVEPVEAEPPQVAEPEVVEPVEAPQVVEPEVVES	2506	2551	45	0.675616	3	0	0	13	0	0	0	0	0	0	0	0	10	3	0	2	0	14	0	0
Archaea	Euryarchaeota	Halobacteria	Salinarchaeum sp.	1333523	UP000014072	R4VZB2	Cytochrome c oxidase subunit II	tr|R4VZB2|R4VZB2_1	GNASASGSASGSAGGVGA	316	334	18	0.607572	5	0	0	0	0	6	0	0	0	0	0	1	0	0	0	5	0	1	0	0
Archaea	Euryarchaeota	Halobacteria	Haloterrigena turkmenica	543526	UP000001903	D2S314	Uncharacterized protein	tr|D2S314|D2S314_1	KKKRGKGKGHKKKKKKKKKRGKGKGHKKKKKRGKGKGHKKKKKRGKGKGHKKKKKRGKGH	76	136	60	0.460445	0	0	0	0	0	14	5	0	36	0	0	0	0	0	5	0	0	0	0	0
Archaea	Euryarchaeota	Halobacteria	Halogeometricum borinquense	469382	UP000006663	E4NQ23	Uncharacterized protein	tr|E4NQ23|E4NQ23_1	DRERGRGSRSESEDDRRERRRRGRGDRRRR	31	61	30	0.60054	0	0	4	4	0	4	0	0	0	0	0	0	0	0	15	3	0	0	0	0
Archaea	Crenarchaeota	Thermoprotei	Sulfolobus solfataricus	273057	UP000001974	Q97VW6	Quinol oxidase-2, sulfocyanin (Blue copper protein), putative (SoxE-like)	tr|Q97VW6|Q97VW6_1	ISSTTSSVETTSTSFTLTSTSTTISTSSTSTSSTTTTSSSTTSST	46	91	45	0.52168	0	0	0	1	1	0	0	2	0	1	0	0	0	0	0	19	20	1	0	0
Archaea	Euryarchaeota	X	Euryarchaeota archaeon	1803821	UP000075475	A0A151EC96	30S ribosomal protein S24e	tr|A0A151EC96|A0A151EC96_1	SKEKKETAAAEIEEEKKEEVKKEEGKEEKKPEEKKEEPKKEEEKK	91	136	45	0.639976	3	0	0	19	0	1	0	1	16	0	0	0	2	0	0	1	1	1	0	0
Archaea	Euryarchaeota	Methanococci	Methanococcus maripaludis	267377	UP000000590	Q6LXZ9	Collagen triple helix repeat:Surface protein from Gram-positive cocci, anchor region	tr|Q6LXZ9|Q6LXZ9_2	SSSGGGGGGSSRSSSSSSSSIISSSDSSET	556	586	30	0.548259	0	0	1	1	0	6	0	2	0	0	0	0	0	0	1	18	1	0	0	0
Archaea	Euryarchaeota	Halobacteria	Natronomonas moolapensis	268739	UP000011867	M1XRU3	ABC-type transport system periplasmic substrate-binding protein (Probable substrate zinc)	tr|M1XRU3|M1XRU3_1	GGNDDSHDDSHDDNHDDSHDDNHDDSHDDN	136	166	30	0.606013	0	0	14	0	0	2	6	0	0	0	0	4	0	0	0	4	0	0	0	0
Archaea	Crenarchaeota	Thermoprotei	Staphylothermus marinus	399550	UP000000254	A3DLF5	Uncharacterized protein	tr|A3DLF5|A3DLF5_1	ATTTISTTATTTNTFTSLSQTTTSSSTTTTVKTTIISHTSTTTTT	61	106	45	0.670843	2	0	0	0	1	0	1	3	1	1	0	1	0	1	0	8	25	1	0	0
Archaea	Euryarchaeota	Methanobacteria	Methanobrevibacter millerae	230361	UP000067738	A0A0U3E8I2	Proteasome subunit alpha	tr|A0A0U3E8I2|A0A0U3E8I2_1	EEESEDEEIEDSEESEE	241	258	17	0.436993	0	0	2	11	0	0	0	1	0	0	0	0	0	0	0	3	0	0	0	0
Archaea	X	X	halophilic archaeon	756883	UP000010096	G2MH16	Uncharacterized protein	tr|G2MH16|G2MH16_1	DGATGAADGGLAGLAGALGGGGGGGGGVLQ	256	286	30	0.633102	6	0	2	0	0	15	0	0	0	4	0	0	0	1	0	0	1	1	0	0
Archaea	Euryarchaeota	Halobacteria	Halostagnicola larsenii	797299	UP000019024	W0JNU1	Uncharacterized protein	tr|W0JNU1|W0JNU1_1	DSGTNSDTDSDSDSDGDDGDSDSDSDDGDTDTDGPDADADGADADADADG	91	141	50	0.668224	6	0	23	0	0	7	0	0	0	0	0	1	1	0	0	8	4	0	0	0
Archaea	Crenarchaeota	Thermoprotei	Pyrodictium delaneyi	1273541	UP000058613	A0A0P0N3U6	Uncharacterized protein	tr|A0A0P0N3U6|A0A0P0N3U6_1	VQALQEQLQQQVQALQQVQQQVQQLQQALG	886	916	30	0.590442	3	0	0	1	0	1	0	0	0	5	0	0	0	16	0	0	0	4	0	0
Archaea	Euryarchaeota	Halobacteria	Haladaptatus sp.	1679489	UP000076599	A0A161XDL8	Uncharacterized protein	tr|A0A161XDL8|A0A161XDL8_1	GGSGGGSGTGTTTTKSTTTTSTDTSTGTTT	256	286	30	0.531757	0	0	1	0	0	8	0	0	1	0	0	0	0	0	0	5	15	0	0	0
Archaea	Euryarchaeota	Halobacteria	Natronococcus occultus	694430	UP000010878	L0K320	Uncharacterized protein	tr|L0K320|L0K320_1	DEEPADDEDADEEPEDEEEDETDDTDEDEA	91	121	30	0.575755	3	0	11	12	0	0	0	0	0	0	0	0	2	0	0	0	2	0	0	0
Archaea	Euryarchaeota	Thermococci	Palaeococcus pacificus	1343739	UP000027981	A0A075LRC6	50S ribosomal protein L12	tr|A0A075LRC6|A0A075LRC6_1	VAVAAAPAAAPAAAEEAPAAEEEEEEEEEE	61	91	30	0.494959	13	0	0	12	0	0	0	0	0	0	0	0	3	0	0	0	0	2	0	0
Archaea	Euryarchaeota	Halobacteria	Halorhabdus tiamatea	1033806	UP000015381	F7PKT0	30S ribosomal protein S3	tr|F7PKT0|F7PKT0_1	AAEAADADAADAADDAAEDAPDEEVVEEAA	226	256	30	0.569373	14	0	7	6	0	0	0	0	0	0	0	0	1	0	0	0	0	2	0	0
Archaea	Euryarchaeota	Methanomicrobia	Methanocella arvoryzae	351160	UP000000663	Q0W5L5	3-isopropylmalate dehydratase small subunit	tr|Q0W5L5|Q0W5L5_1	PAKKAAAAAGKKKPAGKKGAQ	166	187	21	0.599656	8	0	0	0	0	3	0	0	7	0	0	0	2	1	0	0	0	0	0	0
Archaea	Euryarchaeota	X	Euryarchaeota archaeon	1803821	UP000075475	A0A151EFL1	Uncharacterized protein	tr|A0A151EFL1|A0A151EFL1_1	EEDSNKDKEEVKEEVEE	646	663	17	0.650437	0	0	2	8	0	0	0	0	3	0	0	1	0	0	0	1	0	2	0	0
Archaea	Euryarchaeota	Halobacteria	Halalkalicoccus jeotgali	795797	UP000000390	D8J931	Chromosome segregation ATPase-like protein	tr|D8J931|D8J931_1	DDQNQDDNNNDDQNQDDNNNDDRNNDDNNNDDRNNDDNNQGGSDD	766	811	45	0.581846	0	0	18	0	0	2	0	0	0	0	0	17	0	5	2	1	0	0	0	0
Archaea	Thaumarchaeota	Nitrosopumilales	Nitrosopumilus maritimus	436308	UP000000792	A9A5P5	Uncharacterized protein	tr|A9A5P5|A9A5P5_1	MMNMMKGGMMMGNMMGSNMMMGNNMMNNNMMGGSMMGKGMMMNNM	241	286	45	0.557088	0	0	0	0	0	9	0	0	2	0	22	10	0	0	0	2	0	0	0	0
Archaea	Euryarchaeota	Halobacteria	Natrinema sp.	406552	UP000006507	I7CJK7	Thermosome	tr|I7CJK7|I7CJK7_1	APGGMGGMGGGMGGMM	541	557	16	0.44893	1	0	0	0	0	9	0	0	0	0	5	0	1	0	0	0	0	0	0	0
Archaea	Euryarchaeota	Halobacteria	Natronococcus occultus	694430	UP000010878	L0JZR6	Uncharacterized protein	tr|L0JZR6|L0JZR6_1	AEEDDDAVDDEDDDAMDDDDDEMMDDDDDE	31	61	30	0.512038	3	0	18	5	0	0	0	0	0	0	3	0	0	0	0	0	0	1	0	0
Archaea	Euryarchaeota	Methanomicrobia	Methanofollis liminatans	28892	UP000005095	J0RY44	Uncharacterized protein	tr|J0RY44|J0RY44_1	VPIVAFAPPSAGGGGGGFGGGGFGGGGGFGGGGVGGR	571	608	37	0.636609	3	0	0	0	4	21	0	1	0	0	0	0	3	0	1	1	0	3	0	0
Archaea	Euryarchaeota	Methanomicrobia	Methanolinea sp.	1735327	UP000050878	A0A0Q1A826	RNA helicase	tr|A0A0Q1A826|A0A0Q1A826_1	PSGRRRRDNPSRDRR	451	466	15	0.6613	0	0	2	0	0	1	0	0	0	0	0	1	2	0	7	2	0	0	0	0
Archaea	X	X	halophilic archaeon	756883	UP000010096	G2MME7	Chlorite dismutase	tr|G2MME7|G2MME7_1	HHGSGDHGGGGHGGDGHHDGEDGHHGDDES	271	301	30	0.608857	0	0	6	2	0	12	8	0	0	0	0	0	0	0	0	2	0	0	0	0
Archaea	Euryarchaeota	X	Euryarchaeota archaeon	1803821	UP000075475	A0A151EBN9	Uncharacterized protein	tr|A0A151EBN9|A0A151EBN9_1	EEEPEEVTEEPEQQPEEEEVIVVEDEEPVV	241	271	30	0.633102	0	0	1	15	0	0	0	1	0	0	0	0	4	2	0	0	1	6	0	0
Archaea	Euryarchaeota	DHVE2 group	Aciduliprofundum boonei	439481	UP000001400	B5IAH5	50S ribosomal protein L12	tr|B5IAH5|B5IAH5_1	PVAAAPAAAAPSEEKEEKKEEEKKEEEEEE	61	91	30	0.633016	7	0	0	13	0	0	0	0	5	0	0	0	3	0	0	1	0	1	0	0
Archaea	Euryarchaeota	Archaeoglobi	Archaeoglobus fulgidus	224325	UP000002199	O29316	Uncharacterized protein AF 0946	sp|O29316|Y946_1	KTIELLETAPTTTTVVTTTTAVTTTTVATTTTAVETTTTEAVTTT	961	1006	45	0.628267	5	0	0	4	0	0	0	1	1	2	0	0	1	0	0	0	25	6	0	0
Archaea	Crenarchaeota	Thermoprotei	Pyrolobus fumarii	694429	UP000001037	G0EC57	Uncharacterized protein	tr|G0EC57|G0EC57_1	VGVAREEEEVEEEVEEVEEEAEEE	121	145	24	0.47445	2	0	0	15	0	1	0	0	0	0	0	0	0	0	1	0	0	5	0	0
Archaea	Euryarchaeota	Halobacteria	Halopiger xanaduensis	797210	UP000006794	F8DDZ6	Uncharacterized protein	tr|F8DDZ6|F8DDZ6_1	SCAGAGAAGGGGGAC	196	211	15	0.508585	5	2	0	0	0	7	0	0	0	0	0	0	0	0	0	1	0	0	0	0
Archaea	Euryarchaeota	Halobacteria	Haloprofundus marisrubri	1514971	UP000054387	A0A0W1RA90	Uncharacterized protein	tr|A0A0W1RA90|A0A0W1RA90_1	PPPPPPPLFPFELEFELEFELEFELLFELL	61	91	30	0.599019	0	0	0	8	6	0	0	0	0	8	0	0	8	0	0	0	0	0	0	0
Archaea	Euryarchaeota	Halobacteria	Haloprofundus marisrubri	1514971	UP000054387	A0A0W1R7R4	Uncharacterized protein	tr|A0A0W1R7R4|A0A0W1R7R4_1	LVLVVVAVLLLAAALHE	211	228	17	0.608567	4	0	0	1	0	0	1	0	0	6	0	0	0	0	0	0	0	5	0	0
Archaea	Euryarchaeota	Halobacteria	Halalkalicoccus jeotgali	795797	UP000000390	D8J4D5	Uncharacterized protein	tr|D8J4D5|D8J4D5_1	TGTRDDDDGLLDDDDDTRR	106	125	19	0.612699	0	0	9	0	0	2	0	0	0	2	0	0	0	0	3	0	3	0	0	0
Archaea	Thaumarchaeota	Nitrosopumilales	Nitrosopumilus maritimus	436308	UP000000792	A9A489	Collagen triple helix repeat	tr|A9A489|A9A489_1	QGPTGDKGPQGPPGPTGPPGDKGPDGPQGP	151	181	30	0.674893	0	0	3	0	0	10	0	0	2	0	0	0	10	3	0	0	2	0	0	0
Archaea	Euryarchaeota	Archaeoglobi	Geoglobus ahangari	113653	UP000034723	A0A0F7IHS0	Transcription initiation factor IIB	tr|A0A0F7IHS0|A0A0F7IHS0_1	MVEVEKVREREVERREVEKEVERKEIEREE	1	31	30	0.63544	0	0	0	13	0	0	0	1	3	0	1	0	0	0	6	0	0	6	0	0
Archaea	Euryarchaeota	Methanomicrobia	Methanocella arvoryzae	351160	UP000000663	Q0W6A7	Uncharacterized protein	tr|Q0W6A7|Q0W6A7_1	FGVPFGLGFGGFGLGFPFGFC	76	97	21	0.639147	0	1	0	0	7	8	0	0	0	2	0	0	2	0	0	0	0	1	0	0
Archaea	Crenarchaeota	Thermoprotei	Pyrodictium delaneyi	1273541	UP000058613	A0A0P0N1L8	Uncharacterized protein	tr|A0A0P0N1L8|A0A0P0N1L8_1	ETKTITTTTTVTTTIGNTTTTTVVNTTTTT	151	181	30	0.521918	0	0	0	1	0	1	0	2	1	0	0	2	0	0	0	0	20	3	0	0
Archaea	Euryarchaeota	Halobacteria	Haladaptatus sp.	1679489	UP000076599	A0A166TSN7	Uncharacterized protein	tr|A0A166TSN7|A0A166TSN7_1	LFLGHGHGHGHGHQG	61	76	15	0.591703	0	0	0	0	1	6	5	0	0	2	0	0	0	1	0	0	0	0	0	0
Archaea	Euryarchaeota	Halobacteria	Natrialba magadii	547559	UP000001879	D3SUB3	Uncharacterized protein	tr|D3SUB3|D3SUB3_1	TSSSSNSSAESATESETNE	151	170	19	0.633046	2	0	0	4	0	0	0	0	0	0	0	2	0	0	0	8	3	0	0	0
Archaea	Crenarchaeota	Thermoprotei	Pyrodictium delaneyi	1273541	UP000058613	A0A0P0N260	Uncharacterized protein	tr|A0A0P0N260|A0A0P0N260_1	IVAAPAPAPAVTTTTTTTTQTETTPTTTTTATVTATATTTPTETT	166	211	45	0.593179	8	0	0	2	0	0	0	1	0	0	0	0	5	1	0	0	25	3	0	0
Archaea	Euryarchaeota	Methanomicrobia	Methanoplanus limicola	937775	UP000005741	H1YXN7	Putative uncharacterized protein	tr|H1YXN7|H1YXN7_1	EEAKKEKEREEWAREEEKKKAEEEKKRKEI	106	136	30	0.612715	3	0	0	13	0	0	0	1	9	0	0	0	0	0	3	0	0	0	1	0
Archaea	Euryarchaeota	Halobacteria	Halalkalicoccus jeotgali	795797	UP000000390	D8J6M7	Uncharacterized protein	tr|D8J6M7|D8J6M7_2	DKKDDHHDDKDKDKKDDDHHDDKDKDKKDDDHHHDHDDKDRKKDDDHHDHDKEK	301	355	54	0.512283	0	0	26	1	0	0	11	0	15	0	0	0	0	0	1	0	0	0	0	0
Archaea	Euryarchaeota	Methanomicrobia	Methanosalsum zhilinae	679901	UP000006622	F7XP57	Thermosome	tr|F7XP57|F7XP57_1	KAPEPPEGAGGMGGMGGMGGMGGMPPMM	526	554	28	0.658945	2	0	0	2	0	11	0	0	1	0	7	0	5	0	0	0	0	0	0	0
Archaea	Euryarchaeota	Methanomicrobia	Arc I	1705409	UP000075398	A0A150J9H8	Uncharacterized protein	tr|A0A150J9H8|A0A150J9H8_1	GGGGGSSGGGIGVDVL	406	422	16	0.592101	0	0	1	0	0	9	0	1	0	1	0	0	0	0	0	2	0	2	0	0
Archaea	Thaumarchaeota	unclassified	Thaumarchaeota archaeon	1640512	UP000051388	A0A0T5ZEI0	Peptidase S8 and S53 subtilisin kexin sedolisin	tr|A0A0T5ZEI0|A0A0T5ZEI0_1	ALAVADDEKDDEKDDEKDDEKDDEKDDEKD	31	61	30	0.63544	3	0	13	6	0	0	0	0	6	1	0	0	0	0	0	0	0	1	0	0
Archaea	Euryarchaeota	Halobacteria	Halostagnicola larsenii	797299	UP000019024	W0JSC9	Thermosome subunit	tr|W0JSC9|W0JSC9_1	AGGMGGMGGGMGGMM	541	556	15	0.370556	1	0	0	0	0	9	0	0	0	0	5	0	0	0	0	0	0	0	0	0
Archaea	Euryarchaeota	Halobacteria	Haloferax volcanii	309800	UP000008243	D4GPR7	Uncharacterized protein	tr|D4GPR7|D4GPR7_1	TARAGTGGGVGGGGGGSGGGGSGGGGGGGG	151	181	30	0.432472	2	0	0	0	0	22	0	0	0	0	0	0	0	0	1	2	2	1	0	0
Archaea	Euryarchaeota	Methanomicrobia	Methanocella arvoryzae	351160	UP000000663	Q0W3D7	Uncharacterized protein	tr|Q0W3D7|Q0W3D7_2	TATPTPTPTPTSTPKPTAAPTPTPKPTATP	646	676	30	0.563261	4	0	0	0	0	0	0	0	2	0	0	0	11	0	0	1	12	0	0	0
Archaea	Euryarchaeota	Halobacteria	Haloterrigena turkmenica	543526	UP000001903	D2RV56	Transcriptional regulator, MarR family	tr|D2RV56|D2RV56_1	VTAAGAAAGSASGAGGAAGAGASAGAAAGSAGGAGSAAGGTAAGG	226	271	45	0.517003	21	0	0	0	0	16	0	0	0	0	0	0	0	0	0	5	2	1	0	0
Archaea	Euryarchaeota	Halobacteria	Haloprofundus marisrubri	1514971	UP000054387	A0A0W1RAK9	Transcriptional regulator	tr|A0A0W1RAK9|A0A0W1RAK9_1	STKYSTSSSGKSDSSSSTTSSSSSSSSSGG	46	76	30	0.519189	0	0	1	0	0	3	0	0	2	0	0	0	0	0	0	19	4	0	0	1
Archaea	Euryarchaeota	DHVE2 group	Aciduliprofundum boonei	439481	UP000001400	B5IFE8	Putative uncharacterized protein	tr|B5IFE8|B5IFE8_1	ILAIIIIAVFIIIIRF	361	377	16	0.592101	2	0	0	0	2	0	0	9	0	1	0	0	0	0	1	0	0	1	0	0
Archaea	Euryarchaeota	Halobacteria	Natrialba magadii	547559	UP000001879	D3SVG7	PKD domain-containing protein	tr|D3SVG7|D3SVG7_1	DDPDDGDDEDNGDDADEGDDADEGDDADNG	136	166	30	0.602936	3	0	16	3	0	5	0	0	0	0	0	2	1	0	0	0	0	0	0	0
Archaea	Euryarchaeota	Halobacteria	Haladaptatus sp.	1679489	UP000076599	A0A166SJH6	Cytochrome C oxidase subunit II	tr|A0A166SJH6|A0A166SJH6_1	SSGNGGNNSSSSGGNNSTAGGNNSSSGNST	241	271	30	0.593561	1	0	0	0	0	8	0	0	0	0	0	8	0	0	0	11	2	0	0	0
Archaea	Euryarchaeota	Thermoplasmata	Thermoplasmatales archaeon	1803814	UP000075539	A0A151F6J3	Uncharacterized protein	tr|A0A151F6J3|A0A151F6J3_1	AKEKKLELLKKLLKE	421	436	15	0.536417	1	0	0	3	0	0	0	0	6	5	0	0	0	0	0	0	0	0	0	0
Archaea	Euryarchaeota	X	Euryarchaeota archaeon	1803821	UP000075475	A0A151E9B6	Uncharacterized protein	tr|A0A151E9B6|A0A151E9B6_1	LAEEEAEKEEEELEPTPEAEEEEEEFYEII	46	76	30	0.671949	3	0	0	17	1	0	0	2	1	2	0	0	2	0	0	0	1	0	0	1
Archaea	Thaumarchaeota	Nitrosopumilales	Nitrosopumilus maritimus	436308	UP000000792	A9A5S3	DEAD/DEAH box helicase domain protein	tr|A9A5S3|A9A5S3_1	SRSNYSRGGRSGGYGRSGGRRDSRDDRGGG	391	421	30	0.679553	0	0	3	0	0	10	0	0	0	0	0	1	0	0	8	6	0	0	0	2
Archaea	Euryarchaeota	Halobacteria	Halogeometricum borinquense	469382	UP000006663	E4NLE4	PKD domain protein	tr|E4NLE4|E4NLE4_1	DSDDDSDDSSDDSGDSDDSDSGDSDDDAGD	241	271	30	0.445882	1	0	17	0	0	3	0	0	0	0	0	0	0	0	0	9	0	0	0	0
Archaea	Euryarchaeota	Methanopyri	Methanopyrus kandleri	190192	UP000001826	Q8TVT4	Uncharacterized protein specific for M.kandleri, MK-14 family	tr|Q8TVT4|Q8TVT4_1	GGDWGDGGNGGDGGNGGC	391	409	18	0.505898	0	1	3	0	0	11	0	0	0	0	0	2	0	0	0	0	0	0	1	0
Archaea	Euryarchaeota	Halobacteria	Haloferax volcanii	309800	UP000008243	O30561	Thermosome subunit 1	sp|O30561|THS1_1	GGMGGGMGGMGGMGGMGGAM	541	561	20	0.343521	1	0	0	0	0	13	0	0	0	0	6	0	0	0	0	0	0	0	0	0
Archaea	Euryarchaeota	Halobacteria	Natrialba magadii	547559	UP000001879	D3ST23	TRAM domain protein	tr|D3ST23|D3ST23_1	DTADADADADAAADESDSDDADADAETDDE	121	151	30	0.57323	10	0	13	3	0	0	0	0	0	0	0	0	0	0	0	2	2	0	0	0
Archaea	Euryarchaeota	Halobacteria	Halorubrum lacusprofundi	416348	UP000000740	B9LTG4	Flagella accessory C family protein	tr|B9LTG4|B9LTG4_1	GGGDDPFGGGGMGGGGGGMGGGGGGGMGGG	46	76	30	0.365349	0	0	2	0	1	23	0	0	0	0	3	0	1	0	0	0	0	0	0	0
Archaea	Euryarchaeota	Methanomicrobia	Methanosarcina acetivorans	188937	UP000002487	Q8TS45	Uncharacterized protein	tr|Q8TS45|Q8TS45_1	ADDPADDPADDPADDPADDSTDDSTDDSTDDSTDDSTDDSTDDSTDDSTDDSTDDSTDDSTDDSTDDSTDDSTDDSTDDSTDDSTDDSTDDSTDDSTDDSTDDSTDDSTDNSTDDSTDDSTDDSTDDSTDDSTDDSTDDSTDDSTDDSTDDSTDNSTDNSTDDSTDDSTDDSTDDSTTED	91	271	180	0.566896	5	0	86	1	0	0	0	0	0	0	0	3	4	0	0	40	41	0	0	0
Archaea	Euryarchaeota	Methanomicrobia	Methanocella arvoryzae	351160	UP000000663	Q0W3V6	Uncharacterized protein	tr|Q0W3V6|Q0W3V6_1	PTEMPTPTPEPTEVPIVTPTEIPTPVPTPV	331	361	30	0.673835	0	0	0	4	0	0	0	2	0	0	1	0	11	0	0	0	8	4	0	0
Archaea	Euryarchaeota	Thermococci	Thermococcus litoralis	523849	UP000015502	H3ZKI9	Maltotriose-binding protein	tr|H3ZKI9|H3ZKI9_1	SSPTQTTTTSSPTQTTTSSPTQTTTTTTEE	31	61	30	0.563801	0	0	0	2	0	0	0	0	0	0	0	0	3	3	0	6	16	0	0	0
Archaea	Thaumarchaeota	Nitrososphaeria	Nitrososphaera gargensis	1237085	UP000008037	K0IH67	50S ribosomal protein L18	tr|K0IH67|K0IH67_1	KKEAPEKEEKKAPKEKKETKKKEAKEEKGKEKKAKEGGKTKKK	181	224	43	0.604035	4	0	0	11	0	3	0	0	21	0	0	0	2	0	0	0	2	0	0	0
Archaea	Crenarchaeota	Thermoprotei	Staphylothermus marinus	399550	UP000000254	A3DNN4	Extracellular solute-binding protein, family 1	tr|A3DNN4|A3DNN4_1	WSRTPAPATTITTPPTTPTTTTTTTATPPQ	31	61	30	0.644174	3	0	0	0	0	0	0	1	0	0	0	0	7	1	1	1	15	0	1	0
Archaea	Euryarchaeota	Halobacteria	Haloquadratum walsbyi	362976	UP000001975	Q18KD6	Thermosome subunit 2	tr|Q18KD6|Q18KD6_1	GAGGMGGMGGMGGMGGAM	541	559	18	0.39126	2	0	0	0	0	11	0	0	0	0	5	0	0	0	0	0	0	0	0	0
Archaea	Euryarchaeota	Halobacteria	Halalkalicoccus jeotgali	795797	UP000000390	D8J5N6	Uncharacterized protein	tr|D8J5N6|D8J5N6_1	VGGLLDGGDLGSLLGLDDLLGGGLLGGDDEDGGLLGEDGLLGGDD	151	196	45	0.596202	0	0	10	2	0	17	0	0	0	14	0	0	0	0	0	1	0	1	0	0
Archaea	Euryarchaeota	Halobacteria	Salinarchaeum sp.	1333523	UP000014072	R4VVQ8	Branched-chain amino acid ABC transporter amino acid-binding protein	tr|R4VVQ8|R4VVQ8_1	GDSDDDDDGGDGDDGGDTSGGGDDGGGSGD	31	61	30	0.463992	0	0	13	0	0	13	0	0	0	0	0	0	0	0	0	3	1	0	0	0
Archaea	Euryarchaeota	Archaeoglobi	Ferroglobus placidus	589924	UP000002613	D3RWI6	PKD domain containing protein	tr|D3RWI6|D3RWI6_1	TPTPTPTPTPTATPEVTPTPTPTPTPMETVTPTPTPAEETPTPTP	211	256	45	0.568183	2	0	0	4	0	0	0	0	0	0	1	0	17	0	0	0	19	2	0	0
Archaea	Crenarchaeota	Thermoprotei	Pyrodictium delaneyi	1273541	UP000058613	A0A0P0N227	ABC-type Fe3+ transport, periplasmic component	tr|A0A0P0N227|A0A0P0N227_1	TPAITTTTTATKTTSATPTTTTRTTTTTTQ	46	76	30	0.541987	3	0	0	0	0	0	0	1	1	0	0	0	2	1	1	1	20	0	0	0
Archaea	Thaumarchaeota	Nitrosopumilales	Nitrosopumilus maritimus	436308	UP000000792	A9A2M7	Uncharacterized protein	tr|A9A2M7|A9A2M7_1	QQMMQDMMNNGMMMNMMNGKMMMGNMMGNMMMNNNMMGNNMMNGNMMGSGMNQGMMGNNMMGGSMMGNNMMGKGMMMGNMMGMNHGMMSN	211	301	90	0.633292	0	0	1	0	0	18	1	0	2	0	40	21	0	4	0	3	0	0	0	0
Archaea	Euryarchaeota	Archaeoglobi	Ferroglobus placidus	589924	UP000002613	D3S0F7	Replication factor C large subunit	tr|D3S0F7|D3S0F7_1	EKEEVEIEEVEEEEKREVEIAEVKEEKKEE	451	481	30	0.563029	1	0	0	17	0	0	0	2	5	0	0	0	0	0	1	0	0	4	0	0
Archaea	Crenarchaeota	Thermoprotei	Caldivirga maquilingensis	397948	UP000001137	A8MBW6	Solute binding protein-like protein	tr|A8MBW6|A8MBW6_1	ITVTNTTTTTVTTTATTYVTSTVTSTTTTTVTSTTTSVSTTTVTSPVTSTTTLTTTSLLTTTSTATLVSTLTSTL	316	391	75	0.601013	2	0	0	0	0	0	0	1	0	6	0	1	1	0	0	11	43	9	0	1
Archaea	Euryarchaeota	Methanomicrobia	Methanolobus psychrophilus	1094980	UP000000459	K4MDB3	Uncharacterized protein	tr|K4MDB3|K4MDB3_1	ATSNISSSISSAASSISSSVSSAASSAKAV	301	331	30	0.624105	7	0	0	0	0	0	0	3	1	0	0	1	0	0	0	15	1	2	0	0
Archaea	Euryarchaeota	Methanomicrobia	Methanosarcina acetivorans	188937	UP000002487	Q8TTB3	Uncharacterized protein	tr|Q8TTB3|Q8TTB3_1	KEKKEEEEKEEEKDKEEGEEEEKDKEEGEEEEKDKEEGEEEEKDKEEEEEKETEDKMEEGEEEKE	46	111	65	0.496052	0	0	5	39	0	4	0	0	15	0	1	0	0	0	0	0	1	0	0	0
Archaea	Euryarchaeota	Thermoplasmata	methanogenic archaeon	1495144	UP000058290	A0A0X8V296	Surface-anchored protein	tr|A0A0X8V296|A0A0X8V296_1	PEESAAAQIAAEAAAKKAAAEEAEAREAAA	256	286	30	0.617666	16	0	0	7	0	0	0	1	2	0	0	0	1	1	1	1	0	0	0	0
Archaea	Crenarchaeota	Thermoprotei	Acidianus hospitalis	933801	UP000008458	F4B607	Manganese transporter, putative	tr|F4B607|F4B607_1	IILLIIAIIASLSLI	391	406	15	0.540888	2	0	0	0	0	0	0	7	0	4	0	0	0	0	0	2	0	0	0	0
Archaea	Euryarchaeota	Archaeoglobi	Archaeoglobus fulgidus	224325	UP000002199	O28781	50S ribosomal protein L10	sp|O28781|RL10_1	AAQATPSVEEREEEEKPEEEEEEEEKEEEA	301	331	30	0.659455	4	0	0	17	0	0	0	0	2	0	0	0	2	1	1	1	1	1	0	0
Archaea	Euryarchaeota	Halobacteria	Haladaptatus sp.	1679489	UP000076599	A0A166T1R2	Uncharacterized protein	tr|A0A166T1R2|A0A166T1R2_1	EEESSEEGEEQSEESQEETGESQEGTEETQ	46	76	30	0.596882	0	0	0	15	0	3	0	0	0	0	0	0	0	4	0	5	3	0	0	0
Archaea	Euryarchaeota	Methanobacteria	Methanobrevibacter millerae	230361	UP000067738	A0A0U3EAA9	DNA-binding protein sm9 2148	tr|A0A0U3EAA9|A0A0U3EAA9_1	QAQQAAAQQQQAQQQQVAAQQMQQQEAQAK	16	46	30	0.493594	9	0	0	1	0	0	0	0	1	0	1	0	0	17	0	0	0	1	0	0
Archaea	Crenarchaeota	Thermoprotei	Thermocladium sp.	1714261	UP000054381	A0A124IUG6	Uncharacterized protein	tr|A0A124IUG6|A0A124IUG6_1	QQQLPPPPPPPTQPQQQLPVSPPPPQPQLPPPPQLPLLPLPPVSPPPPQPQLPPPPTQPQ	136	196	60	0.55746	0	0	0	0	0	0	0	0	0	8	0	0	32	14	0	2	2	2	0	0
Archaea	Euryarchaeota	Halobacteria	Natrialba magadii	547559	UP000001879	D3SSK7	Uncharacterized protein	tr|D3SSK7|D3SSK7_1	DGDGDGDGDGDKDKDGE	46	63	17	0.495408	0	0	8	1	0	6	0	0	2	0	0	0	0	0	0	0	0	0	0	0
Archaea	Euryarchaeota	Halobacteria	Halomicrobium mukohataei	485914	UP000001746	C7NZD6	Nickel/cobalt efflux system	tr|C7NZD6|C7NZD6_1	TGHDHGHTHGTDDGHGGHHHTGTDDHGHGD	121	151	30	0.58539	0	0	6	0	0	9	10	0	0	0	0	0	0	0	0	0	5	0	0	0
Archaea	Euryarchaeota	Methanobacteria	Methanosphaera stadtmanae	339860	UP000001931	Q2NHR2	Uncharacterized protein	tr|Q2NHR2|Q2NHR2_1	LKKIDPKPKKKKAKSKK	181	198	17	0.606798	1	0	1	0	0	0	0	1	10	1	0	0	2	0	0	1	0	0	0	0
Archaea	Euryarchaeota	Methanobacteria	Methanobacterium lacus	877455	UP000007490	F0T774	Parallel beta-helix repeat	tr|F0T774|F0T774_1	LKYLNQNNGNNGNGNNGNGNNGNGDNGNGNGGNNSNGNGNNGNGNGSSGTGGNNGNGNSN	496	556	60	0.589862	0	0	1	0	0	21	0	0	1	2	0	28	0	1	0	4	1	0	0	1
Archaea	Crenarchaeota	Thermoprotei	Pyrolobus fumarii	694429	UP000001037	G0ECP3	Uncharacterized protein	tr|G0ECP3|G0ECP3_1	MLLLYEEEWWEEEEEEEELWEEEEEEEEWWEAEEEEEEWEEEW	1	44	43	0.45362	1	0	0	29	0	0	0	0	0	4	1	0	0	0	0	0	0	0	7	1
Archaea	Euryarchaeota	Halobacteria	Halostagnicola larsenii	797299	UP000019024	W0JTA9	Uncharacterized protein	tr|W0JTA9|W0JTA9_1	SDDGNSDDGDDSGGEDSDDGDGGDGDNGSS	151	181	30	0.583477	0	0	12	1	0	9	0	0	0	0	0	2	0	0	0	6	0	0	0	0
Archaea	Euryarchaeota	Halobacteria	Haladaptatus sp.	1679489	UP000076599	A0A166TKN6	30S ribosomal protein S3	tr|A0A166TKN6|A0A166TKN6_1	EEELDELEEEVEAEAEELLEEMEEDDEAEEEAEE	271	305	34	0.531054	4	0	3	21	0	0	0	0	0	4	1	0	0	0	0	0	0	1	0	0
Archaea	Euryarchaeota	Methanococci	Methanococcus maripaludis	267377	UP000000590	Q6LYN4	DNA topoisomerase 1	tr|Q6LYN4|Q6LYN4_1	KPKTTKKAAPKKTATKTTKTTAKKTATKKTTTKKATAKKTAEK	781	824	43	0.554729	8	0	0	1	0	0	0	0	17	0	0	0	2	0	0	0	15	0	0	0
Archaea	Crenarchaeota	Thermoprotei	Pyrodictium delaneyi	1273541	UP000058613	A0A0P0N1J6	Uncharacterized protein	tr|A0A0P0N1J6|A0A0P0N1J6_1	TTTALTTATEAATTATTATHAATASTATAS	31	61	30	0.540349	11	0	0	1	0	0	1	0	0	1	0	0	0	0	0	2	14	0	0	0
Archaea	Euryarchaeota	Methanomicrobia	Methanocella arvoryzae	351160	UP000000663	Q0W052	50S ribosomal protein L12	tr|Q0W052|Q0W052_1	AAPAPAAAAAPAAAEAAAAPAEDEKKKEEE	61	91	30	0.551307	16	0	1	6	0	0	0	0	3	0	0	0	4	0	0	0	0	0	0	0
Archaea	Euryarchaeota	Methanobacteria	Methanobrevibacter millerae	230361	UP000067738	A0A0U3CMX8	Uncharacterized protein	tr|A0A0U3CMX8|A0A0U3CMX8_1	NTSSSSATNTQIQTTTDTSSSSSSSSSSSSSGSGSYNGGSSSDSGSSSQGGGSSQGGSSS	166	226	60	0.668325	1	0	2	0	0	10	0	1	0	0	0	3	0	4	0	31	7	0	0	1
Archaea	Euryarchaeota	Halobacteria	Natrialba magadii	547559	UP000001879	D3SQV4	Uncharacterized protein	tr|D3SQV4|D3SQV4_1	MLVLALVLMLVQALALVLALVLMLVLALVLVLMLVLALVLMLVLALVLMLALVLMLVQAL	1	61	60	0.583615	9	0	0	0	0	0	0	0	0	28	7	0	0	2	0	0	0	14	0	0
Archaea	Euryarchaeota	Halobacteria	Halalkalicoccus jeotgali	795797	UP000000390	D8J646	Halocyanin domain protein	tr|D8J646|D8J646_1	GNQSEGNESGGNESGGGNESGGGNESEGGN	46	76	30	0.617693	0	0	0	6	0	12	0	0	0	0	0	6	0	1	0	5	0	0	0	0
Archaea	Crenarchaeota	Thermoprotei	Acidianus hospitalis	933801	UP000008458	F4B4T8	Uncharacterized protein	tr|F4B4T8|F4B4T8_1	TTTSTTSTESTTSTSTTSSSTIPSTTTQST	796	826	30	0.501591	0	0	0	1	0	0	0	1	0	0	0	0	1	1	0	10	16	0	0	0
Archaea	Thaumarchaeota	Cenarchaeales	Cenarchaeum symbiosum	414004	UP000000758	A0RUX4	Uncharacterized protein	tr|A0RUX4|A0RUX4_1	AEPEMDPEPEPAAAEPEPAAEPEPPASEPEVPPEMDPEPAVAEPE	6781	6826	45	0.673623	9	0	2	14	0	0	0	0	0	0	2	0	15	0	0	1	0	2	0	0
Archaea	Euryarchaeota	Halobacteria	Natrialba magadii	547559	UP000001879	D3T0N4	Uncharacterized protein	tr|D3T0N4|D3T0N4_1	ETETETETETETETETETETETDVTTAELF	106	136	30	0.56274	1	0	1	12	1	0	0	0	0	1	0	0	0	0	0	0	13	1	0	0
Archaea	Euryarchaeota	Thermoplasmata	methanogenic archaeon	1495144	UP000058290	A0A0X8UXG8	30S ribosomal protein S3Ae	tr|A0A0X8UXG8|A0A0X8UXG8_1	APAKEEEPAEEVVEAPAEAPAEEEKTE	211	238	27	0.654202	7	0	0	11	0	0	0	0	2	0	0	0	4	0	0	0	1	2	0	0
Archaea	Euryarchaeota	Thermoplasmata	Thermoplasmatales archaeon	1803814	UP000075539	A0A151EJT0	Uncharacterized protein	tr|A0A151EJT0|A0A151EJT0_1	GDDEEDDEGDGGEGDGGGEDDEGDGGEGDS	646	676	30	0.514926	0	0	10	7	0	12	0	0	0	0	0	0	0	0	0	1	0	0	0	0
Archaea	Crenarchaeota	Thermoprotei	Caldivirga maquilingensis	397948	UP000001137	A8MC89	Extracellular solute-binding protein family 5	tr|A8MC89|A8MC89_1	TTTTSTTTTSTTTTPVTTTSTTTATTTTTATTTTTAVSTVTSTVTSTAVSTVTSTATTTA	691	751	60	0.467917	6	0	0	0	0	0	0	0	0	0	0	0	1	0	0	8	39	6	0	0
Archaea	Euryarchaeota	Halobacteria	Natrialba magadii	547559	UP000001879	D3SZJ2	Blue copper domain protein / homolog to quinoprotein glucose dehydrogenase	tr|D3SZJ2|D3SZJ2_1	NGEEEDDAELDEENDNGVEDEDEDEDDDDE	571	601	30	0.645652	1	0	11	11	0	2	0	0	0	1	0	3	0	0	0	0	0	1	0	0
Archaea	Euryarchaeota	Halobacteria	Natrialba magadii	547559	UP000001879	D3SZR2	Heat shock protein Hsp20	tr|D3SZR2|D3SZR2_1	DTAIDTDSGTDTDTDTDTDTDTDTDTDRDS	151	181	30	0.5925	1	0	13	0	0	1	0	1	0	0	0	0	0	0	1	2	11	0	0	0
Archaea	Euryarchaeota	Methanobacteria	Methanothermobacter thermautotrophicus	187420	UP000005223	O26615	Uncharacterized protein	tr|O26615|O26615_1	SGSAGSAGSSSSGSASTSSSDAAGESSSSE	106	136	30	0.581865	5	0	1	2	0	5	0	0	0	0	0	0	0	0	0	16	1	0	0	0
Archaea	Euryarchaeota	Halobacteria	Haloarcula marismortui	272569	UP000001169	Q5V4Z8	Immunogenic protein	tr|Q5V4Z8|Q5V4Z8_1	CGGDSGSGDGGGGGDSGGESGGSDGSDGSG	31	61	30	0.521239	0	1	5	1	0	16	0	0	0	0	0	0	0	0	0	7	0	0	0	0
Archaea	Crenarchaeota	Thermoprotei	Acidianus hospitalis	933801	UP000008458	F4B4B6	Uncharacterized protein	tr|F4B4B6|F4B4B6_1	IVKNKKKKKSKKAKKKKNAKKSSKKRKVKSKSARKS	136	172	36	0.613884	3	0	0	0	0	0	0	1	20	0	0	2	0	0	2	6	0	2	0	0
Archaea	Euryarchaeota	Halobacteria	Salinarchaeum sp.	1333523	UP000014072	R4VX66	Rhomboid family protein/GlpG-like protein	tr|R4VX66|R4VX66_1	FGGGGGGMGGGRRRF	301	316	15	0.467984	0	0	0	0	2	9	0	0	0	0	1	0	0	0	3	0	0	0	0	0
Archaea	Euryarchaeota	Methanomicrobia	Methanolacinia petrolearia	679926	UP000006565	E1REJ4	Uncharacterized protein	tr|E1REJ4|E1REJ4_1	TTSRTTAATATRKKTAAK	106	124	18	0.619497	5	0	0	0	0	0	0	0	3	0	0	0	0	0	2	1	7	0	0	0
Archaea	Euryarchaeota	Halobacteria	Natronococcus occultus	694430	UP000010878	L0JX76	Uncharacterized protein	tr|L0JX76|L0JX76_1	AEEGEGEGEPPESPFGGGGGGPGGMGGGGGNPFAQMMGGMMGGGP	31	76	45	0.724248	2	0	0	6	2	21	0	0	0	0	5	1	6	1	0	1	0	0	0	0
Archaea	Euryarchaeota	Methanomicrobia	Methanoculleus bourgensis	1201294	UP000009007	I7KE70	Uncharacterized protein	tr|I7KE70|I7KE70_1	FGGGGSFGGGGGFGGGGVGGR	586	607	21	0.413994	0	0	0	0	3	15	0	0	0	0	0	0	0	0	1	1	0	1	0	0
Archaea	Crenarchaeota	Thermoprotei	Acidilobus saccharovorans	666510	UP000000346	D9PZK3	Uncharacterized protein	tr|D9PZK3|D9PZK3_1	APQAAKPAPGAAKPPAPAAQQAAKPQAPQP	31	61	30	0.594969	12	0	0	0	0	1	0	0	3	0	0	0	9	5	0	0	0	0	0	0
Archaea	Euryarchaeota	Thermoplasmata	Methanomassiliicoccales archaeon	1713724	UP000051144	A0A0Q4BGH7	Uncharacterized protein	tr|A0A0Q4BGH7|A0A0Q4BGH7_1	PIPEPEPEPIPEPEPEPIPEPEPEPIPEPT	301	331	30	0.475468	0	0	0	10	0	0	0	4	0	0	0	0	15	0	0	0	1	0	0	0
Archaea	Euryarchaeota	Thermococci	Pyrococcus furiosus	186497	UP000001013	Q8U1H5	Putative chitinase	tr|Q8U1H5|Q8U1H5_1	GGVVPTPSPTPTPTPTPTPTPTTTTTTSTPTPTTTTTPSPTTTTTTTTTTTTTSTTTTPT	196	256	60	0.449986	0	0	0	0	0	2	0	0	0	0	0	0	14	0	0	4	38	2	0	0
Archaea	Euryarchaeota	Halobacteria	Natrialba magadii	547559	UP000001879	D3T0T1	Uncharacterized protein	tr|D3T0T1|D3T0T1_1	ERRETRRDEERRETRRDEERRETRRDEERRETRRDEERRETRRDEERRETRRDEERRETRRDEERRETRRDEERRGETRDEERRGETRDEERRGETRDEERRGETRDEERRGETRDEERRGETRDEERRGETRDEERRGETRDEERRGETRRDERRGETRRDERRGETRRDERRGETRDEERRETRDEERRETRR	31	226	195	0.603051	0	0	21	62	0	12	0	0	0	0	0	0	0	0	78	0	22	0	0	0
Archaea	Euryarchaeota	Methanomicrobia	Methanocorpusculum labreanum	410358	UP000000365	A2STR3	Tetrahydromethanopterin S-methyltransferase, F subunit	tr|A2STR3|A2STR3_1	GLVLALVLILVPVLVLL	46	63	17	0.599886	1	0	0	0	0	1	0	1	0	8	0	0	1	0	0	0	0	5	0	0
Archaea	Euryarchaeota	Halobacteria	Natrialba magadii	547559	UP000001879	D3STG4	Aspartic acid-rich protein	tr|D3STG4|D3STG4_1	DDEEDDGGNGDDDHDHNGDDDHDHDDDDHDHDHDDDDHDHDHDHM	31	76	45	0.541742	0	0	25	2	0	4	11	0	0	0	1	2	0	0	0	0	0	0	0	0
Archaea	Euryarchaeota	Halobacteria	Halopiger xanaduensis	797210	UP000006794	F8D4S5	Uncharacterized protein	tr|F8D4S5|F8D4S5_1	DAEDADEEAAEAEED	181	196	15	0.471291	5	0	4	6	0	0	0	0	0	0	0	0	0	0	0	0	0	0	0	0
Archaea	Euryarchaeota	Methanomicrobia	Methanofollis liminatans	28892	UP000005095	J1L5S1	Uncharacterized protein	tr|J1L5S1|J1L5S1_1	EAARKKLKKLEKKLK	31	46	15	0.606013	2	0	0	2	0	0	0	0	7	3	0	0	0	0	1	0	0	0	0	0
Archaea	Euryarchaeota	Halobacteria	Halorubrum lacusprofundi	416348	UP000000740	B9LSF8	TRAP transporter solute receptor, TAXI family	tr|B9LSF8|B9LSF8_1	DGSDGSDGSDGSDGSDGSDGSDGSDGSDGS	31	61	30	0.477121	0	0	10	0	0	10	0	0	0	0	0	0	0	0	0	10	0	0	0	0
Archaea	Crenarchaeota	Thermoprotei	Staphylothermus marinus	399550	UP000000254	A3DNY8	rRNA biogenesis protein Nop56/Nop58	tr|A3DNY8|A3DNY8_1	EKPRPRRRGKGRRRKGRRR	391	410	19	0.570081	0	0	0	1	0	3	0	0	3	0	0	0	2	0	10	0	0	0	0	0
Archaea	Euryarchaeota	Methanomicrobia	Methanocella arvoryzae	351160	UP000000663	Q0W161	Uncharacterized protein	tr|Q0W161|Q0W161_1	SAQGSTGSSTGGSTSSGGAMGGQQSMSGGG	31	61	30	0.673443	2	0	0	0	0	11	0	0	0	0	2	0	0	3	0	9	3	0	0	0
Archaea	Euryarchaeota	Methanobacteria	Methanobacteriaceae archaeon	1635284	UP000053765	A0A117KR47	30S ribosomal protein S3	tr|A0A117KR47|A0A117KR47_1	TPKIEERTTEEELEELEEVEEESEEELEELEEIEEEIKEE	196	236	40	0.627108	0	0	0	24	0	0	0	3	2	4	0	0	1	0	1	1	3	1	0	0
Archaea	Thaumarchaeota	unclassified	Thaumarchaeota archaeon	1640512	UP000051388	A0A0T5ZDT6	Thermosome	tr|A0A0T5ZDT6|A0A0T5ZDT6_1	MPPGMGGMGGMGGMPDMGGMM	541	562	21	0.501064	0	0	1	0	0	9	0	0	0	0	8	0	3	0	0	0	0	0	0	0
Archaea	Euryarchaeota	Halobacteria	Halalkalicoccus jeotgali	795797	UP000000390	D8J8S7	Uncharacterized protein	tr|D8J8S7|D8J8S7_1	ELLAEDSDDDDEDEE	181	196	15	0.591703	1	0	6	5	0	0	0	0	0	2	0	0	0	0	0	1	0	0	0	0
Archaea	Euryarchaeota	Halobacteria	Haladaptatus sp.	1679489	UP000076599	A0A166TXF1	Uncharacterized protein	tr|A0A166TXF1|A0A166TXF1_1	SSTSSTSTTGGTTTTNGGGISTTSSTTTTT	346	376	30	0.531757	0	0	0	0	0	5	0	1	0	0	0	1	0	0	0	8	15	0	0	0
Archaea	Euryarchaeota	Halobacteria	Haloferax volcanii	309800	UP000008243	D4GUX1	ABC-type transport system periplasmic substrate-binding protein (Probable substrate branched-chain amino acids)	tr|D4GUX1|D4GUX1_1	CTGGGDGGGGDGGGGSDGGGGDGGDGGDDY	31	61	30	0.470054	0	1	7	0	0	19	0	0	0	0	0	0	0	0	0	1	1	0	0	1
Archaea	Euryarchaeota	Thermoplasmata	methanogenic archaeon	1495144	UP000058290	A0A0X8V197	Uncharacterized protein	tr|A0A0X8V197|A0A0X8V197_1	KDEEEKAKKEAEKAKKE	106	123	17	0.523628	3	0	1	6	0	0	0	0	7	0	0	0	0	0	0	0	0	0	0	0
Archaea	Euryarchaeota	Methanomicrobia	Methanosarcina acetivorans	188937	UP000002487	Q8TM01	Albumin-binding protein	tr|Q8TM01|Q8TM01_1	LNGNLDGNLNGNLNGNLNGNLNGNLNGNLN	31	61	30	0.504248	0	0	1	0	0	7	0	0	0	8	0	14	0	0	0	0	0	0	0	0
Archaea	Euryarchaeota	Halobacteria	Haloprofundus marisrubri	1514971	UP000054387	A0A0W1R7N3	Uncharacterized protein	tr|A0A0W1R7N3|A0A0W1R7N3_1	VSVGAEVVVGASVVGASVVVGSVVVVGADVVVGASVVVGADVVVGASVVVGADVVVGASVVVGADVVVGAEVVVG	76	151	75	0.609803	11	0	4	2	0	13	0	0	0	0	0	0	0	0	0	7	0	38	0	0
Archaea	Euryarchaeota	Halobacteria	Haloprofundus marisrubri	1514971	UP000054387	A0A0W1R802	Uncharacterized protein	tr|A0A0W1R802|A0A0W1R802_1	NETTTNTTTNTTTETETATETTTETETETETEPTTETETPTETETDTPTETDTETPTETDTETPTETDTETPTET	886	961	75	0.533018	1	0	4	20	0	0	0	0	0	0	0	3	6	0	0	0	41	0	0	0
Archaea	Euryarchaeota	Halobacteria	Halalkalicoccus jeotgali	795797	UP000000390	D8J6S8	Chaperone protein DnaK	tr|D8J6S8|D8J6S8_1	AGAGGADAAGAGAGPGGMGDMGGAGGAGAG	586	616	30	0.515605	10	0	2	0	0	15	0	0	0	0	2	0	1	0	0	0	0	0	0	0
Archaea	Crenarchaeota	Thermoprotei	Thermoproteus tenax	768679	UP000002654	G4RN53	Cytochrome b558/566, subunit A	tr|G4RN53|G4RN53_1	LTIATTPPPTTTTTATSTTTSSAAPSTTSA	406	436	30	0.628997	5	0	0	0	0	0	0	1	0	1	0	0	4	0	0	5	14	0	0	0
Archaea	Euryarchaeota	Methanobacteria	Methanosphaera stadtmanae	339860	UP000001931	Q2NH29	Uncharacterized protein	tr|Q2NH29|Q2NH29_1	MTTKDSSSNNQSNNSSNNSSNNSSNNSSNNSSNNSSNNSSNNSSNNSSNNSSNNSSNNSSNNSSNNSSNNNNSGW	1	76	75	0.504617	0	0	1	0	0	1	0	0	1	0	1	34	0	1	0	33	2	0	1	0
Archaea	Euryarchaeota	Halobacteria	Natrialba magadii	547559	UP000001879	D3SRA2	Sensor box histidine kinase	tr|D3SRA2|D3SRA2_1	DDQRRTPITDGDDGDGGDGGDGGDGGDGGDSGDSGDSGDSGDSGDSGDSGDSGDSGDSGD	766	826	60	0.636418	0	0	21	0	0	22	0	1	0	0	0	0	1	1	2	10	2	0	0	0
Archaea	Euryarchaeota	Thermococci	Palaeococcus pacificus	1343739	UP000027981	A0A075LWH6	50S ribosomal protein L10	tr|A0A075LWH6|A0A075LWH6_1	EAEEEEEEEKEEEEALAGLGALFG	316	340	24	0.620997	4	0	0	12	1	3	0	0	1	3	0	0	0	0	0	0	0	0	0	0
Archaea	X	X	halophilic archaeon	756883	UP000010096	G2MHJ1	Thermosome	tr|G2MHJ1|G2MHJ1_1	MPPGGGGMGGMGGMGGMGGAM	541	562	21	0.454546	1	0	0	0	0	12	0	0	0	0	6	0	2	0	0	0	0	0	0	0
Archaea	Euryarchaeota	Methanomicrobia	Methanohalophilus mahii	547558	UP000001059	D5E968	50S ribosomal protein L12	tr|D5E968|D5E968_1	AAPAAAPAAAPAEATEEAAEAEEEEEEDES	61	91	30	0.564856	13	0	1	11	0	0	0	0	0	0	0	0	3	0	0	1	1	0	0	0
Archaea	Euryarchaeota	Halobacteria	Natrialba magadii	547559	UP000001879	D3SYP9	Uncharacterized protein	tr|D3SYP9|D3SYP9_1	NGDNRDNRDNRDNRDTNT	91	109	18	0.634492	0	0	5	0	0	1	0	0	0	0	0	6	0	0	4	0	2	0	0	0
Archaea	Euryarchaeota	Methanomicrobia	Methanolobus psychrophilus	1094980	UP000000459	K4MMY3	Sporulation protein YtfJ	tr|K4MMY3|K4MMY3_1	GGSGGSSQSFGGRGGA	226	242	16	0.60206	1	0	0	0	1	8	0	0	0	0	0	0	0	1	1	4	0	0	0	0
Archaea	Euryarchaeota	Halobacteria	Haladaptatus sp.	1679489	UP000076599	A0A166SM52	Uncharacterized protein	tr|A0A166SM52|A0A166SM52_1	STTTGEATGTTTTGAATTTTTTATTTTTTTTTTTTSADSWTKPKP	61	106	45	0.626357	5	0	1	1	0	3	0	0	2	0	0	0	2	0	0	3	27	0	1	0
Archaea	Euryarchaeota	Halobacteria	Natronococcus occultus	694430	UP000010878	L0JWK1	Uncharacterized protein	tr|L0JWK1|L0JWK1_1	ESEEDDEDEDVDEEPEEEPDEDEAEDDVGEEPEKDDEDVDEEPEEDDHDDEEDDVDEESEDDVDDEDDHDDRDDKPEEDEKEEDVDEKDD	46	136	90	0.666137	1	0	35	33	0	1	2	0	4	0	0	0	5	0	1	2	0	6	0	0
Archaea	Crenarchaeota	Thermoprotei	Ignisphaera aggregans	583356	UP000001304	E0SSV4	Uncharacterized protein	tr|E0SSV4|E0SSV4_1	LEKTATATTTIATPSTTTTTITTTTTTTQTITTSITTPTTVTTTI	436	481	45	0.616529	3	0	0	1	0	0	0	5	1	1	0	0	2	1	0	2	28	1	0	0
Archaea	Thaumarchaeota	Nitrosopumilales	Nitrosopumilus maritimus	436308	UP000000792	A9A5I4	50S ribosomal protein L24	sp|A9A5I4|RL24_1	PKEAPKAAEKPAKEEPKKETPKAEEKPAKE	121	151	30	0.638764	6	0	0	8	0	0	0	0	9	0	0	0	6	0	0	0	1	0	0	0
Archaea	Euryarchaeota	Halobacteria	Natrialba magadii	547559	UP000001879	D3SUW4	Aspartate-rich protein	tr|D3SUW4|D3SUW4_1	DDGPGDDDGLDDENGDDDVGEDEDEDEDEDEDEDEDEDDGVENGDDDEMENGDDDEEDGVGDDDAEDGIGDDEEDGIGDDDDEDDELGGD	46	136	90	0.671159	1	0	41	20	0	16	0	2	0	2	1	3	1	0	0	0	0	3	0	0
Archaea	Euryarchaeota	Halobacteria	Halorubrum lacusprofundi	416348	UP000000740	B9LUD1	Transcriptional regulator, XRE family	tr|B9LUD1|B9LUD1_1	GSKYSTSSSSGTSSGSSSGSSGGSSGSSGG	46	76	30	0.473525	0	0	0	0	0	9	0	0	1	0	0	0	0	0	0	17	2	0	0	1
Archaea	Euryarchaeota	Thermococci	Palaeococcus pacificus	1343739	UP000027981	A0A075LRW1	Uncharacterized protein	tr|A0A075LRW1|A0A075LRW1_1	PTISTTTTTTTTTTTVTVTETTTATTTTTA	871	901	30	0.452541	2	0	0	1	0	0	0	1	0	0	0	0	1	0	0	1	22	2	0	0
Archaea	Euryarchaeota	Halobacteria	Natronococcus occultus	694430	UP000010878	L0K1V2	Uncharacterized protein	tr|L0K1V2|L0K1V2_1	GDGDEDGKKGKKDKKGKKDKKDKKDKKDKKGKKDKKDKKDRKGKDGKKKEKKKN	496	550	54	0.527012	0	0	12	2	0	8	0	0	30	0	0	1	0	0	1	0	0	0	0	0
Archaea	Euryarchaeota	Halobacteria	Natronomonas moolapensis	268739	UP000011867	M1XMW7	Origin-associated protein OapC	tr|M1XMW7|M1XMW7_1	STDSPSPSPPDSPSPSPPDSSPPESPPDPE	121	151	30	0.560736	0	0	4	2	0	0	0	0	0	0	0	0	13	0	0	10	1	0	0	0
Archaea	X	X	GW2011 AR10	1579370	UP000031777	A0A0B5HRN7	DSBA-like protein thioredoxin protein	tr|A0A0B5HRN7|A0A0B5HRN7_1	ILLIILIIVIAIIVALVRK	1021	1040	19	0.664733	2	0	0	0	0	0	0	8	1	4	0	0	0	0	1	0	0	3	0	0
Archaea	Euryarchaeota	Methanococci	Methanocaldococcus jannaschii	243232	UP000000805	Q57616	Acetyl-CoA decarbonylase/synthase complex subunit beta 1	sp|Q57616|ACDB1_1	TEEEVVEEVEEEKEEVKATEEEKEGIEVGE	691	721	30	0.630579	1	0	0	16	0	2	0	1	3	0	0	0	0	0	0	0	2	5	0	0
Archaea	Thaumarchaeota	unclassified	Thaumarchaeota archaeon	1640512	UP000051388	A0A0T5ZE92	DhnA-type fructose-1,6-bisphosphate aldolase, putative autoinducer-2 (AI-2) aldolase	tr|A0A0T5ZE92|A0A0T5ZE92_1	RKQTKNTTKKPKKKK	271	286	15	0.599019	0	0	0	0	0	0	0	0	8	0	0	1	1	1	1	0	3	0	0	0
Archaea	Euryarchaeota	Thermococci	Palaeococcus pacificus	1343739	UP000027981	A0A075LRW5	Uncharacterized protein	tr|A0A075LRW5|A0A075LRW5_1	VIGSPQTTTTSSTTTTTTTTSSTTTTSSTTTTTTTTTTTTTTSTTSTTTSPSPSTTTTEE	601	661	60	0.494233	0	0	0	2	0	1	0	1	0	0	0	0	3	1	0	12	39	1	0	0
Archaea	Euryarchaeota	Methanomicrobia	Methanosarcina acetivorans	188937	UP000002487	Q8TSC1	Magnesium-chelatase subunit	tr|Q8TSC1|Q8TSC1_1	KQKEKKKEKPENKEEKPKNEEEKEKKKEKH	346	376	30	0.568791	0	0	0	10	0	0	1	0	14	0	0	2	2	1	0	0	0	0	0	0
Archaea	X	X	GW2011 AR10	1579370	UP000031777	A0A0B5HXW4	Deoxyribonuclease/rho motif-related TRAM	tr|A0A0B5HXW4|A0A0B5HXW4_1	EPEEESEEAEEDFSSEDDFEEESKE	91	116	25	0.641023	1	0	3	13	2	0	0	0	1	0	0	0	1	0	0	4	0	0	0	0
Archaea	Euryarchaeota	Methanomicrobia	Methanocella arvoryzae	351160	UP000000663	Q0W664	Uncharacterized protein	tr|Q0W664|Q0W664_1	VPVPVPVPAAVPAPVPAAVPAAPLCAPSPC	46	76	30	0.637195	8	2	0	0	0	0	0	0	0	1	0	0	11	0	0	1	0	7	0	0
Archaea	Thaumarchaeota	Cenarchaeales	Cenarchaeum symbiosum	414004	UP000000758	A0RUC5	PPE-repeat protein	tr|A0RUC5|A0RUC5_1	VPEPVVPEPAATVPAPTVPDVPEPVVPEPA	271	301	30	0.673835	4	0	1	4	0	0	0	0	0	0	0	0	11	0	0	0	2	8	0	0
Archaea	Euryarchaeota	Methanomicrobia	Methanococcoides burtonii	259564	UP000001979	Q12UP5	Dead box RNA helicase	tr|Q12UP5|Q12UP5_1	RSSGGSSGGRSSDRSSGGSSGGRSSDRSSGGSSGGRSSDRSSGGSSGGRSSDRSSGGSSGGRSSDRSSGGSSGGRSSDRSSGGSSGGRSS	406	496	90	0.516336	0	0	6	0	0	28	0	0	0	0	0	0	0	0	14	42	0	0	0	0
Archaea	Lokiarchaeota	Lokiarchaeum	Lokiarchaeum sp.	1538547	UP000034722	A0A0F8W5M5	Thermosome subunit alpha	tr|A0A0F8W5M5|A0A0F8W5M5_1	GMGGMPPGGGMGGMGGGMGGMPPGMM	511	537	26	0.427329	0	0	0	0	0	14	0	0	0	0	8	0	4	0	0	0	0	0	0	0
Archaea	Euryarchaeota	Methanomicrobia	Methanomethylovorans hollandica	867904	UP000010866	L0KZ69	Uncharacterized protein	tr|L0KZ69|L0KZ69_1	SDSKSGGGGGGSSGSSTSSKSSSSGGGGGG	1321	1351	30	0.491635	0	0	1	0	0	13	0	0	2	0	0	0	0	0	0	13	1	0	0	0
Archaea	Euryarchaeota	Halobacteria	Natronobacterium gregoryi	797304	UP000010468	L0AIG2	Putative membrane protein	tr|L0AIG2|L0AIG2_1	GGPGGPGGPGGPGGGRRRL	301	320	19	0.473758	0	0	0	0	0	11	0	0	0	1	0	0	4	0	3	0	0	0	0	0
Archaea	Thaumarchaeota	Nitrososphaeria	Nitrososphaera gargensis	1237085	UP000008037	K0IFG1	V-type ATP synthase alpha chain	tr|K0IFG1|K0IFG1_1	KAVGGAAAVAAEEAKVVA	586	604	18	0.619765	8	0	0	2	0	2	0	0	2	0	0	0	0	0	0	0	0	4	0	0
Archaea	Euryarchaeota	Halobacteria	Haladaptatus sp.	1679489	UP000076599	A0A166S8Y8	Peptidase S8	tr|A0A166S8Y8|A0A166S8Y8_1	DDDHDHGHDDDHGHGHDD	451	469	18	0.439247	0	0	9	0	0	3	6	0	0	0	0	0	0	0	0	0	0	0	0	0
Archaea	Euryarchaeota	Halobacteria	Haloarcula marismortui	272569	UP000001169	Q5V3L2	Uncharacterized protein	tr|Q5V3L2|Q5V3L2_1	GGSDGGDGSSGDGSSGDGGDSTSGDGSSGD	31	61	30	0.51095	0	0	7	0	0	13	0	0	0	0	0	0	0	0	0	9	1	0	0	0
Archaea	X	X	GW2011 AR10	1579370	UP000031777	A0A0B5HTA0	Large subunit ribosomal protein L24	tr|A0A0B5HTA0|A0A0B5HTA0_1	KAAETGKKGKDEAKKKK	136	153	17	0.650437	3	0	1	2	0	2	0	0	8	0	0	0	0	0	0	0	1	0	0	0
Archaea	Crenarchaeota	Thermoprotei	Metallosphaera sedula	399549	UP000000242	A4YG83	40-residue YVTN family beta-propeller repeat protein	tr|A4YG83|A4YG83_1	TSSPTSGTPPTNTSSTTSSTNSSSSTSTSSSGIPSSTSSKSNGSP	436	481	45	0.640335	0	0	0	0	0	3	0	1	1	0	0	3	5	0	0	21	11	0	0	0
Archaea	Crenarchaeota	Thermoprotei	Caldivirga maquilingensis	397948	UP000001137	A8MBW5	Uncharacterized protein	tr|A8MBW5|A8MBW5_1	VTVPVNLTTTVTTVVTTTVVSTVVSTEVST	751	781	30	0.615893	0	0	0	1	0	0	0	0	0	1	0	1	1	0	0	3	12	11	0	0
Archaea	Euryarchaeota	Halobacteria	Salinarchaeum sp.	1333523	UP000014072	R4VYI8	50S ribosomal protein L10	tr|R4VYI8|R4VYI8_1	DEADDEQADDQADAEADDEDDGDDDGDAAA	316	346	30	0.581026	8	0	14	4	0	2	0	0	0	0	0	0	0	2	0	0	0	0	0	0
Archaea	Crenarchaeota	Thermoprotei	Pyrobaculum aerophilum	178306	UP000002439	Q8ZT35	Maltose ABC transporter, maltose binding protein	tr|Q8ZT35|Q8ZT35_1	PTTSPSPTSTPSPSPTISQTTPTPTTPPPA	31	61	30	0.606314	1	0	0	0	0	0	0	1	0	0	0	0	11	1	0	6	10	0	0	0
Archaea	Euryarchaeota	Halobacteria	Natrialba magadii	547559	UP000001879	D3ST52	Uncharacterized protein	tr|D3ST52|D3ST52_1	GNGSDDDGSSGSSGNGSDSSSDSDSDSDSDSDSSSSADVPGFDSD	31	76	45	0.64665	1	0	13	0	1	7	0	0	0	0	0	2	1	0	0	19	0	1	0	0
Archaea	Euryarchaeota	Methanobacteria	Methanobrevibacter millerae	230361	UP000067738	A0A0U2TPI7	Uncharacterized protein	tr|A0A0U2TPI7|A0A0U2TPI7_1	SSVAQSSNSGSGSSSSSAGSSGGSSSSSAGSSGGSSSQSSSSASG	46	91	45	0.495015	4	0	0	0	0	9	0	0	0	0	0	1	0	2	0	28	0	1	0	0
Archaea	Euryarchaeota	Methanomicrobia	Methanocorpusculum labreanum	410358	UP000000365	A2STT7	50S ribosomal protein L12	tr|A2STT7|A2STT7_1	PVAVAAAPAAAGAAAAVEEAAAPEENKEEE	61	91	30	0.649648	14	0	0	7	0	1	0	0	1	0	0	1	3	0	0	0	0	3	0	0
Archaea	Crenarchaeota	Thermoprotei	Metallosphaera sedula	399549	UP000000242	A4YHG1	Uncharacterized protein	tr|A4YHG1|A4YHG1_1	MPRKKAEEEEREEEEEEEPKKEKKAKKEKY	1	31	30	0.647934	2	0	0	13	0	0	0	0	9	0	1	0	2	0	2	0	0	0	0	1
Archaea	Euryarchaeota	Halobacteria	Halolamina pelagica	699431	UP000050535	A0A0P7FXC0	30S ribosomal protein S3	tr|A0A0P7FXC0|A0A0P7FXC0_1	PRRPSTRSPRSPTRTPRRSSTRRSSRKSSR	226	256	30	0.612235	0	0	0	0	0	0	0	0	1	0	0	0	5	0	11	9	4	0	0	0
Archaea	Lokiarchaeota	Lokiarchaeum	Lokiarchaeum sp.	1538547	UP000034722	A0A0F8YBU3	Uncharacterized protein	tr|A0A0F8YBU3|A0A0F8YBU3_1	DDDDDDDDEDDEDDDGDDDDDD	46	68	22	0.210678	0	0	19	2	0	1	0	0	0	0	0	0	0	0	0	0	0	0	0	0
Archaea	Crenarchaeota	Thermoprotei	Thermoproteus tenax	768679	UP000002654	G4RMK1	Oligopeptide ABC transporter, substrate-binding protein	tr|G4RMK1|G4RMK1_1	YTATIAAVGAITTTATTTATATTTATATATTTATATTTATVTTTV	811	856	45	0.509586	13	0	0	0	0	1	0	2	0	0	0	0	0	0	0	0	25	3	0	1
Archaea	Euryarchaeota	Halobacteria	Haloarcula marismortui	272569	UP000001169	Q5V4J9	HTH DNA-binding protein	tr|Q5V4J9|Q5V4J9_1	STKYSTSSSSSSSSSSSSSSSSTGGGSSGR	46	76	30	0.481781	0	0	0	0	0	4	0	0	1	0	0	0	0	0	1	20	3	0	0	1
Archaea	Crenarchaeota	Thermoprotei	Thermogladius cellulolyticus	1184251	UP000005270	I3TD48	Uncharacterized protein	tr|I3TD48|I3TD48_1	TVTSTNTTTTVYVTVTKTTTATTTLTSTVT	286	316	30	0.587394	1	0	0	0	0	0	0	0	1	1	0	1	0	0	0	2	18	5	0	1
Archaea	Euryarchaeota	Methanomicrobia	Methanococcoides burtonii	259564	UP000001979	Q12Y84	Protein with dinitrogenase iron-molybdenum cofactor biosynthesis-like domain	tr|Q12Y84|Q12Y84_1	APPGKGVGGRRSGGSGRGMGGGGGAGRGGGMNR	121	154	33	0.705765	2	0	0	0	0	17	0	0	1	0	2	1	2	0	5	2	0	1	0	0
Archaea	Euryarchaeota	Methanomicrobia	Methanosarcina acetivorans	188937	UP000002487	Q8TLP9	Uncharacterized protein	tr|Q8TLP9|Q8TLP9_1	TEEEFFEEEAEEEGEGKEE	226	245	19	0.533791	1	0	0	12	2	2	0	0	1	0	0	0	0	0	0	0	1	0	0	0
Archaea	Thaumarchaeota	Cenarchaeales	Cenarchaeum symbiosum	414004	UP000000758	A0RV29	Transcriptional regulator	tr|A0RV29|A0RV29_2	AAKPVPKKPAAAKPVPKKPAAKPDATKPAAKPDAAKPAAKPDATKPAAKPDATKPAAKPDATKPAAKPVPKKPAAAKPVPKKPAAKPVPKKPAAKPVPKKPAAKPAAKPVPKKPEAKPPE	76	196	120	0.673811	35	0	5	2	0	0	0	0	33	0	0	0	34	0	0	0	4	7	0	0
Archaea	Euryarchaeota	Halobacteria	Halomicrobium mukohataei	485914	UP000001746	C7P2W2	Blue (Type 1) copper domain protein	tr|C7P2W2|C7P2W2_1	STPTDTPTATDTPTPTDTPTPTDTPTATDTPTPTDTPTPTDTPTP	31	76	45	0.530272	2	0	7	0	0	0	0	0	0	0	0	0	13	0	0	1	22	0	0	0
Archaea	Crenarchaeota	Thermoprotei	Caldivirga maquilingensis	397948	UP000001137	A8MD27	Uncharacterized protein	tr|A8MD27|A8MD27_1	STTTTTTTVTATVTTTVTSPTLVTSTSLVT	346	376	30	0.563029	1	0	0	0	0	0	0	0	0	2	0	0	1	0	0	4	17	5	0	0
Archaea	Euryarchaeota	Thermoplasmata	methanogenic archaeon	1495144	UP000058290	A0A120MI85	Uncharacterized protein	tr|A0A120MI85|A0A120MI85_1	SEAKRKLEKLEKKMKKKK	31	49	18	0.665183	1	0	0	3	0	0	0	0	9	2	1	0	0	0	1	1	0	0	0	0
Archaea	Crenarchaeota	Thermoprotei	Thermoproteus tenax	768679	UP000002654	G4RLQ7	Uncharacterized protein	tr|G4RLQ7|G4RLQ7_1	PPTPPPPQPEARPPPVAPPPTPPPLPVPQQ	181	211	30	0.61604	2	0	0	1	0	0	0	0	0	1	0	0	18	3	1	0	2	2	0	0
Archaea	Bathyarchaeota	MCG-6	miscellaneous Crenarchaeota	1685126	UP000037259	A0A0M0BXA9	Uncharacterized protein	tr|A0A0M0BXA9|A0A0M0BXA9_1	PSATPTPTATSSPTPTPTSSPTPTPTSTPS	76	106	30	0.544686	2	0	0	0	0	0	0	0	0	0	0	0	10	0	0	7	11	0	0	0
Archaea	Euryarchaeota	Halobacteria	Halobacterium hubeiense	1407499	UP000066737	A0A0U5H1X2	S-layer glycoprotein	tr|A0A0U5H1X2|A0A0U5H1X2_2	VTETATATETATATETATETATATATATET	961	991	30	0.486308	9	0	0	5	0	0	0	0	0	0	0	0	0	0	0	0	15	1	0	0
Archaea	Euryarchaeota	Hadesarchaea	Hadesarchaea archaeon	1776334	UP000074294	A0A147JYP9	Uncharacterized protein	tr|A0A147JYP9|A0A147JYP9_1	PTPTPTPTPTPTPTPTPTPTVPPAPFPSEL	421	451	30	0.608928	1	0	0	1	1	0	0	0	0	1	0	0	14	0	0	1	10	1	0	0
Archaea	Euryarchaeota	Halobacteria	Halorhabdus tiamatea	1033806	UP000015381	S6CT43	Thermosome	tr|S6CT43|S6CT43_1	GGGSDDGDDGGPPAGGPGGMGGGMGGMGGMGGMGGAM	526	563	37	0.571521	2	0	4	0	0	21	0	0	0	0	6	0	3	0	0	1	0	0	0	0
Archaea	Thaumarchaeota	Nitrososphaeria	Nitrososphaera gargensis	1237085	UP000008037	K0IJC9	Putative ferredoxin	tr|K0IJC9|K0IJC9_1	AQAAVPKPAAAPAAPAAVSPTAAAPPPAIP	46	76	30	0.63592	14	0	0	0	0	0	0	1	1	0	0	0	9	1	0	1	1	2	0	0
Archaea	Euryarchaeota	Halobacteria	Salinarchaeum sp.	1333523	UP000014072	R4W570	Uncharacterized protein	tr|R4W570|R4W570_1	SDGGDDSSGGGGDDSDDGGGGGGGGYGPPP	691	721	30	0.563899	0	0	7	0	0	15	0	0	0	0	0	0	3	0	0	4	0	0	0	1
Archaea	Euryarchaeota	Halobacteria	Haladaptatus sp.	1679489	UP000076599	A0A166SDQ3	Thioredoxin	tr|A0A166SDQ3|A0A166SDQ3_1	TSGTTSTTKTSGDSTTSTTGTKTTTNSTSTTTGTKSGN	316	354	38	0.604802	0	0	1	0	0	5	0	0	3	0	0	2	0	0	0	8	19	0	0	0
Archaea	Euryarchaeota	Halobacteria	Halopiger xanaduensis	797210	UP000006794	F8D9V5	Uncharacterized protein	tr|F8D9V5|F8D9V5_1	ESDEAEAEEEGDETEEAEEEEEEE	166	190	24	0.492739	3	0	2	16	0	1	0	0	0	0	0	0	0	0	0	1	1	0	0	0
Archaea	Euryarchaeota	Halobacteria	Halomicrobium mukohataei	485914	UP000001746	C7NXJ8	Uncharacterized protein	tr|C7NXJ8|C7NXJ8_1	GGGGPPGMGGGGGGGNPFAQMMGGMMGGGP	61	91	30	0.583097	1	0	0	0	1	17	0	0	0	0	5	1	4	1	0	0	0	0	0	0
Archaea	Thaumarchaeota	Cenarchaeales	Cenarchaeum symbiosum	414004	UP000000758	A0RUC5	PPE-repeat protein	tr|A0RUC5|A0RUC5_2	VPEPVVPEPAATVPAPTVPDVPEPVVPEPA	331	361	30	0.673835	4	0	1	4	0	0	0	0	0	0	0	0	11	0	0	0	2	8	0	0
Archaea	Euryarchaeota	Halobacteria	Salinarchaeum sp.	1333523	UP000014072	R4W0N8	Chaperone protein DnaK	tr|R4W0N8|R4W0N8_1	GGAGAAGAGPAGGPAGAGPAGGPAPGPEAG	586	616	30	0.505449	10	0	0	1	0	13	0	0	0	0	0	0	6	0	0	0	0	0	0	0
Archaea	Euryarchaeota	Halobacteria	Halomicrobium mukohataei	485914	UP000001746	C7NXB9	Transcriptional regulator, TrmB	tr|C7NXB9|C7NXB9_1	ADDEADDETDDETDDETDDEATDSDDDAAADDDE	181	215	34	0.570782	6	0	17	6	0	0	0	0	0	0	0	0	0	0	0	1	4	0	0	0
Archaea	Euryarchaeota	Thermococci	Thermococcus litoralis	523849	UP000015502	H3ZNC5	Peptidyl-prolyl cis-trans isomerase	tr|H3ZNC5|H3ZNC5_1	EELEEEAKEEVKAETEEKAEETKEEAEETT	241	271	30	0.5941	4	0	0	16	0	0	0	0	4	1	0	0	0	0	0	0	4	1	0	0
Archaea	Euryarchaeota	Halobacteria	Natrinema sp.	406552	UP000006507	I7CR69	Rhomboid family protein	tr|I7CR69|I7CR69_1	GPGGPGGPGGPGGPGRGRF	286	305	19	0.460215	0	0	0	0	1	11	0	0	0	0	0	0	5	0	2	0	0	0	0	0
Archaea	Euryarchaeota	Thermococci	Palaeococcus pacificus	1343739	UP000027981	A0A075LVI2	ATPase	tr|A0A075LVI2|A0A075LVI2_1	HEEMEMHKHEEHKMHEHMEHEGHEMGKEHE	16	46	30	0.624729	0	0	0	11	0	2	9	0	3	0	5	0	0	0	0	0	0	0	0	0
Archaea	Nanoarchaeota	Nanoarchaeales	Nanoarchaeum equitans	228908	UP000000578	Q74N87	NEQ086	tr|Q74N87|Q74N87_1	DIEKYKNKNKKEEKKEEKKEEKKEEKEEKK	391	421	30	0.540349	0	0	1	11	0	0	0	1	14	0	0	2	0	0	0	0	0	0	0	1
Archaea	Euryarchaeota	Halobacteria	Natrialba magadii	547559	UP000001879	D3SWX0	Uncharacterized protein	tr|D3SWX0|D3SWX0_1	EHGHDNGHGHDDGHGYDDGHGNDDGHGHDG	211	241	30	0.642071	0	0	8	1	0	10	8	0	0	0	0	2	0	0	0	0	0	0	0	1
Archaea	Crenarchaeota	Thermoprotei	Thermofilum pendens	368408	UP000000641	A1RXA3	Translation initiation factor 1A	tr|A1RXA3|A1RXA3_1	LEKKGLLKELKELLG	91	106	15	0.56872	0	0	0	3	0	2	0	0	4	6	0	0	0	0	0	0	0	0	0	0
Archaea	Euryarchaeota	Halobacteria	Halogeometricum borinquense	469382	UP000006663	E4NLJ2	Chaperone protein DnaK	tr|E4NLJ2|E4NLJ2_1	QGAQAGAGGAGPGGAGGMGGMGGQGGQSPGDDDEYVDADFEDVDEDDEDA	586	636	50	0.862885	7	0	10	4	1	16	0	0	0	0	2	0	2	4	0	1	0	2	0	1
Archaea	Crenarchaeota	Thermoprotei	Caldivirga maquilingensis	397948	UP000001137	A8M917	Extracellular solute-binding protein family 5	tr|A8M917|A8M917_1	SYFHTTYTPVTTTTTSTTTTTTTTSTTTTTTTPVTTTSTTTATTTTTATTTTTAVSTVTSTVTSTAVSTVTSTAT	676	751	75	0.543029	5	0	0	0	1	0	1	0	0	0	0	0	2	0	0	9	48	7	0	2
Archaea	Euryarchaeota	Methanomicrobia	Methanoregula formicica	593750	UP000010824	L0HFI3	Uncharacterized protein	tr|L0HFI3|L0HFI3_1	QAAAPEQQEPSPEAAPAPAPEAAAPAPESP	286	316	30	0.624729	11	0	0	5	0	0	0	0	0	0	0	0	9	3	0	2	0	0	0	0
Archaea	Euryarchaeota	Methanomicrobia	Methanolacinia petrolearia	679926	UP000006565	E1RDJ2	Uncharacterized protein	tr|E1RDJ2|E1RDJ2_1	EAAKKKLKKLEKKIK	31	46	15	0.574031	2	0	0	2	0	0	0	1	8	2	0	0	0	0	0	0	0	0	0	0
Archaea	Crenarchaeota	Thermoprotei	Thermosphaera aggregans	633148	UP000002376	D5U365	Pullulanase alpha-amylase	tr|D5U365|D5U365_1	PPTETTTTPTTTTETTTPTTTPTVTTPTNT	1066	1096	30	0.434069	0	0	0	2	0	0	0	0	0	0	0	1	6	0	0	0	20	1	0	0
Archaea	Euryarchaeota	Halobacteria	Haloarcula marismortui	272569	UP000001169	P15772	50S ribosomal protein L12	sp|P15772|RL12_1	ADEADEADEEAEEEAADDGGDDDDDEDDEA	76	106	30	0.541918	7	0	12	9	0	2	0	0	0	0	0	0	0	0	0	0	0	0	0	0
Archaea	Euryarchaeota	Halobacteria	Natronomonas moolapensis	268739	UP000011867	M1XSA8	DUF1119 family protein	tr|M1XSA8|M1XSA8_1	DDGEGNDDGDGDSDDGEGNDDGDGDSDDGD	211	241	30	0.542597	0	0	15	2	0	9	0	0	0	0	0	2	0	0	0	2	0	0	0	0
Archaea	X	X	GW2011 AR10	1579370	UP000031777	A0A0B5HG92	Prefoldin subunit beta	tr|A0A0B5HG92|A0A0B5HG92_1	QKSASASAGSGKQSKSS	106	123	17	0.643241	3	0	0	0	0	2	0	0	3	0	0	0	0	2	0	7	0	0	0	0
Archaea	Euryarchaeota	Methanobacteria	Methanothermobacter thermautotrophicus	187420	UP000005223	O26320	Thermosome subunit alpha	sp|O26320|THSA_1	EEDMEGMGGMGGMPPMM	526	543	17	0.630615	0	0	1	3	0	5	0	0	0	0	6	0	2	0	0	0	0	0	0	0
Archaea	Thaumarchaeota	Nitrosopumilales	Nitrosopumilus maritimus	436308	UP000000792	A9A4D0	Uncharacterized protein	tr|A9A4D0|A9A4D0_1	VSSEEEEVSSEEKND	301	316	15	0.664144	0	0	1	6	0	0	0	0	1	0	0	1	0	0	0	4	0	2	0	0
Archaea	Crenarchaeota	Thermoprotei	Caldivirga maquilingensis	397948	UP000001137	A8MCX9	Solute binding protein-like protein	tr|A8MCX9|A8MCX9_1	VSTSATTVTTTTAVTTTTATTVTTSTATTVTTTATTATTVTTSTATTVTATTATTVTTTT	46	106	60	0.440274	9	0	0	0	0	0	0	0	0	0	0	0	0	0	0	4	39	8	0	0
Archaea	Euryarchaeota	Methanomicrobia	Methanocella arvoryzae	351160	UP000000663	Q0W1C4	Uncharacterized protein	tr|Q0W1C4|Q0W1C4_1	ASAAAFGGNAAAAASAVASAVAGGGGAAAAAAAAAASSGAGPGGVAAAAAAAAAAATGGNVASAAAAAAAASGGASGASAAAAAAAAAASNGAGPGAAAAVAAASAAAAGGGNAAAAASATASALGGAGGASAAAAAASAAAAGGPGAAAAAAAATAAAAGGGNAAAAASAAASALGGIGGASSVASAASAAASAGVAPGGVAAAAAAAAAAAGGGDAAAAAAAASSAVGGAGGAAAAAAAASAAAAGGAGAGGAAAAAAAAAAAASGGNAAAAASAAASAAGGGPGVSSAASAAAAAASAAGNDPGAAAAAAAAAAAAASGGDPLRAAQ	286	616	330	0.569631	200	0	3	0	1	60	0	1	0	3	0	7	7	1	1	33	3	10	0	0
Archaea	Euryarchaeota	Halobacteria	Haloquadratum walsbyi	362976	UP000001975	Q18FV4	Thermosome subunit 1	tr|Q18FV4|Q18FV4_1	PGGPGGAGGMGGMGGMGGMGGAM	541	564	23	0.459782	2	0	0	0	0	14	0	0	0	0	5	0	2	0	0	0	0	0	0	0
Archaea	Euryarchaeota	Halobacteria	Natrinema sp.	406552	UP000006507	I7BRH7	Cupin 2 conserved barrel domain protein	tr|I7BRH7|I7BRH7_1	RARRRRARGRRSRARSARIRG	91	112	21	0.533527	4	0	0	0	0	2	0	1	0	0	0	0	0	0	12	2	0	0	0	0
Archaea	Euryarchaeota	X	Euryarchaeota archaeon	1803821	UP000075475	A0A151ECK7	Uncharacterized protein	tr|A0A151ECK7|A0A151ECK7_1	QAVKKRALKKKIKKKVAKKKAKKKVKKKLKKKPKKKPKKVIKKKAKKKLEKKLKKKPVQGLRTTKKVKKKKKPVKKKITKKALKKKTTKK	76	166	90	0.674479	6	0	0	1	0	1	0	3	53	6	0	0	4	2	2	0	5	7	0	0
Archaea	Euryarchaeota	Methanobacteria	Methanobrevibacter millerae	230361	UP000067738	A0A0U3E2S3	Uncharacterized protein	tr|A0A0U3E2S3|A0A0U3E2S3_1	KKQKIGKNKNKNKNNN	121	137	16	0.542583	0	0	0	0	0	1	0	1	7	0	0	6	0	1	0	0	0	0	0	0
Archaea	Euryarchaeota	Halobacteria	Haladaptatus sp.	1679489	UP000076599	A0A166T8Q1	Uncharacterized protein	tr|A0A166T8Q1|A0A166T8Q1_1	TTQAGGATTTSAATTTAATTTAATTTATPTTTSTTSQATTTSGAN	406	451	45	0.603952	11	0	0	0	0	3	0	0	0	0	0	1	1	2	0	4	23	0	0	0
Archaea	Euryarchaeota	Halobacteria	Haladaptatus sp.	1679489	UP000076599	A0A166SU48	Uncharacterized protein	tr|A0A166SU48|A0A166SU48_1	KGSLEELHAEDEEVEEEEEEEEEEEEAEEAADEEVEEEEDEE	121	163	42	0.582998	4	0	3	27	0	1	1	0	1	2	0	0	0	0	0	1	0	2	0	0
Archaea	Euryarchaeota	Halobacteria	Haladaptatus sp.	1679489	UP000076599	A0A166TFY8	Uncharacterized protein	tr|A0A166TFY8|A0A166TFY8_1	GGDDTSTTTDETSTTDESTTTTEEDTTTTSEETTTKETTTTSDETTTTDDTDGTTATTTD	151	211	60	0.606222	1	0	10	8	0	3	0	0	1	0	0	0	0	0	0	5	32	0	0	0
Archaea	Thaumarchaeota	unclassified	Thaumarchaeota archaeon	1640512	UP000051388	A0A0T5ZGK4	Fibronectin type III domain-containing protein	tr|A0A0T5ZGK4|A0A0T5ZGK4_1	KEKKNKHDDDDNDDDD	481	497	16	0.564431	0	0	8	1	0	0	1	0	4	0	0	2	0	0	0	0	0	0	0	0
Archaea	Euryarchaeota	Halobacteria	Natronobacterium gregoryi	797304	UP000010468	L0AFN9	Uncharacterized protein	tr|L0AFN9|L0AFN9_1	RQLRRVGRRLRGVVRR	256	272	16	0.587857	0	0	0	0	0	2	0	0	0	2	0	0	0	1	8	0	0	3	0	0
Archaea	Euryarchaeota	Halobacteria	Halobacterium hubeiense	1407499	UP000066737	A0A0U5H5P9	Thermosome subunit 1	tr|A0A0U5H5P9|A0A0U5H5P9_1	AGGPGGMGGGMGGGMGGMM	541	560	19	0.413226	1	0	0	0	0	12	0	0	0	0	5	0	1	0	0	0	0	0	0	0
Archaea	Euryarchaeota	Halobacteria	Halostagnicola larsenii	797299	UP000019024	W0JUM7	Uncharacterized protein	tr|W0JUM7|W0JUM7_1	SEGGGDDGGEDDSGSDGDGSAEDGSGDGDSGSDGGDDDGSDGSDG	91	136	45	0.573689	1	0	15	3	0	17	0	0	0	0	0	0	0	0	0	9	0	0	0	0
Archaea	Crenarchaeota	Thermoprotei	Ignisphaera aggregans	583356	UP000001304	E0SPI5	Uncharacterized protein	tr|E0SPI5|E0SPI5_1	KQRSKTEKKRRKRKKKGKKRKSKKKKSS	181	209	28	0.606285	0	0	0	1	0	1	0	0	15	0	0	0	0	1	5	4	1	0	0	0
Archaea	Euryarchaeota	Halobacteria	Halogeometricum borinquense	469382	UP000006663	E4NS49	DNA helicase, Rad3	tr|E4NS49|E4NS49_1	GSRPSPRSSPSRSSSGSSRSSGSSRSSSRQSSGSTSSRGRSGTGG	556	601	45	0.590932	0	0	0	0	0	8	0	0	0	0	0	0	3	1	8	23	2	0	0	0
Archaea	Euryarchaeota	Halobacteria	Haloarcula marismortui	272569	UP000001169	Q5V0M0	Uncharacterized protein	tr|Q5V0M0|Q5V0M0_1	DGDSSDDSSSSDDDDDDDGGENDDNSDGDEDNGGWFGGGGDDDDDDGGWLGGGNDDDDDD	376	436	60	0.649987	0	0	28	2	1	15	0	0	0	1	0	4	0	0	0	7	0	0	2	0
Archaea	Crenarchaeota	Thermoprotei	Thermoproteus tenax	768679	UP000002654	G4RK32	Thermopsin	tr|G4RK32|G4RK32_1	AAASAASAAASLILRRRRAVA	1111	1132	21	0.634521	10	0	0	0	0	0	0	1	0	2	0	0	0	0	4	3	0	1	0	0
Archaea	Euryarchaeota	Halobacteria	Halorhabdus tiamatea	1033806	UP000015381	F7PFV7	Endo-1,4-beta-xylanase A	tr|F7PFV7|F7PFV7_1	TPTETETPTETETPTETETPTETETPTDTETETPTETETETGTPS	316	361	45	0.543651	0	0	1	13	0	1	0	0	0	0	0	0	7	0	0	1	22	0	0	0
Archaea	Crenarchaeota	Thermoprotei	Acidilobus saccharovorans	666510	UP000000346	D9Q1A3	ABC transporter, binding protein	tr|D9Q1A3|D9Q1A3_1	TVTTTTPVTTTSTTTTTTTAVTSVTTSTVT	91	121	30	0.445561	1	0	0	0	0	0	0	0	0	0	0	0	1	0	0	3	20	5	0	0
Archaea	Euryarchaeota	Halobacteria	Natrialba magadii	547559	UP000001879	D3SZJ3	PQQ repeat protein	tr|D3SZJ3|D3SZJ3_1	EEEVEEDEEEDVETVDDDEEDEEEEEDEEEEEEEEEEEEMEEEEV	481	526	45	0.397908	0	0	7	32	0	0	0	0	0	0	1	0	0	0	0	0	1	4	0	0
Archaea	Euryarchaeota	Halobacteria	Natrialba magadii	547559	UP000001879	D3SZ39	Uncharacterized protein	tr|D3SZ39|D3SZ39_2	DDENDEADDEDNGVDDNDDAADDDAADDDAADDDNGVDDENEEND	286	331	45	0.631192	7	0	22	6	0	2	0	0	0	0	0	6	0	0	0	0	0	2	0	0
Archaea	Euryarchaeota	Halobacteria	Natrialba magadii	547559	UP000001879	D3SZ39	Uncharacterized protein	tr|D3SZ39|D3SZ39_3	DASDLEDVTDDDEMDDDEMDDDEMDDDEMDDDDEMNDDDGMDDDN	466	511	45	0.655693	1	0	25	6	0	1	0	0	0	1	6	2	0	0	0	1	1	1	0	0
Archaea	Euryarchaeota	X	Euryarchaeota archaeon	1803821	UP000075475	A0A151EBN7	Uncharacterized protein	tr|A0A151EBN7|A0A151EBN7_1	KKKVTKKTKKTGSRKKSKK	316	335	19	0.56882	0	0	0	0	0	1	0	0	11	0	0	0	0	0	1	2	3	1	0	0
Archaea	Euryarchaeota	Halobacteria	Natrialba magadii	547559	UP000001879	D3SX04	Citrate (Pro-3S)-lyase	tr|D3SX04|D3SX04_1	TATDADTATDTDTATDADTATDTDTATDADTATDTDTATDADTDTHTGTGTDTATAADTA	91	151	60	0.542992	15	0	17	0	0	2	1	0	0	0	0	0	0	0	0	0	25	0	0	0
Archaea	Euryarchaeota	Halobacteria	Haloterrigena turkmenica	543526	UP000001903	D2RTQ7	Uncharacterized protein	tr|D2RTQ7|D2RTQ7_1	EEEEEPVEAEAESEDADEEEE	166	187	21	0.535806	3	0	2	13	0	0	0	0	0	0	0	0	1	0	0	1	0	1	0	0
Archaea	Euryarchaeota	Archaeoglobi	Archaeoglobus fulgidus	224325	UP000002199	O28253	Uncharacterized protein	tr|O28253|O28253_1	GGGGGGGGGGGPPPPVLPPVQPPAQPPVQPPVQPPAQPQPISLPV	361	406	45	0.725639	2	0	0	0	0	11	0	1	0	2	0	0	17	6	0	1	0	5	0	0
Archaea	Euryarchaeota	Methanomicrobia	Methanocella arvoryzae	351160	UP000000663	Q0W359	Uncharacterized protein	tr|Q0W359|Q0W359_1	PVPTPVPATPTPAPTSAVVTPTSTAPAPAP	346	376	30	0.642114	6	0	0	0	0	0	0	0	0	0	0	0	11	0	0	2	7	4	0	0
Archaea	Euryarchaeota	Methanomicrobia	Methanocella arvoryzae	351160	UP000000663	Q0W0Z8	Predicted alkaline serine protease	tr|Q0W0Z8|Q0W0Z8_2	YPGYPYPGYPYPINPNPGYPGYPYPGYNPYPGYPYPGYPSPGYPG	436	481	45	0.609147	0	0	0	0	0	9	0	1	0	0	0	3	17	0	0	1	0	0	0	14
Archaea	Lokiarchaeota	Lokiarchaeum	Lokiarchaeum sp.	1538547	UP000034722	A0A0F8W9V5	Thermosome subunit (Fragment)	tr|A0A0F8W9V5|A0A0F8W9V5_1	PPGMGGGMGGMGGGMPPGMM	61	81	20	0.447173	0	0	0	0	0	10	0	0	0	0	6	0	4	0	0	0	0	0	0	0
Archaea	Crenarchaeota	Thermoprotei	Caldivirga maquilingensis	397948	UP000001137	A8MBE5	Extracellular solute-binding protein family 5	tr|A8MBE5|A8MBE5_1	FHIPYTPVSTTTSTTTTTTTTPVTTTSTTTSTTTSTVTSTTTAVSTVTSTVTSTAVSTVTSTATTTAVSTVTVTK	706	781	75	0.644028	4	0	0	0	1	0	1	1	1	0	0	0	3	0	0	12	40	11	0	1
Archaea	Crenarchaeota	Thermoprotei	Vulcanisaeta distributa	572478	UP000006681	E1QPL4	Uncharacterized protein	tr|E1QPL4|E1QPL4_1	SRRKKKSKKTRAKSKGKRKKKSKKRSSGSRKSS	121	154	33	0.612304	1	0	0	0	0	2	0	0	14	0	0	0	0	0	6	9	1	0	0	0
Archaea	Euryarchaeota	Halobacteria	Natrialba magadii	547559	UP000001879	D3SSG4	Uncharacterized protein	tr|D3SSG4|D3SSG4_1	TEQEQEQEQEQEQEQEQEQEQEQEQEQEQEREQEQEREQEQVHTD	31	76	45	0.54611	0	0	1	20	0	0	1	0	0	0	0	0	0	18	2	0	2	1	0	0
Archaea	Euryarchaeota	Methanococci	Methanocaldococcus jannaschii	243232	UP000000805	Q57885	KH domain-containing protein MJ0443	sp|Q57885|Y443_1	YEEIEIEEDEDEIEDEE	211	228	17	0.473818	0	0	3	10	0	0	0	3	0	0	0	0	0	0	0	0	0	0	0	1
Archaea	Crenarchaeota	Thermoprotei	Caldivirga maquilingensis	397948	UP000001137	A8M930	Extracellular solute-binding protein family 5	tr|A8M930|A8M930_1	TTTSTTTVTSTAVATVTSTATVTSTSTVVSTTTTTAVSTVTITKP	706	751	45	0.611693	4	0	0	0	0	0	0	1	1	0	0	0	1	0	0	7	23	8	0	0
Archaea	Thaumarchaeota	Nitrosopumilales	Nitrosopumilus maritimus	436308	UP000000792	A9A5M1	Uncharacterized protein	tr|A9A5M1|A9A5M1_1	EPVVEPTPEPEPVVEPTPEPEPVVEPTPEPEPVVEPTPEPEPVVEPTPEPEPVVEPTPEPEPVVEPTPEPEPVVE	31	106	75	0.556249	0	0	0	23	0	0	0	0	0	0	0	0	29	0	0	0	7	16	0	0
Archaea	Euryarchaeota	Halobacteria	Haloterrigena turkmenica	543526	UP000001903	D2RYH7	Uncharacterized protein	tr|D2RYH7|D2RYH7_1	AEEAEEEEAEAEAEDLEEEAAEEEVEAEEEADESAEEEEESESED	91	136	45	0.508556	10	0	3	27	0	0	0	0	0	1	0	0	0	0	0	3	0	1	0	0
Archaea	Euryarchaeota	Halobacteria	Natrialba magadii	547559	UP000001879	D3SSU9	TetR family transcription regulator	tr|D3SSU9|D3SSU9_1	DTDANSDTSTDTGTGTDTDTGTGTDTDTDT	256	286	30	0.607796	1	0	9	0	0	4	0	0	0	0	0	1	0	0	0	2	13	0	0	0
Archaea	Euryarchaeota	Archaeoglobi	Archaeoglobus fulgidus	224325	UP000002199	O28874	Uncharacterized protein	tr|O28874|O28874_1	ITATTTTTATASTTTTTTTATTTTTAAAER	751	781	30	0.470054	7	0	0	1	0	0	0	1	0	0	0	0	0	0	1	1	19	0	0	0
Archaea	Euryarchaeota	Halobacteria	Natrialba magadii	547559	UP000001879	D3SU20	Uncharacterized protein	tr|D3SU20|D3SU20_1	DHGDHGEHGDHDDHDDHDDGHDHEDEHDDGHEHGDHDSHDDGEHE	256	301	45	0.59659	0	0	17	6	0	7	14	0	0	0	0	0	0	0	0	1	0	0	0	0
Archaea	Euryarchaeota	Methanomicrobia	Methanosphaerula palustris	521011	UP000002457	B8GG77	Uncharacterized protein	tr|B8GG77|B8GG77_1	PSQGSGGGFGGFGGGGFGGGGGFGGGGAGGR	586	617	31	0.498558	1	0	0	0	4	21	0	0	0	0	0	0	1	1	1	2	0	0	0	0
Archaea	Euryarchaeota	X	Euryarchaeota archaeon	1803821	UP000075475	A0A151EBE7	Uncharacterized protein	tr|A0A151EBE7|A0A151EBE7_1	EEDMEEKEEDTETEKEPEEDTETEKEPEEDTETEKEPEEDTEEEPKEEPKEEPEEEEKED	256	316	60	0.590149	0	0	6	33	0	0	0	0	7	0	1	0	6	0	0	0	7	0	0	0
Archaea	Euryarchaeota	Methanobacteria	Methanothermobacter thermautotrophicus	187420	UP000005223	O26116	30S ribosomal protein S3	sp|O26116|RS3_1	SEVVEDLEEVEDLEEIEDLEEVEDLEEVED	211	241	30	0.628997	0	0	5	14	0	0	0	1	0	4	0	0	0	0	0	1	0	5	0	0
Archaea	Euryarchaeota	Halobacteria	Natrialba magadii	547559	UP000001879	D3SZ34	MoaD family protein	tr|D3SZ34|D3SZ34_1	GGGAGGGGAGGGAGSDSGSSL	91	112	21	0.522706	3	0	1	0	0	12	0	0	0	1	0	0	0	0	0	4	0	0	0	0
Archaea	Euryarchaeota	Halobacteria	Haloquadratum walsbyi	362976	UP000001975	Q18G92	50S ribosomal protein L12	tr|Q18G92|Q18G92_1	EDEADTDEEEPDETEEEEADEADDEDDEAS	76	106	30	0.607796	4	0	9	13	0	0	0	0	0	0	0	0	1	0	0	1	2	0	0	0
Archaea	X	X	halophilic archaeon	756883	UP000010096	G2ML77	50S ribosomal protein L12	tr|G2ML77|G2ML77_1	DDGGDEDEGGEESADEAEAADEDDDDEDED	76	106	30	0.598627	4	0	12	9	0	4	0	0	0	0	0	0	0	0	0	1	0	0	0	0
Archaea	Crenarchaeota	Thermoprotei	Vulcanisaeta distributa	572478	UP000006681	E1QRF8	NADH-quinone oxidoreductase, B subunit	tr|E1QRF8|E1QRF8_1	VAPPQPKPAAAPQKPAQAPAQPKPAQQAPQ	361	391	30	0.612614	9	0	0	0	0	0	0	0	3	0	0	0	10	7	0	0	0	1	0	0
Archaea	Euryarchaeota	Halobacteria	Haloprofundus marisrubri	1514971	UP000054387	A0A0W1RCB9	Thermosome subunit	tr|A0A0W1RCB9|A0A0W1RCB9_1	GGAPGGMGGMGGMGGMGGAM	526	546	20	0.448676	2	0	0	0	0	12	0	0	0	0	5	0	1	0	0	0	0	0	0	0
Archaea	Euryarchaeota	Methanomicrobia	Methanocella arvoryzae	351160	UP000000663	Q0W2S4	Uncharacterized protein	tr|Q0W2S4|Q0W2S4_1	TPEPAVTPSPTATPATPTPAPATATPVPTP	796	826	30	0.633306	6	0	0	1	0	0	0	0	0	0	0	0	11	0	0	1	9	2	0	0
Archaea	Crenarchaeota	Thermoprotei	Desulfurococcus kamchatkensis	490899	UP000006903	B8D4U7	Uncharacterized protein	tr|B8D4U7|B8D4U7_1	KTKRKKSKTRKKKGGKSKRK	196	216	20	0.566387	0	0	0	0	0	2	0	0	11	0	0	0	0	0	3	2	2	0	0	0
Archaea	Euryarchaeota	Methanomicrobia	Methanosphaerula palustris	521011	UP000002457	B8GHK6	Uncharacterized protein	tr|B8GHK6|B8GHK6_1	DAAKKKLKKLEKKLK	31	46	15	0.558882	2	0	1	1	0	0	0	0	8	3	0	0	0	0	0	0	0	0	0	0
Archaea	Euryarchaeota	Methanomicrobia	Methanolacinia petrolearia	679926	UP000006565	E1RDH6	Thermosome	tr|E1RDH6|E1RDH6_1	GGGAPGPEDMEGMGGMGGMGGMPPMM	526	552	26	0.631077	1	0	1	2	0	11	0	0	0	0	7	0	4	0	0	0	0	0	0	0
Archaea	Euryarchaeota	DHVE2 group	Aciduliprofundum boonei	439481	UP000001400	B5I9S7	30S ribosomal protein S3Ae	tr|B5I9S7|B5I9S7_1	ESEEEEPSKEMQVEEE	226	242	16	0.62973	0	0	0	9	0	0	0	0	1	0	1	0	1	1	0	2	0	1	0	0
Archaea	Euryarchaeota	Methanomicrobia	Methanocella arvoryzae	351160	UP000000663	Q0W0W3	Uncharacterized protein	tr|Q0W0W3|Q0W0W3_1	TDTGKNKDKNNGQNNGKGNGNGNGNGNGNGNGNNKS	241	277	36	0.661856	0	0	2	0	0	11	0	0	5	0	0	14	0	1	0	1	2	0	0	0
Archaea	Euryarchaeota	Halobacteria	Natrialba magadii	547559	UP000001879	D3SRY1	Glycine-rich protein	tr|D3SRY1|D3SRY1_1	MGGGGNPFAQMMGGMMGGGPGGPGGMGGGP	61	91	30	0.599019	1	0	0	0	1	16	0	0	0	0	6	1	4	1	0	0	0	0	0	0
Archaea	Lokiarchaeota	Lokiarchaeum	Lokiarchaeum sp.	1538547	UP000034722	A0A0F8VES3	Uncharacterized protein	tr|A0A0F8VES3|A0A0F8VES3_1	PPKAPEPPKAPEPPKAGPPKAPGPPKAPGPPKAPGPPKAPGPPKA	121	166	45	0.584776	8	0	0	2	0	5	0	0	8	0	0	0	22	0	0	0	0	0	0	0
Archaea	Euryarchaeota	Methanomicrobia	Methanohalophilus mahii	547558	UP000001059	D5E8Y2	Conserved repeat domain protein	tr|D5E8Y2|D5E8Y2_1	KEKKEQIKKEELEQKREELKEKKKELEEKKEKVEEEEEIDLDKEKEEKEDKEDEVDEEEKEDEDDFPGDEEKPDE	811	886	75	0.737128	0	0	10	31	1	1	0	2	19	4	0	0	2	2	1	0	0	2	0	0
Archaea	Euryarchaeota	Halobacteria	Haladaptatus sp.	1679489	UP000076599	A0A166U1V0	Uncharacterized protein	tr|A0A166U1V0|A0A166U1V0_1	GGGGMTTTSSGNSSSS	151	167	16	0.604425	0	0	0	0	0	5	0	0	0	0	1	1	0	0	0	6	3	0	0	0
Archaea	Euryarchaeota	Thermoplasmata	Methanomassiliicoccales archaeon	1713724	UP000051144	A0A0Q4BFW0	30S ribosomal protein S3Ae	tr|A0A0Q4BFW0|A0A0Q4BFW0_1	EEVEESEEASEEEESEEEVSEEEVSEEEAVPEEEE	226	261	35	0.463357	2	0	0	23	0	0	0	0	0	0	0	0	1	0	0	5	0	4	0	0
Archaea	Euryarchaeota	Methanococci	Methanococcus maripaludis	267377	UP000000590	Q6LXB4	Uncharacterized protein	tr|Q6LXB4|Q6LXB4_1	EEPVVEEPVVEEPVVEEPVVEEPVVEEPVV	196	226	30	0.458146	0	0	0	12	0	0	0	0	0	0	0	0	6	0	0	0	0	12	0	0
Archaea	Euryarchaeota	Halobacteria	Natrialba magadii	547559	UP000001879	D3STF8	HTH domain protein	tr|D3STF8|D3STF8_1	ELFESGSESESGSESESGSGSGSGSGSGSGSGSGSGSGSGSGSGSESGSKSESESESESE	136	196	60	0.538347	0	0	0	12	1	17	0	0	1	1	0	0	0	0	0	28	0	0	0	0
Archaea	Euryarchaeota	Halobacteria	Halomicrobium mukohataei	485914	UP000001746	C7NWT7	50S ribosomal protein L12	tr|C7NWT7|C7NWT7_1	AEEDAGADEEAAEEEAAEEEEAGDDDEDEG	76	106	30	0.550246	8	0	6	13	0	3	0	0	0	0	0	0	0	0	0	0	0	0	0	0
Archaea	Euryarchaeota	Methanobacteria	Methanothermobacter thermautotrophicus	187420	UP000005223	P05394	50S ribosomal protein L12	sp|P05394|RL12_1	AAPAAAAAPAAAEEAEEEAEEEEEEEEAEEEAAAGLGALFG	61	102	41	0.568417	17	0	0	16	1	3	0	0	0	2	0	0	2	0	0	0	0	0	0	0
Archaea	Euryarchaeota	Methanomicrobia	Candidatus Methanoperedens	1719120	UP000050360	A0A0N8KQS2	Uncharacterized protein	tr|A0A0N8KQS2|A0A0N8KQS2_1	GPSGMMGGGMMGGGMMGGSGGMMGSMMQMM	46	76	30	0.515028	0	0	0	0	0	13	0	0	0	0	12	0	1	1	0	3	0	0	0	0
Archaea	Euryarchaeota	Methanomicrobia	Methanomethylovorans hollandica	867904	UP000010866	L0KXQ1	Outer membrane protein	tr|L0KXQ1|L0KXQ1_1	SVSSGGGGGSSRGSSSSSSGGGGGAGSVED	721	751	30	0.593708	1	0	1	1	0	12	0	0	0	0	0	0	0	0	1	12	0	2	0	0
Archaea	Nanoarchaeota	Nanoarchaeales	Nanoarchaeum equitans	228908	UP000000578	Q74N92	NEQ123	tr|Q74N92|Q74N92_1	KKTEKQKEAKPEVKKEKEEKPKEEKKEKPK	106	136	30	0.608277	1	0	0	9	0	0	0	0	14	0	0	0	3	1	0	0	1	1	0	0
Archaea	Euryarchaeota	Halobacteria	Halolamina pelagica	699431	UP000050535	A0A0P7HVT2	Uncharacterized protein	tr|A0A0P7HVT2|A0A0P7HVT2_1	ARSGDRRRRSRRSRRRRRRPRARGARGPRQ	76	106	30	0.616662	3	0	1	0	0	3	0	0	0	0	0	0	2	1	17	3	0	0	0	0
Archaea	Thaumarchaeota	Cenarchaeales	Cenarchaeum symbiosum	414004	UP000000758	A0RXA2	Uncharacterized protein	tr|A0RXA2|A0RXA2_1	EPVPEPEPVPEMDPEPEPELEPEPEPVPEPEIEIEPEEEMGILEM	7561	7606	45	0.685727	0	0	1	18	0	1	0	3	0	2	3	0	14	0	0	0	0	3	0	0
Archaea	Euryarchaeota	Halobacteria	Halalkalicoccus jeotgali	795797	UP000000390	D8J7U3	Uncharacterized protein	tr|D8J7U3|D8J7U3_1	DEDEENDDEKEQESDDEKEEEREDEERDDERDGKGNDDDDDDDDDDDGEKSDGDDDGNDE	271	331	60	0.687766	0	0	26	16	0	5	0	0	4	0	0	3	0	1	3	2	0	0	0	0
Archaea	Euryarchaeota	Methanomicrobia	Methanofollis liminatans	28892	UP000005095	J1AMI0	Parallel beta-helix repeat protein	tr|J1AMI0|J1AMI0_1	LPTPTTPTPTPTPTPTPTPTPTPTPTPTPT	661	691	30	0.354216	0	0	0	0	0	0	0	0	0	1	0	0	14	0	0	0	15	0	0	0
Archaea	Euryarchaeota	Halobacteria	Halomicrobium mukohataei	485914	UP000001746	C7P2M6	Signal recognition particle 54 kDa protein	tr|C7P2M6|C7P2M6_1	GPGGGMGGMGGGGGPFGD	451	469	18	0.468923	0	0	1	0	1	12	0	0	0	0	2	0	2	0	0	0	0	0	0	0
Archaea	Euryarchaeota	Halobacteria	Natronococcus occultus	694430	UP000010878	L0JYU8	Uncharacterized protein	tr|L0JYU8|L0JYU8_1	GDEDDHEADHGHDDHEHGEDDHDHDDHEHD	256	286	30	0.594969	1	0	12	5	0	3	9	0	0	0	0	0	0	0	0	0	0	0	0	0
Archaea	Euryarchaeota	Halobacteria	Halomicrobium mukohataei	485914	UP000001746	C7P192	Thermosome	tr|C7P192|C7P192_1	SGGDEEGGPGGAPGGMGGMGGGMGGMM	526	553	27	0.603944	1	0	1	2	0	15	0	0	0	0	5	0	2	0	0	1	0	0	0	0
Archaea	Euryarchaeota	Halobacteria	Salinarchaeum sp.	1333523	UP000014072	R4VUW7	Carbohydrate binding family 6	tr|R4VUW7|R4VUW7_1	EEDGDDDTEVEEDAEDDDADGDDADDDDGD	496	526	30	0.583869	3	0	16	6	0	3	0	0	0	0	0	0	0	0	0	0	1	1	0	0
Archaea	Crenarchaeota	Thermoprotei	Caldivirga maquilingensis	397948	UP000001137	A8MAE6	Uncharacterized protein	tr|A8MAE6|A8MAE6_1	TSTAPASTSTVTTTVTVPSTTTVTSTQTVTTTQVVTSTTTTTMQP	61	106	45	0.64501	2	0	0	0	0	0	0	0	0	0	1	0	3	3	0	6	23	7	0	0
Archaea	Crenarchaeota	Thermoprotei	Desulfurococcus kamchatkensis	490899	UP000006903	B8D5A6	Nuclease (SNase domain protein)	tr|B8D5A6|B8D5A6_2	VTQTITTPITLTTTKTETVTQTTTQPVTTT	736	766	30	0.644305	0	0	0	1	0	0	0	2	1	1	0	0	2	3	0	0	17	3	0	0
Archaea	Euryarchaeota	Halobacteria	Salinarchaeum sp.	1333523	UP000014072	R4VX34	Uncharacterized protein	tr|R4VX34|R4VX34_1	YAQQPQQQAQQFPQQQPSQQQAPQQSQQQMPQQQTPQQQSPQQQI	16	61	45	0.599318	3	0	0	0	1	0	0	1	0	0	1	0	7	27	0	3	1	0	0	1
Archaea	Lokiarchaeota	Lokiarchaeum	Lokiarchaeum sp.	1538547	UP000034722	A0A0F8V6P3	Small GTP-binding domain protein	tr|A0A0F8V6P3|A0A0F8V6P3_1	EREEKERKLQEEKEEKERKLQEEKEEKERK	406	436	30	0.581026	0	0	0	14	0	0	0	0	8	2	0	0	0	2	4	0	0	0	0	0
Archaea	Euryarchaeota	Methanomicrobia	Methanocella arvoryzae	351160	UP000000663	Q0W7A9	Putative alkaline serine protease	tr|Q0W7A9|Q0W7A9_1	PTPTATPTPTPTPTATPTATPTATPTPTPTPTVTPTVTPTPTATPTPTPTPTPTPTVTPTVTPTPTPTATPTATPTATPTPTPTPTPPVS	406	496	90	0.497913	8	0	0	0	0	0	0	0	0	0	0	0	33	0	0	1	43	5	0	0
Archaea	Euryarchaeota	Halobacteria	Natrialba magadii	547559	UP000001879	D3SRM0	Uncharacterized protein	tr|D3SRM0|D3SRM0_1	EEGEEGEEAAEREETEE	61	78	17	0.485776	2	0	0	11	0	2	0	0	0	0	0	0	0	0	1	0	1	0	0	0
Archaea	Thaumarchaeota	Nitrosopumilales	Nitrosopumilus maritimus	436308	UP000000792	A9A3G2	Uncharacterized protein	tr|A9A3G2|A9A3G2_1	VVNTPTPTEPSTPTEPSTPTEPSTPTEPSTPTEPSTPTEPSTPTEPSTPTEPSTPTEPSTPTEPSTPTEPSTPTE	271	346	75	0.63398	0	0	0	12	0	0	0	0	0	0	0	1	24	0	0	11	25	2	0	0
Archaea	Euryarchaeota	X	Euryarchaeota archaeon	1803821	UP000075475	A0A151E7Q1	tRNA-splicing endonuclease	tr|A0A151E7Q1|A0A151E7Q1_1	VGIEEVKVEEKIEKKEKEKKEKKKEEKKEI	16	46	30	0.568181	0	0	0	11	0	1	0	3	12	0	0	0	0	0	0	0	0	3	0	0
Archaea	Crenarchaeota	Thermoprotei	Caldivirga maquilingensis	397948	UP000001137	A8MCI8	Extracellular solute-binding protein family 5	tr|A8MCI8|A8MCI8_2	IVIAAVAAIIALRRR	796	811	15	0.64699	5	0	0	0	0	0	0	4	0	1	0	0	0	0	3	0	0	2	0	0
Archaea	Euryarchaeota	Halobacteria	Haladaptatus sp.	1679489	UP000076599	A0A166SJL7	Rhomboid family intramembrane serine protease	tr|A0A166SJL7|A0A166SJL7_1	GGGGRGGMGGGGRRRF	286	302	16	0.428605	0	0	0	0	1	10	0	0	0	0	1	0	0	0	4	0	0	0	0	0
Archaea	Euryarchaeota	Halobacteria	Natronococcus occultus	694430	UP000010878	L0JYK7	Uncharacterized protein	tr|L0JYK7|L0JYK7_1	SADEDEAEDGEDEDEAEDGEDEDEVEDGEDEDEESEGEDESSDGDDDGEGDEEDEAEDDE	76	136	60	0.613521	4	0	20	24	0	7	0	0	0	0	0	0	0	0	0	4	0	1	0	0
Archaea	Euryarchaeota	Halobacteria	Haloarcula marismortui	272569	UP000001169	Q5V6V6	Putative ABC transporter substrate-binding protein	tr|Q5V6V6|Q5V6V6_1	SGGDGSDGSSDGSDGSGGSDGGTSTSGSDG	31	61	30	0.536417	0	0	6	0	0	12	0	0	0	0	0	0	0	0	0	10	2	0	0	0
Archaea	Euryarchaeota	Halobacteria	Natrialba magadii	547559	UP000001879	D3SR83	ABC-type transport system permease protein (Probable substrate branched-chain amino acids)	tr|D3SR83|D3SR83_1	GARPSAAGGGSGGGGGGGGGGGNGSDSGFA	421	451	30	0.619318	4	0	1	0	1	17	0	0	0	0	0	1	1	0	1	4	0	0	0	0
Archaea	Euryarchaeota	Methanomicrobia	Methanocella arvoryzae	351160	UP000000663	Q0W1I7	Uncharacterized protein	tr|Q0W1I7|Q0W1I7_1	AGAGAAGAPATAPVR	181	196	15	0.646151	7	0	0	0	0	3	0	0	0	0	0	0	2	0	1	0	1	1	0	0
Archaea	Crenarchaeota	Thermoprotei	Thermogladius cellulolyticus	1184251	UP000005270	I3TGD9	Membrane-anchored protein predicted to be involved in regulation of amylopullulanase-like protein	tr|I3TGD9|I3TGD9_2	VTQSTTTTVTQTATQTATSTATTTYTTTTY	1096	1126	30	0.568328	3	0	0	0	0	0	0	0	0	0	0	0	0	3	0	2	18	2	0	2
Archaea	environmental samples	X	uncultured archaeon	1412871	UP000030660	V4X9A0	ABC-type sugar transport system, periplasmic component (Fragment)	tr|V4X9A0|V4X9A0_1	GGDGGDGGDGGDGGDGGGGDGGDGGGGETV	16	46	30	0.412578	0	0	7	1	0	20	0	0	0	0	0	0	0	0	0	0	1	1	0	0
Archaea	Thaumarchaeota	Nitrosopumilales	Nitrosopumilus maritimus	436308	UP000000792	A9A1Y6	Uncharacterized protein	tr|A9A1Y6|A9A1Y6_1	KELLAKRKTATKKKATKKKAAKKKPARKTATKKKATKKKAAKKKPARKTATKKKATKKKAAKKKPARKTATKKKATKKKAAKKKPARKTATKKKTTKKKAAKKKTRR	211	318	107	0.606946	24	0	0	1	0	0	0	0	52	2	0	0	4	0	7	0	17	0	0	0
Archaea	Crenarchaeota	Thermoprotei	Sulfolobales archaeon	1326980	UP000054284	W7KVU9	Uncharacterized protein	tr|W7KVU9|W7KVU9_1	PSEVEEEEEEEESEED	76	92	16	0.450534	0	0	1	11	0	0	0	0	0	0	0	0	1	0	0	2	0	1	0	0
Archaea	Euryarchaeota	Methanobacteria	Methanobrevibacter millerae	230361	UP000067738	A0A0U3CFH9	Adhesin-like protein	tr|A0A0U3CFH9|A0A0U3CFH9_1	NEKGSGSGSGSSSGSGSGSGSSNSTTSSND	451	481	30	0.633657	0	0	1	1	0	8	0	0	1	0	0	3	0	0	0	14	2	0	0	0
Archaea	Euryarchaeota	Halobacteria	Haloprofundus marisrubri	1514971	UP000054387	A0A0W1R8J0	Arsenic-transporting ATPase	tr|A0A0W1R8J0|A0A0W1R8J0_1	GLGGMGGMGDMFGGMGGMGGAGGPGGPGGS	136	166	30	0.587394	1	0	1	0	1	18	0	0	0	1	5	0	2	0	0	1	0	0	0	0
Archaea	Euryarchaeota	Methanobacteria	Methanothermus fervidus	523846	UP000002315	E3GXB7	50S ribosomal protein L12	tr|E3GXB7|E3GXB7_1	PAPAGEVKEEKEEEEEEKEEKEEEEEEEEEEEEKEEEAAAGLGAL	61	106	45	0.595689	6	0	0	26	0	3	0	0	5	2	0	0	2	0	0	0	0	1	0	0
Archaea	Crenarchaeota	Thermoprotei	Ignisphaera aggregans	583356	UP000001304	E0SS34	Extracellular solute-binding protein family 5	tr|E0SS34|E0SS34_1	VTTTVVSTSTMATTVTVPTTVTTSTTVTQT	646	676	30	0.590022	1	0	0	0	0	0	0	0	0	0	1	0	1	1	0	3	16	7	0	0
Archaea	Crenarchaeota	Thermoprotei	Thermocladium sp.	1714261	UP000054381	A0A101XKD6	Uncharacterized protein	tr|A0A101XKD6|A0A101XKD6_1	MESLLFLFLFLFFFLLFLFLFLFFFLLFLF	1	31	30	0.459553	0	0	0	1	14	0	0	0	0	13	1	0	0	0	0	1	0	0	0	0
Archaea	Euryarchaeota	X	Euryarchaeota archaeon	1803821	UP000075475	A0A151ECL4	Uncharacterized protein	tr|A0A151ECL4|A0A151ECL4_1	RRKKQNKKKNNKVKAKKK	271	289	18	0.586749	1	0	0	0	0	0	0	0	10	0	0	3	0	1	2	0	0	1	0	0
Archaea	Euryarchaeota	Halobacteria	Natronococcus occultus	694430	UP000010878	L0K0M3	Uncharacterized protein	tr|L0K0M3|L0K0M3_1	DDPEEDPDDDPVEDEDDDPMEEDDDLEEDDEEDDDLEDDDEEDDDLEEDDEEDDDLEEDDEEDDDLEEDDEEDDDLEEDDEEDDEADDDLEDDDDEDE	31	129	98	0.506318	1	0	51	33	0	0	0	0	0	7	1	0	4	0	0	0	0	1	0	0
Archaea	Crenarchaeota	Thermoprotei	Fervidicoccus fontis	1163730	UP000007391	H9ZZZ6	Oligopeptide ABC transporter, oligopeptide binding protein	tr|H9ZZZ6|H9ZZZ6_1	GTTTSPSTTTTTTPTTTTTPTTTTALSGTS	826	856	30	0.519189	1	0	0	0	0	2	0	0	0	1	0	0	3	0	0	4	19	0	0	0
Archaea	Crenarchaeota	Thermoprotei	Staphylothermus marinus	399550	UP000000254	A3DLW7	Uncharacterized protein	tr|A3DLW7|A3DLW7_1	KKTKKKKRRKRKHTSKTPAKKSTKTSKTTKKSRKTRKRRSRRKK	166	210	44	0.652451	1	0	0	0	0	0	1	0	19	0	0	0	1	0	9	5	8	0	0	0
Archaea	Euryarchaeota	Halobacteria	Halalkalicoccus jeotgali	795797	UP000000390	D8J596	Prefoldin subunit alpha	tr|D8J596|D8J596_1	QAQQQAMQQMQQQQNDEQ	136	154	18	0.55197	2	0	1	1	0	0	0	0	0	0	2	1	0	11	0	0	0	0	0	0
Archaea	Thaumarchaeota	Cenarchaeales	Cenarchaeum symbiosum	414004	UP000000758	A0RY02	30S ribosomal protein S4	sp|A0RY02|RS4_1	KSKRAEAAAREAAAEAAEAEQAAAQAAAPTPAPAAAAPKQ	166	206	40	0.673698	21	0	0	5	0	0	0	0	3	0	0	0	4	3	2	1	1	0	0	0
Archaea	Euryarchaeota	Halobacteria	Haloarcula marismortui	272569	UP000001169	Q5V0C4	Flagella-related protein E	tr|Q5V0C4|Q5V0C4_1	MADGGGLMGDDGGGGDDLGGGGDDLGGLGGLDDDGDDMGGFGDDE	61	106	45	0.608932	1	0	14	1	1	20	0	0	0	5	3	0	0	0	0	0	0	0	0	0
Archaea	Euryarchaeota	Halobacteria	Halolamina pelagica	699431	UP000050535	A0A0P7I1C4	50S ribosomal protein L24e	tr|A0A0P7I1C4|A0A0P7I1C4_1	EEEADEDEADSEEAEDEASTADEDENDEDE	76	106	30	0.617025	5	0	8	13	0	0	0	0	0	0	0	1	0	0	0	2	1	0	0	0
Archaea	Euryarchaeota	Halobacteria	Halorubrum lacusprofundi	416348	UP000000740	B9LR92	Uncharacterized protein	tr|B9LR92|B9LR92_1	AEGGGESEGGGESEGGGESEGSGESEGGGE	16	46	30	0.492433	1	0	0	10	0	14	0	0	0	0	0	0	0	0	0	5	0	0	0	0
Archaea	Euryarchaeota	Halobacteria	Haloquadratum walsbyi	362976	UP000001975	Q18HQ7	30S ribosomal protein S3Ae	sp|Q18HQ7|RS3A_1	AEEAAAVDVDEADVAVE	196	213	17	0.588287	6	0	3	4	0	0	0	0	0	0	0	0	0	0	0	0	0	4	0	0
Archaea	Euryarchaeota	Halobacteria	Natronococcus occultus	694430	UP000010878	L0JWI3	Uncharacterized protein	tr|L0JWI3|L0JWI3_1	ADELDDVEENDVDEDDDDLLDDDEDEDEDD	361	391	30	0.569954	1	0	16	7	0	0	0	0	0	3	0	1	0	0	0	0	0	2	0	0
Archaea	Euryarchaeota	X	Euryarchaeota archaeon	1803821	UP000075475	A0A151EEV4	Uncharacterized protein	tr|A0A151EEV4|A0A151EEV4_1	KKKVKPKKKLGKALRGIKKLQKKKLVKKKK	76	106	30	0.659455	1	0	0	0	0	2	0	1	17	4	0	0	1	1	1	0	0	2	0	0
Archaea	X	X	halophilic archaeon	756883	UP000010096	G2MKT9	Uncharacterized protein	tr|G2MKT9|G2MKT9_1	EEESEEESEPEPEPEPTASESESEPVSAAA	286	316	30	0.642013	4	0	0	13	0	0	0	0	0	0	0	0	5	0	0	6	1	1	0	0
Archaea	Euryarchaeota	Thermoplasmata	Thermoplasmatales archaeon	1803814	UP000075539	A0A151F8X2	Uncharacterized protein	tr|A0A151F8X2|A0A151F8X2_1	YRRGRRRRRRRRRRRRRRRRRRR	106	129	23	0.154484	0	0	0	0	0	1	0	0	0	0	0	0	0	0	21	0	0	0	0	1
Archaea	Euryarchaeota	Methanobacteria	Methanothermobacter thermautotrophicus	187420	UP000005223	O27717	50S ribosomal protein L10	sp|O27717|RL10_1	AAPAPEEKEEEVEEEAEEEEEEEEEDAAAGLGALFG	301	337	36	0.701363	8	0	1	17	1	3	0	0	1	2	0	0	2	0	0	0	0	1	0	0
Archaea	Euryarchaeota	Methanomicrobia	Methanolacinia petrolearia	679926	UP000006565	E1RDD5	Uncharacterized protein	tr|E1RDD5|E1RDD5_1	VAVRVGAAVVEVGVAVVGVGVGVGVAVVGVGVAVVGVGVAVVGVGVAVVGVGVAVVGVGVAVVGVGVAVVGVGVAVVGVGVAVVGVGVAVVGVGVAVVGVGVAVVGVGVAVVGVGVAVVGVGVAVVGVGVAVALS	16	151	135	0.485025	21	0	0	1	0	36	0	0	0	1	0	0	0	0	1	1	0	74	0	0
Archaea	Euryarchaeota	Thermococci	Pyrococcus furiosus	186497	UP000001013	Q9UWR2	Replication factor C large subunit	sp|Q9UWR2|RFCL_1	REEEKPKVEIEEEEEEEEKTEEEKEEIEEKPEEEKEEEKKEKEKP	421	466	45	0.526985	0	0	0	27	0	0	0	2	10	0	0	0	3	0	1	0	1	1	0	0
Archaea	Euryarchaeota	Halobacteria	Natronobacterium gregoryi	797304	UP000010468	L0AK22	Uncharacterized protein	tr|L0AK22|L0AK22_2	IDDEEPDEIDDEEPDEIDDEEPDEIDDEEPDEIDDEEPDEIDDEEPDEIDDEEPDEIDDE	361	421	60	0.544927	0	0	23	22	0	0	0	8	0	0	0	0	7	0	0	0	0	0	0	0
Archaea	Euryarchaeota	Methanomicrobia	Methanocella arvoryzae	351160	UP000000663	Q0W6H9	Uncharacterized protein	tr|Q0W6H9|Q0W6H9_1	GIGAGLGGYGLGGYGLGGLGAGACGAVSYG	46	76	30	0.680814	4	1	0	0	0	15	0	1	0	4	0	0	0	0	0	1	0	1	0	3
Archaea	Euryarchaeota	Halobacteria	Natronomonas moolapensis	268739	UP000011867	M1XP25	Uncharacterized protein	tr|M1XP25|M1XP25_1	VDEEDDGEEPVEVVVD	76	92	16	0.616749	0	0	4	5	0	1	0	0	0	0	0	0	1	0	0	0	0	5	0	0
Archaea	Crenarchaeota	Thermoprotei	Desulfurococcus kamchatkensis	490899	UP000006903	B8D3Q0	Cyclomaltodextrin binding protein	tr|B8D3Q0|B8D3Q0_1	QQPAQPPSTTTTTTTQTSTTTTMTTTTTTTTTTTTTPVGSTITIG	31	76	45	0.628795	1	0	0	0	0	2	0	2	0	0	1	0	4	4	0	3	27	1	0	0
Archaea	Euryarchaeota	Methanomicrobia	Methanocella arvoryzae	351160	UP000000663	Q0W793	DNA primase DnaG	sp|Q0W793|DNAG_1	QERPERPERSERAERREYRERREYREPREP	346	376	30	0.661601	1	0	0	10	0	0	0	0	0	0	0	0	4	1	11	1	0	0	0	2
Archaea	Euryarchaeota	Methanobacteria	Methanobrevibacter millerae	230361	UP000067738	A0A0U3E7B4	50S ribosomal protein L12	tr|A0A0U3E7B4|A0A0U3E7B4_1	AAAPAAAAPAAAEAEEEEEEEEEEEEASEEEAAAGLGALFG	61	102	41	0.608703	16	0	0	16	1	3	0	0	0	2	0	0	2	0	0	1	0	0	0	0
Archaea	Thaumarchaeota	Cenarchaeales	Cenarchaeum symbiosum	414004	UP000000758	A0RVK9	Uncharacterized protein	tr|A0RVK9|A0RVK9_1	GEDGAGGGGGPGTAGAEGAAPEAAP	301	326	25	0.646803	7	0	1	3	0	10	0	0	0	0	0	0	3	0	0	0	1	0	0	0
Archaea	Euryarchaeota	Halobacteria	Haloprofundus marisrubri	1514971	UP000054387	A0A0W1R6T0	Branched-chain amino acid ABC transporter substrate-binding protein	tr|A0A0W1R6T0|A0A0W1R6T0_1	DDGGNGGNGGGNGSGNGSTGGGGGGGGDGP	31	61	30	0.519189	0	0	3	0	0	19	0	0	0	0	0	4	1	0	0	2	1	0	0	0
Archaea	Euryarchaeota	Halobacteria	Halorhabdus tiamatea	1033806	UP000015381	S6CU65	Heat shock protein 60 family chaperone GroEL / thermosome subunit	tr|S6CU65|S6CU65_1	QGGMGGGMGGMGGMGGMGGMM	556	577	21	0.350936	0	0	0	0	0	13	0	0	0	0	7	0	0	1	0	0	0	0	0	0
Archaea	Euryarchaeota	Halobacteria	Salinarchaeum sp.	1333523	UP000014072	R4VXV9	Protein GrpE	tr|R4VXV9|R4VXV9_1	AGDGDAAGEGGATDDGAAADDADAPDDDAD	301	331	30	0.606314	10	0	11	1	0	6	0	0	0	0	0	0	1	0	0	0	1	0	0	0
Archaea	Euryarchaeota	Methanomicrobia	Methanolinea sp.	1735327	UP000050878	A0A0Q1ADK2	Uncharacterized protein	tr|A0A0Q1ADK2|A0A0Q1ADK2_1	VTTSPTGTATTTTTTVTTTVTTSVTTTTTT	151	181	30	0.451224	1	0	0	0	0	1	0	0	0	0	0	0	1	0	0	2	21	4	0	0
Archaea	Euryarchaeota	X	Euryarchaeota archaeon	1803821	UP000075475	A0A151EEX0	Uncharacterized protein	tr|A0A151EEX0|A0A151EEX0_1	ERKKFEQRQKKFKKKK	61	77	16	0.60206	0	0	0	2	2	0	0	0	8	0	0	0	0	2	2	0	0	0	0	0
Archaea	Crenarchaeota	Thermoprotei	Caldisphaera lagunensis	1056495	UP000010469	L0AAN8	Uncharacterized protein	tr|L0AAN8|L0AAN8_1	TLTTSTTTSTTFTSFTSTPTSTSSSTSTPS	166	196	30	0.515605	0	0	0	0	2	0	0	0	0	1	0	0	2	0	0	10	15	0	0	0
Archaea	Euryarchaeota	Methanomicrobia	Methanocella arvoryzae	351160	UP000000663	Q0W1V5	30S ribosomal protein S4	sp|Q0W1V5|RS4_1	APKAAAAPKAAAAPAEAAAAPKKEE	181	206	25	0.506195	14	0	0	3	0	0	0	0	4	0	0	0	4	0	0	0	0	0	0	0
Archaea	Euryarchaeota	Halobacteria	Halolamina pelagica	699431	UP000050535	A0A0P7FRY3	Heat shock protein CCT2	tr|A0A0P7FRY3|A0A0P7FRY3_1	GAGGMGGMGGMGGAM	526	541	15	0.402859	2	0	0	0	0	9	0	0	0	0	4	0	0	0	0	0	0	0	0	0
Archaea	Crenarchaeota	Thermoprotei	Caldivirga maquilingensis	397948	UP000001137	A8MB36	Extracellular solute-binding protein family 5	tr|A8MB36|A8MB36_1	TPVTTTTSTTTTTTTTTTPVTTSTTTSTTTSTVTSTTTAVATVTSTVTSTAVSTVTSTATTTAVSTVTVTKPVVS	721	796	75	0.554538	5	0	0	0	0	0	0	0	1	0	0	0	3	0	0	11	42	13	0	0
Archaea	Euryarchaeota	Halobacteria	Halobacterium hubeiense	1407499	UP000066737	A0A0U5H654	Thermosome subunit 2	tr|A0A0U5H654|A0A0U5H654_1	AGGMGGMGGGMGGMM	541	556	15	0.370556	1	0	0	0	0	9	0	0	0	0	5	0	0	0	0	0	0	0	0	0
Archaea	Euryarchaeota	Methanomicrobia	Methanocella arvoryzae	351160	UP000000663	Q0W5S4	Uncharacterized protein	tr|Q0W5S4|Q0W5S4_1	PAPEPKPEKAPEAPGEKPAEKPPAKAPEKP	61	91	30	0.628387	6	0	0	6	0	1	0	0	6	0	0	0	11	0	0	0	0	0	0	0
Archaea	Euryarchaeota	Halobacteria	Natrialba magadii	547559	UP000001879	D3T086	RND superfamily permease	tr|D3T086|D3T086_1	AETETETDTDETTTETETDTDETTTETETDTDETTTETETDDRTP	1081	1126	45	0.548586	1	0	8	12	0	0	0	0	0	0	0	0	1	0	1	0	22	0	0	0
Archaea	Lokiarchaeota	Lokiarchaeum	Lokiarchaeum sp.	1538547	UP000034722	A0A0F8VKX3	Hsp20/alpha crystallin family protein	tr|A0A0F8VKX3|A0A0F8VKX3_1	KDKDKKDKDKDKKDKDKDKKDKDKEKKDKDKDKKDKDKEKKDKDKEKKDKKKEKFREIKG	121	181	60	0.508139	0	0	18	5	1	1	0	1	33	0	0	0	0	0	1	0	0	0	0	0
Archaea	Euryarchaeota	Halobacteria	Natrialba magadii	547559	UP000001879	D3T1L5	Peptidase M20	tr|D3T1L5|D3T1L5_1	LSGSSASASSSTSTST	481	497	16	0.54027	2	0	0	0	0	1	0	0	0	1	0	0	0	0	0	9	3	0	0	0
Archaea	Euryarchaeota	Halobacteria	Halogeometricum borinquense	469382	UP000006663	E4NME7	Uncharacterized protein	tr|E4NME7|E4NME7_1	PGGDGGGDGSGGGPSYPPSSSGGSGGGDGG	781	811	30	0.551307	0	0	3	0	0	16	0	0	0	0	0	0	4	0	0	6	0	0	0	1
Archaea	Euryarchaeota	Methanomicrobia	Methanosphaerula palustris	521011	UP000002457	B8GK27	Fe-S cluster domain protein	tr|B8GK27|B8GK27_1	DGGGGGGGKHHHGDGKGHGGG	256	277	21	0.460618	0	0	2	0	0	13	4	0	2	0	0	0	0	0	0	0	0	0	0	0
Archaea	Euryarchaeota	Thermococci	Thermococcus litoralis	523849	UP000015502	H3ZQM5	Uncharacterized protein	tr|H3ZQM5|H3ZQM5_1	TETKTETETKTETTTTDTHPPTETETKTET	46	76	30	0.569954	0	0	1	7	0	0	1	0	3	0	0	0	2	0	0	0	16	0	0	0
Archaea	Thaumarchaeota	Cenarchaeales	Cenarchaeum symbiosum	414004	UP000000758	A0RXV3	FKBP-type peptidyl-prolyl cis-trans isomerase/rotamase	tr|A0RXV3|A0RXV3_1	AEPRAAEPAAEPAAEPAKKAA	241	262	21	0.588003	10	0	0	4	0	0	0	0	2	0	0	0	4	0	1	0	0	0	0	0
Archaea	Crenarchaeota	Thermoprotei	Caldisphaera lagunensis	1056495	UP000010469	L0ACB7	ABC-type sugar transport system, periplasmic component	tr|L0ACB7|L0ACB7_1	VTTVTTSVPTVSTTTVTTSVPTTVSTTTAP	46	76	30	0.563899	1	0	0	0	0	0	0	0	0	0	0	0	3	0	0	4	15	7	0	0
Archaea	Euryarchaeota	Halobacteria	Haloarcula marismortui	272569	UP000001169	Q5UZV7	Uncharacterized protein	tr|Q5UZV7|Q5UZV7_1	SNDGGSSDNSDSNDSNNDDDNSGGGGGGGG	211	241	30	0.593779	0	0	7	0	0	10	0	0	0	0	0	6	0	0	0	7	0	0	0	0
Archaea	Euryarchaeota	Halobacteria	Halovivax ruber	797302	UP000010846	L0ICE0	FHA domain-containing protein	tr|L0ICE0|L0ICE0_1	SADEAPDADESDEADGEDADADDEDADADDADDGEADDGADDEAD	151	196	45	0.610548	12	0	20	7	0	3	0	0	0	0	0	0	1	0	0	2	0	0	0	0
Archaea	Euryarchaeota	Halobacteria	Salinarchaeum sp.	1333523	UP000014072	R4W7X1	Uncharacterized protein	tr|R4W7X1|R4W7X1_1	RSGSSSTRSSGSNSRSSGSGTRPSGSSGRS	511	541	30	0.596882	0	0	0	0	0	6	0	0	0	0	0	1	1	0	5	15	2	0	0	0
Archaea	Euryarchaeota	Methanomicrobia	Methanocella arvoryzae	351160	UP000000663	Q0W057	Uncharacterized protein	tr|Q0W057|Q0W057_1	QLPTPSPTPTPTPGPNPTPTPTPTPGPNPT	436	466	30	0.615851	0	0	0	0	0	2	0	0	0	1	0	2	14	1	0	1	9	0	0	0
Archaea	Euryarchaeota	Halobacteria	Natrialba magadii	547559	UP000001879	D3SY39	Phosphate transport system permease protein PstA	tr|D3SY39|D3SY39_1	MSTNTDTNTSTTTTTTTTTTTTSSPGGDPD	1	31	30	0.646731	0	0	3	0	0	2	0	0	0	0	1	2	2	0	0	4	16	0	0	0
Archaea	Euryarchaeota	Halobacteria	Halovivax ruber	797302	UP000010846	L0IAP0	Putative multicopper oxidase	tr|L0IAP0|L0IAP0_1	GRGHGRGNGRGHGRLR	601	617	16	0.578333	0	0	0	0	0	7	2	0	0	1	0	1	0	0	5	0	0	0	0	0
Archaea	Euryarchaeota	Halobacteria	Natrialba magadii	547559	UP000001879	D3SZA9	Protein GrpE	tr|D3SZA9|D3SZA9_1	SAVAEAEAEAEADTESAATAAEADSDSEAA	31	61	30	0.649167	13	0	3	7	0	0	0	0	0	0	0	0	0	0	0	4	2	1	0	0
Archaea	Euryarchaeota	Methanomicrobia	Methanocella arvoryzae	351160	UP000000663	Q0W328	Uncharacterized protein	tr|Q0W328|Q0W328_2	MKASKAVKKPAAKKASKASA	241	261	20	0.637893	7	0	0	0	0	0	0	0	7	0	1	0	1	0	0	3	0	1	0	0
Archaea	Euryarchaeota	Halobacteria	Halorubrum lacusprofundi	416348	UP000000740	B9LPR1	AAA ATPase containing von Willebrand factor type A (VWA) domain	tr|B9LPR1|B9LPR1_1	EDDEEDEEEDNEEDEDEDEEEDNEEDEDEDEEEDNEEDEDEDEEEDNEEDEDEDEEEDNEEDEEEDNEEDEEEDNEEDEEEDNEEDEEED	106	196	90	0.384305	0	0	28	54	0	0	0	0	0	0	0	8	0	0	0	0	0	0	0	0
Archaea	Euryarchaeota	Halobacteria	Natrialba magadii	547559	UP000001879	D3SX33	Uncharacterized protein	tr|D3SX33|D3SX33_1	GMGGAGDEGEGEGEDEDEGEGEGEGEDEGE	346	376	30	0.533502	1	0	4	12	0	12	0	0	0	0	1	0	0	0	0	0	0	0	0	0
Archaea	Euryarchaeota	Halobacteria	Haloterrigena turkmenica	543526	UP000001903	D2RZM8	Uncharacterized protein	tr|D2RZM8|D2RZM8_1	GTSDDSDDGDGDGSDDGDDDDTDDGDGDDG	166	196	30	0.471262	0	0	17	0	0	8	0	0	0	0	0	0	0	0	0	3	2	0	0	0
Archaea	Euryarchaeota	Halobacteria	Natronococcus occultus	694430	UP000010878	L0JZR6	Uncharacterized protein	tr|L0JZR6|L0JZR6_3	DEEDDDLMDDDDDEEDDDLMDDDDDDEDDDGLGDD	211	246	35	0.474066	0	0	23	5	0	2	0	0	0	3	2	0	0	0	0	0	0	0	0	0
Archaea	Euryarchaeota	Methanomicrobia	Methanocella arvoryzae	351160	UP000000663	Q0W3N4	Uncharacterized protein	tr|Q0W3N4|Q0W3N4_1	CVSCACACAHCACACACAGGGGGCT	526	551	25	0.677991	7	9	0	0	0	5	1	0	0	0	0	0	0	0	0	1	1	1	0	0
Archaea	environmental samples	X	uncultured archaeon	1412871	UP000030660	V4ZKK0	Thermosome subunit	tr|V4ZKK0|V4ZKK0_1	GPGGAPGGMGGGMGGMGGMGGAM	541	564	23	0.459782	2	0	0	0	0	14	0	0	0	0	5	0	2	0	0	0	0	0	0	0
Archaea	Crenarchaeota	Thermoprotei	Ignisphaera aggregans	583356	UP000001304	E0SSL7	Extracellular solute-binding protein family 5	tr|E0SSL7|E0SSL7_1	GVPPTPTTSPSPSPTPTPSPSPSPSPSPSPSPSPSPSPSPSPSPT	631	676	45	0.504292	0	0	0	0	0	1	0	0	0	0	0	0	21	0	0	16	6	1	0	0
Archaea	Euryarchaeota	Methanomicrobia	Methanosaeta concilii	990316	UP000007807	F4BWS5	Conserved domain protein	tr|F4BWS5|F4BWS5_1	SSSSPKSSSSGGFGGGSGGGFGGGGGGGGGGGGAR	241	276	35	0.538044	1	0	0	0	2	20	0	0	1	0	0	0	1	0	1	9	0	0	0	0
Archaea	Euryarchaeota	Halobacteria	Halogeometricum borinquense	469382	UP000006663	E4NP96	Uncharacterized protein	tr|E4NP96|E4NP96_1	MMSGMMGGGGPGMGGGMGGGPGGPPGAAGG	76	106	30	0.523893	2	0	0	0	0	17	0	0	0	0	6	0	4	0	0	1	0	0	0	0
Archaea	Euryarchaeota	Methanobacteria	Methanobrevibacter millerae	230361	UP000067738	A0A0U3E7G5	Uncharacterized protein	tr|A0A0U3E7G5|A0A0U3E7G5_1	VEPKVEKPVEEKPEVEPKVEKPVEEKPEVEPKVEKPVEEKPEVEP	46	91	45	0.589788	0	0	0	16	0	0	0	0	9	0	0	0	10	0	0	0	0	10	0	0
Archaea	Crenarchaeota	Thermoprotei	Acidilobus saccharovorans	666510	UP000000346	D9Q1J9	DNA polymerase sliding clamp	tr|D9Q1J9|D9Q1J9_1	EAKEEEAAESEESEEAEESEGEEEEEEGSSEEE	271	304	33	0.479976	4	0	0	21	0	2	0	0	1	0	0	0	0	0	0	5	0	0	0	0
Archaea	Euryarchaeota	Halobacteria	Haladaptatus sp.	1679489	UP000076599	A0A166RWU1	Uncharacterized protein	tr|A0A166RWU1|A0A166RWU1_1	TSATTRTTTATTTGATGTTTTATTATTTTT	361	391	30	0.415004	5	0	0	0	0	2	0	0	0	0	0	0	0	0	1	1	21	0	0	0
Archaea	Euryarchaeota	Thermococci	Pyrococcus furiosus	186497	UP000001013	Q8U1H5	Putative chitinase	tr|Q8U1H5|Q8U1H5_2	WTPTGGTTPTPTTTTTSTPTPSQTPTPTPTPTPTPTPTPTLTPTP	361	406	45	0.53843	0	0	0	0	0	2	0	0	0	1	0	0	15	1	0	2	23	0	1	0
Archaea	Crenarchaeota	Thermoprotei	Vulcanisaeta distributa	572478	UP000006681	E1QRL7	Uncharacterized protein	tr|E1QRL7|E1QRL7_1	YQQYPAYPPPPPPPPQMPPPPPPQYRPPPPPPYSQPYQPPPQPPP	16	61	45	0.517545	1	0	0	0	0	0	0	0	0	0	1	0	28	7	1	1	0	0	0	6
Archaea	Euryarchaeota	Halobacteria	Halolamina pelagica	699431	UP000050535	A0A0P7HDN2	Uncharacterized protein	tr|A0A0P7HDN2|A0A0P7HDN2_1	RRRRRPDREIRRRTD	91	106	15	0.563408	0	0	2	1	0	0	0	1	0	0	0	0	1	0	9	0	1	0	0	0
Archaea	Euryarchaeota	Halobacteria	Halostagnicola larsenii	797299	UP000019024	W0JPK2	Uncharacterized protein	tr|W0JPK2|W0JPK2_1	GGGGGGPGGPGGMGGGGNPFAQMMGGMMGG	46	76	30	0.559751	1	0	0	0	1	18	0	0	0	0	5	1	3	1	0	0	0	0	0	0
Archaea	Euryarchaeota	Halobacteria	Natrialba magadii	547559	UP000001879	D3T014	RND superfamily permease	tr|D3T014|D3T014_1	GSGSGSSGGSDGGSGSGSSGGSDGGSGSGSSGGSDGGSGSVSSGGSDGGSDGGSRGDDPF	46	106	60	0.543221	0	0	7	0	1	27	0	0	0	0	0	0	1	0	1	22	0	1	0	0
Archaea	Euryarchaeota	Thermococci	Palaeococcus pacificus	1343739	UP000027981	A0A075LTF5	Maltotriose-binding protein	tr|A0A075LTF5|A0A075LTF5_1	TSTTETTTSTTSTPTTTTTTSTPSETTTTT	31	61	30	0.394935	0	0	0	2	0	0	0	0	0	0	0	0	2	0	0	5	21	0	0	0
Archaea	Euryarchaeota	Halobacteria	Halovivax ruber	797302	UP000010846	L0I7Z5	Thermosome subunit	tr|L0I7Z5|L0I7Z5_1	GGMGGGMGGMGGGMGGMM	541	559	18	0.276435	0	0	0	0	0	12	0	0	0	0	6	0	0	0	0	0	0	0	0	0
Archaea	Euryarchaeota	Methanomicrobia	Methanococcoides burtonii	259564	UP000001979	Q12VE2	DUF1608 protein	tr|Q12VE2|Q12VE2_1	AVVDDDVVVDDDVVVDDDVVVDDDVVVDDDEVVDDDVVVDDDEVV	601	646	45	0.405762	1	0	21	2	0	0	0	0	0	0	0	0	0	0	0	0	0	21	0	0
Archaea	Crenarchaeota	Thermoprotei	Metallosphaera sedula	399549	UP000000242	A4YIN5	30S ribosomal protein S13	tr|A4YIN5|A4YIN5_1	AQPSGGQQSQQQQKK	151	166	15	0.6613	1	0	0	0	0	2	0	0	2	0	0	0	1	7	0	2	0	0	0	0
Archaea	Euryarchaeota	Archaeoglobi	Geoglobus ahangari	113653	UP000034723	A0A0F7IFH2	50S ribosomal protein L10	tr|A0A0F7IFH2|A0A0F7IFH2_1	QTAAAEEKVEEKAEEEKEEEEEEEKEESAL	301	331	30	0.638154	5	0	0	16	0	0	0	0	4	1	0	0	0	1	0	1	1	1	0	0
Archaea	Euryarchaeota	Methanomicrobia	Methanosphaerula palustris	521011	UP000002457	B8GIC1	Carbohydrate binding family 6	tr|B8GIC1|B8GIC1_3	APTTAPTTVPTTVVTTVKPTTTVTTVTPTT	1021	1051	30	0.54273	2	0	0	0	0	0	0	0	1	0	0	0	5	0	0	0	16	6	0	0
Archaea	Euryarchaeota	Methanobacteria	Methanosphaera stadtmanae	339860	UP000001931	Q2NE20	Conserved hypothetical membrane-spanning protein	tr|Q2NE20|Q2NE20_1	GDIGDVGGGFGGGGGGTF	571	589	18	0.55197	0	0	2	0	2	11	0	1	0	0	0	0	0	0	0	0	1	1	0	0
Archaea	Euryarchaeota	Methanobacteria	Methanobacterium lacus	877455	UP000007490	F0TA63	Uncharacterized protein	tr|F0TA63|F0TA63_1	SGADDSGADDSGVDDSGADDSGADDSGADD	76	106	30	0.617693	5	0	12	0	0	6	0	0	0	0	0	0	0	0	0	6	0	1	0	0
Archaea	Bathyarchaeota	MCG-6	miscellaneous Crenarchaeota	1685126	UP000037259	A0A0M0BT85	Uncharacterized protein (Fragment)	tr|A0A0M0BT85|A0A0M0BT85_1	GVEVGVGVGDIVGDDVEVGVGVGVGVGLGVGIGVGLGV	31	69	38	0.608081	0	0	3	2	0	15	0	2	0	2	0	0	0	0	0	0	0	14	0	0
Archaea	Euryarchaeota	Halobacteria	Halostagnicola larsenii	797299	UP000019024	W0JL94	50S ribosomal protein L12	tr|W0JL94|W0JL94_1	GADEGGDDEAAEEDAADEDDDDDEDEGDGG	76	106	30	0.576134	5	0	12	7	0	6	0	0	0	0	0	0	0	0	0	0	0	0	0	0
Archaea	Euryarchaeota	Halobacteria	Halorubrum lacusprofundi	416348	UP000000740	B9LR11	CHRD domain containing protein	tr|B9LR11|B9LR11_1	EENGEENGEEENGEENGEEENGEENGEEENGEENGEEENGEEENGETENGEEENGETENGEEENGEEENGEEENGEEENGEEENGETENG	586	676	90	0.478202	0	0	0	49	0	19	0	0	0	0	0	19	0	0	0	0	3	0	0	0
Archaea	Euryarchaeota	Halobacteria	Halolamina pelagica	699431	UP000050535	A0A0P7GN12	Heat shock protein CCT1	tr|A0A0P7GN12|A0A0P7GN12_1	PPGGGGMGGMGGMGGMGGAM	541	561	20	0.448676	1	0	0	0	0	12	0	0	0	0	5	0	2	0	0	0	0	0	0	0
Archaea	X	X	GW2011 AR10	1579370	UP000031777	A0A0B5HQ09	Uncharacterized protein	tr|A0A0B5HQ09|A0A0B5HQ09_1	GSGTGGTTTTTGSTGGAGEGGGGGGGGGEP	391	421	30	0.54254	1	0	0	2	0	17	0	0	0	0	0	0	1	0	0	2	7	0	0	0
Archaea	Euryarchaeota	Methanomicrobia	Methanofollis liminatans	28892	UP000005095	J0S2F1	50S ribosomal protein L12	tr|J0S2F1|J0S2F1_1	PVAVAAAPAAAAPAAAVEEEAEEEEEKEDE	61	91	30	0.616691	12	0	1	10	0	0	0	0	1	0	0	0	3	0	0	0	0	3	0	0
Archaea	Thaumarchaeota	Nitrososphaeria	Nitrososphaera gargensis	1237085	UP000008037	K0IHF3	Signal recognition particle receptor FtsY	tr|K0IHF3|K0IHF3_1	KRCREEEERAREEEERARLEEEEEEKKKRK	436	466	30	0.608508	2	1	0	14	0	0	0	0	5	1	0	0	0	0	7	0	0	0	0	0
Archaea	Crenarchaeota	Thermoprotei	Caldivirga maquilingensis	397948	UP000001137	A8MCL9	Extracellular solute-binding protein family 5	tr|A8MCL9|A8MCL9_1	VVAVVVVVIVAAVVAIILVRRR	661	683	22	0.582137	4	0	0	0	0	0	0	3	0	1	0	0	0	0	3	0	0	11	0	0
Archaea	Euryarchaeota	Halobacteria	Natrinema sp.	406552	UP000006507	I7CRU2	Thermosome	tr|I7CRU2|I7CRU2_1	PGGMGGGMGGMGGGMGGMM	541	560	19	0.351433	0	0	0	0	0	12	0	0	0	0	6	0	1	0	0	0	0	0	0	0
Archaea	Euryarchaeota	X	Euryarchaeota archaeon	1803821	UP000075475	A0A151EEB1	Uncharacterized protein	tr|A0A151EEB1|A0A151EEB1_1	EEEVEVVEDEEEEEIEDEEEDEEEEAECTV	466	496	30	0.539257	1	1	3	19	0	0	0	1	0	0	0	0	0	0	0	0	1	4	0	0
Archaea	X	X	GW2011 AR10	1579370	UP000031777	A0A0B5HVS0	Uncharacterized protein	tr|A0A0B5HVS0|A0A0B5HVS0_1	LLFLLLLLLLFLLFLWLLWGFLFPFLNFDK	46	76	30	0.617666	0	0	1	0	7	1	0	0	1	16	0	1	1	0	0	0	0	0	2	0
Archaea	Euryarchaeota	Methanobacteria	Methanobrevibacter millerae	230361	UP000067738	A0A0U3E2A4	50S ribosomal protein L10	tr|A0A0U3E2A4|A0A0U3E2A4_1	AAAPAAEEVEEEEVEEEEEEEEASEETAAA	301	331	30	0.528583	9	0	0	16	0	0	0	0	0	0	0	0	1	0	0	1	1	2	0	0
Archaea	Euryarchaeota	Halobacteria	Salinarchaeum sp.	1333523	UP000014072	R4WAE1	Uncharacterized protein	tr|R4WAE1|R4WAE1_1	DDGGGDADGTDGDGSGGDDGDDTGSSDGDD	76	106	30	0.544788	1	0	13	0	0	11	0	0	0	0	0	0	0	0	0	3	2	0	0	0
Archaea	Euryarchaeota	Halobacteria	Halopiger xanaduensis	797210	UP000006794	F8D3H2	Vitamin K epoxide reductase	tr|F8D3H2|F8D3H2_1	GGDGSGAGGADGAGGSGGDGSDGGGGNGSGGDDGDDGDDGNGDGD	31	76	45	0.530615	3	0	12	0	0	24	0	0	0	0	0	2	0	0	0	4	0	0	0	0
Archaea	Euryarchaeota	Halobacteria	Halomicrobium mukohataei	485914	UP000001746	C7NXQ6	Phosphate binding protein	tr|C7NXQ6|C7NXQ6_1	GDGGNGGDGGDSGDGGDSGDGGDGGSGDDS	46	76	30	0.468377	0	0	9	0	0	16	0	0	0	0	0	1	0	0	0	4	0	0	0	0
Archaea	Euryarchaeota	Methanomicrobia	Methanolacinia petrolearia	679926	UP000006565	E1RD34	Uncharacterized protein	tr|E1RD34|E1RD34_1	PDGGGGGFPGGGTPPA	691	707	16	0.60206	1	0	1	0	1	8	0	0	0	0	0	0	4	0	0	0	1	0	0	0
Archaea	Euryarchaeota	Halobacteria	Halobacterium hubeiense	1407499	UP000066737	A0A0U5H1X2	S-layer glycoprotein	tr|A0A0U5H1X2|A0A0U5H1X2_1	PGTTTNPTTSDPTTTTNPTTSDPTTTTNPT	196	226	30	0.591444	0	0	2	0	0	1	0	0	0	0	0	3	6	0	0	2	16	0	0	0
Archaea	Thaumarchaeota	Nitrosopumilales	Nitrosopumilus maritimus	436308	UP000000792	A9A3N0	Uncharacterized protein	tr|A9A3N0|A9A3N0_1	SKPKKSTKKAEAKPTKKTTKKAEAKPTKKTTKKAEAKPTKKTTKKAEAKPTKKTTKKAEAKPTKKTTKKAEAKPTKKTTKKAEAKPTKKTTKKAEAKPEKPKKLT	31	136	105	0.667972	16	0	0	9	0	0	0	0	44	1	0	0	10	0	0	2	23	0	0	0
Archaea	Euryarchaeota	Methanomicrobia	Methanocella arvoryzae	351160	UP000000663	Q0W631	Uncharacterized protein	tr|Q0W631|Q0W631_1	GTIPGVGVGVQVPGAGAGAGAGAGAGAGAGTTIGGTGGGVVVGPG	136	181	45	0.684264	8	0	0	0	0	20	0	2	0	0	0	0	3	1	0	0	4	7	0	0
Archaea	Euryarchaeota	Halobacteria	Natronococcus occultus	694430	UP000010878	L0K0R9	30S ribosomal protein S24e	tr|L0K0R9|L0K0R9_1	IGADEADAEAEAEEA	91	106	15	0.591703	6	0	2	5	0	1	0	1	0	0	0	0	0	0	0	0	0	0	0	0
Archaea	Euryarchaeota	Halobacteria	Halalkalicoccus jeotgali	795797	UP000000390	D8J6Q6	Uncharacterized protein	tr|D8J6Q6|D8J6Q6_1	VVAGTAAAASASASAASCAGAGAAGGAGGGAC	181	213	32	0.615198	15	2	0	0	0	8	0	0	0	0	0	0	0	0	0	4	1	2	0	0
Archaea	Euryarchaeota	Halobacteria	Halovivax ruber	797302	UP000010846	L0IB85	Uncharacterized protein	tr|L0IB85|L0IB85_1	DSDSDSDSDTDRDLRDRDSDTDTDQD	211	237	26	0.613479	0	0	13	0	0	0	0	0	0	1	0	0	0	1	3	5	3	0	0	0
Archaea	Euryarchaeota	Halobacteria	Natrialba magadii	547559	UP000001879	D3SSA5	Peptidase S8 and S53 subtilisin kexin sedolisin	tr|D3SSA5|D3SSA5_1	IKKGKKGKKGKKGKKGKKDAHKKDKDYGKD	391	421	30	0.599019	1	0	4	0	0	6	1	1	16	0	0	0	0	0	0	0	0	0	0	1
Archaea	Euryarchaeota	Halobacteria	Halalkalicoccus jeotgali	795797	UP000000390	D8J8K3	Uncharacterized protein	tr|D8J8K3|D8J8K3_1	LGLLVVGLGVLLRVLGR	31	48	17	0.56373	0	0	0	0	0	4	0	0	0	7	0	0	0	0	2	0	0	4	0	0
Archaea	Thaumarchaeota	Nitrosopumilales	Nitrosopumilus maritimus	436308	UP000000792	A9A3E9	Uncharacterized protein	tr|A9A3E9|A9A3E9_1	AKRISTKRKTKTTKK	106	121	15	0.664144	1	0	0	0	0	0	0	1	6	0	0	0	0	0	2	1	4	0	0	0
Archaea	Euryarchaeota	Halobacteria	Salinarchaeum sp.	1333523	UP000014072	R4WA90	TIGR00270 family protein	tr|R4WA90|R4WA90_1	STSSSGSSGSSGGGGSSSSGSGRSSGGGGS	46	76	30	0.403251	0	0	0	0	0	12	0	0	0	0	0	0	0	0	1	16	1	0	0	0
Archaea	Euryarchaeota	Halobacteria	Natronococcus occultus	694430	UP000010878	L0JVE7	Uncharacterized protein	tr|L0JVE7|L0JVE7_1	DKKDDKADDKTDKKDDKADDKKADKYTDKADDKKADKYTDKADDKKADKYTDKADKYADK	61	121	60	0.599742	9	0	22	0	0	0	0	0	21	0	0	0	0	0	0	0	4	0	0	4
Archaea	Euryarchaeota	Halobacteria	Natrialba magadii	547559	UP000001879	D3SW30	Propionyl-CoA carboxylase	tr|D3SW30|D3SW30_1	LASASAPTGAASGGSGGSGAAGSGSGSGSG	46	76	30	0.611815	7	0	0	0	0	11	0	0	0	1	0	0	1	0	0	9	1	0	0	0
Archaea	Euryarchaeota	Halobacteria	Natronococcus occultus	694430	UP000010878	L0K576	Proline dehydrogenase	tr|L0K576|L0K576_1	GGRRSRRAARGRPRRSRHR	316	335	19	0.613728	2	0	0	0	0	3	1	0	0	0	0	0	1	0	10	2	0	0	0	0
Archaea	Euryarchaeota	Thermoplasmata	Picrophilus torridus	263820	UP000000438	Q6L1X7	50S ribosomal protein L12	tr|Q6L1X7|Q6L1X7_1	PVAAPAPAKEEKKEEKKEEKKEEKKEESEA	61	91	30	0.644797	5	0	0	11	0	0	0	0	9	0	0	0	3	0	0	1	0	1	0	0
Archaea	Euryarchaeota	Halobacteria	Halomicrobium mukohataei	485914	UP000001746	C7P1X9	Uncharacterized protein	tr|C7P1X9|C7P1X9_1	PAAQQAAQQPSAQQASSQQPIAQQPAAQQPVAQQPAAQQPAAQQPAAQQPAAQQAAQQPT	91	151	60	0.601867	20	0	0	0	0	0	0	1	0	0	0	0	10	24	0	3	1	1	0	0
Archaea	Crenarchaeota	Thermoprotei	Caldisphaera lagunensis	1056495	UP000010469	L0AA32	Uncharacterized protein	tr|L0AA32|L0AA32_1	TTTTTTSTSSTTTTTTSTPTPVTTTTTTST	136	166	30	0.356114	0	0	0	0	0	0	0	0	0	0	0	0	2	0	0	5	22	1	0	0
Archaea	Thaumarchaeota	Cenarchaeales	Cenarchaeum symbiosum	414004	UP000000758	A0RXY2	Uncharacterized protein	tr|A0RXY2|A0RXY2_1	PEPEPEPEPEPEPEPEPEPEPEPEPEPEPEPEPEPEPEPEPEVQC	136	181	45	0.419141	0	1	0	21	0	0	0	0	0	0	0	0	21	1	0	0	0	1	0	0
Archaea	Euryarchaeota	Methanomicrobia	Methanofollis liminatans	28892	UP000005095	J1L4A0	Uncharacterized protein	tr|J1L4A0|J1L4A0_1	GDGSPTTDPTTPPTTSPTTSPTTSPTTSPTTSPTTSPTTSPTTSPTSSPTTSPGSGVVSS	196	256	60	0.634497	0	0	2	0	0	4	0	0	0	0	0	0	14	0	0	15	23	2	0	0
Archaea	Euryarchaeota	Methanomicrobia	Methanomethylovorans hollandica	867904	UP000010866	L0KWB7	Uncharacterized protein	tr|L0KWB7|L0KWB7_1	MAMAMAMALAMALAMAMALALAVAMALAMAMALDIAMALAMAVAMALAMALALALAVALDMAMAMAMAMAMAMAL	1	76	75	0.564079	35	0	2	0	0	0	0	1	0	13	21	0	0	0	0	0	0	3	0	0
Archaea	Euryarchaeota	Halobacteria	Natronobacterium gregoryi	797304	UP000010468	L0AGN4	Uncharacterized protein	tr|L0AGN4|L0AGN4_1	HAGPSDNDDSSSSSGGSSSSGGSSSSGGSSSSGGGGPPDHAGGGP	331	376	45	0.660739	2	0	4	0	0	14	2	0	0	0	0	1	4	0	0	18	0	0	0	0
Archaea	Euryarchaeota	Halobacteria	Haloprofundus marisrubri	1514971	UP000054387	A0A0W1RCY2	Uncharacterized protein	tr|A0A0W1RCY2|A0A0W1RCY2_1	ETAEETAEEATDTAEEAAEETTDTAEQAAD	121	151	30	0.612614	9	0	3	10	0	0	0	0	0	0	0	0	0	1	0	0	7	0	0	0
Archaea	Crenarchaeota	Thermoprotei	Thermoproteus tenax	768679	UP000002654	G4RKI2	Conserved membrane protein	tr|G4RKI2|G4RKI2_1	QPPPPPPPQPMPQAQQPLPPPPPPPPPLTA	31	61	30	0.510612	2	0	0	0	0	0	0	0	0	2	1	0	19	5	0	0	1	0	0	0
Archaea	Euryarchaeota	Halobacteria	Halalkalicoccus jeotgali	795797	UP000000390	D8J820	Thermosome	tr|D8J820|D8J820_1	DADDGGDDEMPPGGGGMGGMGGGMGGMGGMGGMGGAM	526	563	37	0.589283	2	0	5	1	0	19	0	0	0	0	8	0	2	0	0	0	0	0	0	0
Archaea	Euryarchaeota	Halobacteria	Halorubrum lacusprofundi	416348	UP000000740	B9LSV0	Uncharacterized protein	tr|B9LSV0|B9LSV0_1	DDGDDGNVTDGDDGTDDGDDGTDDGDDGSDDGSDGSDGGDDGGDS	991	1036	45	0.555019	0	0	22	0	0	14	0	0	0	0	0	1	0	0	0	4	3	1	0	0
Archaea	Crenarchaeota	Thermoprotei	Caldivirga maquilingensis	397948	UP000001137	A8MBL9	Uncharacterized protein	tr|A8MBL9|A8MBL9_1	SSTSTTTVTTTTSTTTLTTSTTTVTSTSTT	46	76	30	0.39251	0	0	0	0	0	0	0	0	0	1	0	0	0	0	0	7	20	2	0	0
Archaea	Euryarchaeota	Halobacteria	Halobacterium hubeiense	1407499	UP000066737	A0A0U5GYX0	Mrp-type sodium/proton antiporter system subunit D2	tr|A0A0U5GYX0|A0A0U5GYX0_1	VSTSLLLVVVVVALALVLVL	571	591	20	0.583804	2	0	0	0	0	0	0	0	0	7	0	0	0	0	0	2	1	8	0	0
Archaea	Euryarchaeota	Methanomicrobia	Methanolacinia petrolearia	679926	UP000006565	E1RFD3	Sporulation protein YtfJ	tr|E1RFD3|E1RFD3_1	EGKEEVKKEETKKGK	121	136	15	0.591703	0	0	0	5	0	2	0	0	6	0	0	0	0	0	0	0	1	1	0	0
Archaea	Crenarchaeota	Thermoprotei	Acidianus hospitalis	933801	UP000008458	F4B7E5	UPF0273 protein Ahos 1892	tr|F4B7E5|F4B7E5_1	EKEKVTEEIEEVEEDEE	271	288	17	0.571383	0	0	1	10	0	0	0	1	2	0	0	0	0	0	0	0	1	2	0	0
Archaea	environmental samples	X	uncultured archaeon	1412871	UP000030660	V4XNH8	Peptidase propeptide and YPEB domain protein	tr|V4XNH8|V4XNH8_1	EDDGEEAEDEDDGEEAEDEDDGEEAEDEDDGEEAEDEDDGEEAED	121	166	45	0.52762	5	0	15	20	0	5	0	0	0	0	0	0	0	0	0	0	0	0	0	0
Archaea	X	X	GW2011 AR10	1579370	UP000031777	A0A0B5HRN4	Uncharacterized protein	tr|A0A0B5HRN4|A0A0B5HRN4_1	KKTKASKARKRKTGKKKKH	76	95	19	0.657376	2	0	0	0	0	1	1	0	10	0	0	0	0	0	2	1	2	0	0	0
Archaea	Euryarchaeota	Halobacteria	Halomicrobium mukohataei	485914	UP000001746	C7NW58	Alpha-L-glutamate ligase, RimK family	tr|C7NW58|C7NW58_1	DADGELEAEEEEAGEE	436	452	16	0.587857	3	0	2	8	0	2	0	0	0	1	0	0	0	0	0	0	0	0	0	0
Archaea	Euryarchaeota	Halobacteria	Natrialba magadii	547559	UP000001879	D3STF9	DRTGG domain protein	tr|D3STF9|D3STF9_1	MTDTDTDTDTNTDAATNTNTDAATNTDTDT	1	31	30	0.593039	4	0	8	0	0	0	0	0	0	0	1	4	0	0	0	0	13	0	0	0
Archaea	Euryarchaeota	Methanomicrobia	Candidatus Methanoperedens	1719120	UP000050360	A0A0P8A3C1	50S ribosomal protein L12	tr|A0A0P8A3C1|A0A0P8A3C1_1	APAAAAPAAAAAAAPAAAEAPKADEKSKEK	61	91	30	0.571605	17	0	1	3	0	0	0	0	4	0	0	0	4	0	0	1	0	0	0	0
Archaea	Thaumarchaeota	Cenarchaeales	Cenarchaeum symbiosum	414004	UP000000758	A0RUU8	Uncharacterized protein	tr|A0RUU8|A0RUU8_1	SPVVRSRGGGGGGGGGGGGGGAPAMGAGLG	436	466	30	0.65188	3	0	0	0	0	17	0	0	0	1	1	0	2	0	2	2	0	2	0	0
Archaea	Euryarchaeota	Halobacteria	Natronococcus occultus	694430	UP000010878	L0JXC1	Uncharacterized protein	tr|L0JXC1|L0JXC1_1	DDLLDSEDEDDELLEAADDLLDSEAEDDEL	226	256	30	0.633117	3	0	11	7	0	0	0	0	0	7	0	0	0	0	0	2	0	0	0	0
Archaea	Euryarchaeota	Halobacteria	Halolamina pelagica	699431	UP000050535	A0A0P7GQZ1	Uncharacterized protein	tr|A0A0P7GQZ1|A0A0P7GQZ1_1	GGGGPGGMGGGAPGMGGGPGGMGAEGAEEG	76	106	30	0.533109	3	0	0	3	0	18	0	0	0	0	3	0	3	0	0	0	0	0	0	0
Archaea	Euryarchaeota	Halobacteria	Halolamina pelagica	699431	UP000050535	A0A0P7I4S6	Uncharacterized protein	tr|A0A0P7I4S6|A0A0P7I4S6_1	ESEEEDAEAEEAEAEEAEDAEPEDAEDAEGEEDAEAEEAGEEEHAAEEEAESEDEAEREE	61	121	60	0.583498	15	0	6	32	0	2	1	0	0	0	0	0	1	0	1	2	0	0	0	0
Archaea	Euryarchaeota	Methanobacteria	Methanobacteriaceae archaeon	1635284	UP000053765	A0A124F9W5	Uncharacterized protein	tr|A0A124F9W5|A0A124F9W5_1	SGSGGASGTGGAGGAGGAGGGAGGSSSLDN	46	76	30	0.61695	5	0	1	0	0	15	0	0	0	1	0	1	0	0	0	6	1	0	0	0
Archaea	Thaumarchaeota	Nitrososphaeria	Nitrososphaera gargensis	1237085	UP000008037	K0IAF6	Uncharacterized protein	tr|K0IAF6|K0IAF6_1	TTTTAKKSTTTTSPAT	166	182	16	0.554472	2	0	0	0	0	0	0	0	2	0	0	0	1	0	0	2	9	0	0	0
Archaea	Thaumarchaeota	Nitrososphaeria	Nitrososphaera gargensis	1237085	UP000008037	K0I7Q5	Uncharacterized protein	tr|K0I7Q5|K0I7Q5_1	SQPTIPGVTPTPTPTPTPTPSQTTTTSTTP	151	181	30	0.640359	0	0	0	0	0	1	0	1	0	0	0	0	9	2	0	3	13	1	0	0
Archaea	Euryarchaeota	Halobacteria	Halolamina pelagica	699431	UP000050535	A0A0P7GR51	50S ribosomal protein L12	tr|A0A0P7GR51|A0A0P7GR51_1	EAEDEADEAEEEAEAEEEEEDEDEGDGGEGLGELFG	76	112	36	0.634683	5	0	5	17	1	6	0	0	0	2	0	0	0	0	0	0	0	0	0	0
Archaea	Euryarchaeota	Halobacteria	Natrialba magadii	547559	UP000001879	D3SUQ3	Glutamate/valine-rich protein	tr|D3SUQ3|D3SUQ3_1	ETVEETVGETVEETVGETVEETVEETVGETVEETVGETVEEQVEE	121	166	45	0.582993	0	0	0	19	0	4	0	0	0	0	0	0	0	1	0	0	10	11	0	0
Archaea	Euryarchaeota	Archaeoglobi	Ferroglobus placidus	589924	UP000002613	D3S1Z1	50S ribosomal protein L10	tr|D3S1Z1|D3S1Z1_1	VKEEVKEEKKEEEEKEEEEEEKAEEEALEG	301	331	30	0.52819	2	0	0	18	0	1	0	0	6	1	0	0	0	0	0	0	0	2	0	0
Archaea	Crenarchaeota	Thermoprotei	Ignisphaera aggregans	583356	UP000001304	E0SSR4	Cysteine proteinase, putative	tr|E0SSR4|E0SSR4_1	GGGQEGGAAPQPQPQPQPQPQPQPQPPQPQPPQPQPQPQPQPPAN	391	436	45	0.575691	3	0	0	1	0	5	0	0	0	0	0	1	19	16	0	0	0	0	0	0
Archaea	Thaumarchaeota	Nitrosopumilales	Nitrosopumilus maritimus	436308	UP000000792	A9A3R4	30S ribosomal protein S17e	tr|A9A3R4|A9A3R4_1	EAPAAEETPETEAPAVEATENTEAPAAETT	91	121	30	0.668671	9	0	0	9	0	0	0	0	0	0	0	1	4	0	0	0	6	1	0	0
Archaea	Crenarchaeota	Thermoprotei	Acidilobus saccharovorans	666510	UP000000346	D9Q374	Uncharacterized protein	tr|D9Q374|D9Q374_1	SSSSSSGSSKSGEHS	91	106	15	0.469287	0	0	0	1	0	2	1	0	1	0	0	0	0	0	0	10	0	0	0	0
Archaea	Crenarchaeota	Thermoprotei	Pyrodictium delaneyi	1273541	UP000058613	A0A0P0N5V6	Uncharacterized protein	tr|A0A0P0N5V6|A0A0P0N5V6_1	GEIIEIDIDDIDEED	91	106	15	0.549562	0	0	5	4	0	1	0	5	0	0	0	0	0	0	0	0	0	0	0	0
Archaea	Crenarchaeota	Thermoprotei	Thermosphaera aggregans	633148	UP000002376	D5U0Z1	Metallophosphoesterase	tr|D5U0Z1|D5U0Z1_1	TTSPSTTTTTTTTTETWTPTTTGTTITETT	661	691	30	0.491362	0	0	0	2	0	1	0	1	0	0	0	0	2	0	0	2	21	0	1	0
Archaea	Euryarchaeota	Methanomicrobia	Methanoplanus limicola	937775	UP000005741	H1Z1N1	Putative uncharacterized protein	tr|H1Z1N1|H1Z1N1_1	LRLQLLHHLLLLLLLLRLQLLHHLLLLLLLLLLQLLLQLLLLLLLLRLQLLLHLLLLLLLLLRLQLLLLRLLLQL	16	91	75	0.339272	0	0	0	0	0	0	5	0	0	58	0	0	0	7	5	0	0	0	0	0
Archaea	Euryarchaeota	Halobacteria	Haloarcula marismortui	272569	UP000001169	Q5V0C4	Flagella-related protein E	tr|Q5V0C4|Q5V0C4_2	PEPDPEPEPEPEPVAEPEPEPEPEPAAEPE	391	421	30	0.515028	3	0	1	12	0	0	0	0	0	0	0	0	13	0	0	0	0	1	0	0
Archaea	Euryarchaeota	Halobacteria	Haloquadratum walsbyi	362976	UP000001975	Q18DY9	Cell surface glycoprotein	tr|Q18DY9|Q18DY9_1	DDGDGDTGGVDDGDEDTGGVDDGDGDTGGVDDGGGGGGGDGDIGG	2611	2656	45	0.544429	0	0	16	1	0	21	0	1	0	0	0	0	0	0	0	0	3	3	0	0
Archaea	Euryarchaeota	Halobacteria	Halolamina pelagica	699431	UP000050535	A0A0P7G8B7	Uncharacterized protein	tr|A0A0P7G8B7|A0A0P7G8B7_1	AESEDEESESDDDDDDEDEEDEAGDEEDDD	391	421	30	0.544788	2	0	13	11	0	1	0	0	0	0	0	0	0	0	0	3	0	0	0	0
Archaea	Euryarchaeota	Methanobacteria	Methanobrevibacter millerae	230361	UP000067738	A0A0U3EAS2	Uncharacterized protein	tr|A0A0U3EAS2|A0A0U3EAS2_1	SSSSSSSSSQVETTEDHSSSGGSSSSGGSSSGGSSSGGSSSGGSSSGGSSSGGSSSGGSST	76	137	61	0.517687	0	0	1	2	0	16	1	0	0	0	0	0	0	1	0	36	3	1	0	0
Archaea	Thaumarchaeota	Nitrosopumilales	Nitrosopumilus maritimus	436308	UP000000792	A9A1I0	50S ribosomal protein L31e	tr|A9A1I0|A9A1I0_1	EEPTKEETKVEAEVEEPEAETKVEAEVEEP	106	136	30	0.671138	3	0	0	14	0	0	0	0	3	0	0	0	3	0	0	0	3	4	0	0
Archaea	Euryarchaeota	X	Euryarchaeota archaeon	1803821	UP000075475	A0A151EC98	Uncharacterized protein	tr|A0A151EC98|A0A151EC98_1	KLKSENKASKSKKSA	421	436	15	0.664144	2	0	0	1	0	0	0	0	6	1	0	1	0	0	0	4	0	0	0	0
Archaea	Euryarchaeota	Halobacteria	Natrialba magadii	547559	UP000001879	D3SYC9	Uncharacterized protein	tr|D3SYC9|D3SYC9_2	EKDDDKKDDKYEKDDDKKDDKYEKDDDKKDDKYEKDDDKKDAEPLDVEDEDEKDEKDDDKKEKKADEKKHDDKKDDDKKDKKDKKDDKKD	406	496	90	0.602874	2	0	37	11	0	0	1	0	33	1	0	0	1	0	0	0	0	1	0	3
Archaea	Euryarchaeota	Halobacteria	Natronomonas moolapensis	268739	UP000011867	M1XYS1	Halocyanin	tr|M1XYS1|M1XYS1_1	STGGSGSGGGGSEGSESGSGEDSGSDGSGG	166	196	30	0.541147	0	0	2	3	0	14	0	0	0	0	0	0	0	0	0	10	1	0	0	0
Archaea	Euryarchaeota	Halobacteria	Natronobacterium gregoryi	797304	UP000010468	L0AKC3	Chaperone protein DnaK	tr|L0AKC3|L0AKC3_1	AGAGGAAGGAAGGAAGAGPGGMGDMGGMGG	586	616	30	0.500939	9	0	1	0	0	16	0	0	0	0	3	0	1	0	0	0	0	0	0	0
Archaea	Euryarchaeota	Halobacteria	Halogeometricum borinquense	469382	UP000006663	E4NNV2	Uncharacterized protein	tr|E4NNV2|E4NNV2_1	HDGHSHHGEHGGHSHHGEHDGHSHHGEHDG	136	166	30	0.610452	0	0	3	3	0	8	13	0	0	0	0	0	0	0	0	3	0	0	0	0
Archaea	Euryarchaeota	Halobacteria	Halogeometricum borinquense	469382	UP000006663	E4NM03	30S ribosomal protein S24e	tr|E4NM03|E4NM03_1	IEAEEGDAEAEAEEA	91	106	15	0.548722	5	0	1	7	0	1	0	1	0	0	0	0	0	0	0	0	0	0	0	0
Archaea	Thaumarchaeota	unclassified	Thaumarchaeota archaeon	1640512	UP000051388	A0A0T5ZCY3	Pyruvate phosphate dikinase	tr|A0A0T5ZCY3|A0A0T5ZCY3_1	KKTAKKSKKVTKKKAKRR	886	904	18	0.599374	2	0	0	0	0	0	0	0	10	0	0	0	0	0	2	1	2	1	0	0
Archaea	Crenarchaeota	Thermoprotei	Acidilobus saccharovorans	666510	UP000000346	D9PZK8	Maltose/trehalose/maltodextrin ABC-transporter, extracellular substrate-binding protein	tr|D9PZK8|D9PZK8_1	TTTTTSTTSTTTSSTTTTTTTTTFTTTTTTTTPPPTTTTQVVTLT	46	91	45	0.440932	0	0	0	0	1	0	0	0	0	1	0	0	3	1	0	4	33	2	0	0
Archaea	Euryarchaeota	Archaeoglobi	Geoglobus ahangari	113653	UP000034723	A0A0F7IHQ9	Acetyl-CoA decarbonylase/synthase complex subunit beta	tr|A0A0F7IHQ9|A0A0F7IHQ9_1	WVEEEEEAEEEAVAEEAAVEEAPAAAEQPA	436	466	30	0.593298	10	0	0	13	0	0	0	0	0	0	0	0	2	1	0	0	0	3	1	0
Archaea	Euryarchaeota	Halobacteria	Halobacterium hubeiense	1407499	UP000066737	A0A0U5GZY0	Rhomboid family protein	tr|A0A0U5GZY0|A0A0U5GZY0_1	FGGGGPGGPGGPGRRRP	301	318	17	0.499403	0	0	0	0	1	9	0	0	0	0	0	0	4	0	3	0	0	0	0	0
Archaea	Euryarchaeota	Halobacteria	Halomicrobium mukohataei	485914	UP000001746	C7P1Y7	Uncharacterized protein	tr|C7P1Y7|C7P1Y7_1	TEAEDGETTDEETTDEEETTEEETTDEEETTDEETADEEETTEEEETTDEEATETEAAT	301	360	59	0.544519	5	0	7	27	0	1	0	0	0	0	0	0	0	0	0	0	19	0	0	0
Archaea	Euryarchaeota	Halobacteria	Natrialba magadii	547559	UP000001879	D3SZ83	DnaJ domain protein	tr|D3SZ83|D3SZ83_1	DDSSTSGDSSSSTVSSTGSSTSSDSGSRSSSSSSSDTDSDAYSSS	91	136	45	0.594741	1	0	7	0	0	3	0	0	0	0	0	0	0	0	1	26	5	1	0	1
Archaea	Thaumarchaeota	Cenarchaeales	Cenarchaeum symbiosum	414004	UP000000758	A0RV40	Uncharacterized protein	tr|A0RV40|A0RV40_1	MMGDNMMDDDKMMGDNMMDGDEMMGDNMMDDDKMMDDRMMGDKMMDDRMMGDKMMDDRMMGDKMMDDRMMGDKMM	271	346	75	0.65684	0	0	23	1	0	8	0	0	6	0	30	3	0	0	4	0	0	0	0	0
Archaea	Crenarchaeota	Thermoprotei	Caldisphaera lagunensis	1056495	UP000010469	L0ACD9	Uncharacterized protein	tr|L0ACD9|L0ACD9_1	LSSTVSSLSTTVSSLSSTVSSLSSLPSTVS	1201	1231	30	0.575811	0	0	0	0	0	0	0	0	0	5	0	0	1	0	0	15	5	4	0	0
Archaea	Crenarchaeota	Thermoprotei	Sulfolobales archaeon	1326980	UP000054284	W7L5Y7	C/D box methylation guide ribonucleoprotein complex aNOP56 subunit	tr|W7L5Y7|W7L5Y7_1	KPQGKGKKGKGDKKKGKRR	391	410	19	0.611117	0	0	1	0	0	5	0	0	9	0	0	0	1	1	2	0	0	0	0	0
Archaea	Euryarchaeota	Halobacteria	Natrialba magadii	547559	UP000001879	D3SZV0	3-dehydroquinate dehydratase	tr|D3SZV0|D3SZV0_1	NNSTSANNSTNSNTNTNTNTNTNTTQTATT	16	46	30	0.563261	2	0	0	0	0	0	0	0	0	0	0	11	0	1	0	4	12	0	0	0
Archaea	Euryarchaeota	Methanococci	Methanococcus maripaludis	267377	UP000000590	Q6LXZ9	Collagen triple helix repeat:Surface protein from Gram-positive cocci, anchor region	tr|Q6LXZ9|Q6LXZ9_1	DTGDTGDTGDTGDTGDTGDTGDTGDTGDTGDTGDTGDTGDTGDTG	136	181	45	0.477121	0	0	15	0	0	15	0	0	0	0	0	0	0	0	0	0	15	0	0	0
Archaea	Euryarchaeota	Methanomicrobia	Methanocella arvoryzae	351160	UP000000663	Q0W1C5	Uncharacterized protein	tr|Q0W1C5|Q0W1C5_1	AAAGGASSGDAAAAAAAAAAAAAGQDAAAAAAAAAAAAGGAGGAAAAAAAAAAAGGAGAGGVAAAAAAAAVSAGGGDAAAAAAAASAAAVGPGGAAAAAAAAAAANGGAGVGGAAAAAAAAAVSAGGGTGEAAAAAAAAAAAGGAGGSAAAAAAAAAAAGGAGGAAAAAAAAAVASGGGSASAVAAAAAAAGGSGSAAAAAAAAAAAGGAGAGGAAAAAAAAAVSAGGGSSAAAAAAAAAAASGAPGGAAAAAAAAAAATGGAGVGGAAAAAAAAAVSAGGGSASAAAAAASAAAAGGPGGAAAAAAAAAAASGGAGVGGAAAAAAAAAVAAGGGSQSAAAAAASAAAAGGAGGSAAAAAAAAAATAAGNDPGAAAAAAAAAAAGATGGD	61	451	390	0.479908	254	0	5	1	0	82	0	0	0	0	0	2	4	2	0	24	4	12	0	0
Archaea	Crenarchaeota	Thermoprotei	Ignicoccus islandicus	940295	UP000060778	A0A0U2M9L6	Serine/threonine protein kinase	tr|A0A0U2M9L6|A0A0U2M9L6_1	LEKPTEEELEELEKELEEETEEEELLEEVE	16	46	30	0.52819	0	0	0	18	0	0	0	0	2	6	0	0	1	0	0	0	2	1	0	0
Archaea	Euryarchaeota	Methanobacteria	Methanobrevibacter millerae	230361	UP000067738	A0A0U3E6I1	Uncharacterized protein	tr|A0A0U3E6I1|A0A0U3E6I1_1	TDSGSSSSSSQSSGSSSSSSGSSSSGSGSSSSGSGSSSQDSFTPG	61	106	45	0.510092	0	0	2	0	1	8	0	0	0	0	0	0	1	2	0	29	2	0	0	0
Archaea	Lokiarchaeota	Lokiarchaeum	Lokiarchaeum sp.	1538547	UP000034722	A0A0F8VEL3	Uncharacterized protein	tr|A0A0F8VEL3|A0A0F8VEL3_1	KLSKGGKGGKGGKGGKGGKGGKGSKASKSK	46	76	30	0.532294	1	0	0	0	0	13	0	0	11	1	0	0	0	0	0	4	0	0	0	0
Archaea	Crenarchaeota	Thermoprotei	Vulcanisaeta distributa	572478	UP000006681	E1QPX1	Uncharacterized protein	tr|E1QPX1|E1QPX1_1	PSSTPSSSYSSSSSSSSSSSSTPTWGS	466	493	27	0.488488	0	0	0	0	0	1	0	0	0	0	0	0	3	0	0	18	3	0	1	1
Archaea	Euryarchaeota	Halobacteria	Haloprofundus marisrubri	1514971	UP000054387	A0A0W1R521	Uncharacterized protein	tr|A0A0W1R521|A0A0W1R521_1	ETTTESGESAEETTTEGEEAAETTESSETT	166	196	30	0.613888	3	0	0	11	0	2	0	0	0	0	0	0	0	0	0	4	10	0	0	0
Archaea	Euryarchaeota	Halobacteria	Natronomonas moolapensis	268739	UP000011867	M1XT80	Thermosome subunit 1	tr|M1XT80|M1XT80_1	GSSDDDDDDAPGGPGGPGGMGGGMGGMGGGMGGMM	526	561	35	0.621529	1	0	6	0	0	17	0	0	0	0	6	0	3	0	0	2	0	0	0	0
Archaea	Euryarchaeota	Methanomicrobia	Methanosarcina acetivorans	188937	UP000002487	Q8TSL1	Proteophosphoglycan	tr|Q8TSL1|Q8TSL1_1	SNFFSSFFVSNFFVSYFFFSSFFVSNFFVSYFFVSYFFVSYFFVS	16	61	45	0.608728	0	0	0	0	19	0	0	0	0	0	0	3	0	0	0	12	0	7	0	4
Archaea	environmental samples	X	uncultured archaeon	1412871	UP000030660	V4XRX6	Uncharacterized protein (Fragment)	tr|V4XRX6|V4XRX6_1	AARPGRRRRRRRGPGGGVARRPRRGRRRRR	286	316	30	0.528812	3	0	0	0	0	6	0	0	0	0	0	0	3	0	17	0	0	1	0	0
Archaea	Euryarchaeota	Methanomicrobia	Methanofollis liminatans	28892	UP000005095	J1L2J5	Putative transcriptional regulator	tr|J1L2J5|J1L2J5_1	TPEVTPEVTPEVTPEVTPEVTPEVTPEVTPEVTPEVTPEVTPEVT	391	436	45	0.601743	0	0	0	11	0	0	0	0	0	0	0	0	11	0	0	0	12	11	0	0
Archaea	Euryarchaeota	Halobacteria	Natrialba magadii	547559	UP000001879	D3SWV8	Uncharacterized protein	tr|D3SWV8|D3SWV8_1	SPANADADTDADADADADADANANANANVD	106	136	30	0.642681	12	0	9	0	0	0	0	0	0	0	0	5	1	0	0	1	1	1	0	0
Archaea	Crenarchaeota	Thermoprotei	Pyrolobus fumarii	694429	UP000001037	G0EG29	DNA primase DnaG	tr|G0EG29|G0EG29_1	PAPPAQPQQPQAAQQPAAPQPTPPQPAPPQPAAVQQPQPPQQVVA	286	331	45	0.577773	10	0	0	0	0	0	0	0	0	0	0	0	17	14	0	0	1	3	0	0
Archaea	Euryarchaeota	Methanomicrobia	Methanosalsum zhilinae	679901	UP000006622	F7XKV6	50S ribosomal protein L12	tr|F7XKV6|F7XKV6_1	APGAAAPAAEAEAPAAEEEKAEEEEEEEES	61	91	30	0.564856	11	0	0	13	0	1	0	0	1	0	0	0	3	0	0	1	0	0	0	0
Archaea	Euryarchaeota	Halobacteria	Natrialba magadii	547559	UP000001879	D3SZJ2	Blue copper domain protein / homolog to quinoprotein glucose dehydrogenase	tr|D3SZJ2|D3SZJ2_2	ADEDEDDLDEEDDELDDGEDDVEVDDEEDDVEVDDDIEDDEDEDN	721	766	45	0.608216	1	0	22	13	0	1	0	1	0	2	0	1	0	0	0	0	0	4	0	0
Archaea	Euryarchaeota	Halobacteria	Natrialba magadii	547559	UP000001879	D3T0D2	Uncharacterized protein	tr|D3T0D2|D3T0D2_1	DEESGNEDGGDDSDEGGNGDDSDDGDGSDDDDGSDDDDNGDDDDS	181	226	45	0.585617	0	0	22	4	0	10	0	0	0	0	0	3	0	0	0	6	0	0	0	0
Archaea	Euryarchaeota	Methanomicrobia	Methanoplanus limicola	937775	UP000005741	H1YYR3	PEGA domain protein	tr|H1YYR3|H1YYR3_1	ATPTATATPTPTATATPTATPTPTATATPTATATPTPTATATPTATATPTPTATATPTATATPTPTATATPTATATPTPTATATPTATATPTPTATVTVSPTPSP	106	211	105	0.517146	27	0	0	0	0	0	0	0	0	0	0	0	24	0	0	2	50	2	0	0
Archaea	Euryarchaeota	Halobacteria	Natrialba magadii	547559	UP000001879	D3SXY6	ABC-type transport system periplasmic substrate-binding protein (Probable substrate phosphate/phosphonate)	tr|D3SXY6|D3SXY6_1	AETDEDEDEDEDEDGS	301	317	16	0.620507	1	0	6	6	0	1	0	0	0	0	0	0	0	0	0	1	1	0	0	0
Archaea	Euryarchaeota	Halobacteria	Natrialba magadii	547559	UP000001879	D3STF2	Aspartate-rich protein	tr|D3STF2|D3STF2_2	DDDLIGDDDSDLMDDDTDDEGLLDDDDDDD	271	301	30	0.566901	0	0	19	1	0	2	0	1	0	4	1	0	0	0	0	1	1	0	0	0
Archaea	Euryarchaeota	Halobacteria	Natronococcus occultus	694430	UP000010878	L0JYZ3	Thermosome subunit	tr|L0JYZ3|L0JYZ3_1	GAPGAGGMGGGMGGGMGGMM	541	561	20	0.448676	2	0	0	0	0	12	0	0	0	0	5	0	1	0	0	0	0	0	0	0
Archaea	Euryarchaeota	Halobacteria	Haloterrigena turkmenica	543526	UP000001903	D2RYH8	Uncharacterized protein	tr|D2RYH8|D2RYH8_2	GLGGEEEAEGEEAEGEEAAEGEEEEAESGG	271	301	30	0.531757	5	0	0	15	0	8	0	0	0	1	0	0	0	0	0	1	0	0	0	0
Archaea	Crenarchaeota	Thermoprotei	Acidilobus saccharovorans	666510	UP000000346	D9Q161	Sugar-binding periplasmic protein	tr|D9Q161|D9Q161_1	STRHHVTTTTPTTTTTSVTTPITTTTTTTV	31	61	30	0.559326	0	0	0	0	0	0	2	1	0	0	0	0	2	0	1	2	19	3	0	0
Archaea	Thaumarchaeota	Cenarchaeales	Cenarchaeum symbiosum	414004	UP000000758	A0RV48	Uncharacterized protein	tr|A0RV48|A0RV48_1	PVEPEPAPEQVAPEPEPVVPEPAPEPVAPE	3001	3031	30	0.607855	4	0	0	8	0	0	0	0	0	0	0	0	12	1	0	0	0	5	0	0
Archaea	Euryarchaeota	Halobacteria	Salinarchaeum sp.	1333523	UP000014072	R4W9T6	Thermosome	tr|R4W9T6|R4W9T6_1	EGEEDEGAGGPGGGMGGMGGMGGMGGAM	526	554	28	0.584782	2	0	1	4	0	15	0	0	0	0	5	0	1	0	0	0	0	0	0	0
Archaea	Crenarchaeota	Thermoprotei	Metallosphaera sedula	399549	UP000000242	A4YE27	CbsA	tr|A4YE27|A4YE27_1	TTTTTTTSNTTTTTNTTSTTSTSSSVGNVT	421	451	30	0.500547	0	0	0	0	0	1	0	0	0	0	0	3	0	0	0	6	18	2	0	0
Archaea	Crenarchaeota	Thermoprotei	Pyrodictium delaneyi	1273541	UP000058613	A0A0P0N1L6	RNA binding protein, Gar1-type	tr|A0A0P0N1L6|A0A0P0N1L6_1	RRGERRGGGGRPRGRRGSK	121	140	19	0.587153	0	0	0	1	0	7	0	0	1	0	0	0	1	0	8	1	0	0	0	0
Archaea	Euryarchaeota	Methanopyri	Methanopyrus kandleri	190192	UP000001826	Q8TX50	50S ribosomal protein L10	sp|Q8TX50|RL10_1	AEAAERKEKEEEEEEEAEEEEAEEEEEEEEEEAAAGLGALFG	316	358	42	0.567327	9	0	0	24	1	3	0	0	2	2	0	0	0	0	1	0	0	0	0	0
Archaea	Euryarchaeota	Halobacteria	Haloarcula marismortui	272569	UP000001169	Q5UYL7	Thermosome alpha subunit	tr|Q5UYL7|Q5UYL7_1	GDDDEDEGGPGGPGGAPGGMGGGMGGMGGGMGGMM	556	591	35	0.589585	1	0	4	2	0	19	0	0	0	0	6	0	3	0	0	0	0	0	0	0
Archaea	Euryarchaeota	Halobacteria	Natronococcus occultus	694430	UP000010878	L0K2B0	Chaperone protein DnaK	tr|L0K2B0|L0K2B0_1	GAGGAAGGAAGGAAGAGPGGMGDMGGAAGP	586	616	30	0.515605	10	0	1	0	0	15	0	0	0	0	2	0	2	0	0	0	0	0	0	0
Archaea	Euryarchaeota	Halobacteria	Halovivax ruber	797302	UP000010846	L0IDM7	TIGR00270 family protein	tr|L0IDM7|L0IDM7_1	TSTKYSTDSSGSSSGSGSTSRSSSGGSSGG	46	76	30	0.611611	0	0	1	0	0	7	0	0	1	0	0	0	0	0	1	15	4	0	0	1
Archaea	Euryarchaeota	Halobacteria	Salinarchaeum sp.	1333523	UP000014072	R4W925	Uncharacterized protein	tr|R4W925|R4W925_1	AEAAEPAASAADEPDADEEADAEADAEAEEAAETEEAAGAKADAE	511	556	45	0.636038	20	0	6	13	0	1	0	0	1	0	0	0	2	0	0	1	1	0	0	0
Archaea	Crenarchaeota	Thermoprotei	Desulfurococcus kamchatkensis	490899	UP000006903	B8D647	Uncharacterized protein	tr|B8D647|B8D647_1	MSLPFLFFPLLFFPFFLFPLFFPFLFPFFL	1	31	30	0.545807	0	0	0	0	14	0	0	0	0	8	1	0	6	0	0	1	0	0	0	0
Archaea	Euryarchaeota	Halobacteria	Natronomonas moolapensis	268739	UP000011867	M1XTA4	Probable cell surface glycoprotein	tr|M1XTA4|M1XTA4_1	TPEPTPEPTATPEPTPEPTPEPTAEPTEEP	1201	1231	30	0.543732	2	0	0	8	0	0	0	0	0	0	0	0	12	0	0	0	8	0	0	0
Archaea	Euryarchaeota	Halobacteria	Natronococcus occultus	694430	UP000010878	L0JX10	Copper-binding protein, plastocyanin family	tr|L0JX10|L0JX10_1	EANGNDEDDEEEVDDDEDDEEVDDEEEDDEEVDDEEVDDEEEDDDEMDDDEEEADDDNEDD	166	227	61	0.565523	2	0	27	23	0	1	0	0	0	0	1	3	0	0	0	0	0	4	0	0
Archaea	Crenarchaeota	Thermoprotei	Desulfurococcus kamchatkensis	490899	UP000006903	B8D4D4	Extracellular solute-binding protein, family 1	tr|B8D4D4|B8D4D4_1	PAITTTTTTTTTTTTTPPTTTTTTTTTTTS	46	76	30	0.32524	1	0	0	0	0	0	0	1	0	0	0	0	3	0	0	1	24	0	0	0
Archaea	Euryarchaeota	Halobacteria	Halogeometricum borinquense	469382	UP000006663	E4NQ37	DnaJ-class molecular chaperone with C-terminal Zn finger domain	tr|E4NQ37|E4NQ37_1	SSQRGSSGSSRTGSSGSRTRSQSGGRSRSS	136	166	30	0.590864	0	0	0	0	0	6	0	0	0	0	0	0	0	2	6	14	2	0	0	0
Archaea	Euryarchaeota	Halobacteria	Salinarchaeum sp.	1333523	UP000014072	R4VY59	Signal recognition particle 54 kDa protein	tr|R4VY59|R4VY59_1	GPGGGMGGMGGGGPGGNPFGD	451	472	21	0.535806	0	0	1	0	1	13	0	0	0	0	2	1	3	0	0	0	0	0	0	0
Archaea	Euryarchaeota	Methanococci	Methanocaldococcus jannaschii	243232	UP000000805	Q58869	Endoribonuclease Nob1	sp|Q58869|NOB1_1	LKRKMVKSRLKKKRKKK	181	198	17	0.605649	0	0	0	0	0	0	0	0	9	2	1	0	0	0	3	1	0	1	0	0
Archaea	Crenarchaeota	Thermoprotei	Caldivirga maquilingensis	397948	UP000001137	A8M8T5	Extracellular solute-binding protein family 5	tr|A8M8T5|A8M8T5_1	SATTVTTTTAVTTTTATTVTTSTATTVTTATTVTTSTATTSTVAV	46	91	45	0.477958	7	0	0	0	0	0	0	0	0	0	0	0	0	0	0	4	27	7	0	0
Archaea	Euryarchaeota	Methanomicrobia	Methanocella arvoryzae	351160	UP000000663	Q0W776	Putative deoxyhypusine synthase	tr|Q0W776|Q0W776_1	APASKKAPANKTAAKKPVAKKATAKKPKK	361	390	29	0.667439	9	0	0	0	0	0	0	0	11	0	0	1	4	0	0	1	2	1	0	0
Archaea	Euryarchaeota	Methanomicrobia	Methanocella arvoryzae	351160	UP000000663	Q0W0N0	Uncharacterized protein	tr|Q0W0N0|Q0W0N0_1	PTPEATATPVPTATETITATPAPTATAVPA	211	241	30	0.665637	8	0	0	2	0	0	0	1	0	0	0	0	7	0	0	0	10	2	0	0
Archaea	Euryarchaeota	Halobacteria	Halorubrum lacusprofundi	416348	UP000000740	B9LU39	Thermosome	tr|B9LU39|B9LU39_1	GGPGGAPGGMGGMGGMGGMGGAM	541	564	23	0.459782	2	0	0	0	0	14	0	0	0	0	5	0	2	0	0	0	0	0	0	0
Archaea	Euryarchaeota	Halobacteria	Halolamina pelagica	699431	UP000050535	A0A0P7GRK8	Chaperone protein DnaK	tr|A0A0P7GRK8|A0A0P7GRK8_1	AAAGGAGGAGAAGAGPGGMGGAGPGGMGGE	586	616	30	0.508514	9	0	0	1	0	16	0	0	0	0	2	0	2	0	0	0	0	0	0	0
Archaea	Euryarchaeota	Methanobacteria	Methanothermobacter thermautotrophicus	187420	UP000005223	O26639	Uncharacterized protein	tr|O26639|O26639_1	PVKVDAAYKYKKYKKYKKYKKYKKYKKTYR	76	106	30	0.6613	2	0	1	0	0	0	0	0	14	0	0	0	1	0	1	0	1	2	0	8
Archaea	Crenarchaeota	Thermoprotei	Sulfolobus solfataricus	273057	UP000001974	Q97YN6	Uncharacterized protein	tr|Q97YN6|Q97YN6_1	PTTTVSTTITTSTTSTSTTSTSTTVTPVSS	751	781	30	0.526319	0	0	0	0	0	0	0	1	0	0	0	0	2	0	0	8	16	3	0	0
Archaea	Crenarchaeota	Thermoprotei	Vulcanisaeta distributa	572478	UP000006681	E1QV17	DNA polymerase	tr|E1QV17|E1QV17_1	MRSKEYREEDEEEEELEEEEFEEREEEEEE	1	31	30	0.562056	0	0	1	20	1	0	0	0	1	1	1	0	0	0	3	1	0	0	0	1
Archaea	Euryarchaeota	Methanomicrobia	Methanolobus psychrophilus	1094980	UP000000459	K4MB25	Uncharacterized protein	tr|K4MB25|K4MB25_1	MAASNSSTNTTGGSGSSGGSSSGSGSSSSG	316	346	30	0.613588	2	0	0	0	0	8	0	0	0	0	1	2	0	0	0	14	3	0	0	0
Archaea	Euryarchaeota	Halobacteria	Halogeometricum borinquense	469382	UP000006663	E4NNB6	Uncharacterized protein	tr|E4NNB6|E4NNB6_1	SSGDDDTSSDDSSTDDTSSSSDSDDDDDSSTDSTDDSTTDDSTDDTTTETTTTDDAETNE	661	721	60	0.619876	1	0	22	3	0	1	0	0	0	0	0	1	0	0	0	16	16	0	0	0
Archaea	Euryarchaeota	Halobacteria	Halomicrobium mukohataei	485914	UP000001746	C7P155	Rhomboid family protein	tr|C7P155|C7P155_1	GRGPGGPGGPGGPGRGRF	301	319	18	0.486406	0	0	0	0	1	10	0	0	0	0	0	0	4	0	3	0	0	0	0	0
Archaea	Euryarchaeota	Halobacteria	Natronomonas moolapensis	268739	UP000011867	M1Y465	Cro/C1 family transcription regulator	tr|M1Y465|M1Y465_1	STKYSTSSSSSSSSSESQSSSRGSGSGSRR	46	76	30	0.608465	0	0	0	1	0	3	0	0	1	0	0	0	0	1	3	18	2	0	0	1
Archaea	Euryarchaeota	Methanomicrobia	Methanocella arvoryzae	351160	UP000000663	Q0W328	Uncharacterized protein	tr|Q0W328|Q0W328_1	KKAPVKAPAKAAPKAPAAKKAPAKAPARAPAVKKAPVKAAAKSPA	61	106	45	0.602856	19	0	0	0	0	0	0	0	12	0	0	0	9	0	1	1	0	3	0	0
Archaea	Crenarchaeota	Thermoprotei	Ignisphaera aggregans	583356	UP000001304	E0SRZ4	Uncharacterized protein	tr|E0SRZ4|E0SRZ4_1	CPTPTPTPTPSPSPTPNPTPTPTTTTTPPT	211	241	30	0.491635	0	1	0	0	0	0	0	0	0	0	0	1	13	0	0	2	13	0	0	0
Archaea	Euryarchaeota	Halobacteria	Haladaptatus sp.	1679489	UP000076599	A0A166RHX3	Uncharacterized protein	tr|A0A166RHX3|A0A166RHX3_1	TTTTTTTTTNETTTTETATGNGTATSTGTG	331	361	30	0.526763	2	0	0	2	0	4	0	0	0	0	0	2	0	0	0	1	19	0	0	0
Archaea	Euryarchaeota	Halobacteria	Haladaptatus sp.	1679489	UP000076599	A0A166SZ21	Uncharacterized protein	tr|A0A166SZ21|A0A166SZ21_1	KKAKKSKKAKQSKKKAKKAKKAKKAKKPSD	316	346	30	0.520615	6	0	1	0	0	0	0	0	18	0	0	0	1	1	0	3	0	0	0	0
Archaea	Euryarchaeota	Methanomicrobia	Methanoregula formicica	593750	UP000010824	L0HE35	PEGA domain-containing protein	tr|L0HE35|L0HE35_1	TTVPPTTTVETTATTAVPTTTTAAPTTTTTTIPATTVTTVIPTTT	46	91	45	0.563213	5	0	0	1	0	0	0	2	0	0	0	0	6	0	0	0	26	5	0	0
Archaea	Korarchaeota	Korarchaeum	Korarchaeum cryptofilum	374847	UP000001686	B1L5J6	Uncharacterized protein	tr|B1L5J6|B1L5J6_1	RPIPRRRPRRGRGYW	181	196	15	0.646151	0	0	0	0	0	2	0	1	0	0	0	0	3	0	7	0	0	0	1	1
Archaea	Euryarchaeota	Archaeoglobi	Archaeoglobus fulgidus	224325	UP000002199	O28780	50S ribosomal protein L12	sp|O28780|RL12_1	MAVAAAPAAAAAAPAEEAKEEAKEEEEEEEEVKEEEAIEGLGALF	61	106	45	0.747726	15	0	0	16	1	2	0	1	3	2	1	0	2	0	0	0	0	2	0	0
Archaea	Euryarchaeota	Halobacteria	Halalkalicoccus jeotgali	795797	UP000000390	D8J993	30S ribosomal protein S6e	tr|D8J993|D8J993_1	EELLGEGGEDGEDEDADDE	121	140	19	0.625025	1	0	5	7	0	4	0	0	0	2	0	0	0	0	0	0	0	0	0	0
Archaea	Euryarchaeota	Halobacteria	Haladaptatus sp.	1679489	UP000076599	A0A166SHH1	Chaperone protein DnaK	tr|A0A166SHH1|A0A166SHH1_1	QQAGAAGPGGMGGGMGGMGGMGGGPNPGAG	586	616	30	0.606594	4	0	0	0	0	16	0	0	0	0	4	1	3	2	0	0	0	0	0	0
Archaea	Crenarchaeota	Thermoprotei	Desulfurococcus kamchatkensis	490899	UP000006903	B8D5A6	Nuclease (SNase domain protein)	tr|B8D5A6|B8D5A6_1	YNKPKILTPTTTTTTTTTTTTTTPTTTTTTTTTTTTTTTTPTTTTTTTTTTTTPTTTTTTTPGMTTTVTTTVTRT	631	706	75	0.433037	0	0	0	0	0	1	0	1	2	1	1	1	6	0	1	0	58	2	0	1
Archaea	Euryarchaeota	Archaeoglobi	Ferroglobus placidus	589924	UP000002613	D3RX44	Uncharacterized protein	tr|D3RX44|D3RX44_1	NEEFDPEDLQEDFEEEEEFEEEEFEEEEEEYDYDYDEY	46	84	38	0.645416	0	0	6	20	4	0	0	0	0	1	0	1	1	1	0	0	0	0	0	4
Archaea	Euryarchaeota	Halobacteria	Salinarchaeum sp.	1333523	UP000014072	R4W909	Uncharacterized protein	tr|R4W909|R4W909_1	DDTGGDDTGGDDTGGDTGGDDTGGDGDGDS	691	721	30	0.497281	0	0	12	0	0	12	0	0	0	0	0	0	0	0	0	1	5	0	0	0
Archaea	Euryarchaeota	Methanomicrobia	Methanocella arvoryzae	351160	UP000000663	Q0W2K9	30S ribosomal protein S3Ae	tr|Q0W2K9|Q0W2K9_1	AAAKAAPAPEPTPAPAPAPETAAPAEQPKE	196	226	30	0.638764	12	0	0	4	0	0	0	0	2	0	0	0	9	1	0	0	2	0	0	0
Archaea	Euryarchaeota	Halobacteria	Salinarchaeum sp.	1333523	UP000014072	R4W9H8	Prefoldin subunit alpha	tr|R4W9H8|R4W9H8_1	EEMEQQMQQMQQQQMQQQMQQMQGMGGEGE	121	151	30	0.548302	0	0	0	5	0	4	0	0	0	0	7	0	0	14	0	0	0	0	0	0
Archaea	X	X	GW2011 AR10	1579370	UP000031777	A0A0B5HQC6	Small subunit ribosomal protein S3	tr|A0A0B5HQC6|A0A0B5HQC6_1	EEKEAGEKKKAEKTGKHEEKKAGKKEEKQE	241	271	30	0.66652	3	0	0	10	0	3	1	0	11	0	0	0	0	1	0	0	1	0	0	0
Archaea	Crenarchaeota	Thermoprotei	Caldisphaera lagunensis	1056495	UP000010469	L0ABF3	Extracellular solute-binding protein, family 5	tr|L0ABF3|L0ABF3_1	TSSTTTYITSTTTSTTSSTTTSTITLSTLK	46	76	30	0.553963	0	0	0	0	0	0	0	2	1	2	0	0	0	0	0	8	16	0	0	1
Archaea	Euryarchaeota	Methanomicrobia	Methanomethylovorans hollandica	867904	UP000010866	L0L024	Putative transcriptional regulator with HTH domain	tr|L0L024|L0L024_1	PTQSPTQSPTQSPTQSPTQSPTQSPTQSPT	406	436	30	0.601094	0	0	0	0	0	0	0	0	0	0	0	0	8	7	0	7	8	0	0	0
Archaea	Euryarchaeota	Halobacteria	Natrialba magadii	547559	UP000001879	D3T1Y4	Amidohydrolase domain protein	tr|D3T1Y4|D3T1Y4_1	ETDEDDTESDEDNDETDEDDTESDEDNDETDEDDTESDEDNDETDEDDTESDEDDAETDD	31	91	60	0.609239	1	0	26	17	0	0	0	0	0	0	0	3	0	0	0	4	9	0	0	0
Archaea	Euryarchaeota	Halobacteria	Halomicrobium mukohataei	485914	UP000001746	C7NWT8	50S ribosomal protein L10	tr|C7NWT8|C7NWT8_1	AETEDTSDDAEAEAAEDDDDDDDDDDEDAG	316	346	30	0.610932	6	0	14	6	0	1	0	0	0	0	0	0	0	0	0	1	2	0	0	0
Archaea	Thaumarchaeota	Cenarchaeales	Cenarchaeum symbiosum	414004	UP000000758	A0RYP4	Chaperonin GroEL (HSP60 family)	tr|A0RYP4|A0RYP4_1	EGGMPPGMGGMGGMGGMGGMPPGMGM	541	567	26	0.487503	0	0	0	1	0	13	0	0	0	0	8	0	4	0	0	0	0	0	0	0
Archaea	Euryarchaeota	Halobacteria	Haloarcula marismortui	272569	UP000001169	Q5UZN4	Uncharacterized protein	tr|Q5UZN4|Q5UZN4_1	GMGGMGGGGMGGGGMGGDGMP	61	82	21	0.391713	0	0	1	0	0	14	0	0	0	0	5	0	1	0	0	0	0	0	0	0
Archaea	Crenarchaeota	Thermoprotei	Sulfolobus solfataricus	273057	UP000001974	P95986	30S ribosomal protein S13	sp|P95986|RS13_1	QPQSQQSSSQQQKSS	151	166	15	0.470452	0	0	0	0	0	0	0	0	1	0	0	0	1	7	0	6	0	0	0	0
Archaea	Euryarchaeota	Methanomicrobia	Methanosarcina acetivorans	188937	UP000002487	Q8TRU1	30S ribosomal protein S3	sp|Q8TRU1|RS3_1	EAAKARAPAPAPEAPAPAPEAPAPAPVEEA	226	256	30	0.591645	13	0	0	5	0	0	0	0	1	0	0	0	9	0	1	0	0	1	0	0
Archaea	Euryarchaeota	Halobacteria	Haloarcula marismortui	272569	UP000001169	Q5UYE6	Uncharacterized protein	tr|Q5UYE6|Q5UYE6_1	GTGGGNGGNGDSGSGGSGGDAGGNTGAGGS	166	196	30	0.591674	2	0	2	0	0	17	0	0	0	0	0	3	0	0	0	4	2	0	0	0
Archaea	X	X	halophilic archaeon	756883	UP000010096	G2MN54	Sec-independent protein translocase protein TatC	tr|G2MN54|G2MN54_1	DNGGAEDADDADDADDADDADDADDADEEF	91	121	30	0.580471	8	0	15	3	1	2	0	0	0	0	0	1	0	0	0	0	0	0	0	0
Archaea	Euryarchaeota	Methanopyri	Methanopyrus kandleri	190192	UP000001826	Q8TVW7	Uncharacterized protein	tr|Q8TVW7|Q8TVW7_1	QGGNQGSSGQSGQNQSNQGQGGQQQGNQQG	421	451	30	0.551566	0	0	0	0	0	10	0	0	0	0	0	4	0	12	0	4	0	0	0	0
Archaea	Euryarchaeota	Methanomicrobia	Methanocella arvoryzae	351160	UP000000663	Q0W4Z3	Uncharacterized protein	tr|Q0W4Z3|Q0W4Z3_1	PPKPPRPKLLALALLAALAPPNPPKPPPAA	31	61	30	0.644917	7	0	0	0	0	0	0	0	3	6	0	1	12	0	1	0	0	0	0	0
Archaea	Euryarchaeota	Halobacteria	Halomicrobium mukohataei	485914	UP000001746	C7NWD5	FG-GAP repeat protein	tr|C7NWD5|C7NWD5_1	PTETPTDTPTDTPTDTPTDTPTDTPTDTPTDTPTDTPTDTPTDTPTDTPTDTPTDTPTDTPTDTPTDTPTDTPTDTPTDTPTDTPTDTPTDTPTDTPTDTPTDTPTDTPTDTPTDTPTDTPTDTPTDTPTDTPTDTPTDTPTDTPTDTPTDTPTDTPTDTPTDTPTDTPTDTPTDTPTDTPTDTPTDTPTDTPTDTPTDTPTDTPTDTPTDTPTDTPTDTPTDTPTDTPTDTPTDTPTDTPTDTPTDTPTDTPTDTPTDTPTDTPTDTPQ	526	796	270	0.469391	0	0	66	1	0	0	0	0	0	0	0	0	68	1	0	0	134	0	0	0
Archaea	Euryarchaeota	Methanomicrobia	Methanoculleus bourgensis	1201294	UP000009007	W6PW66	Uncharacterized protein	tr|W6PW66|W6PW66_1	PATTATTAPPVTTTPVTTTVPATSPTPTAA	106	136	30	0.593881	6	0	0	0	0	0	0	0	0	0	0	0	7	0	0	1	13	3	0	0
Archaea	Euryarchaeota	Halobacteria	Halorubrum lacusprofundi	416348	UP000000740	B9LNR7	Basic membrane lipoprotein	tr|B9LNR7|B9LNR7_1	GDGSDGSDGNDSSDGDDGSDGSDGSDGSDG	31	61	30	0.52112	0	0	11	0	0	10	0	0	0	0	0	1	0	0	0	8	0	0	0	0
Archaea	Crenarchaeota	Thermoprotei	Sulfolobus solfataricus	273057	UP000001974	Q97YQ1	Uncharacterized protein	tr|Q97YQ1|Q97YQ1_1	ITTTTSTTTSTTTTTSTTTTTSVSTSLSTTTITSVSTVISTVVST	826	871	45	0.512545	0	0	0	0	0	0	0	3	0	1	0	0	0	0	0	11	25	5	0	0
Archaea	Euryarchaeota	Methanomicrobia	Methanosaeta concilii	990316	UP000007807	F4BZH9	Uncharacterized protein	tr|F4BZH9|F4BZH9_1	YSYSYYPTYTYYPTYYYPTYYYPTYTPVYT	61	91	30	0.555322	0	0	0	0	0	0	0	0	0	0	0	0	5	0	0	2	7	1	0	15
Archaea	Euryarchaeota	DHVE2 group	Aciduliprofundum boonei	439481	UP000001400	D3TB87	Uncharacterized protein	tr|D3TB87|D3TB87_1	IKKKLIKKVIAVKKEEKK	1486	1504	18	0.631735	1	0	0	2	0	0	0	3	9	1	0	0	0	0	0	0	0	2	0	0
Archaea	Euryarchaeota	Halobacteria	Haladaptatus sp.	1679489	UP000076599	A0A166RK42	Uncharacterized protein	tr|A0A166RK42|A0A166RK42_1	ASCAGAGAAGGAGGTC	196	212	16	0.582878	6	2	0	0	0	6	0	0	0	0	0	0	0	0	0	1	1	0	0	0
Archaea	Euryarchaeota	Halobacteria	Halomicrobium mukohataei	485914	UP000001746	C7NZG1	50S ribosomal protein L24e	tr|C7NZG1|C7NZG1_1	AAEQKAAAEAEAAAEAADEQTADEADADED	61	91	30	0.608508	14	0	5	7	0	0	0	0	1	0	0	0	0	2	0	0	1	0	0	0
Archaea	Euryarchaeota	Methanomicrobia	Methanosphaerula palustris	521011	UP000002457	B8GIC1	Carbohydrate binding family 6	tr|B8GIC1|B8GIC1_2	VTPVPTTVMTTATVTTTAATTTVPTTTPTTTVPTTVVTTGTTTVTTTAATTTVPTTAVTT	796	856	60	0.530893	6	0	0	0	0	1	0	0	0	0	1	0	6	0	0	0	35	11	0	0
Archaea	Euryarchaeota	Methanobacteria	Methanobrevibacter millerae	230361	UP000067738	A0A0U3DSV7	30S ribosomal protein S3	tr|A0A0U3DSV7|A0A0U3DSV7_1	EEIDVETEEVIEEEEIVEEIEDLEELEEVV	211	241	30	0.598017	0	0	2	16	0	0	0	4	0	2	0	0	0	0	0	0	1	5	0	0
Archaea	Euryarchaeota	Methanobacteria	Methanobacteriaceae archaeon	1635284	UP000053765	A0A101DNX3	Thermosome subunit alpha (Fragment)	tr|A0A101DNX3|A0A101DNX3_1	SEEGGGMEGMGGMPPM	46	62	16	0.634709	0	0	0	3	0	6	0	0	0	0	4	0	2	0	0	1	0	0	0	0
Archaea	Euryarchaeota	Methanomicrobia	Methanosarcina acetivorans	188937	UP000002487	Q8TUP2	Zinc ABC transporter, solute-binding lipoprotein	tr|Q8TUP2|Q8TUP2_1	ELEEHHHEGEEGEHDEEGEHDEEGEHDEEG	136	166	30	0.569238	0	0	3	15	0	5	6	0	0	1	0	0	0	0	0	0	0	0	0	0
Archaea	Euryarchaeota	Halobacteria	Halobacterium hubeiense	1407499	UP000066737	A0A0U5H4Q6	Cro/C1 family transcription regulator	tr|A0A0U5H4Q6|A0A0U5H4Q6_1	STKYSTSSSSSSSGGSSSSSSSGGSSGGRR	46	76	30	0.52819	0	0	0	0	0	6	0	0	1	0	0	0	0	0	2	18	2	0	0	1
Archaea	Thaumarchaeota	Nitrosopumilales	Nitrosopumilus maritimus	436308	UP000000792	A9A503	Uncharacterized protein	tr|A9A503|A9A503_1	QEPEPPGLPEPSPEPEPIPLPEPEPVPEPF	31	61	30	0.681369	0	0	0	8	1	1	0	1	0	2	0	0	14	1	0	1	0	1	0	0
Archaea	Euryarchaeota	Thermococci	Palaeococcus pacificus	1343739	UP000027981	A0A075LSX6	Amylopullulanase	tr|A0A075LSX6|A0A075LSX6_1	QTTTETPTETTTTSTTTTTTTTTTSTTSPT	1276	1306	30	0.404828	0	0	0	2	0	0	0	0	0	0	0	0	2	1	0	3	22	0	0	0
Archaea	Euryarchaeota	Methanobacteria	Methanobrevibacter millerae	230361	UP000067738	A0A0U2V043	LPXTG-motif cell wall anchor domain-containing protein	tr|A0A0U2V043|A0A0U2V043_1	SNNTNTNTNSNTNTNTNSNSNSNVPSSSSN	841	871	30	0.552509	0	0	0	0	0	0	0	0	0	0	0	13	1	0	0	9	6	1	0	0
Archaea	X	X	halophilic archaeon	756883	UP000010096	G2MFZ7	APHP domain protein	tr|G2MFZ7|G2MFZ7_1	GGSSGSSGSSGSSDSPGSSGSTTTTSPEPT	886	916	30	0.633016	0	0	1	1	0	7	0	0	0	0	0	0	3	0	0	13	5	0	0	0
Archaea	Euryarchaeota	Halobacteria	Haloterrigena turkmenica	543526	UP000001903	D2RPM1	Amine oxidase	tr|D2RPM1|D2RPM1_1	SPSSSSAQSPSSSAPSQSPSWPSPLSPSSP	46	76	30	0.553963	2	0	0	0	0	0	0	0	0	1	0	0	8	2	0	16	0	0	1	0
Archaea	Euryarchaeota	Methanobacteria	Methanosphaera stadtmanae	339860	UP000001931	Q2NH88	Replication factor C large subunit	sp|Q2NH88|RFCL_1	STTKSKKTSKSTPTKKVTKTKKSSNSTTKN	466	496	30	0.640257	0	0	0	0	0	0	0	0	10	0	0	2	1	0	0	7	9	1	0	0
Archaea	Euryarchaeota	Halobacteria	Haladaptatus sp.	1679489	UP000076599	A0A169WYS9	Thermosome subunit	tr|A0A169WYS9|A0A169WYS9_1	GGDEGGAPGGMGGMGGMGGMGGAM	526	550	24	0.540932	2	0	1	1	0	14	0	0	0	0	5	0	1	0	0	0	0	0	0	0
Archaea	Euryarchaeota	DHVE2 group	Aciduliprofundum boonei	439481	UP000001400	B5I9Z6	Cna B domain protein	tr|B5I9Z6|B5I9Z6_1	FTKRTKEKKEKKGKK	991	1006	15	0.614169	0	0	0	2	1	1	0	0	8	0	0	0	0	0	1	0	2	0	0	0
Archaea	Crenarchaeota	Thermoprotei	Ignisphaera aggregans	583356	UP000001304	E0SSZ8	Extracellular solute-binding protein family 5	tr|E0SSZ8|E0SSZ8_1	PTPSPTPTPTPTPSPTPTPIPSPTTVTVTT	601	631	30	0.545995	0	0	0	0	0	0	0	1	0	0	0	0	12	0	0	3	12	2	0	0
Archaea	Euryarchaeota	X	Euryarchaeota archaeon	1803821	UP000075475	A0A151EC91	DNA-directed RNA polymerase subunit E	tr|A0A151EC91|A0A151EC91_1	PAKTRKAKPEEKKKK	181	196	15	0.6613	2	0	0	2	0	0	0	0	7	0	0	0	2	0	1	0	1	0	0	0
Archaea	Euryarchaeota	Methanobacteria	Methanobrevibacter millerae	230361	UP000067738	A0A0U3E727	Pre-mRNA splicing ribonucleoprotein PRP31	tr|A0A0U3E727|A0A0U3E727_1	KRKPKNKRKKGKKRRRH	361	378	17	0.599886	0	0	0	0	0	1	1	0	8	0	0	1	1	0	5	0	0	0	0	0
Archaea	X	X	GW2011 AR10	1579370	UP000031777	A0A0B5HYE6	50S ribosomal protein L10, large subunit ribosomal protein L10e	tr|A0A0B5HYE6|A0A0B5HYE6_1	EEKAGGAEEAKGEKKKSGEEAKAGEKKAEP	196	226	30	0.677899	6	0	0	9	0	5	0	0	8	0	0	0	1	0	0	1	0	0	0	0
Archaea	Korarchaeota	Korarchaeum	Korarchaeum cryptofilum	374847	UP000001686	B1L3G7	S-layer protein	tr|B1L3G7|B1L3G7_1	GSGGSGGHSGHSGGSGGSGGSPSCGYIPPP	766	796	30	0.653245	0	1	0	0	0	13	2	1	0	0	0	0	4	0	0	8	0	0	0	1
Archaea	Euryarchaeota	Methanomicrobia	Methanolinea sp.	1735327	UP000050878	A0A0Q1A909	Uncharacterized protein	tr|A0A0Q1A909|A0A0Q1A909_1	VGVGMVVGTVVGMVVGTVVGIVVGTVVGTVVGTVVGTVVGTVVGIVVGIVVGTVVGMVVG	16	76	60	0.550368	0	0	0	0	0	16	0	3	0	0	3	0	0	0	0	0	8	30	0	0
Archaea	Euryarchaeota	Halobacteria	Halopiger xanaduensis	797210	UP000006794	F8D799	Thermosome	tr|F8D799|F8D799_1	GAGGMGGMGGGMGGMM	541	557	16	0.360692	1	0	0	0	0	10	0	0	0	0	5	0	0	0	0	0	0	0	0	0
Archaea	Euryarchaeota	Halobacteria	Haloterrigena turkmenica	543526	UP000001903	D2S335	NADH/Ubiquinone/plastoquinone (Complex I)	tr|D2S335|D2S335_1	TVLLLTVVLTVILLLLLV	601	619	18	0.504473	0	0	0	0	0	0	0	1	0	9	0	0	0	0	0	0	3	5	0	0
Archaea	Euryarchaeota	Halobacteria	Halogeometricum borinquense	469382	UP000006663	E4NQS3	Uncharacterized protein	tr|E4NQS3|E4NQS3_1	TATTTEEPTTETATATEETGGEDTETETGT	841	871	30	0.606013	3	0	1	8	0	3	0	0	0	0	0	0	1	0	0	0	14	0	0	0
Archaea	Crenarchaeota	Thermoprotei	Staphylothermus marinus	399550	UP000000254	A3DNI2	50S ribosomal protein L10	sp|A3DNI2|RL10_1	PTTPPEKKEEEEKKEEEEEEAETVSEEELA	301	331	30	0.693308	2	0	0	15	0	0	0	0	4	1	0	0	3	0	0	1	3	1	0	0
Archaea	Crenarchaeota	Thermoprotei	Acidilobus saccharovorans	666510	UP000000346	D9Q1D3	Uncharacterized protein	tr|D9Q1D3|D9Q1D3_1	VAGAAAVVVAVAVAFMA	271	288	17	0.530824	8	0	0	0	1	1	0	0	0	0	1	0	0	0	0	0	0	6	0	0
Archaea	Euryarchaeota	Halobacteria	Natronobacterium gregoryi	797304	UP000010468	L0AK22	Uncharacterized protein	tr|L0AK22|L0AK22_3	GMDAIDDDMMDDDAMDDDMMDDDAMDDDMMDDDAMDDDMMDDDAMDDDMMDDEDDELPDE	526	586	60	0.566842	5	0	33	3	0	1	0	1	0	1	15	0	1	0	0	0	0	0	0	0
Archaea	Euryarchaeota	Halobacteria	Haloarcula marismortui	272569	UP000001169	Q5V6D8	Putative carbohydrate binding module (Family 6) protein	tr|Q5V6D8|Q5V6D8_1	ATPTETETATPTETATPTPTETETATPTET	706	736	30	0.536676	4	0	0	6	0	0	0	0	0	0	0	0	5	0	0	0	15	0	0	0
Archaea	Euryarchaeota	Halobacteria	Natronococcus occultus	694430	UP000010878	L0K0K0	Uncharacterized protein	tr|L0K0K0|L0K0K0_1	DDPAEDDLEDEDDDLDENGDDDLEEDDDLDEEGEDDALDDEDDELDEDDEEDDDLEEDDEADDDLEEDDEDDALDDEDDELDENGDDDLEEDDEEDDDLETEDDALGDEDDA	46	158	112	0.601057	6	0	55	30	0	4	0	0	0	13	0	2	1	0	0	0	1	0	0	0
Archaea	Euryarchaeota	Halobacteria	Natrialba magadii	547559	UP000001879	D3SVS0	Uncharacterized protein	tr|D3SVS0|D3SVS0_1	DEAETGDADEETDAEADEPEDEDEDEADAADDDEDDE	181	218	37	0.608372	7	0	14	12	0	1	0	0	0	0	0	0	1	0	0	0	2	0	0	0
Archaea	Euryarchaeota	Methanomicrobia	Methanocella arvoryzae	351160	UP000000663	Q0W1H3	Uncharacterized protein	tr|Q0W1H3|Q0W1H3_1	PTATPADPATPTPTDEPVPTETPTPTTTPTVTPVITPIPTSTPAP	106	151	45	0.707589	4	0	2	2	0	0	0	2	0	0	0	0	15	0	0	1	16	3	0	0
Archaea	Nanoarchaeota	Nanoarchaeales	Nanoarchaeum equitans	228908	UP000000578	Q74NA5	NEQ153	tr|Q74NA5|Q74NA5_1	EKLEEKILKLLEKKEKTE	76	94	18	0.602714	0	0	0	6	0	0	0	1	6	4	0	0	0	0	0	0	1	0	0	0
Archaea	Euryarchaeota	Halobacteria	Haladaptatus sp.	1679489	UP000076599	A0A166TDW0	Molybdenum cofactor biosynthesis protein B	tr|A0A166TDW0|A0A166TDW0_1	HGHGHDDHDHDHDHSNDHDHSNDHDHSNDH	16	46	30	0.596623	0	0	10	0	0	2	12	0	0	0	0	3	0	0	0	3	0	0	0	0
Archaea	Crenarchaeota	Thermoprotei	Thermocladium sp.	1714261	UP000054381	A0A101XKD6	Uncharacterized protein	tr|A0A101XKD6|A0A101XKD6_2	FFLLFLFLFLFFFLLFLFLFLFFFLLFLFLFLFFFLLFLFLFLFFFLLFLFLFLFFFLLFLFLFLFFFLLFLFLF	46	121	75	0.299136	0	0	0	0	41	0	0	0	0	34	0	0	0	0	0	0	0	0	0	0
Archaea	Euryarchaeota	Halobacteria	Halomicrobium mukohataei	485914	UP000001746	C7P049	Peptidase S8 and S53 subtilisin kexin sedolisin	tr|C7P049|C7P049_1	EEVGPADGGDGGDGGDGGDGGDGGDGGDGGDGGDGGDGEYPQWDA	586	631	45	0.650569	2	0	12	3	0	22	0	0	0	0	0	0	2	1	0	0	0	1	1	1
Archaea	Crenarchaeota	Thermoprotei	Caldisphaera lagunensis	1056495	UP000010469	L0ACF1	Uncharacterized protein	tr|L0ACF1|L0ACF1_1	TSTTPTSSSTTSISMTTTSTTSSTTSMTTTSTTPTSSSTTNSVST	631	676	45	0.542027	0	0	0	0	0	0	0	1	0	0	2	1	2	0	0	16	22	1	0	0
Archaea	Euryarchaeota	Halobacteria	Halobacterium hubeiense	1407499	UP000066737	A0A0U5H615	Prefoldin subunit alpha	tr|A0A0U5H615|A0A0U5H615_1	QQQMMQQQMQAQQQDGE	136	153	17	0.558016	1	0	1	1	0	1	0	0	0	0	3	0	0	10	0	0	0	0	0	0
Archaea	Euryarchaeota	Methanomicrobia	Methanolobus psychrophilus	1094980	UP000000459	K4M9M5	Uncharacterized protein	tr|K4M9M5|K4M9M5_1	GSSGVGGAGGGFGGGGGGAR	586	606	20	0.516761	2	0	0	0	1	13	0	0	0	0	0	0	0	0	1	2	0	1	0	0
Archaea	Euryarchaeota	Halobacteria	Halorubrum lacusprofundi	416348	UP000000740	B9LMU9	Extracellular ligand-binding receptor	tr|B9LMU9|B9LMU9_1	SSNGGDGGDGSDGGDGGDGGSGGGGDGSDG	31	61	30	0.466182	0	0	7	0	0	17	0	0	0	0	0	1	0	0	0	5	0	0	0	0
Archaea	Crenarchaeota	Thermoprotei	Acidianus hospitalis	933801	UP000008458	F4B7V1	Uncharacterized protein	tr|F4B7V1|F4B7V1_1	EQEKERKKGEGGEEEEKK	166	184	18	0.580221	0	0	0	8	0	3	0	0	5	0	0	0	0	1	1	0	0	0	0	0
Archaea	Euryarchaeota	Methanobacteria	Methanobacteriaceae archaeon	1635284	UP000053765	A0A124FAC1	50S ribosomal protein L7Ae	tr|A0A124FAC1|A0A124FAC1_1	ESEELIKEVVEKVEELKK	106	124	18	0.679864	0	0	0	7	0	0	0	1	4	2	0	0	0	0	0	1	0	3	0	0
Archaea	Euryarchaeota	Methanomicrobia	Methanoculleus bourgensis	1201294	UP000009007	I7LNS8	Uncharacterized protein	tr|I7LNS8|I7LNS8_1	TPMETVTTEETETTATTETTVTTEETATTA	61	91	30	0.569954	3	0	0	7	0	0	0	0	0	0	1	0	1	0	0	0	16	2	0	0
Archaea	Euryarchaeota	Methanobacteria	Methanobacterium lacus	877455	UP000007490	F0TC50	Protein-export membrane protein SecD	tr|F0TC50|F0TC50_1	GKKPKNKKKGKKGKK	421	436	15	0.414	0	0	0	0	0	3	0	0	10	0	0	1	1	0	0	0	0	0	0	0
Archaea	Crenarchaeota	Thermoprotei	Pyrolobus fumarii	694429	UP000001037	G0EDK8	50S ribosomal protein L12	tr|G0EDK8|G0EDK8_1	PVAPAAAPAAAAPAAAAEEKKEEEKKEEEE	61	91	30	0.598627	12	0	0	9	0	0	0	0	4	0	0	0	4	0	0	0	0	1	0	0
Archaea	Euryarchaeota	Methanomicrobia	Methanocella arvoryzae	351160	UP000000663	Q0W153	Pyruvate dehydrogenase complex E2,dihydrolipoamide acetyltransferase	tr|Q0W153|Q0W153_1	AASAKPAAKPAPAPAPAPTPAPAAPPAGPA	166	196	30	0.540349	14	0	0	0	0	1	0	0	2	0	0	0	11	0	0	1	1	0	0	0
Archaea	Thaumarchaeota	Nitrososphaeria	Nitrososphaera gargensis	1237085	UP000008037	K0I6U7	Uncharacterized protein	tr|K0I6U7|K0I6U7_1	GEGGAATDGGAAGGAEGDAGGGGDFGGGDFGGGDFSF	151	188	37	0.655527	6	0	5	2	4	18	0	0	0	0	0	0	0	0	0	1	1	0	0	0
Archaea	Euryarchaeota	Methanomicrobia	Methanosphaerula palustris	521011	UP000002457	B8GK19	Carbohydrate binding family 6	tr|B8GK19|B8GK19_1	PTTAPTTTAPTTVPTTIPTTIATTIPTTVP	2026	2056	30	0.576393	3	0	0	0	0	0	0	3	0	0	0	0	7	0	0	0	15	2	0	0
Archaea	Euryarchaeota	Methanomicrobia	Methanosaeta concilii	990316	UP000007807	F4BXH8	Magnesium-chelatase subunit ChlD	tr|F4BXH8|F4BXH8_1	DQQQQKQQQQEQQPQEQQPKQPPQQKKQEQ	346	376	30	0.515696	0	0	1	3	0	0	0	0	4	0	0	0	4	18	0	0	0	0	0	0
Archaea	Crenarchaeota	Thermoprotei	Metallosphaera sedula	399549	UP000000242	A4YG01	Uncharacterized protein	tr|A4YG01|A4YG01_1	QGGTSDQSSSQDSGQSSSSSQGSSSSQSGSQDSGQGSSDSSNSSGSDSGGDN	226	278	52	0.611307	0	0	6	0	0	10	0	0	0	0	0	2	0	8	0	25	1	0	0	0
Archaea	Euryarchaeota	Thermoplasmata	methanogenic archaeon	1495144	UP000058290	A0A110A2W5	Archaeal histone	tr|A0A110A2W5|A0A110A2W5_1	KPAAKPAAKKETAAKKTETKKAAAKPAAEKKTAAKPAAKTAAKPAAKETAAKKEPAKKPA	61	121	60	0.61656	23	0	0	5	0	0	0	0	19	0	0	0	7	0	0	0	6	0	0	0
Archaea	Euryarchaeota	Methanomicrobia	Methanosarcina acetivorans	188937	UP000002487	Q8TSG7	Uncharacterized protein	tr|Q8TSG7|Q8TSG7_1	EETPEETPTGEVTETEGEEETPTEVTETPT	601	631	30	0.591703	0	0	0	12	0	2	0	0	0	0	0	0	4	0	0	0	10	2	0	0
Archaea	Euryarchaeota	Halobacteria	Halolamina pelagica	699431	UP000050535	A0A0P7HQX5	Uncharacterized protein	tr|A0A0P7HQX5|A0A0P7HQX5_1	DSTDDSTTDTSTETDSTTDTSTDTSTDTSTDTSTDTSTDTSTDST	481	526	45	0.493833	0	0	12	1	0	0	0	0	0	0	0	0	0	0	0	11	21	0	0	0
Archaea	Euryarchaeota	Methanomicrobia	Methanocella arvoryzae	351160	UP000000663	Q0W7X1	Uncharacterized protein	tr|Q0W7X1|Q0W7X1_1	TPASTHTPTPISTPLATPAPTPTPAPTPTP	136	166	30	0.661601	4	0	0	0	0	0	1	1	0	1	0	0	11	0	0	2	10	0	0	0
Archaea	Euryarchaeota	Halobacteria	Haloquadratum walsbyi	362976	UP000001975	Q18GZ4	Chaperone protein DnaK	sp|Q18GZ4|DNAK_1	AGAGAGAAGAGAGAGPGGMGDMGDMGDMGG	586	616	30	0.573451	8	0	3	0	0	14	0	0	0	0	4	0	1	0	0	0	0	0	0	0
Archaea	Euryarchaeota	Halobacteria	Natronobacterium gregoryi	797304	UP000010468	L0AK22	Uncharacterized protein	tr|L0AK22|L0AK22_1	DEPVDDEPVDDEPVDDEPVDDEPVDDEPVDDEPVDDEPVDDEPVD	211	256	45	0.578558	0	0	18	9	0	0	0	0	0	0	0	0	9	0	0	0	0	9	0	0
Archaea	Euryarchaeota	X	Euryarchaeota archaeon	1803821	UP000075475	A0A151E9Q1	Uncharacterized protein	tr|A0A151E9Q1|A0A151E9Q1_1	IETSEEEEEEEEEEETSSSSGGGGGGGGDS	121	151	30	0.628926	0	0	1	12	0	8	0	1	0	0	0	0	0	0	0	6	2	0	0	0
Archaea	Euryarchaeota	X	Euryarchaeota archaeon	1803821	UP000075475	A0A151EEU7	Uncharacterized protein	tr|A0A151EEU7|A0A151EEU7_1	EAKPKEKKTLIPKIKKKK	46	64	18	0.677808	1	0	0	2	0	0	0	2	9	1	0	0	2	0	0	0	1	0	0	0
Archaea	Euryarchaeota	Methanomicrobia	Methanolinea sp.	1735327	UP000050878	A0A0Q0VEX0	Uncharacterized protein	tr|A0A0Q0VEX0|A0A0Q0VEX0_1	MLFSAPSSGGGGFGGGGGGSFGGGGGFGGGGVGGR	571	606	35	0.613123	1	0	0	0	4	21	0	0	0	1	1	0	1	0	1	4	0	1	0	0
Archaea	X	X	GW2011 AR10	1579370	UP000031777	A0A0B5HTJ9	Uncharacterized protein	tr|A0A0B5HTJ9|A0A0B5HTJ9_1	PPVPGPGGGGGGGGGGGGGGGGGGGGSGSG	121	151	30	0.332787	0	0	0	0	0	23	0	0	0	0	0	0	4	0	0	2	0	1	0	0
Archaea	Euryarchaeota	Methanobacteria	Methanobrevibacter millerae	230361	UP000067738	A0A0U3CWK2	Sirohydrochlorin cobaltochelatase	tr|A0A0U3CWK2|A0A0U3CWK2_1	HHHHHGHDHGHGHGHHHHHHHDEEESFEFD	106	136	30	0.606594	0	0	3	4	2	4	16	0	0	0	0	0	0	0	0	1	0	0	0	0
Archaea	Euryarchaeota	Methanomicrobia	Methanocella arvoryzae	351160	UP000000663	Q0W0Z8	Predicted alkaline serine protease	tr|Q0W0Z8|Q0W0Z8_1	TPTPAPTSTPRPTPAPTSTPKPSPKPTATP	391	421	30	0.643683	3	0	0	0	0	0	0	0	2	0	0	0	12	0	1	3	9	0	0	0
Archaea	Euryarchaeota	Halobacteria	Natronococcus occultus	694430	UP000010878	L0K2L0	Uncharacterized protein	tr|L0K2L0|L0K2L0_1	DKNDKDKKDAPKDDKKDDDRKHADDKKDDDRKHADDKKDDDRKHADDKKDDDRKHADDKK	46	106	60	0.621535	5	0	26	0	0	0	4	0	19	0	0	1	1	0	4	0	0	0	0	0
Archaea	Thaumarchaeota	Nitrososphaeria	Nitrososphaera gargensis	1237085	UP000008037	K0IME0	Uncharacterized protein	tr|K0IME0|K0IME0_1	SASSNASSLSAAATS	166	181	15	0.548722	5	0	0	0	0	0	0	0	0	1	0	1	0	0	0	7	1	0	0	0
Archaea	Euryarchaeota	Halobacteria	Haloterrigena turkmenica	543526	UP000001903	D2RYS4	Thermosome	tr|D2RYS4|D2RYS4_1	GGAPGGAGGMGGMGGGMGGMM	541	562	21	0.437544	2	0	0	0	0	13	0	0	0	0	5	0	1	0	0	0	0	0	0	0
Archaea	Crenarchaeota	Thermoprotei	Ignisphaera aggregans	583356	UP000001304	E0SSX1	Extracellular solute-binding protein family 1	tr|E0SSX1|E0SSX1_1	PSPTTQISTPSPTATTTPTTTPTTSPTSSPTTIPSPTTSTTSPSP	46	91	45	0.589911	1	0	0	0	0	0	0	2	0	0	0	0	12	1	0	10	19	0	0	0
Archaea	Euryarchaeota	Halobacteria	Natrialba magadii	547559	UP000001879	D3SZF5	Aspartate-rich protein	tr|D3SZF5|D3SZF5_1	DPDDPADPDDDPVDDDEMDDDDMDDEDDEMDDDEMDDEDDDIDDDEDDDMDDEDDDMDDEDDDVDDDEDDDDDDDDDMDDDDDDDDDNDDA	31	122	91	0.465024	2	0	65	9	0	0	0	1	0	0	7	1	4	0	0	0	0	2	0	0
Archaea	Euryarchaeota	Halobacteria	Haladaptatus sp.	1679489	UP000076599	A0A161XEV3	Uncharacterized protein	tr|A0A161XEV3|A0A161XEV3_1	FEREFEREYEWEFER	166	181	15	0.590864	0	0	0	7	3	0	0	0	0	0	0	0	0	0	3	0	0	0	1	1
Archaea	Euryarchaeota	Methanomicrobia	Methanoregula formicica	593750	UP000010824	L0HH99	50S ribosomal protein L10e	tr|L0HH99|L0HH99_1	AKADDKKGAAPAKGGKK	226	243	17	0.630615	5	0	2	0	0	3	0	0	6	0	0	0	1	0	0	0	0	0	0	0
Archaea	Euryarchaeota	Methanomicrobia	Methanocella arvoryzae	351160	UP000000663	Q0W7X5	Uncharacterized protein	tr|Q0W7X5|Q0W7X5_1	ANATVTPTPAANATVTPTPEATPTATPTATPVPPTPTPTPEPAPE	196	241	45	0.672222	9	0	0	3	0	0	0	0	0	0	0	2	14	0	0	0	14	3	0	0
Archaea	Euryarchaeota	Methanomicrobia	Methanosalsum zhilinae	679901	UP000006622	F7XNB6	S-layer-related duplication domain protein	tr|F7XNB6|F7XNB6_1	PEPEPEPEPEPEPEPEPEPEPEPEPEPEPEPEPEPEPEPTPGFEA	631	676	45	0.457941	1	0	0	20	1	1	0	0	0	0	0	0	21	0	0	0	1	0	0	0
Archaea	Euryarchaeota	Methanomicrobia	Methanosphaerula palustris	521011	UP000002457	B8GK20	Carbohydrate binding family 6	tr|B8GK20|B8GK20_1	TTVPTTIPTTIATTIPTTVPTKIPTTVPTT	1201	1231	30	0.605459	1	0	0	0	0	0	0	4	1	0	0	0	6	0	0	0	15	3	0	0
Archaea	Crenarchaeota	Thermoprotei	Metallosphaera sedula	399549	UP000000242	A4YFJ0	Uncharacterized protein	tr|A4YFJ0|A4YFJ0_1	SSNGGSSGSTSTNQGGQQSTSTGTSTQGTQSSSSTGGSSSGSTTSSSSGSSGSSTSSTIT	76	136	60	0.608565	0	0	0	0	0	12	0	1	0	0	0	2	0	5	0	27	13	0	0	0
Archaea	Euryarchaeota	Halobacteria	Natronococcus occultus	694430	UP000010878	L0JVH9	Uncharacterized protein	tr|L0JVH9|L0JVH9_3	RSSSDSEHSSESESDSSASDRTESESDSES	511	541	30	0.633102	1	0	4	6	0	0	1	0	0	0	0	0	0	0	2	15	1	0	0	0
Archaea	Crenarchaeota	Thermoprotei	Thermocladium sp.	1714261	UP000054381	A0A101XKM0	Sugar ABC transporter substrate-binding protein	tr|A0A101XKM0|A0A101XKM0_1	PSTTTSSTTPPPATTSTSSTMPPATSTTTTTTSSTTTSTTTTAPS	31	76	45	0.539388	3	0	0	0	0	0	0	0	0	0	1	0	7	0	0	11	23	0	0	0
Archaea	Euryarchaeota	Halobacteria	Halobacterium hubeiense	1407499	UP000066737	A0A0U5H5N7	30S ribosomal protein S24e	tr|A0A0U5H5N7|A0A0U5H5N7_1	IGAEEEADAEAEEAE	91	106	15	0.548722	5	0	1	7	0	1	0	1	0	0	0	0	0	0	0	0	0	0	0	0
Archaea	Euryarchaeota	Methanobacteria	Methanobacterium lacus	877455	UP000007490	F0T752	Conserved repeat domain protein	tr|F0T752|F0T752_1	DGPGDGPGDGPGDGPGDGPGDGPGDGPGTT	181	211	30	0.527814	0	0	7	0	0	14	0	0	0	0	0	0	7	0	0	0	2	0	0	0
Archaea	Euryarchaeota	Halobacteria	Natrialba magadii	547559	UP000001879	D3STC4	DUF1616 family protein	tr|D3STC4|D3STC4_1	ADDADADDDDDDSAEEADEDDDDDEDEDEDDDEDEDDDEDEDEDDDDDDD	361	411	50	0.397747	5	0	33	11	0	0	0	0	0	0	0	0	0	0	0	1	0	0	0	0
Archaea	Thaumarchaeota	unclassified	Thaumarchaeota archaeon	1640512	UP000051388	A0A0T5ZED2	Uncharacterized protein	tr|A0A0T5ZED2|A0A0T5ZED2_1	PEIDEEEDYEYEDEI	76	91	15	0.606013	0	0	3	7	0	0	0	2	0	0	0	0	1	0	0	0	0	0	0	2
Archaea	Bathyarchaeota	MCG-6	miscellaneous Crenarchaeota	1685126	UP000037259	A0A0M0BW31	Uncharacterized protein	tr|A0A0M0BW31|A0A0M0BW31_1	NKPKPIKKSKPKKKAKSKKKPKSSL	181	206	25	0.62603	1	0	0	0	0	0	0	1	13	1	0	1	4	0	0	4	0	0	0	0
Archaea	Euryarchaeota	Methanomicrobia	Methanosphaerula palustris	521011	UP000002457	B8GKX7	Periplasmic copper-binding	tr|B8GKX7|B8GKX7_1	VPTGVPGTTITTTPTTGPTIITTTTTTTPL	556	586	30	0.602936	0	0	0	0	0	3	0	3	0	1	0	0	5	0	0	0	16	2	0	0
Archaea	Euryarchaeota	Methanomicrobia	Methanosphaerula palustris	521011	UP000002457	B8GKC2	Carbohydrate binding family 6	tr|B8GKC2|B8GKC2_1	PTTPTVTPTTPTVTPTTPTVTPTTPTVTPT	271	301	30	0.413319	0	0	0	0	0	0	0	0	0	0	0	0	9	0	0	0	17	4	0	0
Archaea	Crenarchaeota	Thermoprotei	Thermoproteus tenax	768679	UP000002654	G4RM11	ABC-type Fe3+-siderophore transport system, periplasmic component	tr|G4RM11|G4RM11_1	TATTTVSYVSTTVTTVTTTITASYTTTVTA	61	91	30	0.602936	3	0	0	0	0	0	0	1	0	0	0	0	0	0	0	3	16	5	0	2
Archaea	Euryarchaeota	Methanobacteria	Methanobacterium lacus	877455	UP000007490	F0TBV2	Phosphoserine phosphatase SerB	tr|F0TBV2|F0TBV2_1	TETVEEETTEPEETTETVEEETTEPEETTE	241	271	30	0.467094	0	0	0	15	0	0	0	0	0	0	0	0	2	0	0	0	11	2	0	0
Archaea	Euryarchaeota	Halobacteria	Haloquadratum walsbyi	362976	UP000001975	Q18HD3	Glycine-rich protein	tr|Q18HD3|Q18HD3_1	GPGGAPGGMGGMGGGGGGGGGGGNPFAQMM	76	106	30	0.575902	2	0	0	0	1	18	0	0	0	0	4	1	3	1	0	0	0	0	0	0
Archaea	Euryarchaeota	Halobacteria	Halogeometricum borinquense	469382	UP000006663	E4NUE9	Uncharacterized protein	tr|E4NUE9|E4NUE9_1	GGDDGDDGDDGDDGDDGDDGDDGDDGDDGDDGGGGGGGGGGGGDVTPTPTTSTPTTSTPTTSTPTTSTPTTDTPTTDTPTTSTPPTDTPT	166	256	90	0.663306	0	0	24	0	0	23	0	0	0	0	0	0	11	0	0	5	26	1	0	0
Archaea	Euryarchaeota	Halobacteria	Halovivax ruber	797302	UP000010846	L0I6V2	Putative membrane protein	tr|L0I6V2|L0I6V2_1	ESDDSDDGLSDDDDESDDGDDDSDDGGNES	376	406	30	0.605459	0	0	15	3	0	4	0	0	0	1	0	1	0	0	0	6	0	0	0	0
Archaea	Euryarchaeota	Methanomicrobia	Methanoregula formicica	593750	UP000010824	L0HAM2	Thermosome subunit	tr|L0HAM2|L0HAM2_1	AGPAGGMPPGGMGGMGGMPPGMGGY	526	551	25	0.576263	2	0	0	0	0	12	0	0	0	0	5	0	5	0	0	0	0	0	0	1
Archaea	Crenarchaeota	Thermoprotei	Sulfolobus solfataricus	273057	UP000001974	Q97UF5	Arabinose ABC transporter, arabinose binding protein	tr|Q97UF5|Q97UF5_1	SLTSTSSSLSVTTSSTTSTLSSITTTTSTA	46	76	30	0.566064	1	0	0	0	0	0	0	1	0	3	0	0	0	0	0	12	12	1	0	0
Archaea	Euryarchaeota	Methanomicrobia	Methanomicrobiales archaeon	1641394	UP000054757	A0A101IYK0	PKD domain-containing protein	tr|A0A101IYK0|A0A101IYK0_1	IVTPPVTPTVPPVTPTETVPPATPVTPVEP	1096	1126	30	0.637195	1	0	0	2	0	0	0	1	0	0	0	0	11	0	0	0	8	7	0	0
Archaea	Euryarchaeota	Hadesarchaea	Hadesarchaea archaeon	1776334	UP000074294	A0A147JV86	Uncharacterized protein	tr|A0A147JV86|A0A147JV86_1	GRGGAGARCRRGRGWRA	226	243	17	0.596968	3	1	0	0	0	6	0	0	0	0	0	0	0	0	6	0	0	0	1	0
Archaea	Euryarchaeota	Halobacteria	Natronobacterium gregoryi	797304	UP000010468	L0ADX2	Uncharacterized protein	tr|L0ADX2|L0ADX2_1	STSDSTSTSTSTSTSTSNSNSNSNSSEAST	421	451	30	0.567977	1	0	1	1	0	0	0	0	0	0	0	4	0	0	0	15	8	0	0	0
Archaea	Euryarchaeota	Thermococci	Thermococcus litoralis	523849	UP000015502	H3ZM99	Uncharacterized protein	tr|H3ZM99|H3ZM99_1	EIEEEEEEEKEEETTI	106	122	16	0.412905	0	0	0	11	0	0	0	2	1	0	0	0	0	0	0	0	2	0	0	0
Archaea	Euryarchaeota	Methanobacteria	Methanosphaera stadtmanae	339860	UP000001931	Q2NGN4	30S ribosomal protein S24e	sp|Q2NGN4|RS24_1	EEPEEEPEEEAEDAE	91	106	15	0.42915	2	0	1	10	0	0	0	0	0	0	0	0	2	0	0	0	0	0	0	0
Archaea	Euryarchaeota	Halobacteria	Halorhabdus tiamatea	1033806	UP000015381	F7PQ76	Chitin deacetylase protein	tr|F7PQ76|F7PQ76_1	TDTTTELSTEADTETETETEAETEAETETE	61	91	30	0.595824	3	0	2	11	0	0	0	0	0	1	0	0	0	0	0	1	12	0	0	0
Archaea	Thaumarchaeota	Cenarchaeales	Cenarchaeum symbiosum	414004	UP000000758	A0RYJ7	Uncharacterized protein	tr|A0RYJ7|A0RYJ7_1	MDDDHMKDGDHMDRDHMDDGMMMDDDRMMDGMMMDDDRMMDGMMMDDGMMMDMDDGMMMDDDRMMDKDHMKDGKHMDDDHMMDKDHMDRD	91	181	90	0.630957	0	0	35	0	0	7	7	0	5	0	31	0	0	0	5	0	0	0	0	0
Archaea	Euryarchaeota	Thermoplasmata	Ferroplasma sp.	261388	UP000018013	T0N8Z3	Uncharacterized protein	tr|T0N8Z3|T0N8Z3_1	APQGGAGGMGGMPGGMGGY	526	545	19	0.613728	2	0	0	0	0	10	0	0	0	0	3	0	2	1	0	0	0	0	0	1
Archaea	Euryarchaeota	Halobacteria	Halorhabdus tiamatea	1033806	UP000015381	F7PMX6	Chaperone protein DnaK	tr|F7PMX6|F7PMX6_1	AAGAGAAGAGAGGMGGMGGAGPAGAGGPAG	586	616	30	0.467094	11	0	0	0	0	15	0	0	0	0	2	0	2	0	0	0	0	0	0	0
Archaea	Crenarchaeota	Thermoprotei	Thermoproteus tenax	768679	UP000002654	G4RK56	Uncharacterized protein	tr|G4RK56|G4RK56_1	IASAAASLLAAAPLRAL	181	198	17	0.628389	8	0	0	0	0	0	0	1	0	4	0	0	1	0	1	2	0	0	0	0
Archaea	Euryarchaeota	Halobacteria	Natronococcus occultus	694430	UP000010878	L0JZR6	Uncharacterized protein	tr|L0JZR6|L0JZR6_2	EDDEMDDDDDDAMDDDEDDDLEDDDAMDDDDDELDDDDEDDDLEDDDDAMDDDEDDDLED	91	151	60	0.462844	3	0	40	9	0	0	0	0	0	4	4	0	0	0	0	0	0	0	0	0
Archaea	Euryarchaeota	Halobacteria	Natrinema sp.	406552	UP000006507	I7D0U1	Precorrin-3B C17-methyltransferase	tr|I7D0U1|I7D0U1_1	SSSCGASSSSDDSSSKCGSSSSSASSSSSC	31	61	30	0.50185	2	3	2	0	0	2	0	0	1	0	0	0	0	0	0	20	0	0	0	0
Archaea	Crenarchaeota	Thermoprotei	Ignisphaera aggregans	583356	UP000001304	E0SPS5	Uncharacterized protein	tr|E0SPS5|E0SPS5_1	EGEEGDEEEEEELDTDTL	91	109	18	0.598288	0	0	3	9	0	2	0	0	0	2	0	0	0	0	0	0	2	0	0	0
Archaea	Thaumarchaeota	Nitrososphaeria	Nitrososphaera gargensis	1237085	UP000008037	K0I8A3	Putative tRNA methyltransferase complex GCD14 subunit	tr|K0I8A3|K0I8A3_1	EEEGAEENDEENRDE	271	286	15	0.614169	1	0	2	8	0	1	0	0	0	0	0	2	0	0	1	0	0	0	0	0
Archaea	Euryarchaeota	Methanomicrobia	Arc I	1705409	UP000075398	A0A150J5U6	Uncharacterized protein	tr|A0A150J5U6|A0A150J5U6_1	PGRPPDIPPPPPPPVPPDDPVPPPGPPPGTPGPVPADGPPRRPVP	421	466	45	0.619168	1	0	4	0	0	5	0	1	0	0	0	0	26	0	3	0	1	4	0	0
Archaea	Crenarchaeota	Thermoprotei	Aeropyrum pernix	272557	UP000002518	Q9YBL5	Oligopeptide ABC transporter, oligopeptide binding protein	tr|Q9YBL5|Q9YBL5_1	ETAPPTTTTETTPTETTTTETTTTETETTP	811	841	30	0.431339	1	0	0	6	0	0	0	0	0	0	0	0	4	0	0	0	19	0	0	0
Archaea	Euryarchaeota	Halobacteria	Halomicrobium mukohataei	485914	UP000001746	C7NZS2	Thermosome	tr|C7NZS2|C7NZS2_1	GGMGGGMGGMGGGMGGMM	541	559	18	0.276435	0	0	0	0	0	12	0	0	0	0	6	0	0	0	0	0	0	0	0	0
Archaea	Bathyarchaeota	MCG-6	miscellaneous Crenarchaeota	1685126	UP000037259	A0A0M0BY29	Uncharacterized protein (Fragment)	tr|A0A0M0BY29|A0A0M0BY29_1	VGEGVIVGLFVGVGVGVGAEVGVGVGVGVV	31	61	30	0.5925	1	0	0	2	1	11	0	1	0	1	0	0	0	0	0	0	0	13	0	0
Archaea	Thaumarchaeota	Cenarchaeales	Cenarchaeum symbiosum	414004	UP000000758	A0RW28	Uncharacterized protein	tr|A0RW28|A0RW28_1	MVDETMMDDSMMDEADMMDDTMMDETDMMDDTMMDEMDMMDDSMMDDTMMDESEMEETMM	46	106	60	0.657491	1	0	18	8	0	0	0	0	0	0	23	0	0	0	0	3	6	1	0	0
Archaea	Korarchaeota	Korarchaeum	Korarchaeum cryptofilum	374847	UP000001686	B1L6I9	Conserved repeat domain protein	tr|B1L6I9|B1L6I9_1	EVSVEVTPGGGGSSGGGGSGGGSSGGSSSGGGSSGGSGGSGGSSGSSGGSSSSSNSSSSGTSANSTKGTNMSASG	481	556	75	0.657606	2	0	0	2	0	28	0	0	1	0	1	3	1	0	0	30	4	3	0	0
Archaea	Crenarchaeota	Thermoprotei	Aeropyrum pernix	272557	UP000002518	Q05DX5	Uncharacterized protein	tr|Q05DX5|Q05DX5_1	HEHHEHHGHHGHGHGCGC	61	79	18	0.517097	0	2	0	2	0	5	9	0	0	0	0	0	0	0	0	0	0	0	0	0
Archaea	Crenarchaeota	Thermoprotei	Caldivirga maquilingensis	397948	UP000001137	A8MDX6	Periplasmic binding protein	tr|A8MDX6|A8MDX6_1	TSTSVATVVTTTSATLTTTATSTLTTTAVT	46	76	30	0.574031	4	0	0	0	0	0	0	0	0	2	0	0	0	0	0	4	16	4	0	0
Archaea	Euryarchaeota	Halobacteria	Natronomonas moolapensis	268739	UP000011867	M1XQ05	Glycine-rich protein	tr|M1XQ05|M1XQ05_1	GMGGGGMGGSPFAQMMGGMMGGGGGPGGMGGGPPGMGGPAEAGDE	61	106	45	0.673818	3	0	1	2	1	23	0	0	0	0	8	0	5	1	0	1	0	0	0	0
Archaea	Euryarchaeota	Halobacteria	Salinarchaeum sp.	1333523	UP000014072	R4VV57	Extracellular solute-binding protein, family 5	tr|R4VV57|R4VV57_1	DSDSDSGSSDGGDSGSDTGGDDTGGDDSDG	31	61	30	0.548112	0	0	11	0	0	9	0	0	0	0	0	0	0	0	0	8	2	0	0	0
Archaea	Euryarchaeota	X	Euryarchaeota archaeon	1803821	UP000075475	A0A151E7F5	Uncharacterized protein	tr|A0A151E7F5|A0A151E7F5_1	QGEPQKKERKKKKEKPKKVEKKKERKVRKE	271	301	30	0.678713	0	0	0	6	0	1	0	0	14	0	0	0	2	2	3	0	0	2	0	0
Archaea	Crenarchaeota	Thermoprotei	Caldivirga maquilingensis	397948	UP000001137	A8M9K6	Extracellular solute-binding protein family 5	tr|A8M9K6|A8M9K6_1	VTTSTSTTTTTSTTTTSTTTTTTTPVTTTATSTTTTTSTVTTTAVSTVTSTVTTTAVSTVTSTATTTAVSTVTVT	676	751	75	0.47514	5	0	0	0	0	0	0	0	0	0	0	0	1	0	0	11	47	11	0	0
Archaea	Euryarchaeota	Methanomicrobia	Methanocella arvoryzae	351160	UP000000663	Q0W8L3	Uncharacterized protein	tr|Q0W8L3|Q0W8L3_1	WFGRGFGFGFPFFRGFGFGFPFFGGFGFPFFGSSFSSSLAFSSMF	46	91	45	0.719894	1	0	0	0	18	11	0	0	0	1	1	0	3	0	2	7	0	0	1	0
Archaea	Crenarchaeota	Thermoprotei	Caldivirga maquilingensis	397948	UP000001137	A8MAP4	Extracellular solute-binding protein family 5	tr|A8MAP4|A8MAP4_1	STTTPVTTTSTTTSTVTTTAVSTVTSTVTTTAVSTVTSTATTTAV	706	751	45	0.531054	4	0	0	0	0	0	0	0	0	0	0	0	1	0	0	7	25	8	0	0
Archaea	Euryarchaeota	Halobacteria	Haloarcula marismortui	272569	UP000001169	Q5UYH9	Thermosome beta subunit	tr|Q5UYH9|Q5UYH9_1	PGGAPGGMGGMGGGMGGMM	541	560	19	0.460215	1	0	0	0	0	11	0	0	0	0	5	0	2	0	0	0	0	0	0	0
Archaea	Euryarchaeota	X	Euryarchaeota archaeon	1803821	UP000075475	A0A151EB96	Uncharacterized protein	tr|A0A151EB96|A0A151EB96_1	AEHHHREHHHTEHKHTEHSHPHHHSEHKHE	1681	1711	30	0.673239	1	0	0	6	0	0	15	0	2	0	0	0	1	0	1	2	2	0	0	0
Archaea	Crenarchaeota	Thermoprotei	Thermoproteus tenax	768679	UP000002654	G4RQ58	Uncharacterized protein	tr|G4RQ58|G4RQ58_1	GGNVTISGGGSMGGSGNIGGSGSGIGGSGSMGGNASGSMSGGMGGGMP	511	559	48	0.687964	1	0	0	0	0	23	0	3	0	0	5	3	1	0	0	10	1	1	0	0
Archaea	Euryarchaeota	Halobacteria	Haladaptatus sp.	1679489	UP000076599	A0A166SUX5	Prefoldin subunit alpha	tr|A0A166SUX5|A0A166SUX5_1	MQQQMQQMQQQQDDEDE	136	153	17	0.521451	0	0	3	2	0	0	0	0	0	0	3	0	0	9	0	0	0	0	0	0
Archaea	Euryarchaeota	Methanobacteria	Methanosphaera stadtmanae	339860	UP000001931	Q2NFB0	CobN	tr|Q2NFB0|Q2NFB0_1	GSGSGDGTGSGSSGGTSSDGGDGGTAIGSD	1681	1711	30	0.625602	1	0	4	0	0	13	0	1	0	0	0	0	0	0	0	8	3	0	0	0
Archaea	Euryarchaeota	Halobacteria	Natronococcus occultus	694430	UP000010878	L0JVH9	Uncharacterized protein	tr|L0JVH9|L0JVH9_1	SEHDEEDSSSVDEVDESESDSESESDRSSS	46	76	30	0.628926	0	0	6	8	0	0	1	0	0	0	0	0	0	0	1	12	0	2	0	0
Archaea	Euryarchaeota	Thermoplasmata	methanogenic archaeon	1495144	UP000058290	A0A120MI07	Type 2 DNA topoisomerase 6 subunit B	tr|A0A120MI07|A0A120MI07_1	EDEAEEEALEDEEAEFEKEEDE	661	683	22	0.554059	3	0	3	13	1	0	0	0	1	1	0	0	0	0	0	0	0	0	0	0
Archaea	Bathyarchaeota	MCG-6	miscellaneous Crenarchaeota	1685126	UP000037259	A0A0M0BX36	Uncharacterized protein	tr|A0A0M0BX36|A0A0M0BX36_1	STSSPTPTPTPIATPTPTPTPIATPTPIATPTPTPTPIATPTPTPTPIATPTPTPTPTTS	151	211	60	0.577213	5	0	0	0	0	0	0	5	0	0	0	0	22	0	0	4	24	0	0	0
Archaea	Euryarchaeota	Halobacteria	Natrialba magadii	547559	UP000001879	D3SSV4	Uncharacterized protein	tr|D3SSV4|D3SSV4_1	ASDGDGGGDSGSGSGSGSGSGSGCGSDRDR	91	121	30	0.622612	1	1	5	0	0	12	0	0	0	0	0	0	0	0	2	9	0	0	0	0
Archaea	Euryarchaeota	Halobacteria	Haloprofundus marisrubri	1514971	UP000054387	A0A0W1R8U7	Uncharacterized protein	tr|A0A0W1R8U7|A0A0W1R8U7_1	SSGSSGTSRSSSGTASASTSRTTSSTASST	121	151	30	0.576393	3	0	0	0	0	3	0	0	0	0	0	0	0	0	2	15	7	0	0	0
Archaea	Crenarchaeota	Thermoprotei	Caldisphaera lagunensis	1056495	UP000010469	L0A8J5	Uncharacterized protein	tr|L0A8J5|L0A8J5_1	EEFEEEDEEEFEDLDDEEEFEEEESEEEESEEESEEEEF	16	55	39	0.439919	0	0	4	27	4	0	0	0	0	1	0	0	0	0	0	3	0	0	0	0
Archaea	Euryarchaeota	Halobacteria	Natrialba magadii	547559	UP000001879	D3SYS9	Cro/C1 family transcription regulator	tr|D3SYS9|D3SYS9_1	STKYSTGSSSSSSSSSGQSAGSSGASSSSS	46	76	30	0.546832	2	0	0	0	0	4	0	0	1	0	0	0	0	1	0	19	2	0	0	1
Archaea	Euryarchaeota	Halobacteria	Natronococcus occultus	694430	UP000010878	L0K2K8	Uncharacterized protein	tr|L0K2K8|L0K2K8_1	ADDSDADDDSDADDDSDADDDSDAGDDSDAGDDSDADYGDDDEND	301	346	45	0.568651	7	0	26	1	0	3	0	0	0	0	0	1	0	0	0	6	0	0	0	1
Archaea	Euryarchaeota	Thermococci	Thermococcus litoralis	523849	UP000015502	H3ZNH2	C/D box methylation guide ribonucleoprotein complex aNOP56 subunit	tr|H3ZNH2|H3ZNH2_1	KEKPKKEKKKKRFKKKEKGKKFKGKEKKKK	376	406	30	0.489356	0	0	0	4	2	2	0	0	20	0	0	0	1	0	1	0	0	0	0	0
Archaea	X	X	halophilic archaeon	756883	UP000010096	G2MH37	DNA gyrase subunit A	tr|G2MH37|G2MH37_1	EAEEAENTEEAEATAADDD	826	845	19	0.614647	6	0	3	7	0	0	0	0	0	0	0	1	0	0	0	0	2	0	0	0
Archaea	Thaumarchaeota	Cenarchaeales	Cenarchaeum symbiosum	414004	UP000000758	A0RTM3	Copper binding protein, plastocyanin/azurin family	tr|A0RTM3|A0RTM3_1	MMDDSMMGDSMMDDMMGDSMMDDMMGDSMA	61	91	30	0.580153	1	0	9	0	0	3	0	0	0	0	13	0	0	0	0	4	0	0	0	0
Archaea	Euryarchaeota	Halobacteria	Halobacterium hubeiense	1407499	UP000066737	A0A0U5H281	Uncharacterized protein	tr|A0A0U5H281|A0A0U5H281_1	ETTTSTTESSTTTESSTTESPTTESPTTESPTTESPTTESPTTESPTTESSTTESPTTTS	151	211	60	0.550498	0	0	0	11	0	0	0	0	0	0	0	0	7	0	0	15	27	0	0	0
Archaea	Thaumarchaeota	Cenarchaeales	Cenarchaeum symbiosum	414004	UP000000758	A0RX94	Uncharacterized protein	tr|A0RX94|A0RX94_1	GGADGADGGAGADGGFDFDIGF	151	173	22	0.618666	4	0	5	0	3	9	0	1	0	0	0	0	0	0	0	0	0	0	0	0
Archaea	Euryarchaeota	Halobacteria	Natronococcus occultus	694430	UP000010878	L0JV92	Uncharacterized protein	tr|L0JV92|L0JV92_1	AEEEEDEEAEEDEEAEEDEEAEEDEEEAEEEEDEEAEEEEDEDEEEGEEGEDEEAEDEEEAEEDEEAEEDEEEAEEGEDEEAEDEEEAEEDEEAEEDEEEAEEGEDEEAEDEEEAEEEDEEAEEDEEEAEEEDEEAEEDEEEAPVGHEQG	46	196	150	0.469265	20	0	21	99	0	6	1	0	0	0	0	0	1	1	0	0	0	1	0	0
Archaea	Euryarchaeota	Halobacteria	Natronococcus occultus	694430	UP000010878	L0K3L4	Uncharacterized protein	tr|L0K3L4|L0K3L4_1	ADEDEFDGEEADDESDDEDDDSDADDEDEAEDEDDDADDGEDELD	91	136	45	0.604714	5	0	22	12	1	2	0	0	0	1	0	0	0	0	0	2	0	0	0	0
Archaea	Euryarchaeota	Halobacteria	Natrialba magadii	547559	UP000001879	D3SX98	Uncharacterized protein	tr|D3SX98|D3SX98_1	QEADEEDEGDDGDADGDDGGDTDDDEAAGD	181	211	30	0.642013	4	0	13	5	0	6	0	0	0	0	0	0	0	1	0	0	1	0	0	0
Archaea	Lokiarchaeota	Lokiarchaeum	Lokiarchaeum sp.	1538547	UP000034722	A0A0F8VYJ0	Uncharacterized protein	tr|A0A0F8VYJ0|A0A0F8VYJ0_1	DDDDEEEDDDDDDDD	46	61	15	0.217322	0	0	12	3	0	0	0	0	0	0	0	0	0	0	0	0	0	0	0	0
Archaea	Euryarchaeota	Methanomicrobia	Methanocella arvoryzae	351160	UP000000663	Q0W6D6	Uncharacterized protein	tr|Q0W6D6|Q0W6D6_1	LSSPAPTPTPTPTPTPTPTPTVTPTVTPTVTPTVTPTVAPTVTPTATPTVTPTVTPTVTP	106	166	60	0.583031	3	0	0	0	0	0	0	0	0	1	0	0	19	0	0	2	26	9	0	0
Archaea	Euryarchaeota	Halobacteria	Natrialba magadii	547559	UP000001879	D3T0B7	Uncharacterized protein	tr|D3T0B7|D3T0B7_1	DDDKSDDDGADDDGAADDGADDDGETDDGE	736	766	30	0.618086	4	0	16	2	0	5	0	0	1	0	0	0	0	0	0	1	1	0	0	0
Archaea	Crenarchaeota	Thermoprotei	Caldisphaera lagunensis	1056495	UP000010469	L0A9J4	Extracellular solute-binding protein, family 5	tr|L0A9J4|L0A9J4_1	STTTSTSTVQTTSTTSTSTSTVQTTSTSLT	46	76	30	0.508514	0	0	0	0	0	0	0	0	0	1	0	0	0	2	0	9	16	2	0	0
Archaea	Euryarchaeota	Hadesarchaea	Hadesarchaea archaeon	1776334	UP000074294	A0A147JYR6	Uncharacterized protein	tr|A0A147JYR6|A0A147JYR6_1	QTYPTTATTQTTTPPTTTSTSTITTSTRPF	106	136	30	0.686868	1	0	0	0	1	0	0	1	0	0	0	0	4	2	1	3	16	0	0	1
Archaea	Euryarchaeota	Methanomicrobia	Methanocella arvoryzae	351160	UP000000663	Q0W4R4	Uncharacterized protein	tr|Q0W4R4|Q0W4R4_1	SPTPTPAATPVPTPAPTPAPTPTSTPVPAP	136	166	30	0.596956	5	0	0	0	0	0	0	0	0	0	0	0	13	0	0	2	8	2	0	0
Archaea	Crenarchaeota	Thermoprotei	Staphylothermus marinus	399550	UP000000254	A3DP63	Putative oligopeptide transport system substrate-binding protein	tr|A3DP63|A3DP63_1	AIIRSLELTVIAAAPTTTTTTTTTTTTTTTTTTPPPTTTTTTSPPTTTTTTTTTTTTTTTTTTTTTTTTTTTTTTTTPPATTTTTTTTTSPPPTTPTTPAAGGVS	901	1006	105	0.543098	7	0	0	1	0	2	0	3	0	2	0	0	13	0	1	4	70	2	0	0
Archaea	Euryarchaeota	Archaeoglobi	Geoglobus ahangari	113653	UP000034723	A0A0F7IFM2	Helix-turn-helix domain	tr|A0A0F7IFM2|A0A0F7IFM2_1	TPTPTPTPVPTATPTPTPVPTPTATPSPTP	151	181	30	0.522603	2	0	0	0	0	0	0	0	0	0	0	0	13	0	0	1	12	2	0	0
Archaea	Euryarchaeota	Halobacteria	Haloquadratum walsbyi	362976	UP000001975	Q18KS1	D-aminoacyl-tRNA deacylase	sp|Q18KS1|DTDA_1	TFPVFSTSSSSSSSSSSSSSSSSSSS	496	522	26	0.367869	0	0	0	0	2	0	0	0	0	0	0	0	1	0	0	20	2	1	0	0
Archaea	Euryarchaeota	Halobacteria	Haloarcula marismortui	272569	UP000001169	Q01100	Chaperone protein DnaK	sp|Q01100|DNAK_1	AGGAAGAGPGGAAGPGGAAGPGGAAGGAAE	586	616	30	0.462877	12	0	0	1	0	14	0	0	0	0	0	0	3	0	0	0	0	0	0	0
Archaea	Euryarchaeota	X	Euryarchaeota archaeon	1803821	UP000075475	A0A151E7G0	50S ribosomal protein L22	tr|A0A151E7G0|A0A151E7G0_1	KKPERKEEKVEEKKEEKKPEPAAEPKKEVKKEEVKKKETEEVKEE	151	196	45	0.639833	2	0	0	17	0	0	0	0	16	0	0	0	4	0	1	0	1	4	0	0
Archaea	Crenarchaeota	Thermoprotei	Thermogladius cellulolyticus	1184251	UP000005270	I3TFE0	Oligopeptide binding protein APPA	tr|I3TFE0|I3TFE0_1	TPTATPTQYTTQYTTTTTLPTTTTTTTPTPTTTTAALTTTPTTAP	571	616	45	0.527645	4	0	0	0	0	0	0	0	0	2	0	0	7	2	0	0	28	0	0	2
Archaea	Thaumarchaeota	Cenarchaeales	Cenarchaeum symbiosum	414004	UP000000758	A0RZ51	Exosome complex component Csl4	tr|A0RZ51|A0RZ51_1	GRDFDRRRGDSFGDRRRDRDDFADRRRDREDGDRRRGDFGDRRRDRDDFADRRRDREDSGDRRRGDSFGDRRRDRDDFADRRRDREDSGD	211	301	90	0.669059	3	0	29	3	7	10	0	0	0	0	0	0	0	0	34	4	0	0	0	0
Archaea	Thaumarchaeota	Cenarchaeales	Cenarchaeum symbiosum	414004	UP000000758	A0RVZ1	ABC-type amino acid transport/signal transduction system, periplasmic component/domain	tr|A0RVZ1|A0RVZ1_1	MMDGMMEDEMMMDEMMGDGMMEDEMMMDEMMGDGMMEDEMMMDEMMGDGMMDEMMEGEMM	76	136	60	0.544155	0	0	11	12	0	8	0	0	0	0	29	0	0	0	0	0	0	0	0	0
Archaea	Euryarchaeota	Methanomicrobia	Methanoculleus bourgensis	1201294	UP000009007	I7L086	Uncharacterized protein	tr|I7L086|I7L086_1	AILSSPTPTPTPTPTPTPTPTPTPTPTPTPTPTPTPTPTPTPTPT	436	481	45	0.483362	1	0	0	0	0	0	0	1	0	1	0	0	20	0	0	2	20	0	0	0
Archaea	Euryarchaeota	Archaeoglobi	Ferroglobus placidus	589924	UP000002613	D3S3K8	Uncharacterized protein	tr|D3S3K8|D3S3K8_1	GEAAPTPTPTPTPTPTPTPTPTPTPTPTPT	226	256	30	0.491635	2	0	0	1	0	1	0	0	0	0	0	0	13	0	0	0	13	0	0	0
Archaea	Crenarchaeota	Thermoprotei	Thermoproteus tenax	768679	UP000002654	G4RMK1	Oligopeptide ABC transporter, substrate-binding protein	tr|G4RMK1|G4RMK1_2	VVILIIIVAILAIRRR	871	887	16	0.658135	2	0	0	0	0	0	0	6	0	2	0	0	0	0	3	0	0	3	0	0
Archaea	Korarchaeota	Korarchaeum	Korarchaeum cryptofilum	374847	UP000001686	B1L4A8	Uncharacterized protein	tr|B1L4A8|B1L4A8_1	TNATVNVTTNVTTNTTTNLTTNTTNLTNAT	166	196	30	0.560402	2	0	0	0	0	0	0	0	0	2	0	8	0	0	0	0	15	3	0	0
Archaea	Euryarchaeota	Halobacteria	Haloprofundus marisrubri	1514971	UP000054387	A0A0W1R768	Uncharacterized protein	tr|A0A0W1R768|A0A0W1R768_1	TPVETPTQTPTPTETPTTSTPTETPPETPTQTPEPTETPTETPEPTETPTETPEPTETPTETPTETPEPTETPTETPTETPEPTETPTQT	196	286	90	0.550989	0	0	0	20	0	0	0	0	0	0	0	0	26	3	0	1	39	1	0	0
Archaea	Euryarchaeota	Halobacteria	Haloterrigena turkmenica	543526	UP000001903	D2RSL2	Transcriptional regulator, XRE family	tr|D2RSL2|D2RSL2_1	STKYSTGSSSSSSSGGSSGGSASSSSSRSG	46	76	30	0.548259	1	0	0	0	0	6	0	0	1	0	0	0	0	0	1	18	2	0	0	1
Archaea	Euryarchaeota	Halobacteria	Halalkalicoccus jeotgali	795797	UP000000390	D8J6T3	Chaperone protein DnaJ	tr|D8J6T3|D8J6T3_1	EKRGGFDGGAGGAGGFGGAGGFGGAGGAGG	76	106	30	0.559751	5	0	1	1	3	18	0	0	1	0	0	0	0	0	1	0	0	0	0	0
Archaea	Euryarchaeota	Archaeoglobi	Archaeoglobus fulgidus	224325	UP000002199	O29842	Uncharacterized protein AF 0405	sp|O29842|Y405_1	EEEEFEDYDEFEEEEEYYYDDEY	61	84	23	0.515844	0	0	4	12	2	0	0	0	0	0	0	0	0	0	0	0	0	0	0	5
Archaea	Thaumarchaeota	Nitrosopumilales	Nitrosopumilus maritimus	436308	UP000000792	A9A4T4	Uncharacterized protein	tr|A9A4T4|A9A4T4_1	RDDRRESRRDDRRESRRDDRRESRRDDRYSRDRRESSRDNRRESG	166	211	45	0.643632	0	0	10	5	0	1	0	0	0	0	0	1	0	0	20	7	0	0	0	1
Archaea	Euryarchaeota	Archaeoglobi	Archaeoglobus fulgidus	224325	UP000002199	O28740	Uncharacterized protein	tr|O28740|O28740_1	ELIEEEGEEGEEWQE	91	106	15	0.563408	0	0	0	9	0	2	0	1	0	1	0	0	0	1	0	0	0	0	1	0
Archaea	Euryarchaeota	Methanomicrobia	Methanomethylovorans hollandica	867904	UP000010866	L0L1I6	Tetrahydromethanopterin S-methyltransferase subunit A	tr|L0L1I6|L0L1I6_1	GLGITLTILGLLLGGN	226	242	16	0.618628	0	0	0	0	0	5	0	2	0	6	0	1	0	0	0	0	2	0	0	0
Archaea	Euryarchaeota	Halobacteria	Natrinema sp.	406552	UP000006507	I7BHC4	DNA polymerase II large subunit	tr|I7BHC4|I7BHC4_1	DAADDDDTDDAASDAAAADMDDSADGDDDT	286	316	30	0.562666	9	0	15	0	0	1	0	0	0	0	1	0	0	0	0	2	2	0	0	0
Archaea	Euryarchaeota	Halobacteria	Natrialba magadii	547559	UP000001879	D3SR57	Alpha,alpha-trehalose-phosphate synthase	tr|D3SR57|D3SR57_2	SGSDSDSDSDSNSDSDSDSDSDSDPDPDSR	691	721	30	0.542671	0	0	12	0	0	1	0	0	0	0	0	1	2	0	1	13	0	0	0	0
Archaea	Euryarchaeota	X	Euryarchaeota archaeon	1803821	UP000075475	A0A151E7G4	Uncharacterized protein	tr|A0A151E7G4|A0A151E7G4_1	AKKAEKKEEELTDEEKKKLEKEEKDKLLTKRT	166	198	32	0.721174	2	0	2	9	0	0	0	0	11	4	0	0	0	0	1	0	3	0	0	0
Archaea	Euryarchaeota	Halobacteria	Halogeometricum borinquense	469382	UP000006663	E4NRP8	30S ribosomal protein S2	tr|E4NRP8|E4NRP8_1	AETTEEEVAEATTADAADEEAAEDEADAEA	31	61	30	0.601395	11	0	4	10	0	0	0	0	0	0	0	0	0	0	0	0	4	1	0	0
Archaea	Crenarchaeota	Thermoprotei	Metallosphaera sedula	399549	UP000000242	A4YEJ2	Nucleic acid binding, OB-fold, tRNA/helicase-type	tr|A4YEJ2|A4YEJ2_1	GGFRGRGGGRRNYGGGFGGNYGGGGYRRRP	121	151	30	0.604037	0	0	0	0	2	15	0	0	0	0	0	2	1	0	7	0	0	0	0	3
Archaea	Euryarchaeota	Halobacteria	Halomicrobium mukohataei	485914	UP000001746	C7P4B6	Extracellular solute-binding protein family 1	tr|C7P4B6|C7P4B6_1	DGGGDGGDGGDGGSENTDGSDGSDGGDSSG	31	61	30	0.584943	0	0	8	1	0	14	0	0	0	0	0	1	0	0	0	5	1	0	0	0
Archaea	Euryarchaeota	X	Euryarchaeota archaeon	1803821	UP000075475	A0A151E962	50S ribosomal protein L10	tr|A0A151E962|A0A151E962_1	EEKKEEKPKEEAKKEETTEAKKASEPAAEPQKPAEKKEKKEAKKEKPKKKAKKEKPKKEKKKK	316	379	63	0.625789	8	0	0	17	0	0	0	0	28	0	0	0	6	1	0	1	2	0	0	0
Archaea	Euryarchaeota	Methanopyri	Methanopyrus kandleri	190192	UP000001826	Q8TZC6	50S ribosomal protein L12	tr|Q8TZC6|Q8TZC6_1	AAAPAAAAPAEEEEEEEAEAEEEEEEEEEEEAEEEAAAGLGALFG	61	106	45	0.54632	15	0	0	22	1	3	0	0	0	2	0	0	2	0	0	0	0	0	0	0
Archaea	Euryarchaeota	Halobacteria	Natrialba magadii	547559	UP000001879	D3SZ41	ATPase AAA containing von Willebrand factor type A (VWA) domain-like protein	tr|D3SZ41|D3SZ41_1	ADDELDDGVDEEADDELADDEDDELVDDDE	331	361	30	0.629579	3	0	14	7	0	1	0	0	0	3	0	0	0	0	0	0	0	2	0	0
Archaea	Euryarchaeota	Halobacteria	Halalkalicoccus jeotgali	795797	UP000000390	D8J586	Uncharacterized protein	tr|D8J586|D8J586_1	KGRDKDDHDHDHDRKRKDRDKDDHHHDHDDDDRKRRRRDDDDDDDGKRKRRRRKDRDRDHDHDDDDDRKRKRRDRERDGKKDD	151	234	83	0.616952	0	0	35	1	0	3	9	0	13	0	0	0	0	0	22	0	0	0	0	0
Archaea	Euryarchaeota	Halobacteria	Natronomonas moolapensis	268739	UP000011867	M1XL96	Fla cluster protein FlaCE	tr|M1XL96|M1XL96_1	ESDDDMMGGDDMMGGDDMMGGDDMMGGDDM	31	61	30	0.568181	0	0	11	1	0	8	0	0	0	0	9	0	0	0	0	1	0	0	0	0
Archaea	Euryarchaeota	Halobacteria	Natronomonas moolapensis	268739	UP000011867	M1XL72	50S ribosomal protein L12	tr|M1XL72|M1XL72_1	DEAEEADADEAEEADADADEEDDEDDDGGE	76	106	30	0.544686	7	0	11	10	0	2	0	0	0	0	0	0	0	0	0	0	0	0	0	0
Archaea	Euryarchaeota	Halobacteria	Halomicrobium mukohataei	485914	UP000001746	C7P2N0	Prefoldin subunit alpha	tr|C7P2N0|C7P2N0_1	QQQMQQMMQQQEEGDDE	136	153	17	0.601654	0	0	2	3	0	1	0	0	0	0	3	0	0	8	0	0	0	0	0	0
Archaea	Euryarchaeota	Thermoplasmata	Thermoplasma acidophilum	273075	UP000001024	P48425	Thermosome subunit beta	sp|P48425|THSB_1	SSSSNPPKSGSSSESSED	526	544	18	0.632821	0	0	1	2	0	1	0	0	1	0	0	1	2	0	0	10	0	0	0	0
Archaea	Euryarchaeota	Halobacteria	Haloprofundus marisrubri	1514971	UP000054387	A0A0W1RDW3	Uncharacterized protein	tr|A0A0W1RDW3|A0A0W1RDW3_1	EEDDEEDEEDEEEEEEEEEDDDGDSEDEDDEGESDEEGDEDDDAEGYDEDDEDDEDDEGEGGEDEDDDDDGDSENGDEEGEEDDGDGEAD	46	136	90	0.564766	2	0	35	36	0	12	0	0	0	0	0	1	0	0	0	3	0	0	0	1
Archaea	Euryarchaeota	Methanopyri	Methanopyrus kandleri	190192	UP000001826	Q8TYR1	Predicted transcriptional regulator	tr|Q8TYR1|Q8TYR1_1	EELEGLAEKLEELKE	166	181	15	0.581026	1	0	0	7	0	1	0	0	2	4	0	0	0	0	0	0	0	0	0	0
Archaea	Euryarchaeota	Halobacteria	Natronobacterium gregoryi	797304	UP000010468	L0AGZ9	ABC-type uncharacterized transport system, permease component	tr|L0AGZ9|L0AGZ9_1	DDHHAHTDDDHHAHTDDDHHAHTDDDHHAHTDDDHHAHTDGDHHA	121	166	45	0.578828	6	0	16	0	0	1	17	0	0	0	0	0	0	0	0	0	5	0	0	0
Archaea	Euryarchaeota	Methanomicrobia	Methanomicrobiales archaeon	1641394	UP000054757	A0A101IT35	PDK repeat-containing protein	tr|A0A101IT35|A0A101IT35_1	TATPTPTVTVTPTGTATPTPTVTVTPTGTATPTPTVTATPTVTAT	166	211	45	0.571574	5	0	0	0	0	2	0	0	0	0	0	0	9	0	0	0	23	6	0	0
Archaea	Crenarchaeota	Thermoprotei	Caldivirga maquilingensis	397948	UP000001137	A8MD27	Uncharacterized protein	tr|A8MD27|A8MD27_2	VIVIVVAVALVAVRRIL	421	438	17	0.643241	3	0	0	0	0	0	0	3	0	2	0	0	0	0	2	0	0	7	0	0
Archaea	Euryarchaeota	Methanomicrobia	Methanomethylovorans hollandica	867904	UP000010866	L0KV71	Uncharacterized protein	tr|L0KV71|L0KV71_1	ETEEVEKEAESEEEMKKEQEE	106	127	21	0.637384	1	0	0	12	0	0	0	0	3	0	1	0	0	1	0	1	1	1	0	0
Archaea	Euryarchaeota	Halobacteria	Halalkalicoccus jeotgali	795797	UP000000390	D8J6M7	Uncharacterized protein	tr|D8J6M7|D8J6M7_1	RDGKDKKDDHHDKDKKDHKHGHDDKDNKKDDDHHDHDKDKKDDHHDDKDKKKGYDDGYHH	226	286	60	0.64152	0	0	23	0	0	4	12	0	17	0	0	1	0	0	1	0	0	0	0	2
Archaea	Euryarchaeota	Halobacteria	Halopiger xanaduensis	797210	UP000006794	F8D3Y5	Thermosome	tr|F8D3Y5|F8D3Y5_1	GGGMGGMGGGMGGMM	541	556	15	0.276435	0	0	0	0	0	10	0	0	0	0	5	0	0	0	0	0	0	0	0	0
Archaea	Euryarchaeota	Halobacteria	Halostagnicola larsenii	797299	UP000019024	W0JS40	ATPase AAA	tr|W0JS40|W0JS40_1	SESDTDDDSEEDDADSDDTEAEDEDDADDD	166	196	30	0.58539	3	0	15	6	0	0	0	0	0	0	0	0	0	0	0	4	2	0	0	0
Archaea	Euryarchaeota	Archaeoglobi	Ferroglobus placidus	589924	UP000002613	D3S0Z1	Uncharacterized protein	tr|D3S0Z1|D3S0Z1_1	DGDHGDGDGDWGDGDADGDW	331	351	20	0.545734	1	0	9	0	0	7	1	0	0	0	0	0	0	0	0	0	0	0	2	0
Archaea	Euryarchaeota	Halobacteria	Salinarchaeum sp.	1333523	UP000014072	R4W346	Uncharacterized protein	tr|R4W346|R4W346_1	SGSDEDDGDDSDDSSDDSDSDEDDGDDSDDSSDDSDSDEDDGDDSDD	406	453	47	0.460019	0	0	27	3	0	4	0	0	0	0	0	0	0	0	0	13	0	0	0	0
Archaea	Euryarchaeota	Methanomicrobia	Methanoculleus bourgensis	1201294	UP000009007	I7JAA0	Uncharacterized protein	tr|I7JAA0|I7JAA0_1	AGAGGVVGGVVAVLVKVLGGG	61	82	21	0.599656	3	0	0	0	0	8	0	0	1	2	0	0	0	0	0	0	0	7	0	0
Archaea	Euryarchaeota	Halobacteria	Natrialba magadii	547559	UP000001879	D3SYL1	Uncharacterized protein	tr|D3SYL1|D3SYL1_1	TGNTNTSNTSTGTTNTTGTTSTQNTSQTQ	151	180	29	0.606825	0	0	0	0	0	3	0	0	0	0	0	5	0	3	0	4	14	0	0	0
Archaea	Euryarchaeota	Halobacteria	Salinarchaeum sp.	1333523	UP000014072	R4WA99	Uncharacterized protein	tr|R4WA99|R4WA99_1	GMGGGGNPFAQMMGGMMGGGGGPGGMGGGP	61	91	30	0.576524	1	0	0	0	1	17	0	0	0	0	6	1	3	1	0	0	0	0	0	0
Archaea	Crenarchaeota	Thermoprotei	Staphylothermus marinus	399550	UP000000254	A3DKU6	Uncharacterized protein	tr|A3DKU6|A3DKU6_1	STISTTTTTTITTTITTTTKSTTTTSTSTH	406	436	30	0.445561	0	0	0	0	0	0	1	3	1	0	0	0	0	0	0	5	20	0	0	0
Archaea	Bathyarchaeota	MCG-6	miscellaneous Crenarchaeota	1685126	UP000037259	A0A0M0C147	Uncharacterized protein	tr|A0A0M0C147|A0A0M0C147_1	KSPEKKNPKKRKRKNK	181	197	16	0.639689	0	0	0	1	0	0	0	0	8	0	0	2	2	0	2	1	0	0	0	0
Archaea	Crenarchaeota	Thermoprotei	Pyrobaculum aerophilum	178306	UP000002439	Q8ZT53	Uncharacterized protein	tr|Q8ZT53|Q8ZT53_1	KKKKKKEEKEGERKKKK	31	48	17	0.414945	0	0	0	4	0	1	0	0	11	0	0	0	0	0	1	0	0	0	0	0
Archaea	Euryarchaeota	Halobacteria	Natrialba magadii	547559	UP000001879	D3SVK0	DNA primase large subunit PriL	tr|D3SVK0|D3SVK0_1	SASATTGTGTGTGTGAGSGTGTNAGTTTAG	136	166	30	0.597737	5	0	0	0	0	10	0	0	0	0	0	1	0	0	0	3	11	0	0	0
Archaea	Euryarchaeota	Halobacteria	Natrialba magadii	547559	UP000001879	D3SR57	Alpha,alpha-trehalose-phosphate synthase	tr|D3SR57|D3SR57_1	ASASSSDSDAGSDSDSNSDSDSDSDSDSDS	76	106	30	0.50803	3	0	10	0	0	1	0	0	0	0	0	1	0	0	0	15	0	0	0	0
Archaea	Crenarchaeota	Thermoprotei	Acidilobus saccharovorans	666510	UP000000346	D9PZI2	Dipeptide/oligopeptide ABC transporter, dipeptide/oligopeptide binding protein	tr|D9PZI2|D9PZI2_1	MVTTTTTTTTTTSTTTTTTTTTTPVATTSTTTTTTTTTTSTTPVTTTTPKPVTISTTLIV	826	886	60	0.527526	1	0	0	0	0	0	0	2	1	1	1	0	4	0	0	4	41	5	0	0
Archaea	Euryarchaeota	Halobacteria	Halogeometricum borinquense	469382	UP000006663	E4NUJ1	Uncharacterized protein	tr|E4NUJ1|E4NUJ1_1	KRSSASKRSSSTSTSTSSSSTSSTSTPSTNSSSADNSTSTSESAS	346	391	45	0.654306	3	0	1	1	0	0	0	0	2	0	0	2	1	0	2	24	9	0	0	0
Archaea	Thaumarchaeota	Cenarchaeales	Cenarchaeum symbiosum	414004	UP000000758	A0RUP4	Uncharacterized protein	tr|A0RUP4|A0RUP4_1	EEAKAAEKPAEEAAEKPAEAAEAKADEGADKPAEAAEAKDEKPAE	151	196	45	0.649786	17	0	3	13	0	1	0	0	7	0	0	0	4	0	0	0	0	0	0	0
Archaea	X	X	halophilic archaeon	756883	UP000010096	G2MHK4	Prefoldin subunit alpha	tr|G2MHK4|G2MHK4_1	QQQMQQQQMQQMQDMQGEGDGE	136	158	22	0.592466	0	0	2	2	0	3	0	0	0	0	4	0	0	11	0	0	0	0	0	0
Archaea	Euryarchaeota	Halobacteria	Haloterrigena turkmenica	543526	UP000001903	D2S150	Multicopper oxidase type 3	tr|D2S150|D2S150_1	GPGGGPEGDGDGMGPGGDGMGPGGEGGGGGPGNGRGPGGDGMGPG	211	256	45	0.564231	0	0	4	2	0	27	0	0	0	0	3	1	7	0	1	0	0	0	0	0
Archaea	Euryarchaeota	Archaeoglobi	Ferroglobus placidus	589924	UP000002613	D3S394	Uncharacterized protein	tr|D3S394|D3S394_1	PTPSTTPTPTPTPSPTPTPAPTPTPTPTPTPTPTPTPAPDNPPTV	151	196	45	0.544582	2	0	1	0	0	0	0	0	0	0	0	1	21	0	0	2	17	1	0	0
Archaea	Euryarchaeota	Halobacteria	Haloquadratum walsbyi	362976	UP000001975	Q18HQ6	Uncharacterized protein	tr|Q18HQ6|Q18HQ6_1	SGSLSSPSSPSSPSSPSSPSSPSSPSSPSS	61	91	30	0.368944	0	0	0	0	0	1	0	0	0	1	0	0	8	0	0	20	0	0	0	0
Archaea	Bathyarchaeota	MCG-6	miscellaneous Crenarchaeota	1685126	UP000037259	A0A0M0BW25	Uncharacterized protein	tr|A0A0M0BW25|A0A0M0BW25_1	KKKSVSKKSSNKSTSKKKS	196	215	19	0.515392	0	0	0	0	0	0	0	0	9	0	0	1	0	0	0	7	1	1	0	0
Archaea	Crenarchaeota	Thermoprotei	Staphylothermus marinus	399550	UP000000254	A3DLE8	Extracellular solute-binding protein, family 5	tr|A3DLE8|A3DLE8_1	FAFQGGGQQTTTTTTPPLTTTTTTPPTTTTTTTTSSTTTTTTTPT	31	76	45	0.584721	1	0	0	0	2	3	0	0	0	1	0	0	5	3	0	2	28	0	0	0
Archaea	Euryarchaeota	Methanomicrobia	Methanoregula formicica	593750	UP000010824	L0HHX2	Ribosomal protein L32E	tr|L0HHX2|L0HHX2_1	KKEKPAPKAEEKKAPAKKAAAKPKAEEKAAPAKKPAAKPKAEKPAGAKPEKKAPAKKPAK	166	226	60	0.591474	19	0	0	7	0	1	0	0	22	0	0	0	11	0	0	0	0	0	0	0
Archaea	Euryarchaeota	Halobacteria	Halopiger xanaduensis	797210	UP000006794	F8D4J5	Uncharacterized protein	tr|F8D4J5|F8D4J5_1	GAGAGAGAGTGTGGAGTGAAGN	331	353	22	0.48777	7	0	0	0	0	11	0	0	0	0	0	1	0	0	0	0	3	0	0	0
Archaea	Euryarchaeota	Halobacteria	Halalkalicoccus jeotgali	795797	UP000000390	D8J5J6	Phosphate ABC transporter phosphate-binding protein	tr|D8J5J6|D8J5J6_1	AGCSGGNGGEGGNGSGGSSSGNGSGSGSVS	31	61	30	0.608277	1	1	0	1	0	14	0	0	0	0	0	3	0	0	0	9	0	1	0	0
Archaea	Crenarchaeota	Thermoprotei	Staphylothermus marinus	399550	UP000000254	A3DPU3	Uncharacterized protein	tr|A3DPU3|A3DPU3_1	RRIIEEEILEELRSIRRLLEEKLLR	76	101	25	0.69147	0	0	0	7	0	0	0	4	1	6	0	0	0	0	6	1	0	0	0	0
Archaea	Crenarchaeota	Thermoprotei	Sulfolobus solfataricus	273057	UP000001974	Q980D5	Uncharacterized protein	tr|Q980D5|Q980D5_1	STTTTTTTSSTTTTSTTTSTTSTTSTSSSTTSTTTSSSSTTTTSSSITSSSTTSSTTSSTSTTTPTSTSSSTTSV	391	466	75	0.376977	0	0	0	0	0	0	0	1	0	0	0	0	1	0	0	31	41	1	0	0
Archaea	Crenarchaeota	Thermoprotei	Thermosphaera aggregans	633148	UP000002376	D5U298	Uncharacterized protein	tr|D5U298|D5U298_1	VTTTTTLTTTSTVTETATTTTTITETTTSTTVVTETTTTTSTATETITETTTQTITSTATTTTTITTTTLVNETTTTTTTETHYTTIPTTVTSTITETSTVTETS	496	601	105	0.619172	3	0	0	9	0	0	1	6	0	2	0	1	1	1	0	7	66	7	0	1
Archaea	Euryarchaeota	Halobacteria	Halalkalicoccus jeotgali	795797	UP000000390	D8J4Y9	Rieske (2Fe-2S) domain-containing protein	tr|D8J4Y9|D8J4Y9_1	EGAGGGGGGGSSESGESSSGGGGNGNESGSGGNESGGNESTGGNE	286	331	45	0.604832	1	0	0	7	0	21	0	0	0	0	0	5	0	0	0	10	1	0	0	0
Archaea	Euryarchaeota	Methanomicrobia	Methanocella arvoryzae	351160	UP000000663	Q0W4R3	Uncharacterized protein	tr|Q0W4R3|Q0W4R3_1	TPTPIITPAPTITPTPTVTPTPTITPTPTATHAPTATPTPTITPTPTPTPTITPSPTATP	121	181	60	0.595257	5	0	0	0	0	0	1	6	0	0	0	0	20	0	0	1	26	1	0	0
Archaea	Euryarchaeota	Thermoplasmata	Methanomassiliicoccales archaeon	1713724	UP000051144	A0A0Q4B3M3	DNA topoisomerase 1	tr|A0A0Q4B3M3|A0A0Q4B3M3_1	SAKKGTTKKAAAKKTTTKKTGAKKTAAKKA	766	796	30	0.587367	8	0	0	0	0	2	0	0	12	0	0	0	0	0	0	1	7	0	0	0
Archaea	Euryarchaeota	Methanomicrobia	Methanosarcina acetivorans	188937	UP000002487	Q8TI79	50S ribosomal protein L12	tr|Q8TI79|Q8TI79_1	APAAAAAPAAAAPAEAEAPAEEEEEEEEDT	61	91	30	0.528654	14	0	1	10	0	0	0	0	0	0	0	0	4	0	0	0	1	0	0	0
Archaea	Euryarchaeota	Halobacteria	Haladaptatus sp.	1679489	UP000076599	A0A166T8Q1	Uncharacterized protein	tr|A0A166T8Q1|A0A166T8Q1_2	TTQAGTTTSTPSTSTTTTSPATTTTAQQTT	466	496	30	0.584099	3	0	0	0	0	1	0	0	0	0	0	0	2	3	0	4	17	0	0	0
Archaea	Euryarchaeota	Halobacteria	Natrialba magadii	547559	UP000001879	D3SR96	Amidase (Hydantoinase/carbamoylase family)	tr|D3SR96|D3SR96_1	AQTQAQAQAQTQAQEQAQPQTQAQEQAQPQTQAQEQAQPQTQAQAQPQTQPQPQTQPQRQ	46	106	60	0.602709	12	0	0	3	0	0	0	0	0	0	0	0	7	30	1	0	7	0	0	0
Archaea	Thaumarchaeota	Nitrosopumilales	Nitrosopumilus maritimus	436308	UP000000792	A9A3E7	Uncharacterized protein	tr|A9A3E7|A9A3E7_1	GMDDGGMDGGGMDDGGFDIDIGF	151	174	23	0.616539	0	0	7	0	2	9	0	2	0	0	3	0	0	0	0	0	0	0	0	0
Archaea	Euryarchaeota	Methanomicrobia	Methanosalsum zhilinae	679901	UP000006622	F7XQ96	Tetrahydromethanopterin S-methyltransferase subunit G	tr|F7XQ96|F7XQ96_1	IIIFLLYISLSSIIY	61	76	15	0.633845	0	0	0	0	1	0	0	6	0	3	0	0	0	0	0	3	0	0	0	2
Archaea	Euryarchaeota	Methanomicrobia	Methanocella arvoryzae	351160	UP000000663	Q0W6M3	Uncharacterized protein	tr|Q0W6M3|Q0W6M3_1	TPTVTPTPEITPTPEVTPTPEITPTPTVTA	976	1006	30	0.643683	1	0	0	3	0	0	0	2	0	0	0	0	9	0	0	0	12	3	0	0
Archaea	Euryarchaeota	Methanococci	Methanocaldococcus jannaschii	243232	UP000000805	Q58294	Replication factor C large subunit	sp|Q58294|RFCL_1	SEILKILKEKKKLERKKKKEKEKLEKEKKK	406	436	30	0.591543	0	0	0	7	0	0	0	2	15	4	0	0	0	0	1	1	0	0	0	0
Archaea	Euryarchaeota	Halobacteria	Halobacterium hubeiense	1407499	UP000066737	A0A0U5H3Y4	50S ribosomal protein L12	tr|A0A0U5H3Y4|A0A0U5H3Y4_1	ESEDEAEEEAEAEEEAEEAGDDEDEEASGE	76	106	30	0.558882	6	0	4	16	0	2	0	0	0	0	0	0	0	0	0	2	0	0	0	0
Archaea	Euryarchaeota	Halobacteria	Natronococcus occultus	694430	UP000010878	L0K620	Uncharacterized protein	tr|L0K620|L0K620_2	TMLRTTMRRTTMRRMTMRRMTMRRMTMRRMTMRRMTMRRMTTRRMTTLRMTTRRMTTLRTTMMTMMTMMTMTMMTMTMMTMTTTPGSSNE	76	166	90	0.638384	0	0	0	1	0	1	0	0	0	3	30	1	1	0	21	2	30	0	0	0
Archaea	Crenarchaeota	Thermoprotei	Metallosphaera sedula	399549	UP000000242	A4YDQ1	Uncharacterized protein	tr|A4YDQ1|A4YDQ1_1	MMRSNTSGPSTSTTSPTTTTTTTTTNTSTS	1	31	30	0.63168	0	0	0	0	0	1	0	0	0	0	2	2	2	0	1	7	15	0	0	0
Archaea	Euryarchaeota	Halobacteria	Halogeometricum borinquense	469382	UP000006663	E4NPR2	Uncharacterized conserved protein	tr|E4NPR2|E4NPR2_1	RRRETEAETAEAETAEAETAEAETVEAEATEEAEAETTEGEAAAEE	421	467	46	0.59758	14	0	0	19	0	1	0	0	0	0	0	0	0	0	3	0	8	1	0	0
Archaea	Euryarchaeota	Archaeoglobi	Geoglobus ahangari	113653	UP000034723	A0A0F7IHR2	Uncharacterized protein	tr|A0A0F7IHR2|A0A0F7IHR2_1	TPTPTPEETPTPTPTPTATPTPTPTKTPTPTPTPVETKEETPTPA	781	826	45	0.580741	2	0	0	5	0	0	0	0	2	0	0	0	16	0	0	0	19	1	0	0
Archaea	Crenarchaeota	Thermoprotei	Vulcanisaeta distributa	572478	UP000006681	E1QV39	Thermosome	tr|E1QV39|E1QV39_1	KKEEKKEGEESKSESSSSSLD	541	562	21	0.65177	0	0	1	6	0	1	0	0	5	1	0	0	0	0	0	7	0	0	0	0
Archaea	Thaumarchaeota	Nitrosopumilales	Nitrosopumilus maritimus	436308	UP000000792	A9A3G2	Uncharacterized protein	tr|A9A3G2|A9A3G2_2	SGDSDSGDSDSGDSDSNN	496	514	18	0.554272	0	0	6	0	0	3	0	0	0	0	0	2	0	0	0	7	0	0	0	0
Archaea	Crenarchaeota	Thermoprotei	Thermofilum pendens	368408	UP000000641	A1S1F3	Uncharacterized protein	tr|A1S1F3|A1S1F3_1	ELGEEEEGGEKEEGF	226	241	15	0.533894	0	0	0	8	1	4	0	0	1	1	0	0	0	0	0	0	0	0	0	0
Archaea	Euryarchaeota	Methanomicrobia	Methanocorpusculum labreanum	410358	UP000000365	A2STH6	Uncharacterized protein	tr|A2STH6|A2STH6_1	TESPTETPTPTLTPTPTPTLTPTPTPTPTP	136	166	30	0.52028	0	0	0	2	0	0	0	0	0	2	0	0	11	0	0	1	14	0	0	0
Archaea	Crenarchaeota	Thermoprotei	Caldivirga maquilingensis	397948	UP000001137	A8MDY2	Extracellular solute-binding protein family 5	tr|A8MDY2|A8MDY2_1	TSTTTTSTTTATTTSTTTVTSTAVATVTSTATVTSTSTVVSTATTTAVSTVTVTKPVVST	691	751	60	0.572211	6	0	0	0	0	0	0	0	1	0	0	0	1	0	0	10	31	11	0	0
Archaea	Euryarchaeota	Hadesarchaea	Hadesarchaea archaeon	1776334	UP000074294	A0A147JVV5	Uncharacterized protein	tr|A0A147JVV5|A0A147JVV5_1	LLMFLLFSLLTWLGLLV	286	303	17	0.689846	0	0	0	0	2	1	0	0	0	9	1	0	0	0	0	1	1	1	1	0
Archaea	Euryarchaeota	Halobacteria	Natronobacterium gregoryi	797304	UP000010468	L0AKM4	Uncharacterized protein	tr|L0AKM4|L0AKM4_1	DDGDGDDHGDEHDDDDDHDDDHDHDDDPDH	31	61	30	0.463902	0	0	19	1	0	3	6	0	0	0	0	0	1	0	0	0	0	0	0	0
Archaea	Euryarchaeota	Halobacteria	Natronobacterium gregoryi	797304	UP000010468	L0AIC1	Uncharacterized protein	tr|L0AIC1|L0AIC1_1	EEEVVEDEDEDEDEDETEAEAEA	76	99	23	0.558317	3	0	5	12	0	0	0	0	0	0	0	0	0	0	0	0	1	2	0	0
Archaea	Crenarchaeota	Thermoprotei	Caldivirga maquilingensis	397948	UP000001137	A8ME95	Extracellular solute-binding protein family 5	tr|A8ME95|A8ME95_1	TTTSTVTSTTTAVSTVTSTVTTTAVSTVTS	721	751	30	0.503595	2	0	0	0	0	0	0	0	0	0	0	0	0	0	0	6	16	6	0	0
Archaea	Euryarchaeota	Halobacteria	Halomicrobium mukohataei	485914	UP000001746	C7P333	Uncharacterized protein	tr|C7P333|C7P333_1	TSEGGTGGGGTGGGGTGGGGTGGGGTGGPP	151	181	30	0.434069	0	0	0	1	0	20	0	0	0	0	0	0	2	0	0	1	6	0	0	0
Archaea	Crenarchaeota	Thermoprotei	Caldisphaera lagunensis	1056495	UP000010469	L0AA63	Putative solute binding protein	tr|L0AA63|L0AA63_1	TSTTSTTTPSTTTTSTTTSTTSTTTPSTTTTSTTTPSTTTTSTTT	826	871	45	0.328853	0	0	0	0	0	0	0	0	0	0	0	0	3	0	0	10	32	0	0	0
Archaea	Crenarchaeota	Thermoprotei	Thermofilum pendens	368408	UP000000641	A1S0Z7	HTH DNA binding domain	tr|A1S0Z7|A1S0Z7_1	EELKKLEAEEKKEEKQ	76	92	16	0.578333	1	0	0	7	0	0	0	0	5	2	0	0	0	1	0	0	0	0	0	0
Archaea	Crenarchaeota	Thermoprotei	Acidilobus saccharovorans	666510	UP000000346	D9Q1S9	Cell surface protein	tr|D9Q1S9|D9Q1S9_1	STTTTTTSTTTVSETTSTTVTTTTQQAESQ	136	166	30	0.575522	1	0	0	2	0	0	0	0	0	0	0	0	0	3	0	5	17	2	0	0
Archaea	Euryarchaeota	Halobacteria	Natrialba magadii	547559	UP000001879	D3SVS5	Uncharacterized protein	tr|D3SVS5|D3SVS5_1	GTGTGTGTGTGMTTETGTDTETGTGTAYTP	61	91	30	0.63592	1	0	1	2	0	9	0	0	0	0	1	0	1	0	0	0	14	0	0	1

## Sheet: Bacteria_w30
Kingdom	Phylum	Class	Organism	Taxonomy ID	Uniprot Proteome ID	Uniprot Protein Accession ID	Protein annotation	fragment ID	protein fragment	start	end	Fragment length	entropy	A	C	D	E	F	G	H	I	K	L	M	N	P	Q	R	S	T	V	W	Y
Bacteria	Haloplasmatales	Haloplasmataceae	Haloplasma contractile	1033810	UP000005707	U2DZX0	Uncharacterized protein	tr|U2DZX0|U2DZX0_1	EDCDDCDDCKEDDCDCE	151	168	17	0.515688	0	5	8	3	0	0	0	0	1	0	0	0	0	0	0	0	0	0	0	0
Bacteria	Proteobacteria	Alphaproteobacteria	Rhodobacter sphaeroides	272943	UP000002703	Q3J684	Light-harvesting complex alpha subunit	tr|Q3J684|Q3J684_1	AEEAAPAAEAAVPAEEAAPAAEAAAPAEEAAPAAEAAAPAEEAAPAAEAAAPVEEAAPAAEAAAPAEEAAPVAEAAAPAEEAAPVAEPAA	91	181	90	0.473057	51	0	0	21	0	0	0	0	0	0	0	0	14	0	0	0	0	4	0	0
Bacteria	Actinobacteria	Pseudonocardiales	Amycolatopsis mediterranei	713604	UP000006138	G0G9C3	Uncharacterized protein	tr|G0G9C3|G0G9C3_1	GYYGGSSCGGGSSSCGGGGGCGGGGGGGGGGCGG	271	305	34	0.418982	0	4	0	0	0	23	0	0	0	0	0	0	0	0	0	5	0	0	0	2
Bacteria	Fibrobacteres	Fibrobacterales	Fibrobacter succinogenes	59374	UP000000517	D9S9M8	Putative lipoprotein	tr|D9S9M8|D9S9M8_1	KSSSSSKTSNSSSSTSANSSSSKGGTTSSSSVKGSSSSSTAKSASSSSVSSSSSKPLPVS	106	166	60	0.649745	3	0	0	0	0	3	0	0	6	1	0	2	2	0	0	35	5	3	0	0
Bacteria	Firmicutes	Bacilli	Bacillus subtilis	224308	UP000001570	O32031	Uncharacterized membrane protein YrrS	sp|O32031|YRRS_1	KDSKKDTSDSEKDSEKSSDSDSKKDDSSSKKDDSDSDSSSDSAGD	76	121	45	0.627575	1	0	14	2	0	1	0	0	9	0	0	0	0	0	0	17	1	0	0	0
Bacteria	Firmicutes	Bacilli	Streptococcus sp.	1777879	UP000070514	A0A139PA16	Putative secretion system component EssB/YukC	tr|A0A139PA16|A0A139PA16_1	ASSSEAASSSSAAKE	406	421	15	0.508585	5	0	0	2	0	0	0	0	1	0	0	0	0	0	0	7	0	0	0	0
Bacteria	Actinobacteria	Micrococcales	Pseudarthrobacter chlorophenolicus	452863	UP000002505	B8HFE1	50S ribosomal protein L25	tr|B8HFE1|B8HFE1_1	AEEEGEQAEASAEEAPAAEEAAAE	181	205	24	0.546878	10	0	0	10	0	1	0	0	0	0	0	0	1	1	0	1	0	0	0	0
Bacteria	Firmicutes	Bacilli	Pediococcus damnosus	1448143	UP000033638	A0A0F3FWC6	Cell division protein DivIB	tr|A0A0F3FWC6|A0A0F3FWC6_1	SSSTSGSSSSNSGYETSNSSSSGNTSSSST	301	331	30	0.548259	0	0	0	1	0	3	0	0	0	0	0	3	0	0	0	18	4	0	0	1
Bacteria	Proteobacteria	Deltaproteobacteria	Corallococcus coralloides	1144275	UP000007587	H8MG13	Putative lipoprotein	tr|H8MG13|H8MG13_1	GGGGGGGGGGCGGTGGTGGGGGGASIGLLT	406	436	30	0.483787	1	1	0	0	0	21	0	1	0	2	0	0	0	0	0	1	3	0	0	0
Bacteria	Planctomycetes	Phycisphaerae	Phycisphaera mikurensis	1142394	UP000007881	I0IGB7	RNA-binding protein	tr|I0IGB7|I0IGB7_1	GGGNRGGGGGGNRGGGGGGNRW	91	113	22	0.410418	0	0	0	0	0	15	0	0	0	0	0	3	0	0	3	0	0	0	1	0
Bacteria	Actinobacteria	Micrococcales	Tetrasphaera japonica	1194083	UP000035721	A0A077M5R7	Putative Secretion protein HlyD	tr|A0A077M5R7|A0A077M5R7_1	TSPATTPTPTSTATMTPTTASSSTTTSPSSTSSSTTSPSPTSSSPTSSSPTSPGQGPSGP	226	286	60	0.646887	3	0	0	0	0	3	0	0	0	0	1	0	12	1	0	21	19	0	0	0
Bacteria	Proteobacteria	Betaproteobacteria	Lampropedia cohaerens	1610491	UP000050580	A0A0U1Q2G0	Uncharacterized protein	tr|A0A0U1Q2G0|A0A0U1Q2G0_1	QAEREQAEREQAERQRAQAAQQAARERAAQ	226	256	30	0.591703	10	0	0	6	0	0	0	0	0	0	0	0	0	8	6	0	0	0	0	0
Bacteria	Chloroflexi	Sphaerobacteridae	Sphaerobacter thermophilus	479434	UP000002027	D1C548	Dihydrolipoamide acetyltransferase component of pyruvate dehydrogenase complex	tr|D1C548|D1C548_1	AAAPEPAAPAEPAAAPAAPAAPVAAPAAVA	181	211	30	0.442996	18	0	0	2	0	0	0	0	0	0	0	0	8	0	0	0	0	2	0	0
Bacteria	Actinobacteria	Corynebacteriales	Dietzia cinnamea	910954	UP000004165	E6JCV9	Dihydrolipoamide succinyltransferase (Fragment)	tr|E6JCV9|E6JCV9_1	ADDDADDAADADQAEEAEEAADEADEPA	91	119	28	0.564572	11	0	9	6	0	0	0	0	0	0	0	0	1	1	0	0	0	0	0	0
Bacteria	Proteobacteria	Alphaproteobacteria	Parvularcula bermudensis	314260	UP000001302	E0TFY8	DNA topoisomerase 1	tr|E0TFY8|E0TFY8_1	KKTAKKKSAKKPAKKKTTKKAAKKATKKTT	841	871	30	0.523663	6	0	0	0	0	0	0	0	16	0	0	0	1	0	0	1	6	0	0	0
Bacteria	Proteobacteria	Gammaproteobacteria	Thioalkalivibrio nitratireducens	1255043	UP000010809	L0DS64	Tryptophan synthase subunit beta-like protein	tr|L0DS64|L0DS64_2	PYRYPYRYPCRCPCRCPCRCPCRCPCRCPCRCRYRCPCRYRYRCPCRCPCPVSVSVSVSVSVSVSVSVSVSVSVSVSVSVSVSVSVSVSVSVSVSVSVSVSVSVSVSVSVSVSVSVSVSVSVSVSVSVSVSVSVSVSVSVSVSVSVSVSVSVSVSVSVSVSVSVSVSVSVSVSVSVSVSVSVSVSVSVSVSVSVSVSVSVSVSVSVSVSVSVSVSVSVSGIGIGIRVGIRVGVRVGVRVGVRVGVRVGIGIGIGIGIGIGIRVGIRVRVGVRIGVRIGIGVRIGIGVRVGIGVRVGIGVRVGVRVGVGIGVRVGV	481	796	315	0.748794	0	18	0	0	0	31	0	20	0	0	0	0	12	0	31	84	0	112	0	7
Bacteria	Proteobacteria	Betaproteobacteria	Roseateles depolymerans	76731	UP000060699	A0A0U3CAL1	Uncharacterized protein	tr|A0A0U3CAL1|A0A0U3CAL1_1	AAPAAAPSAAPVAAPSPASAAAADASSGTA	16	46	30	0.601934	16	0	1	0	0	1	0	0	0	0	0	0	5	0	0	5	1	1	0	0
Bacteria	Actinobacteria	Pseudonocardiales	Kutzneria sp.	345341	UP000030658	W7SY63	Uncharacterized protein	tr|W7SY63|W7SY63_1	SSVAPTTTSTPPPTTTDTTTTTDTTTVTTT	61	91	30	0.555834	1	0	2	0	0	0	0	0	0	0	0	0	4	0	0	3	18	2	0	0
Bacteria	Proteobacteria	Alphaproteobacteria	Rubellimicrobium mesophilum	442562	UP000019666	A0A017HR90	50S ribosomal protein L3	tr|A0A017HR90|A0A017HR90_1	AAAEAEAAARAAAEAEQAAIEAAEAAAKEA	241	271	30	0.470054	19	0	0	7	0	0	0	1	1	0	0	0	0	1	1	0	0	0	0	0
Bacteria	Actinobacteria	Streptosporangiales	Microbispora sp.	316330	UP000018869	W2EX20	Uncharacterized protein	tr|W2EX20|W2EX20_1	RKARKAKAAKKAAAERAA	76	94	18	0.504473	9	0	0	1	0	0	0	0	5	0	0	0	0	0	3	0	0	0	0	0
Bacteria	Firmicutes	Clostridia	Clostridia bacterium	1734399	UP000057710	A0A101W9A0	Acetyl-CoA carboxylase biotin carboxyl carrier protein subunit	tr|A0A101W9A0|A0A101W9A0_1	QPAPRAAAPAAPKAAPAPAPKAAPAAVPAG	31	61	30	0.582734	15	0	0	0	0	1	0	0	2	0	0	0	9	1	1	0	0	1	0	0
Bacteria	Firmicutes	Clostridia	Catonella morbi	592026	UP000018227	V2Y7J5	Putative lactose-binding protein	tr|V2Y7J5|V2Y7J5_1	GSTAKSSATSKTASTTSASKTNSATSASKT	31	61	30	0.667059	6	0	0	0	0	1	0	0	4	0	0	1	0	0	0	10	8	0	0	0
Bacteria	Firmicutes	Bacilli	Jeotgalibacillus malaysiensis	1508404	UP000031449	A0A0B5ARR4	Peptidase S1	tr|A0A0B5ARR4|A0A0B5ARR4_1	YYSDEEYYEYEDEYDNDEEYYEYEDEYYSDEEYYEYEDEYYSEDEYYEDEYYSEEEYYEDEDEYYSDEEYYSDEE	316	391	75	0.563741	0	0	13	29	0	0	0	0	0	0	0	1	0	0	0	6	0	0	0	26
Bacteria	Chloroflexi	Chloroflexia	Roseiflexus sp.	357808	UP000006554	A5V1M0	Uncharacterized protein	tr|A5V1M0|A5V1M0_1	EEQRRAEEARQRAEAERARAEEEQRRAEEA	226	256	30	0.565917	8	0	0	11	0	0	0	0	0	0	0	0	0	3	8	0	0	0	0	0
Bacteria	Firmicutes	Bacilli	Tumebacillus flagellatus	1157490	UP000027931	A0A074LXY2	Uncharacterized protein	tr|A0A074LXY2|A0A074LXY2_2	TRGIGGAGGFGGAGGFGGAMGGFGGAGGGASRSGGGGNSGGGNRGGN	691	738	47	0.653648	5	0	0	0	3	27	0	1	0	0	1	3	0	0	3	3	1	0	0	0
Bacteria	Firmicutes	Bacilli	Weissella cibaria	137591	UP000032287	A0A0D1JBY3	Uncharacterized protein	tr|A0A0D1JBY3|A0A0D1JBY3_1	SSEMTRTSTSSSSTDSSSVSSSSSSESSNV	61	91	30	0.603546	0	0	1	2	0	0	0	0	0	0	1	1	0	0	1	18	4	2	0	0
Bacteria	Firmicutes	Clostridia	Marvinbryantia formatexigens	478749	UP000005561	C6LLR5	Uncharacterized protein	tr|C6LLR5|C6LLR5_1	EAASEDAAEDTAEAESETEA	331	351	20	0.619152	7	0	2	7	0	0	0	0	0	0	0	0	0	0	0	2	2	0	0	0
Bacteria	Actinobacteria	Thermoleophilia	Conexibacter woesei	469383	UP000008229	D3F075	30S ribosomal protein S2	tr|D3F075|D3F075_1	AAAAQQAQAAQQAQAAQQQAAQQAQAAAAAAAAEQAAAPAPAAPAEPARAEAPAAPAEPA	286	346	60	0.497358	35	0	0	4	0	0	0	0	0	0	0	0	7	13	1	0	0	0	0	0
Bacteria	Bacteroidetes	Cytophagia	Spirosoma linguale	504472	UP000002028	D2QD62	TPR repeat-containing protein	tr|D2QD62|D2QD62_1	AAPAKAAPKAAPAKKKVAGK	571	591	20	0.566607	9	0	0	0	0	1	0	0	6	0	0	0	3	0	0	0	0	1	0	0
Bacteria	Actinobacteria	Geodermatophilales	Blastococcus saxobsidens	1146883	UP000007517	H6RQ22	Uncharacterized protein	tr|H6RQ22|H6RQ22_1	MHGHMDGMGGGMGGGMGGGMGGGMGGGMGG	91	121	30	0.406351	0	0	1	0	0	19	2	0	0	0	8	0	0	0	0	0	0	0	0	0
Bacteria	Actinobacteria	Micromonosporales	Actinoplanes awajinensis	135947	UP000053244	A0A101JKW9	Diviva domain-containing protein	tr|A0A101JKW9|A0A101JKW9_1	GQGQQFGGPGQGQQFGGPGPGQGQGQQFGG	151	181	30	0.513504	0	0	0	0	3	14	0	0	0	0	0	0	3	10	0	0	0	0	0	0
Bacteria	Firmicutes	Tissierellia	Tissierellia bacterium	1230730	UP000029576	A0A095ZMJ5	Uncharacterized protein	tr|A0A095ZMJ5|A0A095ZMJ5_1	FPGGGWFSGGSGGWPGGSSGGGWSSGGGGWSGGGGSSGGGGASGGW	226	272	46	0.543447	1	0	0	0	2	26	0	0	0	0	0	0	2	0	0	10	0	0	5	0
Bacteria	Chlamydiae	Chlamydiales	Simkania negevensis	331113	UP000000496	F8L7W0	Uncharacterized protein	tr|F8L7W0|F8L7W0_2	AATAPAAATAAAAPKKRRRRRKKAAAK	76	103	27	0.591546	13	0	0	0	0	0	0	0	5	0	0	0	2	0	5	0	2	0	0	0
Bacteria	Proteobacteria	Gammaproteobacteria	Stenotrophomonas maltophilia	522373	UP000008840	B2FN17	Putative ABC transporter ATP-binding protein	tr|B2FN17|B2FN17_1	ASIAAPAAAPAAKPAAAAPATPATAAPAAP	526	556	30	0.5067	18	0	0	0	0	0	0	1	1	0	0	0	7	0	0	1	2	0	0	0
Bacteria	Proteobacteria	Alphaproteobacteria	Afipia sp.	1429916	UP000018975	W3REN0	Beta-1-3, beta-1-6-glucan biosynthesis protein	tr|W3REN0|W3REN0_1	PAIQPAATTATAPAPQPATPQAPAPAAPAT	136	166	30	0.594969	12	0	0	0	0	0	0	1	0	0	0	0	9	3	0	0	5	0	0	0
Bacteria	Chlamydiae	Chlamydiales	Protochlamydia naegleriophila	389348	UP000069902	A0A0U5JE03	Uncharacterized protein	tr|A0A0U5JE03|A0A0U5JE03_1	QPPQPTGNPQPSNPPPPPPSNPPPPPPSNPPPPPPSNPPPQQPRI	181	226	45	0.585551	0	0	0	0	0	1	0	1	0	0	0	5	27	5	1	4	1	0	0	0
Bacteria	Proteobacteria	Alphaproteobacteria	Bradyrhizobium diazoefficiens	224911	UP000002526	Q89IQ5	Bll5579 protein	tr|Q89IQ5|Q89IQ5_1	HGGWGHHGGGWGHGGGWGHGGGGWGHGGGGWGHGGHWHGGGFWPG	31	76	45	0.472086	0	0	0	0	1	27	9	0	0	0	0	0	1	0	0	0	0	0	7	0
Bacteria	Firmicutes	Clostridia	Natranaerobius thermophilus	457570	UP000001683	B2A3N5	50S ribosomal protein L25	sp|B2A3N5|RL25_1	VVAPETEEEPDTEEDEEGEEDVEEESEEEEEESEE	181	216	35	0.617339	1	0	3	21	0	1	0	0	0	0	0	0	2	0	0	2	2	3	0	0
Bacteria	Proteobacteria	Deltaproteobacteria	Cystobacter fuscus	1242864	UP000011682	S9PFY7	Signal transduction histidine kinase CheA	tr|S9PFY7|S9PFY7_1	PPPAPPPAPPAPPPAPVEPEPAAAAPPAPA	151	181	30	0.426465	10	0	0	2	0	0	0	0	0	0	0	0	17	0	0	0	0	1	0	0
Bacteria	Actinobacteria	Acidimicrobiia	Ilumatobacter coccineus	1313172	UP000011863	M5A330	Uncharacterized protein	tr|M5A330|M5A330_1	PAEAAAPEAPAAEAPAAEAEAAPAGDGDAA	436	466	30	0.561797	16	0	2	5	0	2	0	0	0	0	0	0	5	0	0	0	0	0	0	0
Bacteria	Actinobacteria	Micrococcales	Brevibacterium linens	1703	UP000031488	A0A0B9A0E3	30S ribosomal protein S16	tr|A0A0B9A0E3|A0A0B9A0E3_1	KSAEADEAPAEEAAEAAPEAAEESAEA	121	148	27	0.58905	12	0	1	9	0	0	0	0	1	0	0	0	2	0	0	2	0	0	0	0
Bacteria	Proteobacteria	Betaproteobacteria	Oligella urethralis	1401065	UP000029629	A0A095Z9G1	Dihydrolipoyllysine-residue succinyltransferase component of 2-oxoglutarate dehydrogenase complex	tr|A0A095Z9G1|A0A095Z9G1_1	KIDTAAKATAAEPAAAAESAPAAAAAPAAA	76	106	30	0.61604	18	0	1	2	0	0	0	1	2	0	0	0	3	0	0	1	2	0	0	0
Bacteria	Proteobacteria	Betaproteobacteria	Ideonella sakaiensis	1547922	UP000037660	A0A0K8P820	DNA topoisomerase III	tr|A0A0K8P820|A0A0K8P820_1	KKAPAKKAAAKKAPAAKKAAPAKKAAPAKK	31	61	30	0.430314	14	0	0	0	0	0	0	0	12	0	0	0	4	0	0	0	0	0	0	0
Bacteria	Actinobacteria	Actinomycetales	Trueperella pyogenes	1661	UP000019771	X4QRL4	Uncharacterized protein	tr|X4QRL4|X4QRL4_1	ITIPTTTTTIITRPTTIITVPTTTVIISPI	76	106	30	0.607796	0	0	0	0	0	0	0	9	0	0	0	0	4	0	1	1	13	2	0	0
Bacteria	Actinobacteria	Streptomycetales	Kitasatospora cheerisanensis	1348663	UP000027178	A0A066YK41	Uncharacterized protein	tr|A0A066YK41|A0A066YK41_1	GAAGRGRRRRGRGRRRGRGRHRCRGRRRRR	31	61	30	0.463065	2	1	0	0	0	8	1	0	0	0	0	0	0	0	18	0	0	0	0	0
Bacteria	Actinobacteria	Micrococcales	Oerskovia sp.	1736607	UP000051694	A0A0Q9BXI2	Uncharacterized protein	tr|A0A0Q9BXI2|A0A0Q9BXI2_1	PAPPAAPAAPPAPPASPAPPA	181	202	21	0.367767	9	0	0	0	0	0	0	0	0	0	0	0	11	0	0	1	0	0	0	0
Bacteria	Firmicutes	Clostridia	Cellulosilyticum lentocellum	642492	UP000008467	F2JKQ2	Peptidase M23	tr|F2JKQ2|F2JKQ2_1	GSSSSNNGSSSSSSSNSSSSSNNSSNSGSS	436	466	30	0.348225	0	0	0	0	0	3	0	0	0	0	0	6	0	0	0	21	0	0	0	0
Bacteria	Proteobacteria	Gammaproteobacteria	Salinisphaera hydrothermalis	1304275	UP000028302	A0A084IR37	NodT family RND efflux system outer membrane lipoprotein	tr|A0A084IR37|A0A084IR37_1	GSSASSSSAGSSGSSGAGGSSAASGGGSGA	121	151	30	0.453298	6	0	0	0	0	10	0	0	0	0	0	0	0	0	0	14	0	0	0	0
Bacteria	Proteobacteria	Betaproteobacteria	Rhodoferax ferrireducens	338969	UP000008332	Q21Y38	Cytochrome c, class I	tr|Q21Y38|Q21Y38_1	KIKPVTLSCPTPTPTPTPTPTPTPTPTPTPTPTPTPTPTPTPTPTPTPTPTPTPTPTPAA	256	316	60	0.562452	2	1	0	0	0	0	0	1	2	1	0	0	26	0	0	1	25	1	0	0
Bacteria	Proteobacteria	Gammaproteobacteria	Luminiphilus syltensis	565045	UP000004699	B8KV96	Uncharacterized protein	tr|B8KV96|B8KV96_1	YRYDSDDEDEQDEEDEEDEEDEEDEEDEEDEED	166	199	33	0.524024	0	0	12	16	0	0	0	0	0	0	0	0	0	1	1	1	0	0	0	2
Bacteria	Proteobacteria	Gammaproteobacteria	Dyella jiangningensis	1379159	UP000024387	A0A023NQ64	Uncharacterized protein	tr|A0A023NQ64|A0A023NQ64_1	HGGYYGHGGYYGHGGYSGHGGYSGHGNWHG	91	121	30	0.610932	0	0	0	0	0	14	6	0	0	0	0	1	0	0	0	2	0	0	1	6
Bacteria	Cyanobacteria	Nostocales	Tolypothrix sp.	1188	UP000032761	A0A0D6KGX3	Uncharacterized protein	tr|A0A0D6KGX3|A0A0D6KGX3_1	PNPQPNPNPQPNPESNPQPNPNPQPNPNPQPNPESNPQPNPNPQP	121	166	45	0.556153	0	0	0	2	0	0	0	0	0	0	0	13	21	7	0	2	0	0	0	0
Bacteria	Proteobacteria	Deltaproteobacteria	Sorangium cellulosum	1254432	UP000014803	S4YBN1	Uncharacterized protein	tr|S4YBN1|S4YBN1_1	AGGGGTGSGGGGSDAAGGGGTGSGGGGSDA	16	46	30	0.523271	4	0	2	0	0	18	0	0	0	0	0	0	0	0	0	4	2	0	0	0
Bacteria	Bacteroidetes	Flavobacteriia	Owenweeksia hongkongensis	926562	UP000005631	G8R3Y2	Uncharacterized protein	tr|G8R3Y2|G8R3Y2_1	APPSGGVQMGGGGPPGGGQGGQGGGRRPGQ	256	286	30	0.672237	1	0	0	0	0	15	0	0	0	0	1	0	5	4	2	1	0	1	0	0
Bacteria	Proteobacteria	Deltaproteobacteria	Desulfotignum phosphitoxidans	1286635	UP000014216	S0FS00	Putative regulator of iron dicitrate transport, FecR family	tr|S0FS00|S0FS00_1	PAEEEAEEDAEEAVDEPEQEEAPAEEPAEE	511	541	30	0.591543	7	0	2	15	0	0	0	0	0	0	0	0	4	1	0	0	0	1	0	0
Bacteria	Planctomycetes	Planctomycetia	Pirellula sp.	1632865	UP000076398	A0A142XX92	Uncharacterized protein	tr|A0A142XX92|A0A142XX92_1	DGLDELLPELLLELLDDDDEDELEELDELL	16	46	30	0.563801	0	0	8	8	0	1	0	0	0	12	0	0	1	0	0	0	0	0	0	0
Bacteria	Fibrobacteres	Fibrobacterales	Fibrobacter succinogenes	59374	UP000000517	D9S9M8	Putative lipoprotein	tr|D9S9M8|D9S9M8_2	VEVEESSSSEEESSSSSEPESSSSSKAVVK	256	286	30	0.601094	1	0	0	8	0	0	0	0	2	0	0	0	1	0	0	14	0	4	0	0
Bacteria	Fusobacteria	Fusobacteriales	Fusobacterium necrophorum	742814	UP000003092	H1DCC8	Uncharacterized protein	tr|H1DCC8|H1DCC8_1	EEIAKLKGEKKEEKEKK	181	198	17	0.607826	1	0	0	6	0	1	0	1	7	1	0	0	0	0	0	0	0	0	0	0
Bacteria	Bacteroidetes	Cytophagia	Fibrella aestuarina	1166018	UP000011058	I0K6X1	Dihydrolipoyllysine-residue succinyltransferase component of 2-oxoglutarate dehydrogenase complex	tr|I0K6X1|I0K6X1_1	PQPAPAQPAPAAQKPAAPAPAPQAPSAPGS	286	316	30	0.61309	11	0	0	0	0	1	0	0	1	0	0	0	11	4	0	2	0	0	0	0
Bacteria	Proteobacteria	Deltaproteobacteria	Labilithrix luteola	1391654	UP000064967	A0A0K1QB91	Phage protein	tr|A0A0K1QB91|A0A0K1QB91_1	SLEEYDEDEDEDLDEDDEDEDDEDEDEEEEAEDD	106	140	34	0.522972	1	0	14	15	0	0	0	0	0	2	0	0	0	0	0	1	0	0	0	1
Bacteria	Actinobacteria	Streptomycetales	Kitasatospora cheerisanensis	1348663	UP000027178	A0A066YRE4	Uncharacterized protein	tr|A0A066YRE4|A0A066YRE4_1	PPPPTPRRPPPRRPGPPPTPPPRRRSRPTR	496	526	30	0.500939	0	0	0	0	0	1	0	0	0	0	0	0	16	0	9	1	3	0	0	0
Bacteria	Firmicutes	Clostridia	Anaerotruncus colihominis	445972	UP000003803	B0P8H3	Uncharacterized protein	tr|B0P8H3|B0P8H3_1	ADTTSPAASAPASSEAADASAPASSDAAAS	31	61	30	0.638096	13	0	3	1	0	0	0	0	0	0	0	0	3	0	0	8	2	0	0	0
Bacteria	Proteobacteria	Betaproteobacteria	Hylemonella gracilis	887062	UP000016368	F3KPH5	Pyruvate dehydrogenase complex dihydrolipoamide acetyltransferase	tr|F3KPH5|F3KPH5_1	AAAPAAVAPASATSAAPASAPATAPAPAPAPAVAAPAPVAAPVAS	16	61	45	0.542125	24	0	0	0	0	0	0	0	0	0	0	0	11	0	0	4	2	4	0	0
Bacteria	Actinobacteria	Pseudonocardiales	Kutzneria sp.	345341	UP000030658	W7SR15	Serine/arginine repetitive matrix protein 1	tr|W7SR15|W7SR15_1	QVADGPPPTTTTTPPPTTTTTTTPPPATTTTTTTTTKPTTTTTAA	196	241	45	0.559934	4	0	1	0	0	1	0	0	1	0	0	0	10	1	0	0	26	1	0	0
Bacteria	Bacteroidetes	Flavobacteriia	Flavobacteria bacterium	156586	UP000002172	Q26H87	Biotin carboxyl carrier protein of acetyl-CoA carboxylase	tr|Q26H87|Q26H87_1	QAMPMQAAPMPQAAPAAAAPAAAPAAEAAP	46	76	30	0.54231	16	0	0	1	0	0	0	0	0	0	3	0	7	3	0	0	0	0	0	0
Bacteria	Armatimonadetes	Chthonomonadetes	Chthonomonas calidirosea	1303518	UP000014227	S0EXM5	Uncharacterized protein	tr|S0EXM5|S0EXM5_1	FGGDSGSSDFGGGDF	541	556	15	0.578558	0	0	3	0	3	6	0	0	0	0	0	0	0	0	0	3	0	0	0	0
Bacteria	Proteobacteria	Gammaproteobacteria	SAR86 cluster	1123867	UP000010116	J5KHC4	Putative TonB-dependent receptor	tr|J5KHC4|J5KHC4_1	DHGDEDHGDDDHGDEDHGDDDHGDEHDHGN	571	601	30	0.593881	0	0	13	3	0	6	7	0	0	0	0	1	0	0	0	0	0	0	0	0
Bacteria	Firmicutes	Clostridia	Ethanoligenens harbinense	663278	UP000001551	E6U4V2	Nucleic acid binding OB-fold tRNA/helicase-type	tr|E6U4V2|E6U4V2_1	GGGTSSSASSGNSSAGGGTSGSASSGNSSAGGGTSNSASSGNSSA	1726	1771	45	0.60241	6	0	0	0	0	13	0	0	0	0	0	4	0	0	0	19	3	0	0	0
Bacteria	Firmicutes	Erysipelotrichia	Coprobacillus sp.	469596	UP000003157	E7GBU4	Uncharacterized protein	tr|E7GBU4|E7GBU4_1	AKTTAKATQKAAQAAKKAAKATADTVKATA	181	211	30	0.621524	13	0	1	0	0	0	0	0	7	0	0	0	0	2	0	0	6	1	0	0
Bacteria	Proteobacteria	Alphaproteobacteria	SAR116 cluster	909943	UP000004261	G5ZVP9	Hemolysin-type calcium-binding region	tr|G5ZVP9|G5ZVP9_1	TSDGDDGDGDGGDGGGDGGDGGGDDEGGTG	1486	1516	30	0.481522	0	0	10	1	0	16	0	0	0	0	0	0	0	0	0	1	2	0	0	0
Bacteria	Proteobacteria	Betaproteobacteria	Sulfuritalea hydrogenivorans	1223802	UP000031637	W0SHP6	Putative dehydrogenase	tr|W0SHP6|W0SHP6_1	KAPVKKAPVKKAPVKKAAKKAPAKAVVAPK	691	721	30	0.576015	9	0	0	0	0	0	0	0	11	0	0	0	5	0	0	0	0	5	0	0
Bacteria	Verrucomicrobia	Opitutae	Opitutus terrae	452637	UP000007013	B1ZUT9	Cell wall surface anchor family protein	tr|B1ZUT9|B1ZUT9_4	AAKAATAASDAATAASTAATKASEAATTAA	991	1021	30	0.556456	17	0	1	1	0	0	0	0	2	0	0	0	0	0	0	3	6	0	0	0
Bacteria	Bacteroidetes	Flavobacteriia	Salegentibacter mishustinae	270918	UP000051643	A0A0Q9ZED9	Polyribonucleotide nucleotidyltransferase	tr|A0A0Q9ZED9|A0A0Q9ZED9_1	RGRDNRGSRDNRGRDDRRGRDNKDRRNND	721	750	29	0.659843	0	0	7	0	0	4	0	0	1	0	0	5	0	0	11	1	0	0	0	0
Bacteria	Proteobacteria	Alphaproteobacteria	Oceanicola granulosus	314256	UP000003635	Q2CHG8	Type I secretion target repeat protein	tr|Q2CHG8|Q2CHG8_5	GHGDDDDHGHHGHHGHHGHGHGHHHHHAPA	10651	10681	30	0.547908	2	0	4	0	0	8	15	0	0	0	0	0	1	0	0	0	0	0	0	0
Bacteria	Acidobacteria	Acidobacteriales	Koribacter versatilis	204669	UP000002432	Q1IRI1	Uncharacterized protein	tr|Q1IRI1|Q1IRI1_1	GGGGFGGGGGWSSGGGGGGGFGGFGGGSSGGGGASGGW	226	264	38	0.417281	1	0	0	0	3	27	0	0	0	0	0	0	0	0	0	5	0	0	2	0
Bacteria	Planctomycetes	Phycisphaerae	Phycisphaerae bacterium	1703409	UP000051853	A0A0S8DXU6	Uncharacterized protein	tr|A0A0S8DXU6|A0A0S8DXU6_1	GGGFGGGMTGGRGGPGGGRGGR	271	293	22	0.47548	0	0	0	0	1	15	0	0	0	0	1	0	1	0	3	0	1	0	0	0
Bacteria	Spirochaetes	Leptospirales	Leptospira interrogans	1085538	UP000012139	M6TSW5	Uncharacterized protein	tr|M6TSW5|M6TSW5_1	KKAAKKKVVAKKKSPAKKKAAKKKSSAKKAKMKPKAKAKKKVVRK	121	166	45	0.596174	10	0	0	0	0	0	0	0	24	0	1	0	2	0	1	3	0	4	0	0
Bacteria	Proteobacteria	Deltaproteobacteria	Desulfatibacillum alkenivorans	439235	UP000000739	B8FE88	Uncharacterized protein	tr|B8FE88|B8FE88_2	AAEKKAAEEKAAEEKAAAEKKAAEEKAAKEAAEKKAAEEKAAAEKKAAEEKAAKEAAEKKAAEEKAAAEKAAAEKKAAEEKAAAEKKAAEEKAAKEAAEKKAAEEKAAAEKKAAEEKAAAEKKAAEEKAAKEAAEKKAAEEKAAAEKKAAEEKAAAEKKAAEEKAAAEKAAAEKKAAEEKAAAEKAAAEKKAAEEKAAKEAAEKKAAEEKAAAEKKAAEEKAAAEKAEAERKAAEEAAQA	76	316	240	0.481164	110	0	0	66	0	0	0	0	62	0	0	0	0	1	1	0	0	0	0	0
Bacteria	Bacteroidetes	Cytophagia	Belliella baltica	866536	UP000006050	I3Z3U7	Outer membrane protein	tr|I3Z3U7|I3Z3U7_1	GSSSSGMSGNATMSSGNSTSSTSSTGGMGG	166	196	30	0.656569	1	0	0	0	0	8	0	0	0	0	3	2	0	0	0	12	4	0	0	0
Bacteria	Proteobacteria	Betaproteobacteria	Pandoraea pnomenusa	93220	UP000018548	V5UID6	Acetyltransferase component of pyruvate dehydrogenase complex	tr|V5UID6|V5UID6_2	AAAPAPAPAPAPAPAPAAQAPAPAPQQAPA	211	241	30	0.405368	16	0	0	0	0	0	0	0	0	0	0	0	11	3	0	0	0	0	0	0
Bacteria	Actinobacteria	Acidimicrobiia	Ilumatobacter coccineus	1313172	UP000011863	M4ZVA4	Uncharacterized protein	tr|M4ZVA4|M4ZVA4_1	TATPTTAPAEPATTPAPTTPPTTPPPTTAAPTTLAPTTTAAPTTT	61	106	45	0.530949	10	0	0	1	0	0	0	0	0	1	0	0	13	0	0	0	20	0	0	0
Bacteria	Actinobacteria	Pseudonocardiales	Actinosynnema mirum	446462	UP000002213	C6WIC7	Uncharacterized protein	tr|C6WIC7|C6WIC7_1	QQPQPQQFGQPQQQGYGQQGYGQQGYGQQGYGQQGYGQQPYGQPG	31	76	45	0.571754	0	0	0	0	1	13	0	0	0	0	0	0	5	20	0	0	0	0	0	6
Bacteria	Proteobacteria	Betaproteobacteria	Sideroxydans lithotrophicus	580332	UP000001625	D5CS16	Uncharacterized protein	tr|D5CS16|D5CS16_1	WGGGSSGGGWGGGGGFGGGDFGGGGGGFGGGGASGDW	256	293	37	0.491319	1	0	2	0	3	25	0	0	0	0	0	0	0	0	0	3	0	0	3	0
Bacteria	Firmicutes	Clostridia	Dorea sp.	1235798	UP000014211	R9MV07	Flagellar motor switch protein FliN	tr|R9MV07|R9MV07_1	AAPAPEPTAPAAAAPAAPQTAASQTAAAAP	286	316	30	0.569954	16	0	0	1	0	0	0	0	0	0	0	0	7	2	0	1	3	0	0	0
Bacteria	Proteobacteria	Alphaproteobacteria	Xanthobacter autotrophicus	78245	UP000002417	A7IJN5	p-type conjugative transfer protein TrbL	tr|A7IJN5|A7IJN5_1	AAGAAAVGAVASGGTALAGGAAAAARGGAA	286	316	30	0.574031	16	0	0	0	0	8	0	0	0	1	0	0	0	0	1	1	1	2	0	0
Bacteria	Firmicutes	Clostridia	Clostridiales bacterium	457421	UP000004695	C5EWA9	Uncharacterized protein	tr|C5EWA9|C5EWA9_1	SINSSINGSISSIINGIINGIINGIINGIK	16	46	30	0.617693	0	0	0	0	0	5	0	12	1	0	0	6	0	0	0	6	0	0	0	0
Bacteria	Firmicutes	Negativicutes	Megamonas hypermegale	657316	UP000008806	D4KHU4	Uncharacterized protein	tr|D4KHU4|D4KHU4_1	NNFNNRANNMPNNQAMANQQMPNNMNNNQN	181	211	30	0.660746	3	0	0	0	1	0	0	0	0	0	4	15	2	4	1	0	0	0	0	0
Bacteria	Firmicutes	Tissierellia	Peptoniphilus lacrimalis	1401070	UP000029621	A0A096BK42	Cell wall anchor protein	tr|A0A096BK42|A0A096BK42_2	TTSTTTTTEEPATTSTTTTTEGPATTSTTTTTEEPTTTSTTTTKEPTTTSTTTEESTTTT	406	466	60	0.529223	2	0	0	8	0	1	0	0	1	0	0	0	4	0	0	6	38	0	0	0
Bacteria	Proteobacteria	Deltaproteobacteria	Bacteriovorax sp.	1353529	UP000015857	T0REW7	Uncharacterized protein	tr|T0REW7|T0REW7_1	MAKAKKATKKAAPKKAAAKKPAAKKANKEM	1	31	30	0.623467	11	0	0	1	0	0	0	0	12	0	2	1	2	0	0	0	1	0	0	0
Bacteria	Bacteroidetes	Flavobacteriia	Flavobacteriales bacterium	1629721	UP000033681	A0A0F2NTX6	Uncharacterized protein	tr|A0A0F2NTX6|A0A0F2NTX6_1	APAKKVTAKKTTTPKTSKAKATTKTATPSK	151	181	30	0.681165	6	0	0	0	0	0	0	0	9	0	0	0	3	0	0	2	9	1	0	0
Bacteria	Firmicutes	Bacilli	Paenibacillus mucilaginosus	1116391	UP000007523	H6NQU3	Uncharacterized protein	tr|H6NQU3|H6NQU3_1	SSKASSSGTVSGSSSGISKGGIGSSGSSSS	61	91	30	0.597597	1	0	0	0	0	7	0	2	2	0	0	0	0	0	0	16	1	1	0	0
Bacteria	Acidobacteria	Acidobacteriales	Koribacter versatilis	204669	UP000002432	Q1IHW3	30S ribosomal protein S6	sp|Q1IHW3|RS6_1	EQAAAAEAAAPAAAPAEPASAEPAPAV	121	148	27	0.559347	15	0	0	4	0	0	0	0	0	0	0	0	5	1	0	1	0	1	0	0
Bacteria	Actinobacteria	Pseudonocardiales	Actinosynnema mirum	446462	UP000002213	C6WEU6	Peptidase M23	tr|C6WEU6|C6WEU6_1	SLPALSPPALSPPPGPPPSEPSPPSPPPSP	61	91	30	0.569954	2	0	0	1	0	1	0	0	0	3	0	0	16	0	0	7	0	0	0	0
Bacteria	Cyanobacteria	Nostocales	Tolypothrix sp.	1188	UP000032761	A0A0D6KZQ4	RNA-binding protein RbpA	tr|A0A0D6KZQ4|A0A0D6KZQ4_1	GRGGYGGGGGGGRNRY	91	107	16	0.452031	0	0	0	0	0	10	0	0	0	0	0	1	0	0	3	0	0	0	0	2
Bacteria	Cyanobacteria	Oscillatoriophycideae	Crinalium epipsammum	1173022	UP000010472	K9W0M2	Transcriptional regulator, AbrB family	tr|K9W0M2|K9W0M2_1	DGDKSKAVDDDADDDDDED	121	140	19	0.612467	2	0	11	1	0	1	0	0	2	0	0	0	0	0	0	1	0	1	0	0
Bacteria	Actinobacteria	Coriobacteriia	Slackia heliotrinireducens	471855	UP000002026	C7N1T3	Predicted membrane protein	tr|C7N1T3|C7N1T3_1	PLSEAFAPAAEPVAAPTAAAAAAAAAPAAAAAFQPQAQPAYQPQP	136	181	45	0.701647	22	0	0	2	2	0	0	0	0	1	0	0	9	5	0	1	1	1	0	1
Bacteria	Proteobacteria	Gammaproteobacteria	Coxiellaceae bacterium	1590043	UP000051497	A0A0Q9YWY1	Uncharacterized protein	tr|A0A0Q9YWY1|A0A0Q9YWY1_1	SQRAEAARQAEAARQAEAARQAEAARQAEAARQAEAARQAEAARQ	541	586	45	0.583618	21	0	0	7	0	0	0	0	0	0	0	0	0	8	8	1	0	0	0	0
Bacteria	Acidobacteria	Acidobacteria	Acidobacteria bacterium	1813736	UP000076079	A0A143PIF5	ATP-dependent RNA helicase RhlE	tr|A0A143PIF5|A0A143PIF5_1	PGGGRPGGGPGGRGPGRRTR	526	546	20	0.505875	0	0	0	0	0	10	0	0	0	0	0	0	4	0	5	0	1	0	0	0
Bacteria	Bacteroidetes	Bacteroidia	Tannerella forsythia	203275	UP000005436	G8UPM0	Bacterial group 2 Ig-like protein	tr|G8UPM0|G8UPM0_1	PTPTPGGGSGSGGSGGSGGSGGSGGSGGGT	31	61	30	0.487253	0	0	0	0	0	17	0	0	0	0	0	0	3	0	0	7	3	0	0	0
Bacteria	Bacteroidetes	Flavobacteriia	Aequorivita sublithincola	746697	UP000006049	I3YTI0	Antirepressor regulating drug resistance protein	tr|I3YTI0|I3YTI0_1	IPPPPPPPPPPPPPPPPPPPTFSISEDQKK	511	541	30	0.607038	0	0	1	1	1	0	0	2	2	0	0	0	19	1	0	2	1	0	0	0
Bacteria	Proteobacteria	Deltaproteobacteria	Enhygromyxa salina	215803	UP000031599	A0A0C2DEB8	Chitinase	tr|A0A0C2DEB8|A0A0C2DEB8_1	GDGDPGDGDGDPGDGDGDGDGDGDGDGDGD	31	61	30	0.387333	0	0	14	0	0	14	0	0	0	0	0	0	2	0	0	0	0	0	0	0
Bacteria	Actinobacteria	Thermoleophilia	Conexibacter woesei	469383	UP000008229	D3FEJ5	RNA polymerase, sigma-24 subunit, ECF subfamily	tr|D3FEJ5|D3FEJ5_1	AGGGGAASGGGSASGGAGGAATSGAGGAGAAGSGAGGAGAATAGA	256	301	45	0.480298	17	0	0	0	0	21	0	0	0	0	0	0	0	0	0	5	2	0	0	0
Bacteria	Firmicutes	Clostridia	Peptoanaerobacter stomatis	796937	UP000005244	J6HAA0	Uncharacterized protein	tr|J6HAA0|J6HAA0_1	SYGSYNSYNSYNSYNSYSSYNSYNSYNSYY	91	121	30	0.516244	0	0	0	0	0	1	0	0	0	0	0	7	0	0	0	11	0	0	0	11
Bacteria	Firmicutes	Clostridia	Peptoclostridium difficile	272563	UP000001978	Q18D54	Putative spore coat assembly asparagine-rich protein	tr|Q18D54|Q18D54_1	MPNNMSNNMNSNMGMPNNMSNNMNSNMGMPNNMPNNMNSNMGMPN	106	151	45	0.604354	0	0	0	0	0	3	0	0	0	0	13	19	5	0	0	5	0	0	0	0
Bacteria	Actinobacteria	Thermoleophilia	Conexibacter woesei	469383	UP000008229	D3FD50	Cytochrome d ubiquinol oxidase, subunit II	tr|D3FD50|D3FD50_1	GGAGAGGAGAGGAGAGGAGAGGAGAGGAGAGGAGAGGAGAGGAGAGAGGAGGRSGAAPFA	256	316	60	0.420973	23	0	0	0	1	33	0	0	0	0	0	0	1	0	1	1	0	0	0	0
Bacteria	Actinobacteria	Micrococcales	Oerskovia sp.	1736607	UP000051694	A0A0Q9C0B5	Uncharacterized protein	tr|A0A0Q9C0B5|A0A0Q9C0B5_1	VSNGSSSAASAASSN	481	496	15	0.581026	4	0	0	0	0	1	0	0	0	0	0	2	0	0	0	7	0	1	0	0
Bacteria	Planctomycetes	Planctomycetia	Planctopirus limnophila	521674	UP000002220	D5SXR9	Uncharacterized protein	tr|D5SXR9|D5SXR9_1	VACAPTCAAPAPAACAPAPVACAPAAPTCAAPAPAACAPAPCAPTCAAPAVACAPAAAPCAPVAPCAPVAPCAPTCAAPAAPVEAAPAAPVAPAPPAEAPAPAAN	106	211	105	0.605605	49	13	0	2	0	0	0	0	0	0	0	1	29	0	0	0	4	7	0	0
Bacteria	Actinobacteria	Coriobacteriia	Cryptobacterium curtum	469378	UP000000954	C7MKR5	Sec-independent protein secretion pathway component	tr|C7MKR5|C7MKR5_1	ASKPTASKSAASPKPTASKSASSKAASKPA	271	301	30	0.648602	9	0	0	0	0	0	0	0	6	0	0	0	4	0	0	9	2	0	0	0
Bacteria	Bacteroidetes	Bacteroidia	Proteiniphilum acetatigenes	294710	UP000053860	A0A117LZ63	RhoGEF Guanine nucleotide exchange factor for Rho/Rac/Cdc42-like GTPase (Fragment)	tr|A0A117LZ63|A0A117LZ63_1	SESSSTRSSSTYSAPSRSTSSSSGSSSGRSSGGGRR	196	232	36	0.647486	1	0	0	1	0	5	0	0	0	0	0	0	1	0	5	19	3	0	0	1
Bacteria	Proteobacteria	Deltaproteobacteria	Plesiocystis pacifica	391625	UP000005801	A6G7S5	Uncharacterized protein	tr|A6G7S5|A6G7S5_1	TTTETTTEESTEETTETTEESTEETDTTEETTEEETDTTEEETTEEETDTTEEETTEEGP	46	106	60	0.486992	0	0	3	26	0	1	0	0	0	0	0	0	1	0	0	2	27	0	0	0
Bacteria	Actinobacteria	Corynebacteriales	Gordonia rhizosphera	1108045	UP000008363	K6WI18	Two-component histidine kinase MtrB (Fragment)	tr|K6WI18|K6WI18_1	SASTTTTSTSATSTSPTVTTTTTSPTATTT	106	136	30	0.514897	3	0	0	0	0	0	0	0	0	0	0	0	2	0	0	7	17	1	0	0
Bacteria	Proteobacteria	Deltaproteobacteria	Plesiocystis pacifica	391625	UP000005801	A6G3M2	Uncharacterized protein	tr|A6G3M2|A6G3M2_1	TKATSSAKTSKKKAATKKKAAAKKKAAAKKKTAAKKKTAAKKKSTTKKKATAKKKATAKKKATAKKKTAAKKKAATKKKVTAKKKTAAKTTAAKTTATKKTTPTKKTTPTKKTTPTKKTT	1051	1171	120	0.566918	30	0	0	0	0	0	0	0	51	0	0	0	3	0	0	4	31	1	0	0
Bacteria	Actinobacteria	Glycomycetales	Stackebrandtia nassauensis	446470	UP000000844	D3Q8S7	Uncharacterized protein	tr|D3Q8S7|D3Q8S7_1	QPPPPPGPPVPPDPPGPPEPPPGPLPPPPP	31	61	30	0.444966	0	0	1	1	0	3	0	0	0	1	0	0	22	1	0	0	0	1	0	0
Bacteria	Bacteroidetes	Cytophagia	Cesiribacter andamanensis	1279009	UP000011910	M7N0U6	Delta-60 repeat domain protein	tr|M7N0U6|M7N0U6_1	EDGDDGDGDDDEGDDDDGDDDDGDDDDDDGDDDDDDDDKEKDILI	496	541	45	0.478439	0	0	30	3	0	7	0	2	2	1	0	0	0	0	0	0	0	0	0	0
Bacteria	Proteobacteria	Alphaproteobacteria	Pelagibaca bermudensis	314265	UP000006230	Q0FRT8	Phasin, PhaP	tr|Q0FRT8|Q0FRT8_1	TAKRSTTAAKRTTTAAKKTATTATKAATTAAAPAPTPAPAKKAAE	151	196	45	0.668215	17	0	0	1	0	0	0	0	7	0	0	0	4	0	2	1	13	0	0	0
Bacteria	Bacteroidetes	Flavobacteriia	Cellulophaga algicola	688270	UP000008634	E6X7K1	Uncharacterized protein	tr|E6X7K1|E6X7K1_1	STRSTSSRKVSSTPSRSSKSTSTSSRSSRSRN	376	408	32	0.629158	0	0	0	0	0	0	0	0	2	0	0	1	1	0	6	16	5	1	0	0
Bacteria	Proteobacteria	Betaproteobacteria	Oxalobacteraceae bacterium	937450	UP000004494	F1VX11	Uncharacterized protein	tr|F1VX11|F1VX11_1	SAFAASHTAAPAAPATPAAAAAAPAADAAAPKAKKEKKAKKAKKEMKEAAPAAAPAAK	16	74	58	0.68729	29	0	1	3	1	0	1	0	11	0	1	0	7	0	0	2	2	0	0	0
Bacteria	Proteobacteria	Betaproteobacteria	[Polyangium] brachysporum	413882	UP000035352	A0A0G3BNX6	Ribosomal silencing factor RsfS	tr|A0A0G3BNX6|A0A0G3BNX6_1	AAAKKTASKAAAAKTPAAKKAASSRAAAPA	151	181	30	0.591444	16	0	0	0	0	0	0	0	6	0	0	0	2	0	1	3	2	0	0	0
Bacteria	Proteobacteria	Gammaproteobacteria	Xanthomonas oryzae	291331	UP000006735	Q5GWB1	Uncharacterized protein	tr|Q5GWB1|Q5GWB1_1	APQQTPQQQPAPQPAQ	241	257	16	0.526501	3	0	0	0	0	0	0	0	0	0	0	0	5	7	0	0	1	0	0	0
Bacteria	Actinobacteria	Frankiales	Frankia sp.	102897	UP000004777	D3D978	Serine/threonine protein kinase	tr|D3D978|D3D978_1	PAPAPAATGAPTAADPPP	586	604	18	0.564526	7	0	1	0	0	1	0	0	0	0	0	0	7	0	0	0	2	0	0	0
Bacteria	Proteobacteria	Alphaproteobacteria	Actibacterium mucosum	1454373	UP000026249	A0A037ZL31	Sec-independent protein translocase protein TatC	tr|A0A037ZL31|A0A037ZL31_1	EDEDEDDDAEEEADAKS	286	303	17	0.596968	3	0	6	6	0	0	0	0	1	0	0	0	0	0	0	1	0	0	0	0
Bacteria	Firmicutes	Bacilli	Melissococcus plutonius	940190	UP000008456	F3Y7U5	Uncharacterized protein	tr|F3Y7U5|F3Y7U5_1	STTTTSAASSSNTPAT	61	77	16	0.604425	3	0	0	0	0	0	0	0	0	0	0	1	1	0	0	5	6	0	0	0
Bacteria	Actinobacteria	Frankiales	Frankia sp.	102897	UP000004777	D3D4S4	ATPase involved in chromosome partitioning-like protein	tr|D3D4S4|D3D4S4_1	PPLSSPPLSSPGYAAPPPPPPPPPPPPPPLPPPGYAAPPPPPGST	271	316	45	0.586219	4	0	0	0	0	3	0	0	0	3	0	0	27	0	0	5	1	0	0	2
Bacteria	Proteobacteria	Alphaproteobacteria	Rhodoplanes sp.	674703	UP000070354	A0A127ERP0	50S ribosomal protein L25	tr|A0A127ERP0|A0A127ERP0_1	AAQAAAAAATAAATAAAAPAGAAPAAGAAPAAGAAPAAGAAPAAAPAGGAAKK	196	249	53	0.46826	36	0	0	0	0	6	0	0	2	0	0	0	6	1	0	0	2	0	0	0
Bacteria	Proteobacteria	Deltaproteobacteria	Haliangium ochraceum	502025	UP000001880	D0LKT7	Uncharacterized protein	tr|D0LKT7|D0LKT7_1	SGKKSAAKKAPAKKAPAKKAPAKKAPAKKASAKKAASKKAASKKATSKKAASKKTASKTS	106	166	60	0.615349	20	0	0	0	0	1	0	0	23	0	0	0	4	0	0	9	3	0	0	0
Bacteria	Proteobacteria	Betaproteobacteria	Variovorax sp.	207745	UP000065640	A0A109B8L9	Ammonium transporter	tr|A0A109B8L9|A0A109B8L9_1	EAPAASAPAAAAPAAAAPAAAAAPADAAAA	31	61	30	0.376183	22	0	1	1	0	0	0	0	0	0	0	0	5	0	0	1	0	0	0	0
Bacteria	Proteobacteria	Alphaproteobacteria	Planktomarina temperata	666509	UP000028680	A0A076JWM6	Uncharacterized protein	tr|A0A076JWM6|A0A076JWM6_1	APPSAPKKPAKKAKE	166	181	15	0.622003	4	0	0	1	0	0	0	0	5	0	0	0	4	0	0	1	0	0	0	0
Bacteria	Actinobacteria	Coriobacteriia	Adlercreutzia equolifaciens	1384484	UP000015924	S6CEE6	Amino acid transporter protein	tr|S6CEE6|S6CEE6_1	AAGADGAGAAKGSSK	751	766	15	0.624007	6	0	1	0	0	4	0	0	2	0	0	0	0	0	0	2	0	0	0	0
Bacteria	Proteobacteria	Gammaproteobacteria	Methylophaga aminisulfidivorans	1026882	UP000003544	F5SWX8	PaxA, putative	tr|F5SWX8|F5SWX8_2	PEPEPEPEPEPEPEPEPEPEPEPEPEPEPEPEPEPEPEPEPEPEPEPEPEPEPEPEPEPEPEPEPEPEPEPEPEPEPEPEPEPEPEPEPEPEPEPEPEPEPEPEPEPEPEPEPEPEPEPEPEPEPEPEPEPEPEP	1231	1366	135	0.301018	0	0	0	67	0	0	0	0	0	0	0	0	68	0	0	0	0	0	0	0
Bacteria	Proteobacteria	Betaproteobacteria	Pandoraea pnomenusa	93220	UP000018548	V5UC47	Signal peptidase	tr|V5UC47|V5UC47_1	APAAPAAAAPAPAAPAAATHAAPAKKAKHK	31	61	30	0.523893	17	0	0	0	0	0	2	0	4	0	0	0	6	0	0	0	1	0	0	0
Bacteria	Proteobacteria	Alphaproteobacteria	Thalassospira xiamenensis	1123366	UP000007127	A0A0B4XVX3	Triple helix repeat-containing collagen	tr|A0A0B4XVX3|A0A0B4XVX3_1	GNGGGNGGGNGNGGGNGNAGGNGGGNGGGNGNGNGAGGDGGPGGP	121	166	45	0.429457	2	0	1	0	0	29	0	0	0	0	0	11	2	0	0	0	0	0	0	0
Bacteria	Proteobacteria	Alphaproteobacteria	Nitratireductor indicus	1231190	UP000007374	K2PRE2	50S ribosomal protein L25	tr|K2PRE2|K2PRE2_1	AEAAAEEEEEGEGEE	196	211	15	0.402859	4	0	0	9	0	2	0	0	0	0	0	0	0	0	0	0	0	0	0	0
Bacteria	Proteobacteria	Deltaproteobacteria	Sorangium cellulosum	1254432	UP000014803	S4Y051	Uncharacterized protein	tr|S4Y051|S4Y051_1	PPEPPEPPEPPEPPAPPAPPPPPVPELLDV	46	76	30	0.547257	2	0	1	5	0	0	0	0	0	2	0	0	18	0	0	0	0	2	0	0
Bacteria	Actinobacteria	Pseudonocardiales	Kibdelosporangium phytohabitans	860235	UP000063699	A0A0N9HXP4	Uncharacterized protein	tr|A0A0N9HXP4|A0A0N9HXP4_1	DAGGGGGNGGSGCGSGGCGG	226	246	20	0.516761	1	2	1	0	0	13	0	0	0	0	0	1	0	0	0	2	0	0	0	0
Bacteria	Proteobacteria	Deltaproteobacteria	Bdellovibrio bacteriovorus	959	UP000075320	A0A150WRE8	RNA-binding protein	tr|A0A150WRE8|A0A150WRE8_1	RGGGRGGFGGGGGGPRRSGGGFGGGRGGSGGGGSRY	91	127	36	0.500134	0	0	0	0	2	23	0	0	0	0	0	0	1	0	6	3	0	0	0	1
Bacteria	Proteobacteria	Alphaproteobacteria	Nereida ignava	282199	UP000048949	A0A0U1NND9	DNA topoisomerase 1	tr|A0A0U1NND9|A0A0U1NND9_1	KKRAPAKKKAPAKKAAAKKPAAKKKAAPKK	841	871	30	0.480143	11	0	0	0	0	0	0	0	14	0	0	0	4	0	1	0	0	0	0	0
Bacteria	Firmicutes	Bacilli	Solibacillus silvestris	1002809	UP000006691	F2F7M3	Uncharacterized protein	tr|F2F7M3|F2F7M3_1	YPPNYYYPPYYPRYPRRYW	46	65	19	0.577438	0	0	0	0	0	0	0	0	0	0	0	1	6	0	3	0	0	0	1	8
Bacteria	Proteobacteria	Alphaproteobacteria	Erythrobacter longus	1044	UP000027647	A0A074MZX5	DNA topoisomerase 1	tr|A0A074MZX5|A0A074MZX5_1	KKKAPAKKKAPAKKAAAKKPSAKKKAPAKK	826	856	30	0.475468	10	0	0	0	0	0	0	0	15	0	0	0	4	0	0	1	0	0	0	0
Bacteria	Proteobacteria	Alphaproteobacteria	Magnetospirillum magneticum	342108	UP000007058	Q2W7T4	Lysophospholipase	tr|Q2W7T4|Q2W7T4_1	APVAPTPVVPVPVVQAPVAPPLPVAPPPVV	256	286	30	0.59562	5	0	0	0	0	0	0	0	0	1	0	0	12	1	0	0	1	10	0	0
Bacteria	Proteobacteria	Betaproteobacteria	Roseateles depolymerans	76731	UP000060699	A0A0U3LRQ8	ABC-type transport system, periplasmic component	tr|A0A0U3LRQ8|A0A0U3LRQ8_1	GPAGPAGQGGPGAQGGAAGPGAGGNAGAPA	256	286	30	0.571576	9	0	0	0	0	13	0	0	0	0	0	1	5	2	0	0	0	0	0	0
Bacteria	Actinobacteria	Pseudonocardiales	Actinosynnema mirum	446462	UP000002213	C6WG47	Histone family protein DNA-binding protein	tr|C6WG47|C6WG47_3	APAKATATKAASTKTAAAAKTAAPAAAATT	226	256	30	0.537391	16	0	0	0	0	0	0	0	4	0	0	0	2	0	0	1	7	0	0	0
Bacteria	Actinobacteria	Streptomycetales	Streptomycetaceae bacterium	1380770	UP000017915	V6KZN3	Uncharacterized protein	tr|V6KZN3|V6KZN3_1	GGGFYGGDGGGGAFGGGGGGGGGGGCDGGDGGGGGAC	46	83	37	0.436192	2	2	3	0	2	27	0	0	0	0	0	0	0	0	0	0	0	0	0	1
Bacteria	Firmicutes	Clostridia	Stomatobaculum longum	796942	UP000018466	H1HSV9	Uncharacterized protein	tr|H1HSV9|H1HSV9_1	SSAVSSAAESSVSANSAAGSESGAAAASDA	31	61	30	0.653227	11	0	1	2	0	2	0	0	0	0	0	1	0	0	0	11	0	2	0	0
Bacteria	Terrabacteria group	Armatimonadetes	Armatimonadetes bacterium	1617424	UP000070351	A0A136L924	RND family efflux transporter, MFP subunit	tr|A0A136L924|A0A136L924_1	SGGGTSGGAMPGGGGASGGGPAGGGAPSGGPSGGGSSGGGAPRTG	586	631	45	0.616934	5	0	0	0	0	24	0	0	0	0	1	0	5	0	1	7	2	0	0	0
Bacteria	Firmicutes	Clostridia	Acetobacterium bakii	52689	UP000036873	A0A0L6TWJ3	Uncharacterized protein	tr|A0A0L6TWJ3|A0A0L6TWJ3_1	IVPPSSGSGGFGSGGFSGGGGFSGGGGGGGGGGSW	601	636	35	0.573505	0	0	0	0	3	20	0	1	0	0	0	0	2	0	0	7	0	1	1	0
Bacteria	Candidatus	Berkelbacteria	Berkelbacteria bacterium	1618337	UP000035648	A0A0G4B482	Cell wall hydrolase, SleB	tr|A0A0G4B482|A0A0G4B482_1	TKTKTTDTVSASITTTTPVKTTDTTTVATS	46	76	30	0.705802	2	0	2	0	0	0	0	1	3	0	0	0	1	0	0	3	15	3	0	0
Bacteria	Firmicutes	Clostridia	Ruminiclostridium sp.	1834198	UP000092525	A0A1C7GPI6	Uncharacterized protein	tr|A0A1C7GPI6|A0A1C7GPI6_1	PPPAATTAPTPTPEPPVPTPAPAGPTPAPA	136	166	30	0.589442	7	0	0	1	0	1	0	0	0	0	0	0	14	0	0	0	6	1	0	0
Bacteria	Proteobacteria	Alphaproteobacteria	Sphingomonadales bacterium	1849171	UP000078455	A0A1B6ZEI9	Leucyl/phenylalanyl-tRNA--protein transferase	tr|A0A1B6ZEI9|A0A1B6ZEI9_1	SSGALSGVGAAGSAAGGAGVGDGAGAAGAW	211	241	30	0.661601	10	0	1	0	0	11	0	0	0	1	0	0	0	0	0	4	0	2	1	0
Bacteria	Proteobacteria	Gammaproteobacteria	Psychrobacter sp.	349106	UP000001993	A5WGU4	Uncharacterized protein	tr|A5WGU4|A5WGU4_1	GNGNGGETGNGNGGETGNGTGGDTDNGTGGDTDNGTGGDTDNGTG	76	121	45	0.606447	0	0	6	2	0	20	0	0	0	0	0	8	0	0	0	0	9	0	0	0
Bacteria	Proteobacteria	Gammaproteobacteria	Neptuniibacter caesariensis	207954	UP000002171	Q2BR84	Signal recognition particle protein	tr|Q2BR84|Q2BR84_1	MGGGPGGMGGMGGPGGFPRM	451	471	20	0.536284	0	0	0	0	1	11	0	0	0	0	4	0	3	0	1	0	0	0	0	0
Bacteria	Actinobacteria	Micrococcales	Brevibacterium linens	1703	UP000031488	A0A0B9ALZ1	LPXTG-motif cell wall anchor domain protein	tr|A0A0B9ALZ1|A0A0B9ALZ1_1	GGDDDGNNDDGNADGGSGDGNDDDGNGDGG	586	616	30	0.54711	1	0	11	0	0	12	0	0	0	0	0	5	0	0	0	1	0	0	0	0
Bacteria	Bacteroidetes	Flavobacteriia	Owenweeksia hongkongensis	926562	UP000005631	G8R2P3	DNA gyrase subunit A	tr|G8R2P3|G8R2P3_1	ATEETEDTTEGETPEADGEEE	841	862	21	0.660828	2	0	2	9	0	2	0	0	0	0	0	0	1	0	0	0	5	0	0	0
Bacteria	Actinobacteria	Catenulisporales	Catenulispora acidiphila	479433	UP000000851	C7PWQ2	NmrA family protein	tr|C7PWQ2|C7PWQ2_1	AAPAAAPAAASSPQA	301	316	15	0.467984	9	0	0	0	0	0	0	0	0	0	0	0	3	1	0	2	0	0	0	0
Bacteria	Proteobacteria	Betaproteobacteria	Acidovorax sp.	1144317	UP000004811	J0KP20	Outer membrane protein/peptidoglycan-associated lipoprotein	tr|J0KP20|J0KP20_1	AAPAATALASNAPAAPAADTAATAAAADAA	46	76	30	0.551751	19	0	2	0	0	0	0	0	0	1	0	1	3	0	0	1	3	0	0	0
Bacteria	Proteobacteria	Betaproteobacteria	Amantichitinum ursilacus	857265	UP000037939	A0A0N0XFR4	Uncharacterized protein	tr|A0A0N0XFR4|A0A0N0XFR4_1	QAKKHKASAASAAQKAQAKKHKASAASAAQKAQAKKHKASAASAAQKAQAKKHKASAASA	76	136	60	0.611829	26	0	0	0	0	0	4	0	15	0	0	0	0	7	0	8	0	0	0	0
Bacteria	Actinobacteria	Thermoleophilia	Conexibacter woesei	469383	UP000008229	D3FEP1	Cytochrome c class I	tr|D3FEP1|D3FEP1_1	EQGGGGQTEQGGGGQTEQGGGGQTEQGGGG	571	601	30	0.509748	0	0	0	4	0	16	0	0	0	0	0	0	0	7	0	0	3	0	0	0
Bacteria	Bacteroidetes	Flavobacteriia	Flagellimonas sp.	1547436	UP000050827	A0A0Q1HE63	Galactose oxidase	tr|A0A0Q1HE63|A0A0Q1HE63_1	DDFDEFFPFEEYDEDD	316	332	16	0.611283	0	0	6	4	4	0	0	0	0	0	0	0	1	0	0	0	0	0	0	1
Bacteria	Proteobacteria	Alphaproteobacteria	Rhodobacterales bacterium	367336	UP000009381	Q0FA41	Signal recognition particle protein	tr|Q0FA41|Q0FA41_1	GLPGLGGGLPLGLSGFGKKK	481	501	20	0.66338	0	0	0	0	1	8	0	0	3	5	0	0	2	0	0	1	0	0	0	0
Bacteria	Proteobacteria	Alphaproteobacteria	Maricaulis maris	394221	UP000001964	Q0ASL9	Uncharacterized protein	tr|Q0ASL9|Q0ASL9_1	PPPPPPPPPPVPTDAG	151	167	16	0.488163	1	0	1	0	0	1	0	0	0	0	0	0	11	0	0	0	1	1	0	0
Bacteria	Cyanobacteria	Oscillatoriophycideae	Moorea producens	489825	UP000003959	F4XUY6	Putative uncharacterized protein	tr|F4XUY6|F4XUY6_1	LDPEDVDKPLEPEPEPEPEPEPEPEPEPEPEPEPEPEPEPEPEPEPEPEPEPEPEPEPEPEPEPEPEPEPEPEPEPEPEPEPEPEPEPEPEPEPEPEPEPEPEPEPEPEPEPEPEPEPEPEPEPEPEPEPEPEPEPEPEPEPEPEPEPET	256	406	150	0.410011	0	0	3	71	0	0	0	0	1	2	0	0	71	0	0	0	1	1	0	0
Bacteria	Proteobacteria	Alphaproteobacteria	Rhodobacteraceae bacterium	1169855	UP000023196	X6L2S4	Contig24, whole genome shotgun sequence	tr|X6L2S4|X6L2S4_1	DDRWRDGSRRGHDDDHDDDDDCDDDDDDDD	61	91	30	0.546832	0	1	19	0	0	2	2	0	0	0	0	0	0	0	4	1	0	0	1	0
Bacteria	Firmicutes	Negativicutes	Anaeroglobus geminatus	861450	UP000005481	G9YGE5	D-proline reductase, PrdA proprotein (Fragment)	tr|G9YGE5|G9YGE5_1	AAPVAAAPAVAAAAGATSAVTGDAVAAVAA	46	76	30	0.603166	17	0	1	0	0	2	0	0	0	0	0	0	2	0	0	1	2	5	0	0
Bacteria	Firmicutes	Bacilli	Sporosarcina psychrophila	1476	UP000071057	A0A127W3L9	Glycine/betaine ABC transporter permease	tr|A0A127W3L9|A0A127W3L9_1	ALLKALKAELKLMKLK	481	497	16	0.604425	3	0	0	1	0	0	0	0	5	6	1	0	0	0	0	0	0	0	0	0
Bacteria	Actinobacteria	Propionibacteriales	Kribbella flavida	479435	UP000007967	D2PUZ1	Ricin B lectin	tr|D2PUZ1|D2PUZ1_1	PTAAAAPGAADAAEAADAAEAADAADAASA	31	61	30	0.546832	19	0	4	2	0	1	0	0	0	0	0	0	2	0	0	1	1	0	0	0
[truncated: 22,093 more rows]

## Sheet: Phages_w30
Kingdom	Phylum	Class	Organism	Taxonomy ID	Uniprot Proteome ID	Uniprot Protein Accession ID	Protein annotation	fragment ID	protein fragment	start	end	Fragment length	entropy	A	C	D	E	F	G	H	I	K	L	M	N	P	Q	R	S	T	V	W	Y
[truncated: 115 more rows]

[truncated: 2 more sheets: rhabdograms, Overlap_with_other_software]
