# Supplementary material for: Low complexity regions in the proteins of prokaryotes perform important functional roles and are highly conserved
Source: Nucleic Acids Res. 2019 Sep 4;47(19):9998–10009. doi: 10.1093/nar/gkz730 (PMC6821194; doi:10.1093/nar/gkz730)
Supplement: gkz730_Supplemental_Files [file gkz730_supplemental_files.zip › SUPPFILE2_LCR30_stats_aa_codon_freqs_BAP.xlsx]

## Sheet: Description
Sheet	Description
aminoacid_codon_frequencies_BAP	Total table for archaea, bacteria and phage LCR fragments. Calculation of the frequencies of every aminoacid and its codons
bacteria_categories	Table for bacterial LCR fragments. Calculation of the frequencies of every aminoacid and its codons
archaea_categories	Table for archaeal LCR fragments. Calculation of the frequencies of every aminoacid and its codons
phage_categories	Table for phage LCR fragments. Calculation of the frequencies of every aminoacid and its codons
Columns A and B are the same for every sheet
Column	Description
A	aminoacids
B	Each aminoacid's codons
The other columns have the same names and the same description in every sheet
Name	Description
codons	the number of each codon in all the LCR gene fragments for this kingdom or group of organisms
codon frequency	the number of each codon in all the LCR gene fragments for this kingdom or group of organisms divided by the total number of codons (from all the aminoacids) for this kingdom or group of organisms
	(the total number of codons was calculated from all the codons of all the aminoacids for this kingdom or group of organisms using SUM function)
aminoacids	the number of each aminoacid in all the LCR protein fragments for this kingdom or group of organisms
aminoacid frequency	the number of each aminoacid in all the LCR protein fragments for this kingdom or group of organisms divided by the total number of aminoacids for this kingdom or group of organisms
	(the total number of aminoacids was calculated from all the aminoacids for this kingdom or group of organisms using SUM function)
Sheet	Header	Description
bacteria_categories	Enriched Bacteria ( >3 fold)	Group of bacterial organisms whose proteomes were > 3 fold enriched in LCRs	See 2_LCR30_BAP_codons.xlsx(sheet: LCR_frequency-enrichment_bacter)
	Myxococcales bacteria	Group of bacterial organisms whose proteomes were found to contain many LCRs	See 2_LCR30_BAP_codons.xlsx(sheet: LCR_frequency-enrichment_bacter)
archaea_categories	Archaea Enriched(>3 fold)	Group of archaeal organisms whose proteomes were > 3 fold enriched in LCRs	See 2_LCR30_BAP_codons.xlsx(sheet: LCR_frequency-enrichment_archaea)
phage_categories	Phages enriched( >3 fold)	Group of phages whose proteomes were > 3 fold enriched in LCRs	See 2_LCR30_BAP_codons.xlsx(sheet LCR_frequency-enrichment_phages)

## Sheet: aminoacid_codon_frequencies_BAP
	Bacteria					Archaea				Phages
		codons	codon frequency	aminoacids	aminoacid frequency	codons	codon frequency	aminoacids	aminoacid frequency	codons	codon frequency	aminoacids	aminoacid frequency
A	A:GCA	30162	3.69132	155931	19.0833	1462	2.70771	5090	9.42697	134	3.70883	525	14.5309
	A:GCC	51403	6.29087			1406	2.60399			141	3.90257
	A:GCG	38125	4.66586			999	1.85021			95	2.62939
	A:GCT	36241	4.43529			1223	2.26507			155	4.29006
C	C:TGC	1467	0.179536	2351	0.287723	49	0.0907508	97	0.17965	7	0.193745	16	0.442845
	C:TGT	884	0.108187			48	0.0888988			9	0.2491
D	D:GAC	25556	3.12763	46078	5.63918	4060	7.51935	5761	10.6697	126	3.48741	247	6.83642
	D:GAT	20522	2.51155			1701	3.15035			121	3.34902
E	E:GAA	33677	4.1215	59761	7.31375	3483	6.45072	6738	12.4792	241	6.67036	342	9.46582
	E:GAG	26084	3.19225			3255	6.02845			101	2.79546
F	F:TTC	4877	0.596863	8155	0.998036	249	0.461162	405	0.750083	33	0.913368	58	1.60531
	F:TTT	3278	0.401172			156	0.288921			25	0.691946
G	G:GGA	19937	2.43996	138434	16.942	1267	2.34656	6811	12.6144	86	2.38029	469	12.9809
	G:GGC	68670	8.40406			3044	5.63766			126	3.48741
	G:GGG	12333	1.50935			609	1.1279			53	1.46692
	G:GGT	37494	4.58864			1891	3.50224			204	5.64628
H	H:CAC	6768	0.82829	12911	1.58009	436	0.807497	591	1.09457	6	0.166067	14	0.38749
	H:CAT	6143	0.751801			155	0.287069			8	0.221423
I	I:ATA	1185	0.145024	5499	0.672986	248	0.45931	643	1.19087	17	0.470523	85	2.35262
	I:ATC	2130	0.260676			177	0.327814			24	0.664268
	I:ATT	2184	0.267285			218	0.403749			44	1.21782
K	K:AAA	21405	2.61961	49454	6.05234	1262	2.3373	2738	5.07093	142	3.93025	242	6.69803
	K:AAG	28049	3.43273			1476	2.73364			100	2.76778
L	L:CTA	940	0.11504	12861	1.57397	111	0.205578	912	1.68908	14	0.38749	167	4.6222
	L:CTC	2388	0.292251			217	0.401897			26	0.719624
	L:CTG	4083	0.499691			235	0.435234			55	1.52228
	L:CTT	1901	0.232651			124	0.229655			28	0.774979
	L:TTA	1608	0.196792			117	0.216691			27	0.747301
	L:TTG	1941	0.237546			108	0.200022			17	0.470523
M	M:ATG	6538	0.800142	6538	0.800142	1036	1.91873	1036	1.91873	26	0.719624	26	0.719624
N	N:AAC	9466	1.15848	17138	2.0974	578	1.07049	984	1.82242	56	1.54996	111	3.07224
	N:AAT	7672	0.938925			406	0.751935			55	1.52228
P	P:CCA	17382	2.12727	92502	11.3207	1312	2.4299	4349	8.0546	39	1.07944	232	6.42126
	P:CCC	22286	2.72743			874	1.6187			31	0.858013
	P:CCG	36247	4.43603			1267	2.34656			56	1.54996
	P:CCT	16587	2.02997			896	1.65944			106	2.93385
Q	Q:CAA	10563	1.29273	27175	3.32577	368	0.681557	1016	1.88169	118	3.26598	242	6.69803
	Q:CAG	16612	2.03303			648	1.20013			124	3.43205
R	R:AGA	3414	0.417817	23791	2.91162	365	0.676001	1371	2.53917	30	0.830335	118	3.26598
	R:CGA	1527	0.186879			151	0.279661			27	0.747301
	R:CGC	1726	0.211234			209	0.38708			26	0.719624
	R:CGG	8377	1.0252			194	0.359299			7	0.193745
	R:CGT	3426	0.419285			174	0.322258			21	0.581234
	R:AGG	5321	0.651201			278	0.514872			7	0.193745
S	S:AGC	17094	2.09202	70815	8.66657	944	1.74834	4574	8.47131	43	1.19015	298	8.24799
	S:AGT	9483	1.16056			794	1.47053			50	1.38389
	S:TCA	8903	1.08958			772	1.42979			50	1.38389
	S:TCC	13087	1.60163			684	1.26681			34	0.941046
	S:TCG	12437	1.52208			749	1.38719			34	0.941046
	S:TCT	9811	1.2007			631	1.16865			87	2.40797
T	T:ACA	12259	1.5003	57521	7.03961	2471	4.57643	8512	15.7647	58	1.60531	211	5.84002
	T:ACC	18587	2.27474			2064	3.82265			39	1.07944
	T:ACG	16603	2.03193			1829	3.38741			37	1.02408
	T:ACT	10072	1.23264			2148	3.97822			77	2.13119
V	V:GTA	3971	0.485984	20644	2.52648	433	0.801941	1991	3.68745	42	1.16247	159	4.40077
	V:GTC	5332	0.652548			536	0.992703			33	0.913368
	V:GTG	6240	0.763672			499	0.924177			31	0.858013
	V:GTT	5101	0.624277			523	0.968626			53	1.46692
W	W:TGG	2426	0.296902	2426	0.296902	93	0.172241	93	0.172241	10	0.276778	10	0.276778
Y	Y:TAC	3761	0.460284	7120	0.871369	190	0.351891	282	0.52228	19	0.525879	41	1.13479
	Y:TAT	3359	0.411085			92	0.170389			22	0.608912
		817105		817105		53994		53994		3613		3613

## Sheet: bacteria_categories
		Bacteria total				Enriched Bacteria ( >3 fold)				Myxococcales bacteria
		codons total	codon frequency total	aminoacids total	Aminoacid percent total	codons	codon frequency	Aminoacids	Aminoacids percent	Codons myxococ.	codon frequency Myxococ.	aminoacids myxococ.	Aminoacid percent myxococ.
A	A:GCA	30162	3.69132	155931	19.0833	2286	2.49182	17179	18.7257	830	1.6806	9126	18.4785
	A:GCC	51403	6.29087			6483	7.06671			3487	7.06056
	A:GCG	38125	4.66586			5788	6.30913			3599	7.28734
	A:GCT	36241	4.43529			2622	2.85808			1210	2.45004
C	C:TGC	1467	0.179536	2351	0.287723	126	0.137345	213	0.232178	65	0.131614	82	0.166036
	C:TGT	884	0.108187			87	0.0948332			17	0.034422
D	D:GAC	25556	3.12763	46078	5.63918	5268	5.74232	7174	7.81993	4395	8.8991	5824	11.7926
	D:GAT	20522	2.51155			1906	2.07761			1429	2.89347
E	E:GAA	33677	4.1215	59761	7.31375	2183	2.37955	6036	6.57946	858	1.7373	3841	7.77735
	E:GAG	26084	3.19225			3853	4.19991			2983	6.04005
F	F:TTC	4877	0.596863	8155	0.998036	267	0.29104	332	0.361892	121	0.245004	133	0.269302
	F:TTT	3278	0.401172			65	0.0708524			12	0.0242979
G	G:GGA	19937	2.43996	138434	16.942	1399	1.52496	17341	18.9023	1059	2.14429	12308	24.9215
	G:GGC	68670	8.40406			10836	11.8116			7904	16.0042
	G:GGG	12333	1.50935			2005	2.18552			1414	2.8631
	G:GGT	37494	4.58864			3101	3.3802			1931	3.90994
H	H:CAC	6768	0.82829	12911	1.58009	459	0.500327	681	0.742315	168	0.34017	199	0.40294
	H:CAT	6143	0.751801			222	0.241988			31	0.0627696
I	I:ATA	1185	0.145024	5499	0.672986	34	0.0370613	275	0.29976	4	0.0080993	93	0.188309
	I:ATC	2130	0.260676			157	0.171136			76	0.153887
	I:ATT	2184	0.267285			84	0.0915631			13	0.0263227
K	K:AAA	21405	2.61961	49454	6.05234	877	0.955963	3890	4.24024	210	0.425213	2331	4.71987
	K:AAG	28049	3.43273			3013	3.28428			2121	4.29465
L	L:CTA	940	0.11504	12861	1.57397	38	0.0414214	958	1.04426	7	0.0141738	532	1.07721
	L:CTC	2388	0.292251			241	0.262699			160	0.323972
	L:CTG	4083	0.499691			478	0.521038			299	0.605422
	L:CTT	1901	0.232651			57	0.0621321			11	0.0222731
	L:TTA	1608	0.196792			46	0.0501417			2	0.00404965
	L:TTG	1941	0.237546			98	0.106824			53	0.107316
M	M:ATG	6538	0.800142	6538	0.800142	341	0.371703	341	0.371703	250	0.506206	250	0.506206
N	N:AAC	9466	1.15848	17138	2.0974	651	0.709614	997	1.08677	275	0.556827	303	0.613522
	N:AAT	7672	0.938925			346	0.377153			28	0.0566951
P	P:CCA	17382	2.12727	92502	11.3207	1066	1.16198	9154	9.9782	314	0.635795	4558	9.22915
	P:CCC	22286	2.72743			2591	2.82429			1663	3.36728
	P:CCG	36247	4.43603			4176	4.55199			1812	3.66898
	P:CCT	16587	2.02997			1321	1.43994			769	1.55709
Q	Q:CAA	10563	1.29273	27175	3.32577	473	0.515588	2019	2.20078	153	0.309798	896	1.81424
	Q:CAG	16612	2.03303			1546	1.6852			743	1.50444
R	R:AGA	3414	0.417817	23791	2.91162	189	0.206017	2187	2.38391	12	0.0242979	1169	2.36702
	R:CGA	1527	0.186879			91	0.0991934			58	0.11744
	R:CGC	1726	0.211234			153	0.166776			103	0.208557
	R:CGG	8377	1.0252			1089	1.18705			602	1.21894
	R:CGT	3426	0.419285			352	0.383693			255	0.51633
	R:AGG	5321	0.651201			313	0.341182			139	0.281451
S	S:AGC	17094	2.09202	70815	8.66657	3820	4.16394	13374	14.5782	1208	2.44599	3156	6.39035
	S:AGT	9483	1.16056			1551	1.69065			96	0.194383
	S:TCA	8903	1.08958			1157	1.26117			79	0.159961
	S:TCC	13087	1.60163			2371	2.58448			699	1.41535
	S:TCG	12437	1.52208			2585	2.81775			863	1.74742
	S:TCT	9811	1.2007			1890	2.06017			211	0.427238
T	T:ACA	12259	1.5003	57521	7.03961	589	0.642032	7308	7.96599	94	0.190333	3528	7.14358
	T:ACC	18587	2.27474			3494	3.80859			1983	4.01523
	T:ACG	16603	2.03193			2619	2.85481			1271	2.57355
	T:ACT	10072	1.23264			606	0.660562			180	0.364468
V	V:GTA	3971	0.485984	20644	2.52648	174	0.189666	1777	1.937	42	0.0850426	827	1.67453
	V:GTC	5332	0.652548			641	0.698714			335	0.678316
	V:GTG	6240	0.763672			682	0.743405			394	0.797781
	V:GTT	5101	0.624277			280	0.30521			56	0.11339
W	W:TGG	2426	0.296902	2426	0.296902	109	0.118814	109	0.118814	45	0.0911171	45	0.0911171
Y	Y:TAC	3761	0.460284	7120	0.871369	299	0.325921	395	0.430565	148	0.299674	186	0.376617
	Y:TAT	3359	0.411085			96	0.104644			38	0.0769433
		817105		817105		91740		91740		49387		49387

## Sheet: archaea_categories
Archaea total						Archaea Enriched(>3 fold)
		codons total	codon frequency total	aminoacids total	Aminoacid frequency total	Codons	codon frequency	aminoacid	aminoacid frequency
A	A:GCA	1462	2.70771	5090	9.42697	257	3.29023	659	8.43682
	A:GCC	1406	2.60399			149	1.90757
	A:GCG	999	1.85021			88	1.12662
	A:GCT	1223	2.26507			165	2.11241
C	C:TGC	49	0.0907508	97	0.17965	2	0.0256049	6	0.0768147
	C:TGT	48	0.0888988			4	0.0512098
D	D:GAC	4060	7.51935	5761	10.6697	934	11.9575	1374	17.5906
	D:GAT	1701	3.15035			440	5.63308
E	E:GAA	3483	6.45072	6738	12.4792	711	9.10255	1209	15.4782
	E:GAG	3255	6.02845			498	6.37562
F	F:TTC	249	0.461162	405	0.750083	11	0.140827	33	0.422481
	F:TTT	156	0.288921			22	0.281654
G	G:GGA	1267	2.34656	6811	12.6144	163	2.0868	774	9.9091
	G:GGC	3044	5.63766			263	3.36705
	G:GGG	609	1.1279			86	1.10101
	G:GGT	1891	3.50224			262	3.35424
H	H:CAC	436	0.807497	591	1.09457	86	1.10101	117	1.49789
	H:CAT	155	0.287069			31	0.396876
I	I:ATA	248	0.45931	643	1.19087	21	0.268852	63	0.806555
	I:ATC	177	0.327814			16	0.204839
	I:ATT	218	0.403749			26	0.332864
K	K:AAA	1262	2.3373	2738	5.07093	426	5.45385	772	9.8835
	K:AAG	1476	2.73364			346	4.42965
L	L:CTA	111	0.205578	912	1.68908	3	0.0384074	91	1.16502
	L:CTC	217	0.401897			17	0.217642
	L:CTG	235	0.435234			30	0.384074
	L:CTT	124	0.229655			13	0.166432
	L:TTA	117	0.216691			11	0.140827
	L:TTG	108	0.200022			17	0.217642
M	M:ATG	1036	1.91873	1036	1.91873	133	1.70273	133	1.70273
N	N:AAC	578	1.07049	984	1.82242	135	1.72833	180	2.30444
	N:AAT	406	0.751935			45	0.576111
P	P:CCA	1312	2.4299	4349	8.0546	242	3.09819	434	5.55627
	P:CCC	874	1.6187			34	0.435284
	P:CCG	1267	2.34656			29	0.371271
	P:CCT	896	1.65944			129	1.65152
Q	Q:CAA	368	0.681557	1016	1.88169	55	0.704135	142	1.81795
	Q:CAG	648	1.20013			87	1.11381
R	R:AGA	365	0.676001	1371	2.53917	154	1.97158	305	3.90475
	RAGG	151	0.279661			28	0.358469
	R:CGA	209	0.38708			41	0.524901
	R:CGC	194	0.359299			21	0.268852
	R:CGG	174	0.322258			20	0.256049
	R:CGT	278	0.514872			41	0.524901
S	S:AGC	944	1.74834	4574	8.47131	101	1.29305	605	7.74549
	S:AGT	794	1.47053			115	1.47228
	S:TCA	772	1.42979			89	1.13942
	S:TCC	684	1.26681			99	1.26744
	S:TCG	749	1.38719			116	1.48509
	S:TCT	631	1.16865			85	1.08821
T	T:ACA	2471	4.57643	8512	15.7647	260	3.32864	687	8.79529
	T:ACC	2064	3.82265			173	2.21483
	T:ACG	1829	3.38741			83	1.0626
	T:ACT	2148	3.97822			171	2.18922
V	V:GTA	433	0.801941	1991	3.68745	51	0.652925	197	2.52208
	V:GTC	536	0.992703			47	0.601716
	V:GTG	499	0.924177			31	0.396876
	V:GTT	523	0.968626			68	0.870567
W	W:TGG	93	0.172241	93	0.172241	0	0	0	0
Y	Y:TAC	190	0.351891	282	0.52228	27	0.345666	30	0.384074
	Y:TAT	92	0.170389			3	0.0384074
		53994		53994		7811		7811

## Sheet: phage_categories
Phages total						Phages enriched( >3 fold)
		codons total	codons frequency total	aminoacids total	aminoacid frequency total	Codons	codon frequency	aminoacids	aminoacid frequency
A	A:GCA	134	3.70883	525	14.5309	2	0.877193	38	16.6667
	A:GCC	141	3.90257			13	5.70175
	A:GCG	95	2.62939			10	4.38596
	A:GCT	155	4.29006			13	5.70175
C	C:TGC	7	0.193745	16	0.442845	0	0	0	0
	C:TGT	9	0.2491			0	0
D	D:GAC	126	3.48741	247	6.83642	13	5.70175	19	8.33333
	D:GAT	121	3.34902			6	2.63158
E	E:GAA	241	6.67036	342	9.46582	0	0	0	0
	E:GAG	101	2.79546			0	0
F	F:TTC	33	0.913368	58	1.60531	0	0	4	1.75439
	F:TTT	25	0.691946			4	1.75439
G	G:GGA	86	2.38029	469	12.9809	2	0.877193	36	15.7895
	G:GGC	126	3.48741			21	9.21053
	G:GGG	53	1.46692			5	2.19298
	G:GGT	204	5.64628			8	3.50877
H	H:CAC	6	0.166067	14	0.38749	1	0.438596	1	0.438596
	H:CAT	8	0.221423			0	0
I	I:ATA	17	0.470523	85	2.35262	1	0.438596	6	2.63158
	I:ATC	24	0.664268			2	0.877193
	I:ATT	44	1.21782			3	1.31579
K	K:AAA	142	3.93025	242	6.69803	2	0.877193	5	2.19298
	K:AAG	100	2.76778			3	1.31579
L	L:CTA	14	0.38749	167	4.6222	2	0.877193	21	9.21053
	L:CTC	26	0.719624			2	0.877193
	L:CTG	55	1.52228			8	3.50877
	L:CTT	28	0.774979			3	1.31579
	L:TTA	27	0.747301			5	2.19298
	L:TTG	17	0.470523			1	0.438596
M	M:ATG	26	0.719624	26	0.719624	3	1.31579	3	1.31579
N	N:AAC	56	1.54996	111	3.07224	4	1.75439	10	4.38596
	N:AAT	55	1.52228			6	2.63158
P	P:CCA	39	1.07944	232	6.42126	2	0.877193	23	10.0877
	P:CCC	31	0.858013			2	0.877193
	P:CCG	56	1.54996			10	4.38596
	P:CCT	106	2.93385			9	3.94737
Q	Q:CAA	118	3.26598	242	6.69803	6	2.63158	12	5.26316
	Q:CAG	124	3.43205			6	2.63158
R	R:AGA	30	0.830335	118	3.26598	12	5.26316	25	10.9649
	RAGG	27	0.747301			4	1.75439
	R:CGA	26	0.719624			2	0.877193
	R:CGC	7	0.193745			2	0.877193
	R:CGG	21	0.581234			0	0
	R:CGT	7	0.193745			5	2.19298
S	S:AGC	43	1.19015	298	8.24799	5	2.19298	8	3.50877
	S:AGT	50	1.38389			1	0.438596
	S:TCA	50	1.38389			0	0
	S:TCC	34	0.941046			0	0
	S:TCG	34	0.941046			0	0
	S:TCT	87	2.40797			2	0.877193
T	T:ACA	58	1.60531	211	5.84002	2	0.877193	10	4.38596
	T:ACC	39	1.07944			4	1.75439
	T:ACG	37	1.02408			4	1.75439
	T:ACT	77	2.13119			0	0
V	V:GTA	42	1.16247	159	4.40077	3	1.31579	6	2.63158
	V:GTC	33	0.913368			0	0
	V:GTG	31	0.858013			1	0.438596
	V:GTT	53	1.46692			2	0.877193
W	W:TGG	10	0.276778	10	0.276778	0	0	0	0
Y	Y:TAC	19	0.525879	41	1.13479	0	0	1	0.438596
	Y:TAT	22	0.608912			1	0.438596
		3613		3613		228		228

## Sheet: LCR_vs_Background_codon_freqs
		BACTERIA						ARCHAEA						PHAGES
Amino acid	Codon	Total number of each codon in the Genomes	Numer of each codons in LCRs	Number of each codon in Genomes after removing the codons of LCRs	Frequency (%) of each codon in Genomes after removing the codons of LCRs	Frequency (%) of each codon in LCRs	Enrichment of each codon in LCRs	Total number of each codon in the Genomes	Numer of each codons in LCRs	Number of each codon in Genomes after removing the codons of LCRs	Frequency (%) of each codon in Genomes after removing the codons of LCRs	Frequency (%) of each codon in LCRs	Enrichment of each codon in LCRs	Total number of each codon in the Genomes	Numer of each codons in LCRs	Number of each codon in Genomes after removing the codons of LCRs	Frequency (%) of each codon in Genomes after removing the codons of LCRs	Frequency (%) of each codon in LCRs	Enrichment of each codon in LCRs
A	GCA	32608782	30162	32578620	1.61631	3.69132	2.2838	1388123	1462	1386661	1.92601	2.70771	1.40587	26432	134	26298	2.20281	3.70883	1.68368
	GCC	77885331	51403	77833928	3.86153	6.29087	1.62911	1994469	1406	1993063	2.76827	2.60399	0.940657	18253	141	18112	1.51712	3.90257	2.57235
	GCG	62665480	38125	62627355	3.1071	4.66586	1.50168	1745467	999	1744468	2.42298	1.85021	0.763606	16319	95	16224	1.35898	2.62939	1.93483
	GCT	29572842	36241	29536601	1.46538	4.43529	3.02671	996004	1223	994781	1.3817	2.26507	1.63933	32771	155	32616	2.73202	4.29006	1.57029
C	TGC	11995265	1467	11993798	0.595042	0.179536	0.30172	359869	49	359820	0.499773	0.0907508	0.181584	6201	7	6194	0.51883	0.193745	0.373426
	TGT	7391214	884	7390330	0.366652	0.108187	0.295066	332028	48	331980	0.461104	0.0888988	0.192795	6982	9	6973	0.584082	0.2491	0.426482
D	GAC	56641537	25556	56615981	2.80886	3.12763	1.11349	2744421	4060	2740361	3.80623	7.51935	1.97554	30774	126	30648	2.56718	3.48741	1.35846
	GAT	54744343	20522	54723821	2.71498	2.51155	0.92507	1880139	1701	1878438	2.60906	3.15035	1.20746	41591	121	41470	3.47366	3.34902	0.964116
E	GAA	64755993	33677	64722316	3.21103	4.1215	1.28354	2387290	3483	2383807	3.311	6.45072	1.94827	50008	241	49767	4.16865	6.67036	1.60012
	GAG	58249612	26084	58223528	2.88861	3.19225	1.10511	3222995	3255	3219740	4.47207	6.02845	1.34802	32264	101	32163	2.69408	2.79546	1.03763
F	TTC	40430673	4877	40425796	2.00562	0.596863	0.297595	1668982	249	1668733	2.31779	0.461162	0.198966	20970	33	20937	1.75375	0.913368	0.520808
	TTT	38430910	3278	38427632	1.90649	0.401172	0.210425	1037448	156	1037292	1.44075	0.288921	0.200535	25427	25	25402	2.12776	0.691946	0.3252
G	GGA	24588678	19937	24568741	1.21892	2.43996	2.00174	1313015	1267	1311748	1.82196	2.34656	1.28793	18490	86	18404	1.54158	2.38029	1.54406
	GGC	71177119	68670	71108449	3.52787	8.40406	2.38219	1954474	3044	1951430	2.71044	5.63766	2.07998	19591	126	19465	1.63045	3.48741	2.13892
	GGG	25888581	12333	25876248	1.28378	1.50935	1.17571	1168012	609	1167403	1.62147	1.1279	0.695606	11419	53	11366	0.952054	1.46692	1.5408
	GGT	33643682	37494	33606188	1.66729	4.58864	2.75216	1092704	1891	1090813	1.51509	3.50224	2.31158	32254	204	32050	2.68461	5.64628	2.1032
H	CAC	22059768	6768	22053000	1.0941	0.82829	0.757049	827501	436	827065	1.14875	0.807497	0.702933	9836	6	9830	0.823393	0.166067	0.201686
	CAT	20051688	6143	20045545	0.994509	0.751801	0.755952	485743	155	485588	0.674459	0.287069	0.425629	11650	8	11642	0.975173	0.221423	0.22706
I	ATA	16523663	1185	16522478	0.819721	0.145024	0.176919	1513175	248	1512927	2.10138	0.45931	0.218575	14206	17	14189	1.18852	0.470523	0.395891
	ATC	57356032	2130	57353902	2.84547	0.260676	0.0916111	1968703	177	1968526	2.73419	0.327814	0.119894	23112	24	23088	1.93393	0.664268	0.343481
	ATT	44391205	2184	44389021	2.20225	0.267285	0.121369	1329032	218	1328814	1.84566	0.403749	0.218756	36680	44	36636	3.06875	1.21782	0.396847
K	AAA	50479919	21405	50458514	2.50337	2.61961	1.04643	1743070	1262	1741808	2.41929	2.3373	0.966109	49899	142	49757	4.16781	3.93025	0.943001
	AAG	41358820	28049	41330771	2.05052	3.43273	1.67408	1697659	1476	1696183	2.35592	2.73364	1.16033	32402	100	32302	2.70572	2.76778	1.02294
L	CTA	10114733	940	10113793	0.50177	0.11504	0.229269	525459	111	525348	0.729683	0.205578	0.281736	12011	14	11997	1.00491	0.38749	0.385597
	CTC	39420190	2388	39417802	1.95561	0.292251	0.149442	2135054	217	2134837	2.96519	0.401897	0.135538	10330	26	10304	0.863097	0.719624	0.833769
	CTG	77321396	4083	77317313	3.8359	0.499691	0.130267	1546841	235	1546606	2.14816	0.435234	0.202607	19667	55	19612	1.64277	1.52228	0.926657
	CTT	24649912	1901	24648011	1.22285	0.232651	0.190253	1071472	124	1071348	1.48805	0.229655	0.154333	18890	28	18862	1.57994	0.774979	0.490511
	TTA	27199413	1608	27197805	1.34935	0.196792	0.145842	799515	117	799398	1.11033	0.216691	0.19516	23009	27	22982	1.92505	0.747301	0.388199
	TTG	28082990	1941	28081049	1.39317	0.237546	0.170508	658984	108	658876	0.915148	0.200022	0.218568	13141	17	13124	1.09931	0.470523	0.428017
M	ATG	46822243	6538	46815705	2.32264	0.800142	0.344496	1579028	1036	1577992	2.19176	1.91873	0.875431	31081	26	31055	2.60127	0.719624	0.276643
N	AAC	36153458	9466	36143992	1.79319	1.15848	0.646043	1380350	578	1379772	1.91644	1.07049	0.558583	28860	56	28804	2.41272	1.54996	0.642412
	AAT	36040307	7672	36032635	1.78767	0.938925	0.525223	1113688	406	1113282	1.5463	0.751935	0.486282	32084	55	32029	2.68286	1.52228	0.567411
P	CCA	14048157	17382	14030775	0.696101	2.12727	3.05597	636334	1312	635022	0.882015	2.4299	2.75494	12456	39	12417	1.04009	1.07944	1.03783
	CCC	25554818	22286	25532532	1.26673	2.72743	2.15313	862429	874	861555	1.19666	1.6187	1.35268	5053	31	5022	0.420659	0.858013	2.03969
	CCG	38867949	36247	38831702	1.92654	4.43603	2.30259	1089337	1267	1088070	1.51128	2.34656	1.5527	10909	56	10853	0.909083	1.54996	1.70497
	CCT	15582214	16587	15565627	0.772249	2.02997	2.62865	549641	896	548745	0.762181	1.65944	2.17723	15116	106	15010	1.25729	2.93385	2.33348
Q	CAA	28929682	10563	28919119	1.43475	1.29273	0.901018	530021	368	529653	0.735663	0.681557	0.926453	23335	118	23217	1.94473	3.26598	1.6794
	CAG	46305345	16612	46288733	2.2965	2.03303	0.885275	1218602	648	1217954	1.69168	1.20013	0.709433	21608	124	21484	1.79957	3.43205	1.90715
R	AGA	10226904	3414	10223490	0.507213	0.417817	0.82375	774129	365	773764	1.07472	0.676001	0.629001	13107	30	13077	1.09537	0.830335	0.758039
	CGA	9165442	1726	9163716	0.454635	0.211234	0.464623	404272	151	404121	0.561305	0.279661	0.498233	7240	27	7213	0.604185	0.747301	1.23688
	CGC	48596416	8377	48588039	2.41057	1.0252	0.425295	886073	209	885864	1.23042	0.38708	0.314591	12485	26	12459	1.04361	0.719624	0.689554
	CGG	24624108	3426	24620682	1.22149	0.419285	0.343256	798345	194	798151	1.10859	0.359299	0.324104	5732	7	5725	0.479545	0.193745	0.404018
	CGT	19730003	5321	19724682	0.97859	0.651201	0.665449	357834	174	357660	0.496773	0.322258	0.648703	17758	21	17737	1.48571	0.581234	0.391217
	AGG	7588502	1527	7586975	0.376409	0.186879	0.49648	911707	278	911429	1.26593	0.514872	0.406714	6068	7	6061	0.507689	0.193745	0.381621
S	AGC	28436738	17094	28419644	1.40997	2.09202	1.48374	903942	944	902998	1.25422	1.74834	1.39397	11925	43	11882	0.995276	1.19015	1.1958
	AGT	15212062	9483	15202579	0.754237	1.16056	1.53872	541938	794	541144	0.751623	1.47053	1.95648	13848	50	13798	1.15577	1.38389	1.19738
	TCA	14406680	8903	14397777	0.714309	1.08958	1.52536	709153	772	708381	0.983908	1.42979	1.45317	14920	50	14870	1.24556	1.38389	1.11106
	TCC	21680436	13087	21667349	1.07497	1.60163	1.48993	775601	684	774917	1.07632	1.26681	1.17698	9379	34	9345	0.782768	0.941046	1.2022
	TCG	24242808	12437	24230371	1.20213	1.52208	1.26616	897104	749	896355	1.24499	1.38719	1.11421	6830	34	6796	0.569256	0.941046	1.65312
	TCT	14916430	9811	14906619	0.739554	1.2007	1.62355	554487	631	553856	0.76928	1.16865	1.51915	20564	87	20477	1.71522	2.40797	1.40388
T	ACA	18716409	12259	18704150	0.927959	1.5003	1.61677	858259	2471	855788	1.18865	4.57643	3.85011	21515	58	21457	1.79731	1.60531	0.893176
	ACC	45590243	18587	45571656	2.26092	2.27474	1.00611	1309304	2064	1307240	1.81569	3.82265	2.10534	15051	39	15012	1.25745	1.07944	0.858429
	ACG	29243839	16603	29227236	1.45004	2.03193	1.4013	1177701	1829	1175872	1.63323	3.38741	2.07406	11491	37	11454	0.959425	1.02408	1.06739
	ACT	16291375	10072	16281303	0.807756	1.23264	1.52601	672695	2148	670547	0.931358	3.97822	4.27142	23733	77	23656	1.98151	2.13119	1.07554
V	GTA	19886403	3971	19882432	0.986416	0.485984	0.492676	889224	433	888791	1.23449	0.801941	0.649614	21842	42	21800	1.82604	1.16247	0.636606
	GTC	44214850	5332	44209518	2.19334	0.652548	0.297513	2241692	536	2241156	3.11286	0.992703	0.318904	13247	33	13214	1.10685	0.913368	0.825197
	GTG	52952219	6240	52945979	2.62678	0.763672	0.290725	1381768	499	1381269	1.91852	0.924177	0.481714	15928	31	15897	1.33159	0.858013	0.644354
	GTT	28303172	5101	28298071	1.40394	0.624277	0.444662	1247573	523	1247050	1.73209	0.968626	0.559223	28084	53	28031	2.34797	1.46692	0.624763
W	TGG	26264959	2426	26262533	1.30295	0.296902	0.227869	771516	93	771423	1.07147	0.172241	0.160752	17114	10	17104	1.43269	0.276778	0.193188
Y	TAC	27257078	3761	27253317	1.3521	0.460284	0.34042	1420482	190	1420292	1.97272	0.351891	0.178379	18398	19	18379	1.53949	0.525879	0.341594
	TAT	30908662	3359	30905303	1.53329	0.411085	0.268107	1018812	92	1018720	1.41495	0.170389	0.12042	26113	22	26091	2.18547	0.608912	0.278619
	Total	2016439682	817105	2015622577	100	100		72050689	53994	71996695	100	100		1197453	3613	1193840	100	100
