# Supplementary material for: Low complexity regions in the proteins of prokaryotes perform important functional roles and are highly conserved
Source: Nucleic Acids Res. 2019 Sep 4;47(19):9998–10009. doi: 10.1093/nar/gkz730 (PMC6821194; doi:10.1093/nar/gkz730)
Supplement: gkz730_Supplemental_Files [file gkz730_supplemental_files.zip › SUPPFILE3_GO_stats_LCR_SAR_BAP.xlsx]

## Sheet: Description
Sheet	Description
LCRs_GO_annotations	The number of the proteins each GO term was found in (for LCR fragments of archaea, bacteria,phages)
SARs_GO_annotations	The number of the proteins each GO term was found in (for SAR fragments of archaea, bacteria,phages)
GO_annotations_total_table	A total table of the 10 most frequent GO terms and the number of proteins they were found in (for archaea, bacteria, phages LCRs and SARs)
Three different Gene Ontology categories:			Gene ontology (biological process)
			Gene ontology (molecular function)
			Gene ontology (cellular component)

## Sheet: LCRs_GO_annotations
Archaea						Bacteria						Phages
number of proteins	Gene ontology (biological process)	number of proteins	Gene ontology (molecular function)	number of proteins	Gene ontology (cellular component)	number of proteins	Gene ontology (biological process)	number of proteins	Gene ontology (molecular function)	number of proteins	Gene ontology (cellular component)	number of proteins	Gene ontology (biological process)	number of proteins	Gene ontology (molecular function)	number of proteins	Gene ontology (cellular component)
101	protein folding [GO:0006457]	127	ATP binding [GO:0005524]	465	integral component of membrane [GO:0016021]	830	translation [GO:0006412]	1213	ATP binding [GO:0005524]	4802	integral component of membrane [GO:0016021]	5	adhesion receptor-mediated virion attachment to host cell [GO:0098671]	5	DNA binding [GO:0003677]	20	integral component of membrane [GO:0016021]
78	translation [GO:0006412]	109	structural constituent of ribosome [GO:0003735]	97	ribosome [GO:0005840]	336	carbohydrate metabolic process [GO:0005975]	949	DNA binding [GO:0003677]	1258	cytoplasm [GO:0005737]	5	virion attachment to host cell pilus [GO:0039666]	1	amidase activity [GO:0004040]	6	viral capsid [GO:0019028]
40	translational elongation [GO:0006414]	100	unfolded protein binding [GO:0051082]	29	cytoplasm [GO:0005737]	327	DNA topological change [GO:0006265]	820	structural constituent of ribosome [GO:0003735]	653	ribosome [GO:0005840]	4	entry receptor-mediated virion attachment to host cell [GO:0098670]	1	exonuclease activity [GO:0004527]	5	host cell membrane [GO:0033644]
17	ribosome biogenesis [GO:0042254]	32	rRNA binding [GO:0019843]	16	small ribosomal subunit [GO:0015935]	281	DNA replication [GO:0006260]	627	metal ion binding [GO:0046872]	375	plasma membrane [GO:0005886]	4	viral entry into host cell via pilus retraction [GO:0039667]	1	metal ion binding [GO:0046872]	3	virion [GO:0019012]
14	carbohydrate metabolic process [GO:0005975]	25	DNA binding [GO:0003677]	12	prefoldin complex [GO:0016272]	274	transport [GO:0006810]	422	GTP binding [GO:0005525]	276	membrane [GO:0016020]	4	viral extrusion [GO:0099045]	1	RNA binding [GO:0003723]	2	host cell cytoplasm [GO:0030430]
14	SRP-dependent cotranslational protein targeting to membrane [GO:0006614]	22	metal ion binding [GO:0046872]	10	plasma membrane [GO:0005886]	220	protein refolding [GO:0042026]	410	GTPase activity [GO:0003924]	177	extracellular region [GO:0005576]	3	viral release from host cell [GO:0019076]	1	serine-type peptidase activity [GO:0008236]	1	virus tail, fiber [GO:0098024]
13	amino acid transport [GO:0006865]	21	copper ion binding [GO:0005507]	8	large ribosomal subunit [GO:0015934]	212	metabolic process [GO:0008152]	374	nucleic acid binding [GO:0003676]	173	pyruvate dehydrogenase complex [GO:0045254]	2	DNA recombination [GO:0006310]	1	single-stranded DNA binding [GO:0003697]	1	virus tail, tube [GO:0098026]
13	DNA replication [GO:0006260]	21	serine-type endopeptidase activity [GO:0004252]	7	intracellular ribonucleoprotein complex [GO:0030529]	186	protein folding [GO:0006457]	347	RNA binding [GO:0003723]	170	cell outer membrane [GO:0009279]	2	DNA repair [GO:0006281]
7	archaeal or bacterial-type flagellum-dependent cell motility [GO:0097588]	21	zinc ion binding [GO:0008270]	7	intrinsic component of plasma membrane [GO:0031226]	156	regulation of transcription, DNA-templated [GO:0006355]	316	unfolded protein binding [GO:0051082]	164	small ribosomal subunit [GO:0015935]	2	DNA replication [GO:0006260]
5	DNA topological change [GO:0006265]	17	carbohydrate binding [GO:0030246]	7	signal recognition particle [GO:0048500]	153	transcription, DNA-templated [GO:0006351]	311	DNA topoisomerase type I activity [GO:0003917]	141	chromosome [GO:0005694]	2	viral entry into host cell [GO:0046718]
5	metabolic process [GO:0008152]	16	electron carrier activity [GO:0009055]	7	viral nucleocapsid [GO:0019013]	145	DNA recombination [GO:0006310]	306	carbohydrate binding [GO:0030246]	110	acetyl-CoA carboxylase complex [GO:0009317]	2	viral tail assembly [GO:0098003]
5	regulation of transcription, DNA-templated [GO:0006355]	15	GTPase activity [GO:0003924]	6	outer membrane-bounded periplasmic space [GO:0030288]	143	glycolytic process [GO:0006096]	300	transporter activity [GO:0005215]	110	intracellular [GO:0005622]	1	bidirectional double-stranded viral DNA replication [GO:0039686]
4	acetyl-CoA metabolic process [GO:0006084]	15	GTP binding [GO:0005525]	5	exosome (RNase complex) [GO:0000178]	143	transmembrane transport [GO:0055085]	288	translation initiation factor activity [GO:0003743]	99	outer membrane-bounded periplasmic space [GO:0030288]	1	lipopolysaccharide-mediated virion attachment to host cell [GO:0039638]
4	biosynthetic process [GO:0009058]	15	hydrolase activity [GO:0016787]	5	mucus layer [GO:0070701]	139	cell division [GO:0051301]	272	hydrolase activity, hydrolyzing O-glycosyl compounds [GO:0004553]	92	signal recognition particle [GO:0048500]	1	pore-mediated entry of viral genome into host cell [GO:0044694]
4	plasma membrane ATP synthesis coupled proton transport [GO:0042777]	14	sequence-specific DNA binding [GO:0043565]	5	primosome complex [GO:1990077]	139	DNA repair [GO:0006281]	257	rRNA binding [GO:0019843]	90	outer membrane [GO:0019867]	1	regulation of transcription, DNA-templated [GO:0006355]
4	transport [GO:0006810]	11	transporter activity [GO:0005215]	4	integral component of plasma membrane [GO:0005887]	137	protein transport [GO:0015031]	211	transferase activity [GO:0016740]	78	nucleosome [GO:0000786]	1	transcription, DNA-templated [GO:0006351]
3	carbohydrate transport [GO:0008643]	9	calcium ion binding [GO:0005509]	3	cell [GO:0005623]	134	SRP-dependent cotranslational protein targeting to membrane [GO:0006614]	204	zinc ion binding [GO:0008270]	66	oxoglutarate dehydrogenase complex [GO:0045252]	1	viral genome circularization [GO:0099009]
3	cell redox homeostasis [GO:0045454]	9	large ribosomal subunit rRNA binding [GO:0070180]	3	chromosome [GO:0005694]	120	mRNA catabolic process [GO:0006402]	189	calcium ion binding [GO:0005509]	65	cell [GO:0005623]	1	viral genome ejection through host cell envelope, short tail mechanism [GO:0099002]
3	chemotaxis [GO:0006935]	9	oxidoreductase activity [GO:0016491]	3	extracellular region [GO:0005576]	115	fatty acid biosynthetic process [GO:0006633]	177	electron carrier activity [GO:0009055]	61	integral component of plasma membrane [GO:0005887]
3	DNA-dependent DNA replication [GO:0006261]	8	peptidyl-prolyl cis-trans isomerase activity [GO:0003755]	3	intracellular [GO:0005622]	111	chemotaxis [GO:0006935]	175	dihydrolipoyllysine-residue acetyltransferase activity [GO:0004742]	58	cytoplasmic side of plasma membrane [GO:0009898]
3	DNA repair [GO:0006281]	7	7S RNA binding [GO:0008312]	3	TAT protein transport complex [GO:0033281]	111	protein secretion [GO:0009306]	164	single-stranded DNA binding [GO:0003697]	49	DNA polymerase III complex [GO:0009360]
3	electron transport chain [GO:0022900]	7	catalytic activity [GO:0003824]	2	beta-galactosidase complex [GO:0009341]	98	chromosome condensation [GO:0030261]	161	penicillin binding [GO:0008658]	47	periplasmic space [GO:0042597]
3	metal ion transport [GO:0030001]	7	nucleic acid binding [GO:0003676]	2	integrin complex [GO:0008305]	93	RNA processing [GO:0006396]	154	helicase activity [GO:0004386]	46	cell wall [GO:0005618]
3	oxidation-reduction process [GO:0055114]	7	transcription factor activity, sequence-specific DNA binding [GO:0003700]	2	membrane [GO:0016020]	88	tricarboxylic acid cycle [GO:0006099]	151	transferase activity, transferring acyl groups [GO:0016746]	35	intrinsic component of plasma membrane [GO:0031226]
3	protein secretion [GO:0009306]	6	hydrolase activity, hydrolyzing O-glycosyl compounds [GO:0004553]	2	nucleosome [GO:0000786]	86	cell cycle [GO:0007049]	150	heme binding [GO:0020037]	27	bacterial-type flagellum basal body [GO:0009425]
3	protein transport by the Tat complex [GO:0043953]	6	peptide transporter activity [GO:0015197]	2	tRNA (m1A) methyltransferase complex [GO:0031515]	81	cell adhesion [GO:0007155]	143	transcription factor activity, sequence-specific DNA binding [GO:0003700]	25	ATP-binding cassette (ABC) transporter complex [GO:0043190]
3	pseudouridine synthesis [GO:0001522]	5	DNA primase activity [GO:0003896]	1	ATP-binding cassette (ABC) transporter complex [GO:0043190]	78	cellulose catabolic process [GO:0030245]	141	magnesium ion binding [GO:0000287]	25	TAT protein transport complex [GO:0033281]
3	response to desiccation [GO:0009269]	5	helicase activity [GO:0004386]	1	cytosol [GO:0005829]	78	nucleosome assembly [GO:0006334]	131	peptidyl-prolyl cis-trans isomerase activity [GO:0003755]	24	cell division site [GO:0032153]
3	response to heat [GO:0009408]	5	heme binding [GO:0020037]	1	cytosolic large ribosomal subunit [GO:0022625]	67	metal ion transport [GO:0030001]	128	protein serine/threonine kinase activity [GO:0004674]	21	bacterial-type flagellum [GO:0009288]
3	transcription, DNA-templated [GO:0006351]	5	iron-sulfur cluster binding [GO:0051536]	1	cytosolic small ribosomal subunit [GO:0022627]	67	protein complex assembly [GO:0006461]	125	5S rRNA binding [GO:0008097]	20	type II protein secretion system complex [GO:0015627]
2	anaerobic cobalamin biosynthetic process [GO:0019251]	5	peptidase activity [GO:0008233]	1	DNA replication factor C complex [GO:0005663]	64	L-lysine catabolic process to acetyl-CoA via saccharopine [GO:0033512]	112	acetyl-CoA carboxylase activity [GO:0003989]	16	viral capsid [GO:0019028]
2	cell adhesion [GO:0007155]	4	carbon-monoxide dehydrogenase (acceptor) activity [GO:0018492]	1	gas vesicle [GO:0031411]	64	rRNA processing [GO:0006364]	111	hydrolase activity [GO:0016787]	13	large ribosomal subunit [GO:0015934]
2	cobalamin biosynthetic process [GO:0009236]	4	CO-methylating acetyl-CoA synthase activity [GO:0043884]	1	microtubule [GO:0005874]	62	cell redox homeostasis [GO:0045454]	110	serine-type endopeptidase activity [GO:0004252]	12	respiratory chain [GO:0070469]
2	DNA unwinding involved in DNA replication [GO:0006268]	4	DNA clamp loader activity [GO:0003689]	1	preribosome, small subunit precursor [GO:0030688]	59	tRNA processing [GO:0008033]	100	phosphorelay sensor kinase activity [GO:0000155]	10	bacterial-type flagellum hook [GO:0009424]
2	glutamine metabolic process [GO:0006541]	4	nucleotide binding [GO:0000166]	1	proteasome core complex, alpha-subunit complex [GO:0019773]	58	DNA-templated transcription, termination [GO:0006353]	99	oxidoreductase activity [GO:0016491]	9	plasma membrane light-harvesting complex [GO:0030077]
2	homophilic cell adhesion via plasma membrane adhesion molecules [GO:0007156]	4	poly(A) binding [GO:0008143]			58	response to heat [GO:0009408]	96	protein kinase activity [GO:0004672]	9	proton-transporting ATP synthase complex, catalytic core F(1) [GO:0045261]
2	methanogenesis, from carbon dioxide [GO:0019386]	4	proton-transporting ATP synthase activity, rotational mechanism [GO:0046933]			57	cobalamin biosynthetic process [GO:0009236]	92	7S RNA binding [GO:0008312]	8	extracellular space [GO:0005615]
2	nucleosome assembly [GO:0006334]	4	transferase activity [GO:0016740]			55	pyruvate metabolic process [GO:0006090]	88	receptor activity [GO:0004872]	7	cell surface [GO:0009986]
2	one-carbon metabolic process [GO:0006730]	3	ATPase activity [GO:0016887]			53	pathogenesis [GO:0009405]	87	catalytic activity [GO:0003824]	7	excinuclease repair complex [GO:0009380]
2	protein glycosylation [GO:0006486]	3	cobalt ion binding [GO:0050897]			53	xylan catabolic process [GO:0045493]	87	sigma factor activity [GO:0016987]	7	peptidoglycan-based cell wall [GO:0009274]
2	regulation of DNA replication [GO:0006275]	3	cytochrome-c oxidase activity [GO:0004129]			48	pseudouridine synthesis [GO:0001522]	83	energy transducer activity [GO:0031992]	7	viral nucleocapsid [GO:0019013]
2	rRNA modification [GO:0000154]	3	DNA-directed 5'-3' RNA polymerase activity [GO:0003899]			47	bacterial-type flagellum-dependent cell motility [GO:0071973]	83	siderophore transmembrane transporter activity [GO:0015343]	6	extracellular matrix [GO:0031012]
2	self proteolysis [GO:0097264]	3	DNA-directed DNA polymerase activity [GO:0003887]			47	transcription initiation from bacterial-type RNA polymerase promoter [GO:0001123]	81	ATPase activity [GO:0016887]	6	integrin complex [GO:0008305]
1	acetyl-CoA biosynthetic process from acetate [GO:0019427]	3	DNA topoisomerase type II (ATP-hydrolyzing) activity [GO:0003918]			45	phosphorelay signal transduction system [GO:0000160]	80	DNA-directed 5'-3' RNA polymerase activity [GO:0003899]	6	riboflavin synthase complex [GO:0009349]
1	arginine biosynthetic process [GO:0006526]	3	heat shock protein binding [GO:0031072]			44	DNA-templated transcription, initiation [GO:0006352]	76	chitin binding [GO:0008061]	5	bacterial-type flagellum basal body, MS ring [GO:0009431]
1	aromatic amino acid family biosynthetic process [GO:0009073]	3	kinase activity [GO:0016301]			44	ribosome biogenesis [GO:0042254]	75	iron ion binding [GO:0005506]	5	cell septum [GO:0030428]
1	cell division [GO:0051301]	3	lyase activity [GO:0016829]			38	peptidoglycan catabolic process [GO:0009253]	71	nickel cation binding [GO:0016151]	5	type I protein secretion system complex [GO:0030256]
1	cellular protein modification process [GO:0006464]	3	maltose transmembrane transporter activity [GO:0005363]			35	enzyme active site formation [GO:0018307]	70	lyase activity [GO:0016829]	3	fatty acid synthase complex [GO:0005835]
1	chaperone-mediated protein folding [GO:0061077]	3	methyltransferase activity [GO:0008168]			35	urea metabolic process [GO:0019627]	67	dihydrolipoyllysine-residue succinyltransferase activity [GO:0004149]	3	high-affinity iron permease complex [GO:0033573]
1	chorismate biosynthetic process [GO:0009423]	3	nuclease activity [GO:0004518]			33	RNA catabolic process [GO:0006401]	67	protein transporter activity [GO:0008565]	3	mucus layer [GO:0070701]
1	chromosome separation [GO:0051304]	3	nucleotidyltransferase activity [GO:0016779]			31	polysaccharide catabolic process [GO:0000272]	65	peptidoglycan binding [GO:0042834]	3	organelle inner membrane [GO:0019866]
1	cleavage involved in rRNA processing [GO:0000469]	3	protein transmembrane transporter activity [GO:0008320]			31	protein secretion by the type IV secretion system [GO:0030255]	63	cellulase activity [GO:0008810]	3	periplasmic side of cell outer membrane [GO:0031241]
1	cytoplasmic translation [GO:0002181]	3	RNA binding [GO:0003723]			30	cell wall organization [GO:0071555]	63	polyribonucleotide nucleotidyltransferase activity [GO:0004654]	3	polyphosphate kinase complex [GO:0009358]
1	D-amino acid catabolic process [GO:0019478]	3	tetrahydromethanopterin S-methyltransferase activity [GO:0030269]			30	self proteolysis [GO:0097264]	62	3'-5'-exoribonuclease activity [GO:0000175]	3	proton-transporting ATP synthase complex, coupling factor F(o) [GO:0045263]
1	'de novo' protein folding [GO:0006458]	2	2 iron, 2 sulfur cluster binding [GO:0051537]			29	FtsZ-dependent cytokinesis [GO:0043093]	60	DNA-directed DNA polymerase activity [GO:0003887]	2	bacterial-type flagellum basal body, distal rod, L ring [GO:0009427]
1	'de novo' pyrimidine nucleobase biosynthetic process [GO:0006207]	2	3'-5' exonuclease activity [GO:0008408]			29	regulation of cell shape [GO:0008360]	59	endoribonuclease activity [GO:0004521]	2	beta-galactosidase complex [GO:0009341]
1	'de novo' UMP biosynthetic process [GO:0044205]	2	4 iron, 4 sulfur cluster binding [GO:0051539]			28	double-strand break repair via nonhomologous end joining [GO:0006303]	59	peptidase activity [GO:0008233]	2	plasma membrane respiratory chain complex IV [GO:0045278]
1	DNA catabolic process, exonucleolytic [GO:0000738]	2	adenyl-nucleotide exchange factor activity [GO:0000774]			26	extracellular polysaccharide biosynthetic process [GO:0045226]	59	ribonuclease E activity [GO:0008995]	2	primosome complex [GO:1990077]
1	DNA restriction-modification system [GO:0009307]	2	aspartic-type endopeptidase activity [GO:0004190]			26	oxidation-reduction process [GO:0055114]	58	flavin adenine dinucleotide binding [GO:0050660]	2	septin ring [GO:0005940]
1	DNA-templated transcriptional preinitiation complex assembly [GO:0070897]	2	beta-galactosidase activity [GO:0004565]			26	protein transport by the Tat complex [GO:0043953]	57	ATP-dependent RNA helicase activity [GO:0004004]	2	spore wall [GO:0031160]
1	DNA-templated transcription, initiation [GO:0006352]	2	chaperone binding [GO:0051087]			25	peptidoglycan biosynthetic process [GO:0009252]	57	heat shock protein binding [GO:0031072]	2	viral envelope [GO:0019031]
1	gas vesicle organization [GO:0031412]	2	damaged DNA binding [GO:0003684]			24	phospholipid biosynthetic process [GO:0008654]	55	cellulose binding [GO:0030248]	1	bacterial nucleoid [GO:0043590]
1	intracellular protein transmembrane transport [GO:0065002]	2	DNA polymerase processivity factor activity [GO:0030337]			24	transcription antitermination [GO:0031564]	53	nucleotide binding [GO:0000166]	1	cytosol [GO:0005829]
1	isoleucyl-tRNA aminoacylation [GO:0006428]	2	DNA topoisomerase type I activity [GO:0003917]			23	cell septum assembly [GO:0090529]	51	kinase activity [GO:0016301]	1	cytosolic large ribosomal subunit [GO:0022625]
1	leucine biosynthetic process [GO:0009098]	2	flavin adenine dinucleotide binding [GO:0050660]			22	cell communication [GO:0007154]	50	ammonium transmembrane transporter activity [GO:0008519]	1	exodeoxyribonuclease VII complex [GO:0009318]
1	L-serine biosynthetic process [GO:0006564]	2	iron ion binding [GO:0005506]			22	chromosome segregation [GO:0007059]	50	chitinase activity [GO:0004568]	1	extrachromosomal circular DNA [GO:0005727]
1	maturation of SSU-rRNA [GO:0030490]	2	isomerase activity [GO:0016853]			20	biosynthetic process [GO:0009058]	48	pseudouridine synthase activity [GO:0009982]	1	gas vesicle shell [GO:0033172]
1	methanogenesis [GO:0015948]	2	NADH dehydrogenase (ubiquinone) activity [GO:0008137]			20	heme biosynthetic process [GO:0006783]	46	4 iron, 4 sulfur cluster binding [GO:0051539]	1	glycerol-3-phosphate dehydrogenase complex [GO:0009331]
1	microtubule cytoskeleton organization [GO:0000226]	2	oligosaccharyl transferase activity [GO:0004576]			20	protein secretion by the type II secretion system [GO:0015628]	43	motor activity [GO:0003774]	1	glycine cleavage complex [GO:0005960]
1	mismatch repair [GO:0006298]	2	phosphorelay sensor kinase activity [GO:0000155]			19	electron transport chain [GO:0022900]	42	cation transmembrane transporter activity [GO:0008324]	1	Gram-negative-bacterium-type cell wall [GO:0009276]
1	Mo-molybdopterin cofactor biosynthetic process [GO:0006777]	2	protein homodimerization activity [GO:0042803]			19	ribosomal large subunit assembly [GO:0000027]	42	mRNA binding [GO:0003729]	1	GroEL-GroES complex [GO:1990220]
1	nucleobase-containing compound metabolic process [GO:0006139]	2	quinone binding [GO:0048038]			18	cell wall macromolecule catabolic process [GO:0016998]	41	copper ion binding [GO:0005507]	1	host cell cytoplasmic vesicle [GO:0044161]
1	peptidyl-lysine modification to peptidyl-hypusine [GO:0008612]	2	signal transducer activity [GO:0004871]			17	bacterial-type flagellum organization [GO:0044781]	39	P-P-bond-hydrolysis-driven protein transmembrane transporter activity [GO:0015450]	1	host cell nucleus [GO:0042025]
1	phosphate ion transmembrane transport [GO:0035435]	2	sirohydrochlorin cobaltochelatase activity [GO:0016852]			17	ribosome assembly [GO:0042255]	38	signal transducer activity [GO:0004871]	1	microtubule [GO:0005874]
1	polysaccharide catabolic process [GO:0000272]	2	snoRNA binding [GO:0030515]			16	intracellular protein transmembrane transport [GO:0065002]	37	dihydrolipoyl dehydrogenase activity [GO:0004148]	1	molybdenum-iron nitrogenase complex [GO:0016612]
1	proteasomal protein catabolic process [GO:0010498]	2	translation initiation factor activity [GO:0003743]			16	protein catabolic process [GO:0030163]	37	metallopeptidase activity [GO:0008237]	1	nucleoid [GO:0009295]
1	protein targeting [GO:0006605]	2	tRNA (adenine-N1-)-methyltransferase activity [GO:0016429]			16	protein targeting [GO:0006605]	36	sirohydrochlorin cobaltochelatase activity [GO:0016852]	1	nucleotide-activated protein kinase complex [GO:0031588]
1	pyruvate metabolic process [GO:0006090]	1	3-dehydroquinate dehydratase activity [GO:0003855]			15	amino acid transport [GO:0006865]	34	iron-sulfur cluster binding [GO:0051536]	1	photosystem I [GO:0009522]
1	respiratory electron transport chain [GO:0022904]	1	3-isopropylmalate dehydratase activity [GO:0003861]			15	DNA-dependent DNA replication [GO:0006261]	33	endo-1,4-beta-xylanase activity [GO:0031176]	1	photosystem I reaction center [GO:0009538]
1	response to stress [GO:0006950]	1	4-amino-4-deoxychorismate synthase activity [GO:0046820]			15	lipopolysaccharide biosynthetic process [GO:0009103]	32	metalloendopeptidase activity [GO:0004222]	1	succinate dehydrogenase complex [GO:0045281]
1	RNA catabolic process [GO:0006401]	1	5S rRNA binding [GO:0008097]			15	mature ribosome assembly [GO:0042256]	32	nickel cation transmembrane transporter activity [GO:0015099]	1	tricarboxylic acid cycle enzyme complex [GO:0045239]
1	RNA processing [GO:0006396]	1	acetate-CoA ligase activity [GO:0003987]			15	negative regulation of ribosome biogenesis [GO:0090071]	31	hydrolase activity, acting on glycosyl bonds [GO:0016798]	1	vesicle membrane [GO:0012506]
1	S-adenosylmethionine biosynthetic process [GO:0006556]	1	acetyltransferase activity [GO:0016407]			15	negative regulation of translation [GO:0017148]	30	peptidoglycan glycosyltransferase activity [GO:0008955]	1	voltage-gated potassium channel complex [GO:0008076]
1	second-messenger-mediated signaling [GO:0019932]	1	acid phosphatase activity [GO:0003993]			15	phosphoenolpyruvate-dependent sugar phosphotransferase system [GO:0009401]	30	RNA-dependent ATPase activity [GO:0008186]
1	signal peptide processing [GO:0006465]	1	adenylate cyclase activity [GO:0004016]			15	photosynthesis [GO:0015979]	29	large ribosomal subunit rRNA binding [GO:0070180]
1	sodium ion transport [GO:0006814]	1	aldehyde dehydrogenase (NAD) activity [GO:0004029]			14	gluconeogenesis [GO:0006094]	29	N-acetylmuramoyl-L-alanine amidase activity [GO:0008745]
1	transmembrane transport [GO:0055085]	1	alpha,alpha-trehalose-phosphate synthase (UDP-forming) activity [GO:0003825]			14	homophilic cell adhesion via plasma membrane adhesion molecules [GO:0007156]	28	double-stranded DNA binding [GO:0003690]
1	trehalose biosynthetic process [GO:0005992]	1	alpha-amylase activity [GO:0004556]			14	isopentenyl diphosphate biosynthetic process, methylerythritol 4-phosphate pathway [GO:0019288]	26	sequence-specific DNA binding [GO:0043565]
1	tRNA 5'-leader removal [GO:0001682]	1	aminoacyl-tRNA editing activity [GO:0002161]			14	pteridine-containing compound metabolic process [GO:0042558]	25	isomerase activity [GO:0016853]
1	tRNA splicing, via endonucleolytic cleavage and ligation [GO:0006388]	1	aminopeptidase activity [GO:0004177]			13	cellular aromatic compound metabolic process [GO:0006725]	25	methyltransferase activity [GO:0008168]
1	tryptophan biosynthetic process [GO:0000162]	1	AMP binding [GO:0016208]			13	cellular response to cold [GO:0070417]	25	protein transmembrane transporter activity [GO:0008320]
1	ubiquitin-dependent protein catabolic process [GO:0006511]	1	ATP-dependent DNA helicase activity [GO:0004003]			13	pentose-phosphate shunt [GO:0006098]	24	NADH dehydrogenase (ubiquinone) activity [GO:0008137]
1	vesicle-mediated transport [GO:0016192]	1	carbamoyl-phosphate synthase (glutamine-hydrolyzing) activity [GO:0004088]			13	peptidoglycan turnover [GO:0009254]	23	FMN binding [GO:0010181]
1	xylan catabolic process [GO:0045493]	1	cation-transporting ATPase activity [GO:0019829]			13	pilus assembly [GO:0009297]	23	serine-type peptidase activity [GO:0008236]
		1	cellulase activity [GO:0008810]			13	SOS response [GO:0009432]	22	carboxypeptidase activity [GO:0004180]
		1	chitin binding [GO:0008061]			13	terpenoid biosynthetic process [GO:0016114]	22	DNA topoisomerase type II (ATP-hydrolyzing) activity [GO:0003918]
		1	chitin deacetylase activity [GO:0004099]			12	chlorophyll biosynthetic process [GO:0015995]	22	exoribonuclease II activity [GO:0008859]
		1	copper-exporting ATPase activity [GO:0004008]			12	chromosome separation [GO:0051304]	22	pyridoxal phosphate binding [GO:0030170]
		1	cysteine-type endopeptidase activity [GO:0004197]			12	nucleotide catabolic process [GO:0009166]	21	ribonuclease activity [GO:0004540]
		1	D-aminoacyl-tRNA deacylase activity [GO:0051499]			12	RNA secondary structure unwinding [GO:0010501]	21	thiamine pyrophosphate binding [GO:0030976]
		1	deoxyhypusine synthase activity [GO:0034038]			11	cellular metabolic process [GO:0044237]	20	CDP-diacylglycerol-serine O-phosphatidyltransferase activity [GO:0003882]
		1	dihydrolipoyllysine-residue acetyltransferase activity [GO:0004742]			11	peptidoglycan metabolic process [GO:0000270]	20	cytochrome-c oxidase activity [GO:0004129]
		1	endo-1,4-beta-xylanase activity [GO:0031176]			11	protein transport by the Sec complex [GO:0043952]	20	endonuclease activity [GO:0004519]
		1	endonuclease activity [GO:0004519]			10	acetyl-CoA biosynthetic process from pyruvate [GO:0006086]	20	ferrochelatase activity [GO:0004325]
		1	endoribonuclease activity [GO:0004521]			10	ATP synthesis coupled proton transport [GO:0015986]	20	quinone binding [GO:0048038]
		1	fructose-bisphosphate aldolase activity [GO:0004332]			10	negative regulation of transcription, DNA-templated [GO:0045892]	19	hydrolase activity, acting on carbon-nitrogen (but not peptide) bonds [GO:0016810]
		1	glucan endo-1,3-beta-glucanase activity, C-3 substituted reducing group [GO:0052861]			10	nucleotide-excision repair [GO:0006289]	18	amidase activity [GO:0004040]
		1	hydrolase activity, acting on carbon-nitrogen (but not peptide) bonds [GO:0016810]			10	protein insertion into membrane [GO:0051205]	18	hydrolase activity, acting on ester bonds [GO:0016788]
		1	hydrolase activity, acting on carbon-nitrogen (but not peptide) bonds, in linear amidines [GO:0016813]			10	protein maturation by iron-sulfur cluster transfer [GO:0097428]	18	peroxidase activity [GO:0004601]
		1	inorganic phosphate transmembrane transporter activity [GO:0005315]			10	response to stress [GO:0006950]	17	transferase activity, transferring glycosyl groups [GO:0016757]
		1	ion channel activity [GO:0005216]			9	base-excision repair [GO:0006284]	16	ATPase activity, coupled to transmembrane movement of substances [GO:0042626]
		1	isoleucine-tRNA ligase activity [GO:0004822]			9	lipoprotein biosynthetic process [GO:0042158]	16	magnesium chelatase activity [GO:0016851]
		1	licheninase activity [GO:0042972]			9	nucleobase-containing compound metabolic process [GO:0006139]	16	protein dimerization activity [GO:0046983]
		1	ligase activity [GO:0016874]			9	photosynthesis, light reaction [GO:0019684]	16	sulfuric ester hydrolase activity [GO:0008484]
		1	magnesium chelatase activity [GO:0016851]			9	sister chromatid cohesion [GO:0007062]	15	lysozyme activity [GO:0003796]
		1	magnesium ion binding [GO:0000287]			9	sporulation resulting in formation of a cellular spore [GO:0030435]	15	oxidoreductase activity, acting on single donors with incorporation of molecular oxygen, incorporation of two atoms of oxygen [GO:0016702]
		1	metallopeptidase activity [GO:0008237]			8	integrin-mediated signaling pathway [GO:0007229]	15	oxoglutarate dehydrogenase (succinyl-transferring) activity [GO:0004591]
		1	methionine adenosyltransferase activity [GO:0004478]			8	intein-mediated protein splicing [GO:0016539]	15	phosphopantetheine binding [GO:0031177]
		1	microtubule binding [GO:0008017]			8	lipid metabolic process [GO:0006629]	14	2 iron, 2 sulfur cluster binding [GO:0051537]
		1	mismatched DNA binding [GO:0030983]			8	regulation of gene expression [GO:0010468]	14	aminoacyl-tRNA ligase activity [GO:0004812]
		1	monooxygenase activity [GO:0004497]			8	response to antibiotic [GO:0046677]	14	collagen binding [GO:0005518]
		1	nickel cation binding [GO:0016151]			8	transposition, DNA-mediated [GO:0006313]	14	ferric iron binding [GO:0008199]
		1	nickel cation transmembrane transporter activity [GO:0015099]			7	bacterial-type flagellum assembly [GO:0044780]	14	oxidoreductase activity, acting on the CH-OH group of donors, quinone or similar compound as acceptor [GO:0016901]
		1	O-methyltransferase activity [GO:0008171]			7	chitin catabolic process [GO:0006032]	14	structural molecule activity [GO:0005198]
		1	oxidized purine nucleobase lesion DNA N-glycosylase activity [GO:0008534]			7	glycogen biosynthetic process [GO:0005978]	14	transaminase activity [GO:0008483]
		1	oxidoreductase activity, acting on a sulfur group of donors, NAD(P) as acceptor [GO:0016668]			7	L-arabinose metabolic process [GO:0046373]	13	acid phosphatase activity [GO:0003993]
		1	oxidoreductase activity, acting on CH-OH group of donors [GO:0016614]			7	protein lipoylation [GO:0009249]	13	ligase activity [GO:0016874]
		1	oxidoreductase activity, acting on diphenols and related substances as donors [GO:0016679]			7	protein polymerization [GO:0051258]	13	proton-transporting ATP synthase activity, rotational mechanism [GO:0046933]
		1	oxidoreductase activity, acting on paired donors, with incorporation or reduction of molecular oxygen [GO:0016705]			7	protoporphyrinogen IX biosynthetic process [GO:0006782]	13	tRNA binding [GO:0000049]
		1	oxidoreductase activity, acting on the CH-OH group of donors, quinone or similar compound as acceptor [GO:0016901]			7	regulation of chemotaxis [GO:0050920]	12	ATP-dependent DNA helicase activity [GO:0004003]
		1	peroxidase activity [GO:0004601]			7	respiratory electron transport chain [GO:0022904]	12	ATP-dependent peptidase activity [GO:0004176]
		1	phospho-N-acetylmuramoyl-pentapeptide-transferase activity [GO:0008963]			7	response to oxidative stress [GO:0006979]	12	triose-phosphate isomerase activity [GO:0004807]
		1	phosphoribosylanthranilate isomerase activity [GO:0004640]			7	signal transduction [GO:0007165]	11	cysteine-type peptidase activity [GO:0008234]
		1	phosphoserine phosphatase activity [GO:0004647]			6	alcohol metabolic process [GO:0006066]	11	exonuclease activity [GO:0004527]
		1	precorrin-3B C17-methyltransferase activity [GO:0030789]			6	carbon utilization [GO:0015976]	11	serine-type D-Ala-D-Ala carboxypeptidase activity [GO:0009002]
		1	proline dehydrogenase activity [GO:0004657]			6	lysine biosynthetic process via diaminopimelate [GO:0009089]	10	alpha-L-arabinofuranosidase activity [GO:0046556]
		1	propionyl-CoA carboxylase activity [GO:0004658]			6	malonyl-CoA biosynthetic process [GO:2001295]	10	aminoacyl-tRNA editing activity [GO:0002161]
		1	protein binding involved in protein folding [GO:0044183]			6	nitrogen compound metabolic process [GO:0006807]	10	cation binding [GO:0043169]
		1	protein dimerization activity [GO:0046983]			6	peptide transport [GO:0015833]	10	damaged DNA binding [GO:0003684]
		1	protein serine/threonine kinase activity [GO:0004674]			6	protein-chromophore linkage [GO:0018298]	10	pyruvate dehydrogenase (acetyl-transferring) activity [GO:0004739]
		1	protein transporter activity [GO:0008565]			6	protein trimerization [GO:0070206]	10	translation elongation factor activity [GO:0003746]
		1	pullulanase activity [GO:0051060]			6	proton transport [GO:0015992]	9	4-hydroxy-3-methylbut-2-en-1-yl diphosphate synthase activity [GO:0046429]
		1	pyruvate, phosphate dikinase activity [GO:0050242]			6	riboflavin biosynthetic process [GO:0009231]	9	cysteine-type endopeptidase activity [GO:0004197]
		1	ribonuclease P activity [GO:0004526]			6	substituted mannan metabolic process [GO:0006080]	9	DNA-dependent ATPase activity [GO:0008094]
		1	serine-type peptidase activity [GO:0008236]			5	aerobic respiration [GO:0009060]	9	lytic endotransglycosylase activity [GO:0008932]
		1	sigma factor activity [GO:0016987]			5	AMP salvage [GO:0044209]	9	phosphatidylinositol-4-phosphate binding [GO:0070273]
		1	solute:proton antiporter activity [GO:0015299]			5	anaerobic respiration [GO:0009061]	9	protein histidine kinase activity [GO:0004673]
		1	strictosidine synthase activity [GO:0016844]			5	ATP synthesis coupled electron transport [GO:0042773]	9	pyruvate, phosphate dikinase activity [GO:0050242]
		1	TBP-class protein binding [GO:0017025]			5	cytokinetic process [GO:0032506]	8	1,4-alpha-glucan branching enzyme activity [GO:0003844]
		1	threonine-type endopeptidase activity [GO:0004298]			5	'de novo' pyrimidine nucleobase biosynthetic process [GO:0006207]	8	cyclic-di-GMP binding [GO:0035438]
		1	transition metal ion binding [GO:0046914]			5	diaminopimelate biosynthetic process [GO:0019877]	8	excinuclease ABC activity [GO:0009381]
		1	tRNA-intron endonuclease activity [GO:0000213]			5	DNA unwinding involved in DNA replication [GO:0006268]	8	manganese ion binding [GO:0030145]
						5	Gram-negative-bacterium-type cell outer membrane assembly [GO:0043165]	8	pectate lyase activity [GO:0030570]
						5	intracellular signal transduction [GO:0035556]	8	protein-N(PI)-phosphohistidine-sugar phosphotransferase activity [GO:0008982]
						5	membrane assembly [GO:0071709]	8	protein tyrosine kinase activity [GO:0004713]
						5	mRNA polyadenylation [GO:0006378]	7	cation-transporting ATPase activity [GO:0019829]
						5	protein import [GO:0017038]	7	glucan endo-1,3-beta-glucanase activity, C-3 substituted reducing group [GO:0052861]
						5	protein secretion by the type I secretion system [GO:0030253]	7	lytic transglycosylase activity [GO:0008933]
						5	sphingolipid metabolic process [GO:0006665]	7	N-acetyltransferase activity [GO:0008080]
						5	UDP-glucose metabolic process [GO:0006011]	7	nucleotidyltransferase activity [GO:0016779]
						5	valyl-tRNA aminoacylation [GO:0006438]	7	protein disulfide oxidoreductase activity [GO:0015035]
						4	aromatic amino acid family biosynthetic process [GO:0009073]	7	protein serine/threonine phosphatase activity [GO:0004722]
						4	carbohydrate transport [GO:0008643]	7	ribonucleoside binding [GO:0032549]
						4	cellular response to stress [GO:0033554]	7	transposase activity [GO:0004803]
						4	chorismate biosynthetic process [GO:0009423]	6	acetaldehyde dehydrogenase (acetylating) activity [GO:0008774]
						4	cobalt ion transport [GO:0006824]	6	adenylate kinase activity [GO:0004017]
						4	cyclic nucleotide biosynthetic process [GO:0009190]	6	alcohol dehydrogenase (NAD) activity [GO:0004022]
						4	cytochrome complex assembly [GO:0017004]	6	aminopeptidase activity [GO:0004177]
						4	defense response to bacterium [GO:0042742]	6	antioxidant activity [GO:0016209]
						4	DNA restriction-modification system [GO:0009307]	6	carbon-monoxide dehydrogenase (acceptor) activity [GO:0018492]
						4	iron-sulfur cluster assembly [GO:0016226]	6	electron transporter, transferring electrons within the cyclic electron transport pathway of photosynthesis activity [GO:0045156]
						4	leucyl-tRNA aminoacylation [GO:0006429]	6	heparin binding [GO:0008201]
						4	lipid A biosynthetic process [GO:0009245]	6	lipid binding [GO:0008289]
						4	menaquinone biosynthetic process [GO:0009234]	6	mannan endo-1,4-beta-mannosidase activity [GO:0016985]
						4	misfolded or incompletely synthesized protein catabolic process [GO:0006515]	6	metallocarboxypeptidase activity [GO:0004181]
						4	mismatch repair [GO:0006298]	6	non-membrane spanning protein tyrosine kinase activity [GO:0004715]
						4	oxidative phosphorylation [GO:0006119]	6	nuclease activity [GO:0004518]
						4	sodium ion transport [GO:0006814]	6	oxidoreductase activity, acting on CH-OH group of donors [GO:0016614]
						3	arabinan metabolic process [GO:0031221]	6	oxidoreductase activity, acting on paired donors, with incorporation or reduction of molecular oxygen [GO:0016705]
						3	cell-matrix adhesion [GO:0007160]	6	oxidoreductase activity, acting on the CH-CH group of donors [GO:0016627]
						3	cell morphogenesis [GO:0000902]	5	3'-5' exonuclease activity [GO:0008408]
						3	cellulose biosynthetic process [GO:0030244]	5	bacteriochlorophyll binding [GO:0042314]
						3	copper ion transport [GO:0006825]	5	beta-N-acetylhexosaminidase activity [GO:0004563]
						3	'de novo' IMP biosynthetic process [GO:0006189]	5	cobalamin-transporting ATPase activity [GO:0015420]
						3	dimethylallyl diphosphate biosynthetic process [GO:0050992]	5	coenzyme binding [GO:0050662]
						3	DNA integration [GO:0015074]	5	endopeptidase inhibitor activity [GO:0004866]
						3	DNA replication initiation [GO:0006270]	5	glucosylceramidase activity [GO:0004348]
						3	galactose transport [GO:0015757]	5	glutamate-1-semialdehyde 2,1-aminomutase activity [GO:0042286]
						3	glutamine metabolic process [GO:0006541]	5	ionotropic glutamate receptor activity [GO:0004970]
						3	glutathione catabolic process [GO:0006751]	5	NAD binding [GO:0051287]
						3	glycerol-3-phosphate metabolic process [GO:0006072]	5	oxaloacetate decarboxylase activity [GO:0008948]
						3	glycerolipid biosynthetic process [GO:0045017]	5	peptide deformylase activity [GO:0042586]
						3	glycogen catabolic process [GO:0005980]	5	polynucleotide adenylyltransferase activity [GO:0004652]
						3	high-affinity iron ion transmembrane transport [GO:0006827]	5	polyphosphate kinase activity [GO:0008976]
						3	immune response [GO:0006955]	5	polysaccharide transmembrane transporter activity [GO:0015159]
						3	maturation of SSU-rRNA [GO:0030490]	5	protein homodimerization activity [GO:0042803]
						3	methionine biosynthetic process [GO:0009086]	5	serine-type carboxypeptidase activity [GO:0004185]
						3	methionine metabolic process [GO:0006555]	5	succinate-CoA ligase (ADP-forming) activity [GO:0004775]
						3	nitrogen fixation [GO:0009399]	5	transcription factor binding [GO:0008134]
						3	nucleoside biosynthetic process [GO:0009163]	5	transferase activity, transferring acyl groups other than amino-acyl groups [GO:0016747]
						3	nucleoside metabolic process [GO:0009116]	5	valine-tRNA ligase activity [GO:0004832]
						3	phospholipid transport [GO:0015914]	5	voltage-gated chloride channel activity [GO:0005247]
						3	plasma membrane ATP synthesis coupled proton transport [GO:0042777]	4	2-oxoglutarate decarboxylase activity [GO:0008683]
						3	polyphosphate biosynthetic process [GO:0006799]	4	4-alpha-glucanotransferase activity [GO:0004134]
						3	potassium ion transport [GO:0006813]	4	adenyl-nucleotide exchange factor activity [GO:0000774]
						3	protein metabolic process [GO:0019538]	4	amino acid transmembrane transporter activity [GO:0015171]
						3	regulation of cell septum assembly [GO:1901891]	4	chaperone binding [GO:0051087]
						3	regulation of DNA replication [GO:0006275]	4	cobalamin binding [GO:0031419]
						3	regulation of DNA-templated transcription, elongation [GO:0032784]	4	DNA-(apurinic or apyrimidinic site) lyase activity [GO:0003906]
						3	response to copper ion [GO:0046688]	4	glutaconyl-CoA decarboxylase activity [GO:0018801]
						3	rRNA base methylation [GO:0070475]	4	hexulose-6-phosphate synthase activity [GO:0043801]
						3	signal peptide processing [GO:0006465]	4	leucine-tRNA ligase activity [GO:0004823]
						3	sodium ion export [GO:0071436]	4	metal ion transmembrane transporter activity [GO:0046873]
						3	superoxide metabolic process [GO:0006801]	4	methylmalonyl-CoA decarboxylase activity [GO:0004492]
						2	aggregation of unicellular organisms [GO:0098630]	4	mismatched DNA binding [GO:0030983]
						2	anaerobic cobalamin biosynthetic process [GO:0019251]	4	monooxygenase activity [GO:0004497]
						2	antibiotic biosynthetic process [GO:0017000]	4	neurotransmitter:sodium symporter activity [GO:0005328]
						2	arginine biosynthetic process [GO:0006526]	4	nicotinate-nucleotide-dimethylbenzimidazole phosphoribosyltransferase activity [GO:0008939]
						2	ATP hydrolysis coupled proton transport [GO:0015991]	4	orotidine-5'-phosphate decarboxylase activity [GO:0004590]
						2	capsule polysaccharide biosynthetic process [GO:0045227]	4	phosphatidylglycerol-prolipoprotein diacylglyceryl transferase activity [GO:0008961]
						2	cellular amino acid biosynthetic process [GO:0008652]	4	phosphoric diester hydrolase activity [GO:0008081]
						2	cell wall modification [GO:0042545]	4	phosphorus-oxygen lyase activity [GO:0016849]
						2	coenzyme A biosynthetic process [GO:0015937]	4	RNA methyltransferase activity [GO:0008173]
						2	DNA-templated transcription, elongation [GO:0006354]	3	3-methyl-2-oxobutanoate dehydrogenase (2-methylpropanoyl-transferring) activity [GO:0003863]
						2	dTDP biosynthetic process [GO:0006233]	3	4-hydroxy-3-methylbut-2-en-1-yl diphosphate reductase activity [GO:0051745]
						2	dTTP biosynthetic process [GO:0006235]	3	acyl-CoA dehydrogenase activity [GO:0003995]
						2	fatty acid metabolic process [GO:0006631]	3	amylo-alpha-1,6-glucosidase activity [GO:0004135]
						2	generation of precursor metabolites and energy [GO:0006091]	3	arabinogalactan endo-1,4-beta-galactosidase activity [GO:0031218]
						2	glutamyl-tRNA aminoacylation [GO:0006424]	3	calmodulin-dependent protein kinase activity [GO:0004683]
						2	glycerol catabolic process [GO:0019563]	3	cellulose 1,4-beta-cellobiosidase activity [GO:0016162]
						2	glycyl-tRNA aminoacylation [GO:0006426]	3	cobaltochelatase activity [GO:0051116]
						2	isoleucine biosynthetic process [GO:0009097]	3	diacylglycerol O-acyltransferase activity [GO:0004144]
						2	lipid catabolic process [GO:0016042]	3	DNA N-glycosylase activity [GO:0019104]
						2	lysyl-tRNA aminoacylation [GO:0006430]	3	DNA replication origin binding [GO:0003688]
						2	malate metabolic process [GO:0006108]	3	enzyme regulator activity [GO:0030234]
						2	Mo-molybdopterin cofactor biosynthetic process [GO:0006777]	3	galactose binding [GO:0005534]
						2	mRNA processing [GO:0006397]	3	glucosidase activity [GO:0015926]
						2	NAD biosynthetic process [GO:0009435]	3	glutathione hydrolase activity [GO:0036374]
						2	pectin catabolic process [GO:0045490]	3	guanylate kinase activity [GO:0004385]
						2	peptidyl-lysine modification to peptidyl-hypusine [GO:0008612]	3	hydro-lyase activity [GO:0016836]
						2	phosphatidylethanolamine biosynthetic process [GO:0006646]	3	intramolecular lyase activity [GO:0016872]
						2	phylloquinone biosynthetic process [GO:0042372]	3	iron ion transmembrane transporter activity [GO:0005381]
						2	positive regulation of sporulation resulting in formation of a cellular spore [GO:0045881]	3	methylenetetrahydrofolate reductase (NAD(P)H) activity [GO:0004489]
						2	prolyl-tRNA aminoacylation [GO:0006433]	3	microtubule binding [GO:0008017]
						2	queuosine biosynthetic process [GO:0008616]	3	molybdenum ion binding [GO:0030151]
						2	regulation of DNA repair [GO:0006282]	3	N-acyltransferase activity [GO:0016410]
						2	regulation of peptidase activity [GO:0052547]	3	nitrogenase activity [GO:0016163]
						2	regulation of Rho protein signal transduction [GO:0035023]	3	nitronate monooxygenase activity [GO:0018580]
						2	rRNA catabolic process [GO:0016075]	3	nucleoside transmembrane transporter activity [GO:0005337]
						2	secretion [GO:0046903]	3	phospho-N-acetylmuramoyl-pentapeptide-transferase activity [GO:0008963]
						2	septin ring assembly [GO:0000921]	3	proline-tRNA ligase activity [GO:0004827]
						2	siderophore transport [GO:0015891]	3	pyruvate carboxylase activity [GO:0004736]
						2	spore germination [GO:0009847]	3	S-adenosylmethionine-dependent methyltransferase activity [GO:0008757]
						2	tetrahydrofolate interconversion [GO:0035999]	3	sodium ion transmembrane transporter activity [GO:0015081]
						2	tRNA aminoacylation for protein translation [GO:0006418]	3	starch binding [GO:2001070]
						2	unidirectional conjugation [GO:0009291]	3	symporter activity [GO:0015293]
						2	urea catabolic process [GO:0043419]	2	1-acylglycerol-3-phosphate O-acyltransferase activity [GO:0003841]
						1	acyl-CoA metabolic process [GO:0006637]	2	3 iron, 4 sulfur cluster binding [GO:0051538]
						1	aerobic electron transport chain [GO:0019646]	2	3-phosphoshikimate 1-carboxyvinyltransferase activity [GO:0003866]
						1	alanyl-tRNA aminoacylation [GO:0006419]	2	4-hydroxy-tetrahydrodipicolinate synthase [GO:0008840]
						1	alpha-glucan biosynthetic process [GO:0030979]	2	5'-3' exonuclease activity [GO:0008409]
						1	archaeal or bacterial-type flagellum-dependent cell motility [GO:0097588]	2	5'-3' exoribonuclease activity [GO:0004534]
						1	arginine biosynthetic process via ornithine [GO:0042450]	2	5'-nucleotidase activity [GO:0008253]
						1	arginyl-tRNA aminoacylation [GO:0006420]	2	alkaline phosphatase activity [GO:0004035]
						1	aromatic compound catabolic process [GO:0019439]	2	alpha-amylase activity [GO:0004556]
						1	asparagine biosynthetic process [GO:0006529]	2	amino acid binding [GO:0016597]
						1	bacteriochlorophyll biosynthetic process [GO:0030494]	2	aspartic-type endopeptidase activity [GO:0004190]
						1	bacteriocin transport [GO:0043213]	2	aspartyl esterase activity [GO:0045330]
						1	beta-ketoadipate pathway [GO:0042952]	2	ATP-dependent 3'-5' DNA helicase activity [GO:0043140]
						1	biotin biosynthetic process [GO:0009102]	2	beta-agarase activity [GO:0033916]
						1	branched-chain amino acid catabolic process [GO:0009083]	2	beta-galactosidase activity [GO:0004565]
						1	carbohydrate catabolic process [GO:0016052]	2	carbonyl sulfide nitrogenase activity [GO:0018697]
						1	carotenoid biosynthetic process [GO:0016117]	2	chitosanase activity [GO:0016977]
						1	cellular iron ion homeostasis [GO:0006879]	2	chromate transmembrane transporter activity [GO:0015109]
						1	cellular response to heat [GO:0034605]	2	CoA-transferase activity [GO:0008410]
						1	cell wall macromolecule biosynthetic process [GO:0044038]	2	cofactor binding [GO:0048037]
						1	chaperone-mediated protein folding [GO:0061077]	2	decanoate--CoA ligase activity [GO:0102391]
						1	chaperone mediated protein folding requiring cofactor [GO:0051085]	2	diaminopimelate epimerase activity [GO:0008837]
						1	coenzyme A metabolic process [GO:0015936]	2	dipeptidyl-peptidase activity [GO:0008239]
						1	cofactor biosynthetic process [GO:0051188]	2	DNA ligase (NAD+) activity [GO:0003911]
						1	conjugation [GO:0000746]	2	DNA primase activity [GO:0003896]
						1	cytolysis by virus of host cell [GO:0044659]	2	enoyl-[acyl-carrier-protein] reductase (NADH) activity [GO:0004318]
						1	cytolysis [GO:0019835]	2	fibrinogen binding [GO:0070051]
						1	D-amino acid metabolic process [GO:0046416]	2	fibronectin binding [GO:0001968]
						1	'de novo' GDP-L-fucose biosynthetic process [GO:0042351]	2	glucan endo-1,3-beta-D-glucosidase activity [GO:0042973]
						1	'de novo' L-methionine biosynthetic process [GO:0071266]	2	glucose-1-phosphatase activity [GO:0008877]
						1	'de novo' protein folding [GO:0006458]	2	glycerol kinase activity [GO:0004370]
						1	'de novo' UMP biosynthetic process [GO:0044205]	2	glycine-tRNA ligase activity [GO:0004820]
						1	DNA catabolic process [GO:0006308]	2	heme transporter activity [GO:0015232]
						1	DNA mediated transformation [GO:0009294]	2	homoserine O-acetyltransferase activity [GO:0004414]
						1	DNA methylation [GO:0006306]	2	hydroxymethyl-, formyl- and related transferase activity [GO:0016742]
						1	DNA replication, synthesis of RNA primer [GO:0006269]	2	ice binding [GO:0050825]
						1	enzyme-directed rRNA 2'-O-methylation [GO:0000453]	2	kinetochore binding [GO:0043515]
						1	ferrous iron transport [GO:0015684]	2	licheninase activity [GO:0042972]
						1	fumarate metabolic process [GO:0006106]	2	long-chain fatty acid-CoA ligase activity [GO:0004467]
						1	glucose catabolic process [GO:0006007]	2	lysine-tRNA ligase activity [GO:0004824]
						1	glutamate biosynthetic process [GO:0006537]	2	malate dehydrogenase (decarboxylating) (NAD+) activity [GO:0004471]
						1	glutamine biosynthetic process [GO:0006542]	2	maltose transmembrane transporter activity [GO:0005363]
						1	glutaminyl-tRNA aminoacylation [GO:0006425]	2	metalloexopeptidase activity [GO:0008235]
						1	glycerol ether metabolic process [GO:0006662]	2	microtubule motor activity [GO:0003777]
						1	glycerol metabolic process [GO:0006071]	2	N2-acetyl-L-ornithine:2-oxoglutarate 5-aminotransferase activity [GO:0003992]
						1	glycine decarboxylation via glycine cleavage system [GO:0019464]	2	NADP binding [GO:0050661]
						1	heme a biosynthetic process [GO:0006784]	2	NAD(P)+ transhydrogenase (AB-specific) activity [GO:0008750]
						1	heme O biosynthetic process [GO:0048034]	2	nitrile hydratase activity [GO:0018822]
						1	histidyl-tRNA aminoacylation [GO:0006427]	2	N-methyltransferase activity [GO:0008170]
						1	homocysteine biosynthetic process [GO:0071268]	2	oxidoreductase activity, acting on the aldehyde or oxo group of donors, disulfide as acceptor [GO:0016624]
						1	inositol catabolic process [GO:0019310]	2	pectinesterase activity [GO:0030599]
						1	inositol phosphate dephosphorylation [GO:0046855]	2	peroxiredoxin activity [GO:0051920]
						1	iron assimilation [GO:0033212]	2	phosphatase activity [GO:0016791]
						1	isopeptide cross-linking via N6-(L-isoglutamyl)-L-lysine [GO:0018153]	2	phosphatidylserine decarboxylase activity [GO:0004609]
						1	lactate oxidation [GO:0019516]	2	phosphorelay response regulator activity [GO:0000156]
						1	light-independent bacteriochlorophyll biosynthetic process [GO:0036070]	2	phosphoribosylformylglycinamidine synthase activity [GO:0004642]
						1	lipid transport [GO:0006869]	2	phosphotransferase activity, alcohol group as acceptor [GO:0016773]
						1	lipopolysaccharide transport [GO:0015920]	2	polyamine-transporting ATPase activity [GO:0015417]
						1	lipoprotein metabolic process [GO:0042157]	2	precorrin-2 C20-methyltransferase activity [GO:0030788]
						1	maintenance of stationary phase [GO:0060274]	2	protein-glutamate methylesterase activity [GO:0008984]
						1	methionyl-tRNA aminoacylation [GO:0006431]	2	protein-N(PI)-phosphohistidine-fructose phosphotransferase system transporter activity [GO:0022877]
						1	microtubule cytoskeleton organization [GO:0000226]	2	pyridoxamine-phosphate oxidase activity [GO:0004733]
						1	monosaccharide metabolic process [GO:0005996]	2	pyruvate synthase activity [GO:0019164]
						1	negative regulation of DNA recombination [GO:0045910]	2	Rho guanyl-nucleotide exchange factor activity [GO:0005089]
						1	negative regulation of protein secretion [GO:0050709]	2	ribonuclease III activity [GO:0004525]
						1	neuropeptide signaling pathway [GO:0007218]	2	ribonuclease P activity [GO:0004526]
						1	nitrate assimilation [GO:0042128]	2	ribonucleoside-diphosphate reductase activity, thioredoxin disulfide as acceptor [GO:0004748]
						1	nodulation [GO:0009877]	2	ribosome binding [GO:0043022]
						1	nucleotide metabolic process [GO:0009117]	2	rRNA (cytosine-N4-)-methyltransferase activity [GO:0071424]
						1	organelle organization [GO:0006996]	2	serine-type exopeptidase activity [GO:0070008]
						1	pantothenate catabolic process [GO:0015941]	2	small protein activating enzyme activity [GO:0008641]
						1	peptidyl-glutamic acid carboxylation [GO:0017187]	2	solute:proton antiporter activity [GO:0015299]
						1	phenylacetate catabolic process [GO:0010124]	2	sugar:proton symporter activity [GO:0005351]
						1	phosphate ion transmembrane transport [GO:0035435]	2	threonine-phosphate decarboxylase activity [GO:0048472]
						1	phosphatidic acid biosynthetic process [GO:0006654]	2	thymidylate kinase activity [GO:0004798]
						1	phosphatidylinositol phosphorylation [GO:0046854]	2	transferase activity, transferring alkyl or aryl (other than methyl) groups [GO:0016765]
						1	phosphorylation [GO:0016310]	2	transferase activity, transferring amino-acyl groups [GO:0016755]
						1	photosynthesis, dark reaction [GO:0019685]	2	transferase activity, transferring phosphorus-containing groups [GO:0016772]
						1	photosystem II assembly [GO:0010207]	2	transition metal ion binding [GO:0046914]
						1	polyamine transport [GO:0015846]	2	transmembrane receptor protein tyrosine kinase activity [GO:0004714]
						1	poly-hydroxybutyrate biosynthetic process [GO:0042619]	2	ubiquitin-protein transferase activity [GO:0004842]
						1	polyphosphate metabolic process [GO:0006797]	2	UDP-N-acetylmuramate dehydrogenase activity [GO:0008762]
						1	polysaccharide biosynthetic process [GO:0000271]	2	UDP-N-acetylmuramoyl-L-alanyl-D-glutamyl-meso-2,6-diaminopimelyl-D-alanyl-D-alanine:undecaprenyl-phosphate transferase activity [GO:0051992]
						1	porphyrin-containing compound biosynthetic process [GO:0006779]	2	urease activity [GO:0009039]
						1	positive regulation of viral transcription [GO:0050434]	2	uroporphyrinogen-III synthase activity [GO:0004852]
						1	protein ADP-ribosylation [GO:0006471]	2	zinc-transporting ATPase activity [GO:0015633]
						1	protein biotinylation [GO:0009305]	1	1,4-dihydroxy-2-naphthoate octaprenyltransferase activity [GO:0046428]
						1	protein carbamoylation [GO:0046944]	1	16S rRNA (adenine(1518)-N(6)/adenine(1519)-N(6))-dimethyltransferase activity [GO:0052908]
						1	protein deubiquitination [GO:0016579]	1	1-alkyl-2-acetylglycerophosphocholine esterase activity [GO:0003847]
						1	protein flavinylation [GO:0017013]	1	1-deoxy-D-xylulose-5-phosphate synthase activity [GO:0008661]
						1	protein glycosylation [GO:0006486]	1	2,3,4,5-tetrahydropyridine-2,6-dicarboxylate N-succinyltransferase activity [GO:0008666]
						1	protein O-linked glycosylation [GO:0006493]	1	2,3-bisphosphoglycerate-dependent phosphoglycerate mutase activity [GO:0046538]
						1	protein processing [GO:0016485]	1	2,3-bisphosphoglycerate-independent phosphoglycerate mutase activity [GO:0046537]
						1	protein repair [GO:0030091]	1	2-C-methyl-D-erythritol 2,4-cyclodiphosphate synthase activity [GO:0008685]
						1	protein secretion by the type III secretion system [GO:0030254]	1	2-C-methyl-D-erythritol 4-phosphate cytidylyltransferase activity [GO:0050518]
						1	protein stabilization [GO:0050821]	1	2-dehydropantoate 2-reductase activity [GO:0008677]
						1	protein tetramerization [GO:0051262]	1	2-hydroxy-3-oxoadipate synthase activity [GO:0050439]
						1	pyridoxal phosphate biosynthetic process [GO:0042823]	1	2-succinyl-5-enolpyruvyl-6-hydroxy-3-cyclohexene-1-carboxylic-acid synthase activity [GO:0070204]
						1	pyridoxine biosynthetic process [GO:0008615]	1	3-dehydroquinate dehydratase activity [GO:0003855]
						1	regulation of barrier septum assembly [GO:0032955]	1	3-hydroxyacyl-CoA dehydrogenase activity [GO:0003857]
						1	regulation of GTPase activity [GO:0043087]	1	3-hydroxydecanoyl-[acyl-carrier-protein] dehydratase activity [GO:0008693]
						1	regulation of nitrogen utilization [GO:0006808]	1	3-oxoacyl-[acyl-carrier-protein] synthase activity [GO:0004315]
						1	regulation of protein kinase activity [GO:0045859]	1	3-oxoadipate enol-lactonase activity [GO:0047570]
						1	removal of superoxide radicals [GO:0019430]	1	4-hydroxy-2-oxovalerate aldolase activity [GO:0008701]
						1	response to acidic pH [GO:0010447]	1	4-hydroxybenzoate octaprenyltransferase activity [GO:0008412]
						1	response to arsenic-containing substance [GO:0046685]	1	4-hydroxythreonine-4-phosphate dehydrogenase activity [GO:0050570]
						1	response to cold [GO:0009409]	1	4-phytase activity [GO:0008707]
						1	response to nickel cation [GO:0010045]	1	5-oxoprolinase (ATP-hydrolyzing) activity [GO:0017168]
						1	response to redox state [GO:0051775]	1	8-oxo-7,8-dihydroguanosine triphosphate pyrophosphatase activity [GO:0008413]
						1	ribosomal small subunit biogenesis [GO:0042274]	1	acetate-CoA ligase activity [GO:0003987]
						1	rRNA 5'-end processing [GO:0000967]	1	acetolactate synthase activity [GO:0003984]
						1	rRNA methylation [GO:0031167]	1	ACP phosphopantetheine attachment site binding involved in fatty acid biosynthetic process [GO:0000036]
						1	small GTPase mediated signal transduction [GO:0007264]	1	acyl-[acyl-carrier-protein] desaturase activity [GO:0045300]
						1	sulfate assimilation [GO:0000103]	1	acyl-CoA hydrolase activity [GO:0047617]
						1	telomere maintenance [GO:0000723]	1	adenosylcobinamide kinase activity [GO:0043752]
						1	tetrapyrrole biosynthetic process [GO:0033014]	1	adenosylmethionine-8-amino-7-oxononanoate transaminase activity [GO:0004015]
						1	thiamine biosynthetic process [GO:0009228]	1	adenylylsulfate kinase activity [GO:0004020]
						1	threonine biosynthetic process [GO:0009088]	1	ADP binding [GO:0043531]
						1	toxin biosynthetic process [GO:0009403]	1	alanine racemase activity [GO:0008784]
						1	transcription from RNA polymerase III promoter [GO:0006383]	1	alanine:sodium symporter activity [GO:0015655]
						1	tRNA 5'-leader removal [GO:0001682]	1	alanine-tRNA ligase activity [GO:0004813]
						1	tRNA modification [GO:0006400]	1	aldehyde-lyase activity [GO:0016832]
						1	tRNA seleno-modification [GO:0070329]	1	aliphatic nitrilase activity [GO:0018762]
						1	tRNA wobble base modification [GO:0002097]	1	alkylglycerone-phosphate synthase activity [GO:0008609]
						1	tRNA wobble uridine modification [GO:0002098]	1	alkyl hydroperoxide reductase activity [GO:0008785]
						1	tryptophanyl-tRNA aminoacylation [GO:0006436]	1	alpha-ketoacid dehydrogenase activity [GO:0003826]
						1	type IV pilus biogenesis [GO:0043683]	1	altronate dehydratase activity [GO:0008789]
						1	ubiquinone biosynthetic process [GO:0006744]	1	aminoacyl-tRNA hydrolase activity [GO:0004045]
						1	ubiquitin-dependent protein catabolic process [GO:0006511]	1	AMP nucleosidase activity [GO:0008714]
						1	UDP-N-acetylgalactosamine biosynthetic process [GO:0019277]	1	antisigma factor binding [GO:0045152]
						1	valine biosynthetic process [GO:0009099]	1	arginine-tRNA ligase activity [GO:0004814]
						1	viral capsid assembly [GO:0019069]	1	argininosuccinate lyase activity [GO:0004056]
						1	xylulose metabolic process [GO:0005997]	1	arylesterase activity [GO:0004064]
								1	asparagine synthase (glutamine-hydrolyzing) activity [GO:0004066]
								1	aspartate 4-decarboxylase activity [GO:0047688]
								1	aspartate-semialdehyde dehydrogenase activity [GO:0004073]
								1	ATPase-coupled molybdate transmembrane transporter activity [GO:0015412]
								1	ATPase-coupled organic phosphonate transmembrane transporter activity [GO:0015416]
								1	ATPase-coupled sulfate transmembrane transporter activity [GO:0015419]
								1	ATP-dependent helicase activity [GO:0008026]
								1	beta-glucosidase activity [GO:0008422]
								1	beta-lactamase activity [GO:0008800]
								1	bilirubin oxidase activity [GO:0047705]
								1	biotin-[acetyl-CoA-carboxylase] ligase activity [GO:0004077]
								1	biotin carboxylase activity [GO:0004075]
								1	calcium-dependent phospholipid binding [GO:0005544]
								1	carbon-oxygen lyase activity, acting on polysaccharides [GO:0016837]
								1	carboxyl- or carbamoyltransferase activity [GO:0016743]
								1	carboxy-lyase activity [GO:0016831]
								1	CDP-diacylglycerol-glycerol-3-phosphate 3-phosphatidyltransferase activity [GO:0008444]
								1	chloramphenicol O-acetyltransferase activity [GO:0008811]
								1	chorismate synthase activity [GO:0004107]
								1	[citrate (pro-3S)-lyase] ligase activity [GO:0008771]
								1	cobalt ion binding [GO:0050897]
								1	cobalt ion transmembrane transporter activity [GO:0015087]
								1	cobyrinic acid a,c-diamide synthase activity [GO:0042242]
								1	copper-exporting ATPase activity [GO:0004008]
								1	coproporphyrinogen oxidase activity [GO:0004109]
								1	crossover junction endodeoxyribonuclease activity [GO:0008821]
								1	cyclohexanone monooxygenase activity [GO:0018667]
								1	cytochrome o ubiquinol oxidase activity [GO:0008827]
								1	D-alanine-D-alanine ligase activity [GO:0008716]
								1	dephospho-CoA kinase activity [GO:0004140]
								1	dethiobiotin synthase activity [GO:0004141]
								1	D-glucosamine PTS permease activity [GO:0103111]
								1	diacylglycerol kinase activity [GO:0004143]
								1	diaminopimelate decarboxylase activity [GO:0008836]
								1	dihydroorotate dehydrogenase activity [GO:0004152]
								1	dinitrosyl-iron complex binding [GO:0035731]
								1	dipeptidase activity [GO:0016805]
								1	DNA helicase activity [GO:0003678]
								1	double-stranded DNA 5'-3' exodeoxyribonuclease activity [GO:0051908]
								1	double-stranded RNA binding [GO:0003725]
								1	D-serine ammonia-lyase activity [GO:0008721]
								1	dTDP-4-dehydrorhamnose 3,5-epimerase activity [GO:0008830]
								1	endodeoxyribonuclease activity, producing 5'-phosphomonoesters [GO:0016888]
								1	enzyme activator activity [GO:0008047]
								1	erythronolide synthase activity [GO:0047879]
								1	ethanolamine transmembrane transporter activity [GO:0034228]
								1	exodeoxyribonuclease VII activity [GO:0008855]
								1	extracellular matrix structural constituent [GO:0005201]
								1	FAD binding [GO:0071949]
								1	fatty acid synthase activity [GO:0004312]
								1	fatty-acyl-CoA synthase activity [GO:0004321]
								1	ferrous iron transmembrane transporter activity [GO:0015093]
								1	feruloyl esterase activity [GO:0030600]
								1	FMN reductase activity [GO:0008752]
								1	formate dehydrogenase (NAD+) activity [GO:0008863]
								1	formyl-CoA transferase activity [GO:0033608]
								1	fumarate hydratase activity [GO:0004333]
								1	gamma-glutamyl carboxylase activity [GO:0008488]
								1	gamma-glutamyltransferase activity [GO:0003840]
								1	GDP-L-fucose synthase activity [GO:0050577]
								1	glucan 1,4-alpha-maltohexaosidase activity [GO:0033927]
								1	glucokinase activity [GO:0004340]
								1	gluconate 2-dehydrogenase (acceptor) activity [GO:0033717]
								1	gluconate transmembrane transporter activity [GO:0015128]
								1	glutaconate CoA-transferase activity [GO:0018730]
								1	glutamate-ammonia ligase activity [GO:0004356]
								1	[glutamate-ammonia-ligase] adenylyltransferase activity [GO:0008882]
								1	glutamate synthase (NADH) activity [GO:0016040]
								1	glutamate synthase (NADPH) activity [GO:0004355]
								1	glutamate-tRNA ligase activity [GO:0004818]
								1	glutamine-tRNA ligase activity [GO:0004819]
								1	glutamyl-tRNA reductase activity [GO:0008883]
								1	glycerone kinase activity [GO:0004371]
								1	glycopeptide alpha-N-acetylgalactosaminidase activity [GO:0033926]
								1	G-protein coupled receptor activity [GO:0004930]
								1	histidine-tRNA ligase activity [GO:0004821]
								1	histidinol-phosphate transaminase activity [GO:0004400]
								1	holo-[acyl-carrier-protein] synthase activity [GO:0008897]
								1	hydrogenobyrinic acid a,c-diamide synthase (glutamine-hydrolysing) activity [GO:0043802]
								1	hydrolase activity, acting on acid anhydrides, catalyzing transmembrane movement of substances [GO:0016820]
								1	hydrolase activity, acting on acid anhydrides, in phosphorus-containing anhydrides [GO:0016818]
								1	hydrolase activity, acting on carbon-nitrogen (but not peptide) bonds, in linear amides [GO:0016811]
								1	hydrolase activity, hydrolyzing N-glycosyl compounds [GO:0016799]
								1	hydroperoxide reductase activity [GO:0032843]
								1	hydroxymethylglutaryl-CoA reductase (NADPH) activity [GO:0004420]
								1	identical protein binding [GO:0042802]
								1	IMP cyclohydrolase activity [GO:0003937]
								1	inorganic anion transmembrane transporter activity [GO:0015103]
								1	inositol monophosphate 1-phosphatase activity [GO:0008934]
								1	intramolecular transferase activity, phosphotransferases [GO:0016868]
								1	isoquinoline 1-oxidoreductase activity [GO:0047121]
								1	lactate transmembrane transporter activity [GO:0015129]
								1	L-arabinose isomerase activity [GO:0008733]
								1	L-aspartate:fumarate oxidoreductase activity [GO:0044318]
								1	L-aspartate oxidase activity [GO:0008734]
								1	leucyltransferase activity [GO:0008914]
								1	lipid-A-disaccharide synthase activity [GO:0008915]
								1	lipid-transporting ATPase activity [GO:0034040]
								1	lipopolysaccharide transmembrane transporter activity [GO:0015221]
								1	lipoprotein transporter activity [GO:0042954]
								1	L-phenylalanine:2-oxoglutarate aminotransferase activity [GO:0080130]
								1	magnesium ion transmembrane transporter activity [GO:0015095]
								1	manganese ion transmembrane transporter activity [GO:0005384]
								1	mannosyl-glycoprotein endo-beta-N-acetylglucosaminidase activity [GO:0033925]
								1	mannosyltransferase activity [GO:0000030]
								1	methionine gamma-lyase activity [GO:0018826]
								1	methionine synthase activity [GO:0008705]
								1	methionine-tRNA ligase activity [GO:0004825]
								1	methylenetetrahydrofolate reductase (ferredoxin) activity [GO:0033738]
								1	methylmalonyl-CoA mutase activity [GO:0004494]
								1	methyltetrahydrofolate:corrinoid/iron-sulfur protein methyltransferase activity [GO:0102036]
								1	molybdenum cofactor guanylyltransferase activity [GO:0061603]
								1	monosaccharide binding [GO:0048029]
								1	monosaccharide-transporting ATPase activity [GO:0015407]
								1	monovalent cation:proton antiporter activity [GO:0005451]
								1	mycocerosate synthase activity [GO:0050111]
								1	myo-inosose-2 dehydratase activity [GO:0050114]
								1	N-acetyldiaminopimelate deacetylase activity [GO:0050118]
								1	N-acetyl-gamma-glutamyl-phosphate reductase activity [GO:0003942]
								1	N-acetylglucosamine transmembrane transporter activity [GO:0015572]
								1	N-acetylglucosaminyldiphosphoundecaprenol N-acetyl-beta-D-mannosaminyltransferase activity [GO:0047244]
								1	NADH dehydrogenase activity [GO:0003954]
								1	NADH dehydrogenase (quinone) activity [GO:0050136]
								1	NADP+ binding [GO:0070401]
								1	NAD(P)+-protein-arginine ADP-ribosyltransferase activity [GO:0003956]
								1	nicotinate-nucleotide adenylyltransferase activity [GO:0004515]
								1	nitrite reductase [NAD(P)H] activity [GO:0008942]
								1	nitrite reductase (NO-forming) activity [GO:0050421]
								1	nitrous-oxide reductase activity [GO:0050304]
								1	nucleoside-triphosphate diphosphatase activity [GO:0047429]
								1	nucleotide phosphatase activity, acting on free nucleotides [GO:0098519]
								1	O-acyltransferase activity [GO:0008374]
								1	oligosaccharyl transferase activity [GO:0004576]
								1	oxidized purine nucleobase lesion DNA N-glycosylase activity [GO:0008534]
								1	oxidoreductase activity, acting on a sulfur group of donors, NAD(P) as acceptor [GO:0016668]
								1	oxidoreductase activity, acting on diphenols and related substances as donors [GO:0016679]
								1	oxidoreductase activity, acting on iron-sulfur proteins as donors [GO:0016730]
								1	oxidoreductase activity, acting on NAD(P)H, NAD(P) as acceptor [GO:0016652]
								1	oxidoreductase activity, acting on other nitrogenous compounds as donors [GO:0016661]
								1	oxidoreductase activity, acting on other nitrogenous compounds as donors, with NAD or NADP as acceptor [GO:0046857]
								1	oxidoreductase activity, acting on the aldehyde or oxo group of donors [GO:0016903]
								1	oxidoreductase activity, acting on the CH-CH group of donors, iron-sulfur protein as acceptor [GO:0016636]
								1	oxidoreductase activity, acting on the CH-NH group of donors [GO:0016645]
								1	oxidoreductase activity, acting on the CH-OH group of donors, NAD or NADP as acceptor [GO:0016616]
								1	oxidoreductase activity, oxidizing metal ions [GO:0016722]
								1	pectate disaccharide-lyase activity [GO:0047489]
								1	penicillin amidase activity [GO:0008953]
								1	peptide binding [GO:0042277]
								1	peptide transporter activity [GO:0015197]
								1	peptide-transporting ATPase activity [GO:0015440]
								1	phenylacetyl-CoA 1,2-epoxidase activity [GO:0097266]
								1	phosphate butyryltransferase activity [GO:0050182]
								1	phosphate ion binding [GO:0042301]
								1	phosphatidylcholine phospholipase C activity [GO:0034480]
								1	phosphatidylinositol phospholipase C activity [GO:0004435]
								1	phosphoenolpyruvate carboxykinase (GTP) activity [GO:0004613]
								1	phosphogluconate dehydrogenase (decarboxylating) activity [GO:0004616]
								1	phosphoglycerate kinase activity [GO:0004618]
								1	phosphopantothenate--cysteine ligase activity [GO:0004632]
								1	phosphopantothenoylcysteine decarboxylase activity [GO:0004633]
								1	phosphoprotein phosphatase activity [GO:0004721]
								1	phosphoribosylaminoimidazolecarboxamide formyltransferase activity [GO:0004643]
								1	phosphoribosylformylglycinamidine cyclo-ligase activity [GO:0004641]
								1	phosphotransferase activity, for other substituted phosphate groups [GO:0016780]
								1	polyamine binding [GO:0019808]
								1	poly(beta-D-mannuronate) lyase activity [GO:0045135]
								1	polygalacturonase activity [GO:0004650]
								1	polyphosphate:AMP phosphotransferase activity [GO:0043751]
								1	polyphosphate-glucose phosphotransferase activity [GO:0047330]
								1	porin activity [GO:0015288]
								1	potassium-transporting ATPase activity [GO:0008556]
								1	precorrin-3B C17-methyltransferase activity [GO:0030789]
								1	preQ1 synthase activity [GO:0033739]
								1	protein binding involved in protein folding [GO:0044183]
								1	protein-disulfide reductase activity [GO:0047134]
								1	protein heterodimerization activity [GO:0046982]
								1	protein methyltransferase activity [GO:0008276]
								1	[protein-PII] uridylyltransferase activity [GO:0008773]
								1	protoheme IX farnesyltransferase activity [GO:0008495]
								1	pullulanase activity [GO:0051060]
								1	Rab GTPase binding [GO:0017137]
								1	raffinose alpha-galactosidase activity [GO:0052692]
								1	riboflavin synthase activity [GO:0004746]
								1	ribosomal large subunit binding [GO:0043023]
								1	ribulose-phosphate 3-epimerase activity [GO:0004750]
								1	RNA binding transcription factor activity [GO:0001070]
								1	RNA-directed 5'-3' RNA polymerase activity [GO:0003968]
								1	RNA-directed DNA polymerase activity [GO:0003964]
								1	RNA ligase activity [GO:0008452]
								1	RNA polymerase binding [GO:0070063]
								1	rRNA (adenine-C2-)-methyltransferase activity [GO:0070040]
								1	rRNA (adenine-N6,N6-)-dimethyltransferase activity [GO:0000179]
								1	rRNA (cytosine-2'-O-)-methyltransferase activity [GO:0070677]
								1	rRNA (uridine-C5-)-methyltransferase activity [GO:0070041]
								1	scopolin beta-glucosidase activity [GO:0102483]
								1	sedoheptulose-7-phosphate:D-glyceraldehyde-3-phosphate glyceronetransferase activity [GO:0004801]
								1	serine-type aminopeptidase activity [GO:0070009]
								1	single-stranded RNA binding [GO:0003727]
								1	site-specific DNA-methyltransferase (adenine-specific) activity [GO:0009007]
								1	site-specific DNA-methyltransferase (cytosine-N4-specific) activity [GO:0015667]
								1	sn-glycerol-3-phosphate:ubiquinone-8 oxidoreductase activity [GO:0052591]
								1	substrate-specific transmembrane transporter activity [GO:0022891]
								1	succinate dehydrogenase activity [GO:0000104]
								1	sulfite reductase (ferredoxin) activity [GO:0050311]
								1	superoxide dismutase activity [GO:0004784]
								1	tetraacyldisaccharide 4'-kinase activity [GO:0009029]
								1	TFIIIB-type transcription factor activity [GO:0001026]
								1	thiol-dependent ubiquitinyl hydrolase activity [GO:0036459]
								1	thioredoxin-disulfide reductase activity [GO:0004791]
								1	thymidine phosphorylase activity [GO:0009032]
								1	toxin activity [GO:0090729]
								1	toxin transporter activity [GO:0019534]
								1	transferase activity, transferring acyl groups, acyl groups converted into alkyl on transfer [GO:0046912]
								1	transferase activity, transferring hexosyl groups [GO:0016758]
								1	tRNA 2-selenouridine synthase activity [GO:0043828]
								1	tRNA (5-methylaminomethyl-2-thiouridylate)-methyltransferase activity [GO:0004808]
								1	tRNA (adenine-C2-)-methyltransferase activity [GO:0002935]
								1	tRNA-dihydrouridine20 synthase activity [GO:0102264]
								1	tRNA dihydrouridine synthase activity [GO:0017150]
								1	tRNA (guanine(37)-N(1))-methyltransferase activity [GO:0052906]
								1	tRNA (guanine-N7-)-methyltransferase activity [GO:0008176]
								1	tryptophan synthase activity [GO:0004834]
								1	tryptophan-tRNA ligase activity [GO:0004830]
								1	tyrosine-based site-specific recombinase activity [GO:0009037]
								1	ubiquinol-cytochrome-c reductase activity [GO:0008121]
								1	UDP-3-O-[3-hydroxymyristoyl] N-acetylglucosamine deacetylase activity [GO:0008759]
								1	UDP-3-O-acyl-N-acetylglucosamine deacetylase activity [GO:0103117]
								1	UDP-N-acetylglucosamine 1-carboxyvinyltransferase activity [GO:0008760]
								1	UDP-N-acetylmuramoylalanine-D-glutamate ligase activity [GO:0008764]
								1	UDP-N-acetylmuramoylalanyl-D-glutamate-2,6-diaminopimelate ligase activity [GO:0008765]
								1	UDP-N-acetylmuramoyl-tripeptide-D-alanyl-D-alanine ligase activity [GO:0047480]
								1	uroporphyrin-III C-methyltransferase activity [GO:0004851]
								1	valine-pyruvate transaminase activity [GO:0009042]
								1	vanillate monooxygenase activity [GO:0018489]
								1	voltage-gated potassium channel activity [GO:0005249]
								1	xylulokinase activity [GO:0004856]

## Sheet: SARs_GO_annotations
Archaea						Bacteria						Phages
number of proteins	Gene ontology (biological process)	number of proteins	Gene ontology (molecular function)	number of proteins	Gene ontology (cellular component)	number of proteins	Gene ontology (biological process)	number of proteins	Gene ontology (molecular function)	number of proteins	Gene ontology (cellular component)	number of proteins	Gene ontology (biological process)	number of proteins	Gene ontology (molecular function)	number of proteins	Gene ontology (cellular component)
7	translational elongation [GO:0006414]	7	structural constituent of ribosome [GO:0003735]	39	integral component of membrane [GO:0016021]	56	carbohydrate metabolic process [GO:0005975]	53	hydrolase activity, hydrolyzing O-glycosyl compounds [GO:0004553]	281	integral component of membrane [GO:0016021]	0	X	0	X	1	integral component of membrane [GO:0016021]
4	carbohydrate metabolic process [GO:0005975]	6	hydrolase activity [GO:0016787]	9	ribosome [GO:0005840]	15	transport [GO:0006810]	51	carbohydrate binding [GO:0030246]	35	extracellular region [GO:0005576]
2	ribosome biogenesis [GO:0042254]	3	calcium ion binding [GO:0005509]	1	integral component of plasma membrane [GO:0005887]	14	cellulose catabolic process [GO:0030245]	33	ATP binding [GO:0005524]	26	cytoplasm [GO:0005737]
1	carbohydrate transport [GO:0008643]	3	carbohydrate binding [GO:0030246]	1	mucus layer [GO:0070701]	12	xylan catabolic process [GO:0045493]	31	cellulose binding [GO:0030248]	23	cell outer membrane [GO:0009279]
1	cobalamin biosynthetic process [GO:0009236]	2	catalytic activity [GO:0003824]			11	cell adhesion [GO:0007155]	19	lyase activity [GO:0016829]	14	plasma membrane [GO:0005886]
1	D-amino acid catabolic process [GO:0019478]	2	sequence-specific DNA binding [GO:0043565]			10	polysaccharide catabolic process [GO:0000272]	18	nucleic acid binding [GO:0003676]	9	cell wall [GO:0005618]
1	homophilic cell adhesion via plasma membrane adhesion molecules [GO:0007156]	1	chitin binding [GO:0008061]			10	translation [GO:0006412]	15	penicillin binding [GO:0008658]	9	membrane [GO:0016020]
1	phosphate ion transmembrane transport [GO:0035435]	1	D-aminoacyl-tRNA deacylase activity [GO:0051499]			8	protein transport [GO:0015031]	15	transferase activity [GO:0016740]	9	ribosome [GO:0005840]
1	polysaccharide catabolic process [GO:0000272]	1	hydrolase activity, hydrolyzing O-glycosyl compounds [GO:0004553]			7	transmembrane transport [GO:0055085]	14	translation initiation factor activity [GO:0003743]	8	outer membrane-bounded periplasmic space [GO:0030288]
1	translation [GO:0006412]	1	inorganic phosphate transmembrane transporter activity [GO:0005315]			6	DNA replication [GO:0006260]	13	cellulase activity [GO:0008810]	6	viral capsid [GO:0019028]
		1	large ribosomal subunit rRNA binding [GO:0070180]			6	pseudouridine synthesis [GO:0001522]	13	endo-1,4-beta-xylanase activity [GO:0031176]	4	intracellular [GO:0005622]
		1	metal ion binding [GO:0046872]			5	transcription, DNA-templated [GO:0006351]	13	metal ion binding [GO:0046872]	2	outer membrane [GO:0019867]
		1	precorrin-3B C17-methyltransferase activity [GO:0030789]			4	DNA repair [GO:0006281]	12	GTPase activity [GO:0003924]	2	periplasmic space [GO:0042597]
		1	transporter activity [GO:0005215]			4	ribosome assembly [GO:0042255]	12	GTP binding [GO:0005525]	1	acetyl-CoA carboxylase complex [GO:0009317]
						3	cell communication [GO:0007154]	12	RNA binding [GO:0003723]	1	bacterial-type flagellum [GO:0009288]
						3	cell division [GO:0051301]	11	chitin binding [GO:0008061]	1	bacterial-type flagellum hook [GO:0009424]
						3	DNA recombination [GO:0006310]	11	DNA binding [GO:0003677]	1	cell surface [GO:0009986]
						3	protein secretion [GO:0009306]	11	transporter activity [GO:0005215]	1	extracellular matrix [GO:0031012]
						3	sphingolipid metabolic process [GO:0006665]	10	heme binding [GO:0020037]	1	extracellular space [GO:0005615]
						2	cell cycle [GO:0007049]	10	structural constituent of ribosome [GO:0003735]	1	Gene ontology (cellular component)
						2	chemotaxis [GO:0006935]	9	electron carrier activity [GO:0009055]	1	integrin complex [GO:0008305]
						2	DNA-templated transcription, initiation [GO:0006352]	9	protein kinase activity [GO:0004672]	1	signal recognition particle [GO:0048500]
						2	heme biosynthetic process [GO:0006783]	9	protein serine/threonine kinase activity [GO:0004674]	1	small ribosomal subunit [GO:0015935]
						2	oxidation-reduction process [GO:0055114]	8	energy transducer activity [GO:0031992]	1	type II protein secretion system complex [GO:0015627]
						2	pathogenesis [GO:0009405]	8	siderophore transmembrane transporter activity [GO:0015343]
						2	RNA processing [GO:0006396]	7	calcium ion binding [GO:0005509]
						2	self proteolysis [GO:0097264]	6	collagen binding [GO:0005518]
						2	substituted mannan metabolic process [GO:0006080]	6	hydrolase activity [GO:0016787]
						2	superoxide metabolic process [GO:0006801]	6	phosphorelay sensor kinase activity [GO:0000155]
						1	antibiotic biosynthetic process [GO:0017000]	6	pseudouridine synthase activity [GO:0009982]
						1	bacterial-type flagellum assembly [GO:0044780]	6	single-stranded DNA binding [GO:0003697]
						1	biotin biosynthetic process [GO:0009102]	5	serine-type endopeptidase activity [GO:0004252]
						1	cellulose biosynthetic process [GO:0030244]	4	ATP-dependent RNA helicase activity [GO:0004004]
						1	chitin catabolic process [GO:0006032]	4	chitinase activity [GO:0004568]
						1	chromosome segregation [GO:0007059]	4	transcription factor activity, sequence-specific DNA binding [GO:0003700]
						1	chromosome separation [GO:0051304]	4	zinc ion binding [GO:0008270]
						1	cobalamin biosynthetic process [GO:0009236]	3	carboxypeptidase activity [GO:0004180]
						1	dimethylallyl diphosphate biosynthetic process [GO:0050992]	3	cation transmembrane transporter activity [GO:0008324]
						1	DNA-templated transcription, termination [GO:0006353]	3	DNA-directed 5'-3' RNA polymerase activity [GO:0003899]
						1	fatty acid biosynthetic process [GO:0006633]	3	glucosylceramidase activity [GO:0004348]
						1	homophilic cell adhesion via plasma membrane adhesion molecules [GO:0007156]	3	metalloendopeptidase activity [GO:0004222]
						1	intein-mediated protein splicing [GO:0016539]	3	oxidoreductase activity, acting on the CH-OH group of donors, quinone or similar compound as acceptor [GO:0016901]
						1	isopentenyl diphosphate biosynthetic process, methylerythritol 4-phosphate pathway [GO:0019288]	3	pectate lyase activity [GO:0030570]
						1	L-arabinose metabolic process [GO:0046373]	3	peptidyl-prolyl cis-trans isomerase activity [GO:0003755]
						1	lipoprotein biosynthetic process [GO:0042158]	3	quinone binding [GO:0048038]
						1	malonyl-CoA biosynthetic process [GO:2001295]	3	sigma factor activity [GO:0016987]
						1	mismatch repair [GO:0006298]	2	5S rRNA binding [GO:0008097]
						1	mRNA catabolic process [GO:0006402]	2	catalytic activity [GO:0003824]
						1	mRNA polyadenylation [GO:0006378]	2	ferrochelatase activity [GO:0004325]
						1	negative regulation of protein secretion [GO:0050709]	2	flavin adenine dinucleotide binding [GO:0050660]
						1	peptidoglycan metabolic process [GO:0000270]	2	helicase activity [GO:0004386]
						1	positive regulation of sporulation resulting in formation of a cellular spore [GO:0045881]	2	magnesium ion binding [GO:0000287]
						1	protein catabolic process [GO:0030163]	2	mannan endo-1,4-beta-mannosidase activity [GO:0016985]
						1	protein complex assembly [GO:0006461]	2	nucleotide binding [GO:0000166]
						1	protein folding [GO:0006457]	2	protein dimerization activity [GO:0046983]
						1	protein lipoylation [GO:0009249]	2	protein transporter activity [GO:0008565]
						1	protein secretion by the type III secretion system [GO:0030254]	2	rRNA binding [GO:0019843]
						1	protein secretion by the type II secretion system [GO:0015628]	2	transferase activity, transferring glycosyl groups [GO:0016757]
						1	regulation of cell shape [GO:0008360]	1	3'-5'-exoribonuclease activity [GO:0000175]
						1	regulation of chemotaxis [GO:0050920]	1	3 iron, 4 sulfur cluster binding [GO:0051538]
						1	regulation of DNA repair [GO:0006282]	1	4-hydroxy-3-methylbut-2-en-1-yl diphosphate reductase activity [GO:0051745]
						1	regulation of transcription, DNA-templated [GO:0006355]	1	7S RNA binding [GO:0008312]
						1	response to oxidative stress [GO:0006979]	1	acetyl-CoA carboxylase activity [GO:0003989]
						1	SOS response [GO:0009432]	1	acyl-CoA dehydrogenase activity [GO:0003995]
						1	SRP-dependent cotranslational protein targeting to membrane [GO:0006614]	1	adenosylmethionine-8-amino-7-oxononanoate transaminase activity [GO:0004015]
						1	terpenoid biosynthetic process [GO:0016114]	1	alpha-L-arabinofuranosidase activity [GO:0046556]
						1	transcription antitermination [GO:0031564]	1	amidase activity [GO:0004040]
						1	transcription initiation from bacterial-type RNA polymerase promoter [GO:0001123]	1	arabinogalactan endo-1,4-beta-galactosidase activity [GO:0031218]
						1	UDP-glucose metabolic process [GO:0006011]	1	ATP-dependent peptidase activity [GO:0004176]
								1	copper-exporting ATPase activity [GO:0004008]
								1	cysteine-type peptidase activity [GO:0008234]
								1	damaged DNA binding [GO:0003684]
								1	dethiobiotin synthase activity [GO:0004141]
								1	DNA-dependent ATPase activity [GO:0008094]
								1	DNA-directed DNA polymerase activity [GO:0003887]
								1	FAD binding [GO:0071949]
								1	glucosidase activity [GO:0015926]
								1	hydrolase activity, acting on carbon-nitrogen (but not peptide) bonds [GO:0016810]
								1	hydrolase activity, acting on carbon-nitrogen (but not peptide) bonds, in linear amides [GO:0016811]
								1	hydrolase activity, acting on ester bonds [GO:0016788]
								1	ice binding [GO:0050825]
								1	lytic transglycosylase activity [GO:0008933]
								1	metallocarboxypeptidase activity [GO:0004181]
								1	methyltransferase activity [GO:0008168]
								1	mismatched DNA binding [GO:0030983]
								1	mRNA binding [GO:0003729]
								1	nickel cation binding [GO:0016151]
								1	nickel cation transmembrane transporter activity [GO:0015099]
								1	nitrile hydratase activity [GO:0018822]
								1	oxidoreductase activity, acting on CH-OH group of donors [GO:0016614]
								1	oxidoreductase activity [GO:0016491]
								1	peptidoglycan glycosyltransferase activity [GO:0008955]
								1	peroxidase activity [GO:0004601]
								1	phosphatidylinositol-4-phosphate binding [GO:0070273]
								1	polynucleotide adenylyltransferase activity [GO:0004652]
								1	polyribonucleotide nucleotidyltransferase activity [GO:0004654]
								1	polysaccharide transmembrane transporter activity [GO:0015159]
								1	pyridoxal phosphate binding [GO:0030170]
								1	receptor activity [GO:0004872]
								1	ribonuclease activity [GO:0004540]
								1	sirohydrochlorin cobaltochelatase activity [GO:0016852]
								1	transcription factor binding [GO:0008134]
								1	translation elongation factor activity [GO:0003746]

## Sheet: GO_annotations_table_top10
LCRs
Gene ontology (biological process)						Gene ontology (molecular function)						Gene ontology (cellular component)
Bacteria		Archaea		Phages		Bacteria		Archaea		Phages		Bacteria		Archaea		Phages
num.of proteins	GO term	num.of proteins	GO term	num.of proteins	GO term	num.of proteins	GO term	num.of proteins	GO term	num.of proteins	GO term	num.of proteins	GO term	num.of proteins	GO term	num.of proteins	GO term
830	translation [GO:0006412]	101	protein folding [GO:0006457]	5	adhesion receptor-mediated virion attachment to host cell [GO:0098671]	1213	ATP binding [GO:0005524]	127	ATP binding [GO:0005524]	5	DNA binding [GO:0003677]	4802	integral component of membrane [GO:0016021]	465	integral component of membrane [GO:0016021]	20	integral component of membrane [GO:0016021]
336	carbohydrate metabolic process [GO:0005975]	78	translation [GO:0006412]	5	virion attachment to host cell pilus [GO:0039666]	949	DNA binding [GO:0003677]	109	structural constituent of ribosome [GO:0003735]	1	amidase activity [GO:0004040]	1258	cytoplasm [GO:0005737]	97	ribosome [GO:0005840]	6	viral capsid [GO:0019028]
327	DNA topological change [GO:0006265]	40	translational elongation [GO:0006414]	4	entry receptor-mediated virion attachment to host cell [GO:0098670]	820	structural constituent of ribosome [GO:0003735]	100	unfolded protein binding [GO:0051082]	1	exonuclease activity [GO:0004527]	653	ribosome [GO:0005840]	29	cytoplasm [GO:0005737]	5	host cell membrane [GO:0033644]
281	DNA replication [GO:0006260]	17	ribosome biogenesis [GO:0042254]	4	viral entry into host cell via pilus retraction [GO:0039667]	627	metal ion binding [GO:0046872]	32	rRNA binding [GO:0019843]	1	metal ion binding [GO:0046872]	375	plasma membrane [GO:0005886]	16	small ribosomal subunit [GO:0015935]	3	virion [GO:0019012]
274	transport [GO:0006810]	14	carbohydrate metabolic process [GO:0005975]	4	viral extrusion [GO:0099045]	422	GTP binding [GO:0005525]	25	DNA binding [GO:0003677]	1	RNA binding [GO:0003723]	276	membrane [GO:0016020]	12	prefoldin complex [GO:0016272]	2	host cell cytoplasm [GO:0030430]
220	protein refolding [GO:0042026]	14	SRP-dependent cotranslational protein targeting to membrane [GO:0006614]	3	viral release from host cell [GO:0019076]	410	GTPase activity [GO:0003924]	22	metal ion binding [GO:0046872]	1	serine-type peptidase activity [GO:0008236]	177	extracellular region [GO:0005576]	10	plasma membrane [GO:0005886]	1	virus tail, fiber [GO:0098024]
212	metabolic process [GO:0008152]	13	amino acid transport [GO:0006865]	2	DNA repair [GO:0006281]	374	nucleic acid binding [GO:0003676]	21	copper ion binding [GO:0005507]	1	single-stranded DNA binding [GO:0003697]	173	pyruvate dehydrogenase complex [GO:0045254]	8	large ribosomal subunit [GO:0015934]	1	virus tail, tube [GO:0098026]
186	protein folding [GO:0006457]	13	DNA replication [GO:0006260]	2	DNA replication [GO:0006260]	347	RNA binding [GO:0003723]	21	serine-type endopeptidase activity [GO:0004252]	0	X	170	cell outer membrane [GO:0009279]	7	intrinsic component of plasma membrane [GO:0031226]	0	X
156	regulation of transcription, DNA-templated [GO:0006355]	7	archaeal or bacterial-type flagellum-dependent cell motility [GO:0097588]	2	viral entry into host cell [GO:0046718]	316	unfolded protein binding [GO:0051082]	21	zinc ion binding [GO:0008270]	0	X	164	small ribosomal subunit [GO:0015935]	7	signal recognition particle [GO:0048500]	0	X
153	transcription, DNA-templated [GO:0006351]	5	regulation of transcription, DNA-templated [GO:0006355]	2	viral tail assembly [GO:0098003]	311	DNA topoisomerase type I activity [GO:0003917]	17	carbohydrate binding [GO:0030246]	0	X	141	chromosome [GO:0005694]	7	viral nucleocapsid [GO:0019013]	0	X
Single aminoacid repeats(SARs)
Gene ontology (biological process)						Gene ontology (molecular function)						Gene ontology (cellular component)
Bacteria		Archaea		Phages		Bacteria		Archaea		Phages		Bacteria		Archaea		Phages
num.of proteins	GO term	num.of proteins	GO term	num.of proteins	GO term	num.of proteins	GO term	num.of proteins	GO term	num.of proteins	GO term	num.of proteins	GO term	num.of proteins	GO term	num.of proteins	GO term
56	carbohydrate metabolic process [GO:0005975]	7	translational elongation [GO:0006414]	0	X	53	hydrolase activity, hydrolyzing O-glycosyl compounds [GO:0004553]	7	structural constituent of ribosome [GO:0003735]	0	X	281	integral component of membrane [GO:0016021]	39	integral component of membrane [GO:0016021]	1	integral component of membrane [GO:0016021]
15	transport [GO:0006810]	4	carbohydrate metabolic process [GO:0005975]	0	X	51	carbohydrate binding [GO:0030246]	6	hydrolase activity [GO:0016787]	0	X	35	extracellular region [GO:0005576]	9	ribosome [GO:0005840]	0	X
14	cellulose catabolic process [GO:0030245]	2	ribosome biogenesis [GO:0042254]	0	X	33	ATP binding [GO:0005524]	3	calcium ion binding [GO:0005509]	0	X	26	cytoplasm [GO:0005737]	1	integral component of plasma membrane [GO:0005887]	0	X
12	xylan catabolic process [GO:0045493]	1	carbohydrate transport [GO:0008643]	0	X	31	cellulose binding [GO:0030248]	3	carbohydrate binding [GO:0030246]	0	X	23	cell outer membrane [GO:0009279]	1	mucus layer [GO:0070701]	0	X
11	cell adhesion [GO:0007155]	1	cobalamin biosynthetic process [GO:0009236]	0	X	19	lyase activity [GO:0016829]	2	catalytic activity [GO:0003824]	0	X	14	plasma membrane [GO:0005886]	0	X	0	X
10	polysaccharide catabolic process [GO:0000272]	1	D-amino acid catabolic process [GO:0019478]	0	X	18	nucleic acid binding [GO:0003676]	2	sequence-specific DNA binding [GO:0043565]	0	X	9	cell wall [GO:0005618]	0	X	0	X
10	translation [GO:0006412]	1	homophilic cell adhesion via plasma membrane adhesion molecules [GO:0007156]	0	X	15	penicillin binding [GO:0008658]	1	large ribosomal subunit rRNA binding [GO:0070180]	0	X	9	membrane [GO:0016020]	0	X	0	X
8	protein transport [GO:0015031]	1	phosphate ion transmembrane transport [GO:0035435]	0	X	15	transferase activity [GO:0016740]	1	metal ion binding [GO:0046872]	0	X	9	ribosome [GO:0005840]	0	X	0	X
7	transmembrane transport [GO:0055085]	1	polysaccharide catabolic process [GO:0000272]	0	X	14	translation initiation factor activity [GO:0003743]	1	precorrin-3B C17-methyltransferase activity [GO:0030789]	0	X	8	outer membrane-bounded periplasmic space [GO:0030288]	0	X	0	X
6	pseudouridine synthesis [GO:0001522]	1	translation [GO:0006412]	0	X	13	metal ion binding [GO:0046872]	1	transporter activity [GO:0005215]	0	X	6	viral capsid [GO:0019028]	0	X	0	X
