# Supplementary material for: Low complexity regions in the proteins of prokaryotes perform important functional roles and are highly conserved
Source: Nucleic Acids Res. 2019 Sep 4;47(19):9998–10009. doi: 10.1093/nar/gkz730 (PMC6821194; doi:10.1093/nar/gkz730)
Supplement: gkz730_Supplemental_Files [file gkz730_supplemental_files.zip › SUPPFILE5_SAR10_fragments_BAP_stats_SARs_BAP.xlsx]

## Sheet: Description
Sheet	description
archaea_SAR10	Single aminoacid tracts 10 aa long or above, obtained from merged archaeal fragments (for window 30). Named Single Aminoacid Repeats (SARs).
bacteria_SAR10	Single aminoacid tracts 10 aa long or above, obtained from merged bacterial fragments (for window 30).
phages_SAR10	Single aminoacid tracts 10 aa long or above, obtained from merged phage fragments (for window 30).
In every sheet: the same number of column with the same names
Column	Name	Description
A	Superkingdom	The Kingdom to which the organism belongs
B	Phylum	The phylum of the organism
C	Class	The class of the organism
D	Taxonomy ID	The taxonomy ID from NCBI taxonomy
E	Organism	the name of the organism
F	Acess ID	The accesion ID for the protein given by Uniprot
H	fragment ID	The ID we assigned to this particular LCR fragment
G	EMBL ID	The accesion ID for the gene(cds) given by EMBL
I	Gene fragment ID	The ID we assigned to this particular gene fragment
J	Protein annotation	The annotation of the protein
K	Gene ontology (biological process)	GO terms (downloaded from Uniprot) for biological process assigned to this fragment for
L	Gene ontology (molecular function)	GO terms (downloaded from Uniprot) for molecular function assigned to this fragment for
M	Gene ontology (cellular component)	GO terms (downloaded from Uniprot) for cellular component assigned to this fragment for
N	protein fragment	The SAR protein sequence
O	start	Starting point of the SAR sequence in protein
P	end	Ending point of the SAR sequence in protein
Q	length	The length of the SAR protein fragment
R	gene fragment	The cds (dowload from EMBL) fragment corresponding to the protein fragment of the SAR
S	start	Starting point of the gene sequence fragment in the cds
T	end	Ending point of the gene sequence fragment in the cds
U	A	The number of Alanines in the SAR protein fagment
V	C	The number of Cysteins in the SAR protein fagment
W	D	The number of Aspartates in the SAR protein fagment
X	E	The number of Glutamates in the SAR protein fagment
Y	F	The number of Phenylalanines in the SAR protein fagment
Z	G	The number of Glycines in the SAR protein fagment
AA	H	The number of Histidines in the SAR protein fagment
AB	I	The number of Isoleukines in the SAR protein fagment
AC	K	The number of Lysins in the SAR protein fagment
AD	L	The number of Leukins in the SAR protein fagment
AE	M	The number of Methionines in the SAR protein fagment
AF	N	The number of Asparagines in the SAR protein fagment
AG	P	The number of Prolines in the SAR protein fagment
AH	Q	The number of Glutamines in the SAR protein fagment
AI	R	The number of Arginines in the SAR protein fagment
AJ	S	The number of Serines in the SAR protein fagment
AK	T	The number of Threonines in the SAR protein fagment
AL	V	The number of Valines in the SAR protein fagment
AM	W	The number of Tryptophans in the SAR protein fagment
AN	Y	The number of Tyrosines in the SAR protein fagment
AO - CW		The number of each codon in the gene fragment

## Sheet: archaea_SAR10
Superkingdom	Phylum	Class	Taxonomy ID	Organism	Acess ID	fragment ID	EMBL ID	Gene fragment ID	Protein annotation	Gene ontology (biological process)	Gene ontology (molecular function)	Gene ontology (cellular component)	protein fragment	start	end	length	gene fragment	start	end	A	C	D	E	F	G	H	I	K	L	M	N	P	Q	R	S	T	V	W	Y	A:GCA	A:GCC	A:GCG	A:GCT	C:TGC	C:TGT	D:GAC	D:GAT	E:GAA	E:GAG
Archaea	Euryarchaeota	Halobacteria	268739	Natronomonas moolapensis	tr|M1XPZ1|M1XPZ1	tr|M1XPZ1|M1XPZ1_1	>ENA|CCQ36153|CCQ36153.1	>ENA|CCQ36153|CCQ36153.1_1	Probable cell surface glycoprotein	homophilic cell adhesion via plasma membrane adhesion molecules [GO:0007156]	calcium ion binding [GO:0005509]	integral component of membrane [GO:0016021]	GGGGGGGGGGGG	1745	1756	12	GGCGGTGGCGGCGGTGGCGGCGGTGGCGGCGGTGGC	5235	5270	0	0	0	0	0	12	0	0	0	0	0	0	0	0	0	0	0	0	0	0	0	0	0	0	0	0	0	0	0	0
Archaea	X	X	1579370	archaeon GW2011_AR10	tr|A0A0B5HR48|A0A0B5HR48	tr|A0A0B5HR48|A0A0B5HR48_1	>ENA|AJF60637|AJF60637.1	>ENA|AJF60637|AJF60637.1_1	Uncharacterized protein	polysaccharide catabolic process [GO:0000272]	calcium ion binding [GO:0005509]; carbohydrate binding [GO:0030246]	integral component of membrane [GO:0016021]	GGGGGGGGGGGGGG	389	402	14	GGTGGCGGGGGCGGAGGCGGTGGGGGCGGCGGAGGAGGCGGC	1167	1208	0	0	0	0	0	14	0	0	0	0	0	0	0	0	0	0	0	0	0	0	0	0	0	0	0	0	0	0	0	0
Archaea	Euryarchaeota	Halobacteria	469382	Halogeometricum borinquense	tr|E4NUE9|E4NUE9	tr|E4NUE9|E4NUE9_1	>ENA|ADQ68669|ADQ68669.1	>ENA|ADQ68669|ADQ68669.1_1	Uncharacterized protein	X	carbohydrate binding [GO:0030246]	integral component of membrane [GO:0016021]	GGGGGGGGGGGG	196	207	12	GGTGGCGGTGGCGGCGGTGGCGGCGGTGGCGGCGGT	588	623	0	0	0	0	0	12	0	0	0	0	0	0	0	0	0	0	0	0	0	0	0	0	0	0	0	0	0	0	0	0
Archaea	Crenarchaeota	Thermoprotei	1184251	Thermogladius cellulolyticus	tr|I3TCZ1|I3TCZ1	tr|I3TCZ1|I3TCZ1_1	>ENA|AFK50629|AFK50629.1	>ENA|AFK50629|AFK50629.1_1	Pullulanase	carbohydrate metabolic process [GO:0005975]	catalytic activity [GO:0003824]	integral component of membrane [GO:0016021]	TTTTTTTTTTTTTTTTTTT	1057	1075	19	ACCACGACCACCACGACGACAACGACTACCACGACCACTACCACGACAACCACTACA	3171	3227	0	0	0	0	0	0	0	0	0	0	0	0	0	0	0	0	19	0	0	0	0	0	0	0	0	0	0	0	0	0
Archaea	Crenarchaeota	Thermoprotei	1184251	Thermogladius cellulolyticus	tr|I3TCZ1|I3TCZ1	tr|I3TCZ1|I3TCZ1_2	>ENA|AFK50629|AFK50629.1	>ENA|AFK50629|AFK50629.1_1	Pullulanase	carbohydrate metabolic process [GO:0005975]	catalytic activity [GO:0003824]	integral component of membrane [GO:0016021]	TTTTTTTTTTTT	1042	1053	12	ACGACCACTACGACTACTACAACTACTACGACCACG	3126	3161	0	0	0	0	0	0	0	0	0	0	0	0	0	0	0	0	12	0	0	0	0	0	0	0	0	0	0	0	0	0
Archaea	Crenarchaeota	Thermoprotei	490899	Desulfurococcus kamchatkensis	tr|B8D5C4|B8D5C4	tr|B8D5C4|B8D5C4_1	>ENA|ACL11305|ACL11305.1	>ENA|ACL11305|ACL11305.1_1	Pullulanase, glycoside hydrolase, family 57	carbohydrate metabolic process [GO:0005975]	hydrolase activity [GO:0016787]	integral component of membrane [GO:0016021]	TTTTTTTTTTTTT	1095	1107	13	ACGACTACAACAACCACCACCACAACTACTACGACAACA	3285	3323	0	0	0	0	0	0	0	0	0	0	0	0	0	0	0	0	13	0	0	0	0	0	0	0	0	0	0	0	0	0
Archaea	Crenarchaeota	Thermoprotei	490899	Desulfurococcus kamchatkensis	tr|B8D5C4|B8D5C4	tr|B8D5C4|B8D5C4_2	>ENA|ACL11305|ACL11305.1	>ENA|ACL11305|ACL11305.1_1	Pullulanase, glycoside hydrolase, family 57	carbohydrate metabolic process [GO:0005975]	hydrolase activity [GO:0016787]	integral component of membrane [GO:0016021]	TTTTTTTTTT	1073	1082	10	ACGACTACCACAACTACAACGACTACTACA	3219	3248	0	0	0	0	0	0	0	0	0	0	0	0	0	0	0	0	10	0	0	0	0	0	0	0	0	0	0	0	0	0
Archaea	Crenarchaeota	Thermoprotei	490899	Desulfurococcus kamchatkensis	tr|B8D5C4|B8D5C4	tr|B8D5C4|B8D5C4_3	>ENA|ACL11305|ACL11305.1	>ENA|ACL11305|ACL11305.1_1	Pullulanase, glycoside hydrolase, family 57	carbohydrate metabolic process [GO:0005975]	hydrolase activity [GO:0016787]	integral component of membrane [GO:0016021]	TTTTTTTTTT	1084	1093	10	ACAACAACTACGACCACTACCACAACGACT	3252	3281	0	0	0	0	0	0	0	0	0	0	0	0	0	0	0	0	10	0	0	0	0	0	0	0	0	0	0	0	0	0
Archaea	Crenarchaeota	Thermoprotei	399550	Staphylothermus marinus	tr|A3DKV3|A3DKV3	tr|A3DKV3|A3DKV3_1	>ENA|ABN69263|ABN69263.1	>ENA|ABN69263|ABN69263.1_1	Metallophosphoesterase	X	hydrolase activity [GO:0016787]	integral component of membrane [GO:0016021]	TTTTTTTTTTTT	633	644	12	ACGACTACTACGACTACCACAACCACCACAACAACA	1899	1934	0	0	0	0	0	0	0	0	0	0	0	0	0	0	0	0	12	0	0	0	0	0	0	0	0	0	0	0	0	0
Archaea	Crenarchaeota	Thermoprotei	399550	Staphylothermus marinus	tr|A3DKV3|A3DKV3	tr|A3DKV3|A3DKV3_2	>ENA|ABN69263|ABN69263.1	>ENA|ABN69263|ABN69263.1_1	Metallophosphoesterase	X	hydrolase activity [GO:0016787]	integral component of membrane [GO:0016021]	TTTTTTTTTT	654	663	10	ACTACTACAACAACGACTACCACGACAACA	1962	1991	0	0	0	0	0	0	0	0	0	0	0	0	0	0	0	0	10	0	0	0	0	0	0	0	0	0	0	0	0	0
Archaea	Crenarchaeota	Thermoprotei	490899	Desulfurococcus kamchatkensis	tr|B8D4D2|B8D4D2	tr|B8D4D2|B8D4D2_1	>ENA|ACL10963|ACL10963.1	>ENA|ACL10963|ACL10963.1_1	Metallophosphoesterase	X	hydrolase activity [GO:0016787]	integral component of membrane [GO:0016021]	TTTTTTTTTTTTTTTT	642	657	16	ACTACCACAACTACGACAACCACTACCACAACGACTACGACTACTACG	1926	1973	0	0	0	0	0	0	0	0	0	0	0	0	0	0	0	0	16	0	0	0	0	0	0	0	0	0	0	0	0	0
Archaea	Crenarchaeota	Thermoprotei	490899	Desulfurococcus kamchatkensis	tr|B8D4D2|B8D4D2	tr|B8D4D2|B8D4D2_2	>ENA|ACL10963|ACL10963.1	>ENA|ACL10963|ACL10963.1_1	Metallophosphoesterase	X	hydrolase activity [GO:0016787]	integral component of membrane [GO:0016021]	TTTTTTTTTTTTTT	601	614	14	ACGACCACAACTACAACAACTACGACCACTACCACAACGACT	1803	1844	0	0	0	0	0	0	0	0	0	0	0	0	0	0	0	0	14	0	0	0	0	0	0	0	0	0	0	0	0	0
Archaea	Crenarchaeota	Thermoprotei	490899	Desulfurococcus kamchatkensis	tr|B8D4D2|B8D4D2	tr|B8D4D2|B8D4D2_3	>ENA|ACL10963|ACL10963.1	>ENA|ACL10963|ACL10963.1_1	Metallophosphoesterase	X	hydrolase activity [GO:0016787]	integral component of membrane [GO:0016021]	TTTTTTTTTTTTTT	616	629	14	ACGACTACAACCACCACTACAACAACGACTACGACTACTACA	1848	1889	0	0	0	0	0	0	0	0	0	0	0	0	0	0	0	0	14	0	0	0	0	0	0	0	0	0	0	0	0	0
Archaea	Crenarchaeota	Thermoprotei	1184251	Thermogladius cellulolyticus	tr|I3TEY7|I3TEY7	tr|I3TEY7|I3TEY7_1	>ENA|AFK51325|AFK51325.1	>ENA|AFK51325|AFK51325.1_1	Uncharacterized protein	X	hydrolase activity [GO:0016787]	integral component of membrane [GO:0016021]	TTTTTTTTTT	417	426	10	ACAACTACTACAACCACGACGACTACCACG	1251	1280	0	0	0	0	0	0	0	0	0	0	0	0	0	0	0	0	10	0	0	0	0	0	0	0	0	0	0	0	0	0
Archaea	Crenarchaeota	Thermoprotei	1184251	Thermogladius cellulolyticus	tr|I3TEZ0|I3TEZ0	tr|I3TEZ0|I3TEZ0_1	>ENA|AFK51328|AFK51328.1	>ENA|AFK51328|AFK51328.1_1	Metallophosphoesterase	X	hydrolase activity [GO:0016787]	integral component of membrane [GO:0016021]	TTTTTTTTTTTTTTTTTTTTTTTTTTTTTTT	658	688	31	ACCACTACTACGACGACCACGACTACTACGACTACTACAACAACCACAACTACTACGACCACGACGACAACCACCACGACCACCACTACTACT	1974	2066	0	0	0	0	0	0	0	0	0	0	0	0	0	0	0	0	31	0	0	0	0	0	0	0	0	0	0	0	0	0
Archaea	Euryarchaeota	Halobacteria	547559	Natrialba magadii	tr|D3SR83|D3SR83	tr|D3SR83|D3SR83_1	>ENA|ADD06639|ADD06639.1	>ENA|ADD06639|ADD06639.1_1	ABC-type transport system permease protein (Probable substrate branched-chain amino acids)	X	transporter activity [GO:0005215]	integral component of membrane [GO:0016021]	GGGGGGGGGGG	431	441	11	GGTGGCGGTGGCGGTGGCGGTGGCGGCGGTGGC	1293	1325	0	0	0	0	0	11	0	0	0	0	0	0	0	0	0	0	0	0	0	0	0	0	0	0	0	0	0	0	0	0
Archaea	Euryarchaeota	Archaeoglobi	224325	Archaeoglobus fulgidus	tr|O28253|O28253	tr|O28253|O28253_1	>ENA|AAB89228|AAB89228.1	>ENA|AAB89228|AAB89228.1_1	Uncharacterized protein	X	X	integral component of membrane [GO:0016021]	GGGGGGGGGGG	360	370	11	GGCGGCGGTGGCGGAGGAGGTGGTGGAGGTGGC	1080	1112	0	0	0	0	0	11	0	0	0	0	0	0	0	0	0	0	0	0	0	0	0	0	0	0	0	0	0	0	0	0
Archaea	Crenarchaeota	Thermoprotei	666510	Acidilobus saccharovorans	tr|D9Q248|D9Q248	tr|D9Q248|D9Q248_1	>ENA|ADL19386|ADL19386.1	>ENA|ADL19386|ADL19386.1_1	ABC-type sugar transport system, periplasmic component	carbohydrate transport [GO:0008643]	X	integral component of membrane [GO:0016021]	TTTTTTTTTTTT	45	56	12	ACGACGACAACGACCACTACAACTACTACGACGACA	135	170	0	0	0	0	0	0	0	0	0	0	0	0	0	0	0	0	12	0	0	0	0	0	0	0	0	0	0	0	0	0
Archaea	Euryarchaeota	Halobacteria	694430	Natronococcus occultus	tr|L0K019|L0K019	tr|L0K019|L0K019_1	>ENA|AGB37885|AGB37885.1	>ENA|AGB37885|AGB37885.1_1	Uncharacterized protein	X	X	integral component of membrane [GO:0016021]	DDDDDDDDDDDDDDDDDDDDDDDDDDD	154	180	27	GACGACGACGATGACGATGACGACGATGACGATGATGATGATGATGATGACGACGATGACGATGATGATGATGACGACGAT	462	542	0	0	27	0	0	0	0	0	0	0	0	0	0	0	0	0	0	0	0	0	0	0	0	0	0	0	12	15	0	0
Archaea	X	X	1579370	archaeon GW2011_AR10	tr|A0A0B5HTJ9|A0A0B5HTJ9	tr|A0A0B5HTJ9|A0A0B5HTJ9_1	>ENA|AJF60458|AJF60458.1	>ENA|AJF60458|AJF60458.1_1	Uncharacterized protein	X	X	integral component of membrane [GO:0016021]	GGGGGGGGGGGGGGGGGGGG	126	145	20	GGCGGTGGCGGCGGTGGCGGCGGTGGCGGCGGTGGCGGCGGTGGTGGAGGCGGCGGAGGC	378	437	0	0	0	0	0	20	0	0	0	0	0	0	0	0	0	0	0	0	0	0	0	0	0	0	0	0	0	0	0	0
Archaea	Euryarchaeota	Methanobacteria	230361	Methanobrevibacter millerae	tr|A0A0U2TQH5|A0A0U2TQH5	tr|A0A0U2TQH5|A0A0U2TQH5_1	>ENA|ALT68211|ALT68211.1	>ENA|ALT68211|ALT68211.1_1	Uncharacterized protein	X	X	integral component of membrane [GO:0016021]	SSSSSSSSSSSSSSSSSSSSS	66	86	21	AGTTCAAGCAGTTCCAGTAGTAGTTCAAGCAGTTCAAGTTCATCTTCAAGCAGTAGTTCATCA	198	260	0	0	0	0	0	0	0	0	0	0	0	0	0	0	0	21	0	0	0	0	0	0	0	0	0	0	0	0	0	0
Archaea	Euryarchaeota	Methanobacteria	230361	Methanobrevibacter millerae	tr|A0A0U3CMX8|A0A0U3CMX8	tr|A0A0U3CMX8|A0A0U3CMX8_1	>ENA|ALT69820|ALT69820.1	>ENA|ALT69820|ALT69820.1_1	Uncharacterized protein	X	X	integral component of membrane [GO:0016021]	SSSSSSSSSSSSS	183	195	13	TCGTCTAGTTCTAGTTCTAGTTCCAGTTCCAGTTCTTCT	549	587	0	0	0	0	0	0	0	0	0	0	0	0	0	0	0	13	0	0	0	0	0	0	0	0	0	0	0	0	0	0
Archaea	Euryarchaeota	X	1803821	Euryarchaeota archaeon	tr|A0A151E9Q1|A0A151E9Q1	tr|A0A151E9Q1|A0A151E9Q1_1	>ENA|KYK25357|KYK25357.1	>ENA|KYK25357|KYK25357.1_1	Uncharacterized protein	X	X	integral component of membrane [GO:0016021]	EEEEEEEEEEE	124	134	11	GAAGAAGAGGAAGAAGAGGAAGAAGAGGAAGAA	372	404	0	0	0	11	0	0	0	0	0	0	0	0	0	0	0	0	0	0	0	0	0	0	0	0	0	0	0	0	8	3
Archaea	Euryarchaeota	Halobacteria	1679489	Haladaptatus sp.	tr|A0A166TI87|A0A166TI87	tr|A0A166TI87|A0A166TI87_1	>ENA|KZN25663|KZN25663.1	>ENA|KZN25663|KZN25663.1_1	Chromosome segregation ATPase	X	X	integral component of membrane [GO:0016021]	TTTTTTTTTTTTTTTTTTTTTTT	387	409	23	ACCACGACGACCACTACCACCACGACCACGACGACTACTACCACCACGACGACCACTACCACCACGACG	1161	1229	0	0	0	0	0	0	0	0	0	0	0	0	0	0	0	0	23	0	0	0	0	0	0	0	0	0	0	0	0	0
Archaea	Crenarchaeota	Thermoprotei	399550	Staphylothermus marinus	tr|A3DKV4|A3DKV4	tr|A3DKV4|A3DKV4_1	>ENA|ABN69264|ABN69264.1	>ENA|ABN69264|ABN69264.1_1	Membrane-anchored protein predicted to be involved in regulation of amylopullulanase-like protein	X	X	integral component of membrane [GO:0016021]	TTTTTTTTTTTTTTTTTTTTTTTTTTTTTTTT	849	880	32	ACGACTACGACAACCACGACTACTACAACAACTACGACCACTACAACAACTACTACCACGACTACTACTACCACGACCACAACTACAACAACTACT	2547	2642	0	0	0	0	0	0	0	0	0	0	0	0	0	0	0	0	32	0	0	0	0	0	0	0	0	0	0	0	0	0
Archaea	Crenarchaeota	Thermoprotei	399550	Staphylothermus marinus	tr|A3DKV5|A3DKV5	tr|A3DKV5|A3DKV5_1	>ENA|ABN69265|ABN69265.1	>ENA|ABN69265|ABN69265.1_1	Extracellular solute-binding protein, family 1	X	X	integral component of membrane [GO:0016021]	TTTTTTTTTTTTTTTTT	535	551	17	ACCACGACAACGACCACTACGACTACTACCACAACAACTACTACGACAACA	1605	1655	0	0	0	0	0	0	0	0	0	0	0	0	0	0	0	0	17	0	0	0	0	0	0	0	0	0	0	0	0	0
Archaea	Crenarchaeota	Thermoprotei	399550	Staphylothermus marinus	tr|A3DKV5|A3DKV5	tr|A3DKV5|A3DKV5_2	>ENA|ABN69265|ABN69265.1	>ENA|ABN69265|ABN69265.1_1	Extracellular solute-binding protein, family 1	X	X	integral component of membrane [GO:0016021]	TTTTTTTTTT	510	519	10	ACAACGACCACCACAACTACAACCACAACT	1530	1559	0	0	0	0	0	0	0	0	0	0	0	0	0	0	0	0	10	0	0	0	0	0	0	0	0	0	0	0	0	0
Archaea	Crenarchaeota	Thermoprotei	399550	Staphylothermus marinus	tr|A3DLN1|A3DLN1	tr|A3DLN1|A3DLN1_1	>ENA|ABN69541|ABN69541.1	>ENA|ABN69541|ABN69541.1_1	Uncharacterized protein	X	X	integral component of membrane [GO:0016021]	TTTTTTTTTTTT	229	240	12	ACTACAACCACTACGACTACAACCACGACTACGACT	687	722	0	0	0	0	0	0	0	0	0	0	0	0	0	0	0	0	12	0	0	0	0	0	0	0	0	0	0	0	0	0
Archaea	Crenarchaeota	Thermoprotei	399550	Staphylothermus marinus	tr|A3DLV6|A3DLV6	tr|A3DLV6|A3DLV6_1	>ENA|ABN69616|ABN69616.1	>ENA|ABN69616|ABN69616.1_1	Periplasmic binding protein	X	X	integral component of membrane [GO:0016021]	TTTTTTTTTTTTTT	310	323	14	ACGACAACTACAACCACTACAACAACTACTACGACAACAACC	930	971	0	0	0	0	0	0	0	0	0	0	0	0	0	0	0	0	14	0	0	0	0	0	0	0	0	0	0	0	0	0
Archaea	Crenarchaeota	Thermoprotei	399550	Staphylothermus marinus	tr|A3DP63|A3DP63	tr|A3DP63|A3DP63_1	>ENA|ABN70423|ABN70423.1	>ENA|ABN70423|ABN70423.1_1	Putative oligopeptide transport system substrate-binding protein	X	X	integral component of membrane [GO:0016021]	TTTTTTTTTTTTTTTTTTTTTTTTTTTTTTTT	945	976	32	ACAACGACTACGACAACCACGACTACTACAACAACTACTACTACGACCACTACTACTACGACTACTACTACCACGACCACAACTACAACCACAACT	2835	2930	0	0	0	0	0	0	0	0	0	0	0	0	0	0	0	0	32	0	0	0	0	0	0	0	0	0	0	0	0	0
Archaea	Crenarchaeota	Thermoprotei	399550	Staphylothermus marinus	tr|A3DP63|A3DP63	tr|A3DP63|A3DP63_2	>ENA|ABN70423|ABN70423.1	>ENA|ABN70423|ABN70423.1_1	Putative oligopeptide transport system substrate-binding protein	X	X	integral component of membrane [GO:0016021]	TTTTTTTTTTTTTTTTTT	915	932	18	ACTACAACAACTACGACCACAACCACCACTACTACAACGACTACGACAACAACT	2745	2798	0	0	0	0	0	0	0	0	0	0	0	0	0	0	0	0	18	0	0	0	0	0	0	0	0	0	0	0	0	0
Archaea	Crenarchaeota	Thermoprotei	399550	Staphylothermus marinus	tr|A3DPV9|A3DPV9	tr|A3DPV9|A3DPV9_1	>ENA|ABN70669|ABN70669.1	>ENA|ABN70669|ABN70669.1_1	Amylopullulanase	X	X	integral component of membrane [GO:0016021]	TTTTTTTTTTTTT	587	599	13	ACAACGACTACGACAACCACAACAACCACTACAACTACA	1761	1799	0	0	0	0	0	0	0	0	0	0	0	0	0	0	0	0	13	0	0	0	0	0	0	0	0	0	0	0	0	0
Archaea	Crenarchaeota	Thermoprotei	399550	Staphylothermus marinus	tr|A3DPV9|A3DPV9	tr|A3DPV9|A3DPV9_2	>ENA|ABN70669|ABN70669.1	>ENA|ABN70669|ABN70669.1_1	Amylopullulanase	X	X	integral component of membrane [GO:0016021]	TTTTTTTTTTTTT	602	614	13	ACAACAACTACTACAACGACAACGACTACGACTACTACA	1806	1844	0	0	0	0	0	0	0	0	0	0	0	0	0	0	0	0	13	0	0	0	0	0	0	0	0	0	0	0	0	0
Archaea	Crenarchaeota	Thermoprotei	399550	Staphylothermus marinus	tr|A3DPV9|A3DPV9	tr|A3DPV9|A3DPV9_3	>ENA|ABN70669|ABN70669.1	>ENA|ABN70669|ABN70669.1_1	Amylopullulanase	X	X	integral component of membrane [GO:0016021]	TTTTTTTTTTT	558	568	11	ACTACGACTACCACAACGACAACAACTACCACA	1674	1706	0	0	0	0	0	0	0	0	0	0	0	0	0	0	0	0	11	0	0	0	0	0	0	0	0	0	0	0	0	0
Archaea	Crenarchaeota	Thermoprotei	397948	Caldivirga maquilingensis	tr|A8MB36|A8MB36	tr|A8MB36|A8MB36_1	>ENA|ABW02665|ABW02665.1	>ENA|ABW02665|ABW02665.1_1	Extracellular solute-binding protein family 5	X	X	integral component of membrane [GO:0016021]	TTTTTTTTTT	728	737	10	ACCACAACCACTACTACAACAACCACTACA	2184	2213	0	0	0	0	0	0	0	0	0	0	0	0	0	0	0	0	10	0	0	0	0	0	0	0	0	0	0	0	0	0
Archaea	Crenarchaeota	Thermoprotei	397948	Caldivirga maquilingensis	tr|A8MCI8|A8MCI8	tr|A8MCI8|A8MCI8_1	>ENA|ABW01494|ABW01494.1	>ENA|ABW01494|ABW01494.1_1	Extracellular solute-binding protein family 5	X	X	integral component of membrane [GO:0016021]	TTTTTTTTTT	708	717	10	ACTACTACAACAACCACCACGACGACTACT	2124	2153	0	0	0	0	0	0	0	0	0	0	0	0	0	0	0	0	10	0	0	0	0	0	0	0	0	0	0	0	0	0
Archaea	Crenarchaeota	Thermoprotei	490899	Desulfurococcus kamchatkensis	tr|B8D3Q0|B8D3Q0	tr|B8D3Q0|B8D3Q0_1	>ENA|ACL10731|ACL10731.1	>ENA|ACL10731|ACL10731.1_1	Cyclomaltodextrin binding protein	X	X	integral component of membrane [GO:0016021]	TTTTTTTTTTTTT	53	65	13	ACAACCACCACTACCACAACTACTACGACAACCACTACA	159	197	0	0	0	0	0	0	0	0	0	0	0	0	0	0	0	0	13	0	0	0	0	0	0	0	0	0	0	0	0	0
Archaea	Crenarchaeota	Thermoprotei	490899	Desulfurococcus kamchatkensis	tr|B8D4D4|B8D4D4	tr|B8D4D4|B8D4D4_1	>ENA|ACL10965|ACL10965.1	>ENA|ACL10965|ACL10965.1_1	Extracellular solute-binding protein, family 1	X	X	integral component of membrane [GO:0016021]	TTTTTTTTTTTTT	48	60	13	ACTACCACAACTACAACAACTACGACCACTACCACAACA	144	182	0	0	0	0	0	0	0	0	0	0	0	0	0	0	0	0	13	0	0	0	0	0	0	0	0	0	0	0	0	0
Archaea	Crenarchaeota	Thermoprotei	490899	Desulfurococcus kamchatkensis	tr|B8D4D4|B8D4D4	tr|B8D4D4|B8D4D4_2	>ENA|ACL10965|ACL10965.1	>ENA|ACL10965|ACL10965.1_1	Extracellular solute-binding protein, family 1	X	X	integral component of membrane [GO:0016021]	TTTTTTTTTTT	63	73	11	ACGACTACGACAACCACCACAACGACTACGACA	189	221	0	0	0	0	0	0	0	0	0	0	0	0	0	0	0	0	11	0	0	0	0	0	0	0	0	0	0	0	0	0
Archaea	Euryarchaeota	Halobacteria	485914	Halomicrobium mukohataei	tr|C7NVU1|C7NVU1	tr|C7NVU1|C7NVU1_1	>ENA|ACV46206|ACV46206.1	>ENA|ACV46206|ACV46206.1_1	Uncharacterized protein	X	X	integral component of membrane [GO:0016021]	DDDDDDDDDD	647	656	10	GACGACGACGACGACGATGACGATGACGAC	1941	1970	0	0	10	0	0	0	0	0	0	0	0	0	0	0	0	0	0	0	0	0	0	0	0	0	0	0	8	2	0	0
Archaea	Euryarchaeota	Halobacteria	547559	Natrialba magadii	tr|D3SZ83|D3SZ83	tr|D3SZ83|D3SZ83_1	>ENA|ADD04217|ADD04217.1	>ENA|ADD04217|ADD04217.1_1	DnaJ domain protein	X	X	integral component of membrane [GO:0016021]	SSSSSSSSSSSSSSS	237	251	15	TCGAGTTCGAGTTCGAGTTCGAGTTCGAGTTCGTCATCGTCATCG	711	755	0	0	0	0	0	0	0	0	0	0	0	0	0	0	0	15	0	0	0	0	0	0	0	0	0	0	0	0	0	0
Archaea	Crenarchaeota	Thermoprotei	666510	Acidilobus saccharovorans	tr|D9PZI2|D9PZI2	tr|D9PZI2|D9PZI2_1	>ENA|ADL18470|ADL18470.1	>ENA|ADL18470|ADL18470.1_1	Dipeptide/oligopeptide ABC transporter, dipeptide/oligopeptide binding protein	X	X	integral component of membrane [GO:0016021]	TTTTTTTTTT	827	836	10	ACCACCACGACCACCACTACAACCACCACA	2481	2510	0	0	0	0	0	0	0	0	0	0	0	0	0	0	0	0	10	0	0	0	0	0	0	0	0	0	0	0	0	0
Archaea	Crenarchaeota	Thermoprotei	666510	Acidilobus saccharovorans	tr|D9PZI2|D9PZI2	tr|D9PZI2|D9PZI2_2	>ENA|ADL18470|ADL18470.1	>ENA|ADL18470|ADL18470.1_1	Dipeptide/oligopeptide ABC transporter, dipeptide/oligopeptide binding protein	X	X	integral component of membrane [GO:0016021]	TTTTTTTTTT	838	847	10	ACGACCACAACAACGACGACCACAACAACG	2514	2543	0	0	0	0	0	0	0	0	0	0	0	0	0	0	0	0	10	0	0	0	0	0	0	0	0	0	0	0	0	0
Archaea	Crenarchaeota	Thermoprotei	666510	Acidilobus saccharovorans	tr|D9PZI2|D9PZI2	tr|D9PZI2|D9PZI2_3	>ENA|ADL18470|ADL18470.1	>ENA|ADL18470|ADL18470.1_1	Dipeptide/oligopeptide ABC transporter, dipeptide/oligopeptide binding protein	X	X	integral component of membrane [GO:0016021]	TTTTTTTTTT	854	863	10	ACGACCACAACAACGACGACCACAACAACT	2562	2591	0	0	0	0	0	0	0	0	0	0	0	0	0	0	0	0	10	0	0	0	0	0	0	0	0	0	0	0	0	0
Archaea	Crenarchaeota	Thermoprotei	666510	Acidilobus saccharovorans	tr|D9Q1M2|D9Q1M2	tr|D9Q1M2|D9Q1M2_1	>ENA|ADL19210|ADL19210.1	>ENA|ADL19210|ADL19210.1_1	Dipeptide/oligopeptide ABC transporter, dipeptide/oligopeptide binding protein	X	X	integral component of membrane [GO:0016021]	TTTTTTTTTTTT	63	74	12	ACGACCACGACAACTACCACCACTACCACTACTACC	189	224	0	0	0	0	0	0	0	0	0	0	0	0	0	0	0	0	12	0	0	0	0	0	0	0	0	0	0	0	0	0
Archaea	Euryarchaeota	Methanomicrobia	990316	Methanosaeta concilii	tr|F4BWS5|F4BWS5	tr|F4BWS5|F4BWS5_1	>ENA|AEB68561|AEB68561.1	>ENA|AEB68561|AEB68561.1_1	Conserved domain protein	X	X	integral component of membrane [GO:0016021]	GGGGGGGGGGGG	261	272	12	GGCGGTGGCGGCGGTGGGGGAGGAGGCGGTGGAGGG	783	818	0	0	0	0	0	12	0	0	0	0	0	0	0	0	0	0	0	0	0	0	0	0	0	0	0	0	0	0	0	0
Archaea	Crenarchaeota	Thermoprotei	694429	Pyrolobus fumarii	tr|G0EH20|G0EH20	tr|G0EH20|G0EH20_1	>ENA|AEM38470|AEM38470.1	>ENA|AEM38470|AEM38470.1_1	Uncharacterized protein	X	X	integral component of membrane [GO:0016021]	TTTTTTTTTTT	449	459	11	ACTACAACAACCACCACTACCACGACCACAACC	1347	1379	0	0	0	0	0	0	0	0	0	0	0	0	0	0	0	0	11	0	0	0	0	0	0	0	0	0	0	0	0	0
Archaea	Crenarchaeota	Thermoprotei	694429	Pyrolobus fumarii	tr|G0EH20|G0EH20	tr|G0EH20|G0EH20_2	>ENA|AEM38470|AEM38470.1	>ENA|AEM38470|AEM38470.1_1	Uncharacterized protein	X	X	integral component of membrane [GO:0016021]	TTTTTTTTTT	437	446	10	ACCACAACAACGACAACCACGACCACAACT	1311	1340	0	0	0	0	0	0	0	0	0	0	0	0	0	0	0	0	10	0	0	0	0	0	0	0	0	0	0	0	0	0
Archaea	Euryarchaeota	Methanomicrobia	937775	Methanoplanus limicola	tr|H1Z1N1|H1Z1N1	tr|H1Z1N1|H1Z1N1_1	>ENA|EHQ34557|EHQ34557.1	>ENA|EHQ34557|EHQ34557.1_1	Putative uncharacterized protein	X	X	integral component of membrane [GO:0016021]	LLLLLLLLLL	38	47	10	CTGCTGCTTCTTCTTCTTCTTCTTCTTCTT	114	143	0	0	0	0	0	0	0	0	0	10	0	0	0	0	0	0	0	0	0	0	0	0	0	0	0	0	0	0	0	0
Archaea	Crenarchaeota	Thermoprotei	1184251	Thermogladius cellulolyticus	tr|I3TCY7|I3TCY7	tr|I3TCY7|I3TCY7_1	>ENA|AFK50625|AFK50625.1	>ENA|AFK50625|AFK50625.1_1	Cyclomaltodextrin binding protein	X	X	integral component of membrane [GO:0016021]	TTTTTTTTTTTTTTTTT	51	67	17	ACGACAACTACCACGACTACTACTACGACCACCACTACGACGACCACGACG	153	203	0	0	0	0	0	0	0	0	0	0	0	0	0	0	0	0	17	0	0	0	0	0	0	0	0	0	0	0	0	0
Archaea	Crenarchaeota	Thermoprotei	1184251	Thermogladius cellulolyticus	tr|I3TEZ2|I3TEZ2	tr|I3TEZ2|I3TEZ2_1	>ENA|AFK51330|AFK51330.1	>ENA|AFK51330|AFK51330.1_1	Extracellular solute-binding protein, family 1	X	X	integral component of membrane [GO:0016021]	TTTTTTTTTT	529	538	10	ACTACGACCACTACTACGACAACTACCACA	1587	1616	0	0	0	0	0	0	0	0	0	0	0	0	0	0	0	0	10	0	0	0	0	0	0	0	0	0	0	0	0	0
Archaea	Crenarchaeota	Thermoprotei	1184251	Thermogladius cellulolyticus	tr|I3TGD9|I3TGD9	tr|I3TGD9|I3TGD9_1	>ENA|AFK51827|AFK51827.1	>ENA|AFK51827|AFK51827.1_2	Membrane-anchored protein predicted to be involved in regulation of amylopullulanase-like protein	X	X	integral component of membrane [GO:0016021]	TTTTTTTTTT	772	781	10	ACAACTACTACGACGACCACGACTACTACT	2316	2345	0	0	0	0	0	0	0	0	0	0	0	0	0	0	0	0	10	0	0	0	0	0	0	0	0	0	0	0	0	0
Archaea	Crenarchaeota	Thermoprotei	490899	Desulfurococcus kamchatkensis	tr|B8D5A6|B8D5A6	tr|B8D5A6|B8D5A6_1	>ENA|ACL11287|ACL11287.1	>ENA|ACL11287|ACL11287.1_1	Nuclease (SNase domain protein)	X	X	integral component of membrane [GO:0016021]; mucus layer [GO:0070701]	TTTTTTTTTTTTTTTT	654	669	16	ACTACTACAACCACTACAACAACAACTACGACAACTACCACAACGACT	1962	2009	0	0	0	0	0	0	0	0	0	0	0	0	0	0	0	0	16	0	0	0	0	0	0	0	0	0	0	0	0	0
Archaea	Crenarchaeota	Thermoprotei	490899	Desulfurococcus kamchatkensis	tr|B8D5A6|B8D5A6	tr|B8D5A6|B8D5A6_2	>ENA|ACL11287|ACL11287.1	>ENA|ACL11287|ACL11287.1_1	Nuclease (SNase domain protein)	X	X	integral component of membrane [GO:0016021]; mucus layer [GO:0070701]	TTTTTTTTTTTTTT	639	652	14	ACCACAACCACTACAACAACTACAACCACTACTACGACCACT	1917	1958	0	0	0	0	0	0	0	0	0	0	0	0	0	0	0	0	14	0	0	0	0	0	0	0	0	0	0	0	0	0
Archaea	Crenarchaeota	Thermoprotei	490899	Desulfurococcus kamchatkensis	tr|B8D5A6|B8D5A6	tr|B8D5A6|B8D5A6_3	>ENA|ACL11287|ACL11287.1	>ENA|ACL11287|ACL11287.1_1	Nuclease (SNase domain protein)	X	X	integral component of membrane [GO:0016021]; mucus layer [GO:0070701]	TTTTTTTTTTTT	671	682	12	ACGACTACAACAACCACCACAACAACTACGACCACT	2013	2048	0	0	0	0	0	0	0	0	0	0	0	0	0	0	0	0	12	0	0	0	0	0	0	0	0	0	0	0	0	0
Archaea	Euryarchaeota	Halobacteria	547559	Natrialba magadii	tr|D3SY39|D3SY39	tr|D3SY39|D3SY39_1	>ENA|ELY33236|ELY33236.1	>ENA|ELY33236|ELY33236.1_1	Phosphate transport system permease protein PstA	phosphate ion transmembrane transport [GO:0035435]	inorganic phosphate transmembrane transporter activity [GO:0005315]	integral component of plasma membrane [GO:0005887]	TTTTTTTTTTTT	10	21	12	ACCACGACGACCACGACCACGACCACGACCACGACC	30	65	0	0	0	0	0	0	0	0	0	0	0	0	0	0	0	0	12	0	0	0	0	0	0	0	0	0	0	0	0	0
Archaea	Euryarchaeota	Halobacteria	485914	Halomicrobium mukohataei	tr|C7NWT8|C7NWT8	tr|C7NWT8|C7NWT8_1	>ENA|ACV48298|ACV48298.1	>ENA|ACV48298|ACV48298.1_1	50S ribosomal protein L10	ribosome biogenesis [GO:0042254]; translation [GO:0006412]	large ribosomal subunit rRNA binding [GO:0070180]	ribosome [GO:0005840]	DDDDDDDDDD	331	340	10	GACGACGACGACGATGACGATGACGACGAC	993	1022	0	0	10	0	0	0	0	0	0	0	0	0	0	0	0	0	0	0	0	0	0	0	0	0	0	0	8	2	0	0
Archaea	Euryarchaeota	Thermococci	1343739	Palaeococcus pacificus	tr|A0A075LRC6|A0A075LRC6	tr|A0A075LRC6|A0A075LRC6_1	>ENA|AIF68884|AIF68884.1	>ENA|AIF68884|AIF68884.1_1	50S ribosomal protein L12	translational elongation [GO:0006414]	structural constituent of ribosome [GO:0003735]	ribosome [GO:0005840]	EEEEEEEEEE	80	89	10	GAGGAAGAGGAAGAAGAAGAGGAAGAGGAG	240	269	0	0	0	10	0	0	0	0	0	0	0	0	0	0	0	0	0	0	0	0	0	0	0	0	0	0	0	0	5	5
Archaea	Euryarchaeota	Methanobacteria	230361	Methanobrevibacter millerae	tr|A0A0U3E7B4|A0A0U3E7B4	tr|A0A0U3E7B4|A0A0U3E7B4_1	>ENA|ALT68152|ALT68152.1	>ENA|ALT68152|ALT68152.1_1	50S ribosomal protein L12	translational elongation [GO:0006414]	structural constituent of ribosome [GO:0003735]	ribosome [GO:0005840]	EEEEEEEEEEEE	74	85	12	GAAGAAGAAGAGGAAGAAGAAGAGGAAGAAGAAGAA	222	257	0	0	0	12	0	0	0	0	0	0	0	0	0	0	0	0	0	0	0	0	0	0	0	0	0	0	0	0	10	2
Archaea	Euryarchaeota	Methanobacteria	523846	Methanothermus fervidus	tr|E3GXB7|E3GXB7	tr|E3GXB7|E3GXB7_1	>ENA|ADP76949|ADP76949.1	>ENA|ADP76949|ADP76949.1_1	50S ribosomal protein L12	translational elongation [GO:0006414]	structural constituent of ribosome [GO:0003735]	ribosome [GO:0005840]	EEEEEEEEEEEE	81	92	12	GAGGAGGAGGAAGAAGAGGAAGAAGAGGAAGAAGAG	243	278	0	0	0	12	0	0	0	0	0	0	0	0	0	0	0	0	0	0	0	0	0	0	0	0	0	0	0	0	6	6
Archaea	Euryarchaeota	Methanobacteria	877455	Methanobacterium lacus	tr|F0TCS7|F0TCS7	tr|F0TCS7|F0TCS7_1	>ENA|ADZ10467|ADZ10467.1	>ENA|ADZ10467|ADZ10467.1_1	50S ribosomal protein L12	translational elongation [GO:0006414]	structural constituent of ribosome [GO:0003735]	ribosome [GO:0005840]	EEEEEEEEEEEE	74	85	12	GAGGAAGAAGAAGAGGAAGAAGAAGAAGAAGAAGAA	222	257	0	0	0	12	0	0	0	0	0	0	0	0	0	0	0	0	0	0	0	0	0	0	0	0	0	0	0	0	10	2
Archaea	Euryarchaeota	Methanomicrobia	937775	Methanoplanus limicola	tr|H1Z400|H1Z400	tr|H1Z400|H1Z400_1	>ENA|EHQ36622|EHQ36622.1	>ENA|EHQ36622|EHQ36622.1_1	50S ribosomal protein L12	translational elongation [GO:0006414]	structural constituent of ribosome [GO:0003735]	ribosome [GO:0005840]	EEEEEEEEEE	77	86	10	GAGGAAGAGGAAGAGGAAGAAGAAGAGGAA	231	260	0	0	0	10	0	0	0	0	0	0	0	0	0	0	0	0	0	0	0	0	0	0	0	0	0	0	0	0	6	4
Archaea	Euryarchaeota	Methanobacteria	339860	Methanosphaera stadtmanae	tr|Q2NEW3|Q2NEW3	tr|Q2NEW3|Q2NEW3_1	>ENA|ABC57640|ABC57640.1	>ENA|ABC57640|ABC57640.1_1	50S ribosomal protein L12	translational elongation [GO:0006414]	structural constituent of ribosome [GO:0003735]	ribosome [GO:0005840]	EEEEEEEEEEEE	75	86	12	GAAGAAGAAGAGGAAGAAGAAGAGGAAGAAGAAGAA	225	260	0	0	0	12	0	0	0	0	0	0	0	0	0	0	0	0	0	0	0	0	0	0	0	0	0	0	0	0	10	2
Archaea	Euryarchaeota	Methanopyri	190192	Methanopyrus kandleri	tr|Q8TZC6|Q8TZC6	tr|Q8TZC6|Q8TZC6_1	>ENA|AAM01221|AAM01221.1	>ENA|AAM01221|AAM01221.1_1	50S ribosomal protein L12	translational elongation [GO:0006414]	structural constituent of ribosome [GO:0003735]	ribosome [GO:0005840]	EEEEEEEEEEE	80	90	11	GAAGAGGAAGAAGAGGAAGAGGAGGAAGAAGAA	240	272	0	0	0	11	0	0	0	0	0	0	0	0	0	0	0	0	0	0	0	0	0	0	0	0	0	0	0	0	7	4
Archaea	Euryarchaeota	Methanobacteria	1635284	Methanobacteriaceae archaeon	tr|A0A117KQX3|A0A117KQX3	tr|A0A117KQX3|A0A117KQX3_1	>ENA|KUK00966|KUK00966.1	>ENA|KUK00966|KUK00966.1_1	Acidic ribosomal protein P0-like protein (Fragment)	ribosome biogenesis [GO:0042254]	X	ribosome [GO:0005840]	EEEEEEEEEEEEEEEEEE	310	327	18	GAAGAGGAGGAAGAAGAGGAGGAAGAAGAGGAGGAAGAAGAGGAAGAGGAGGAG	930	983	0	0	0	18	0	0	0	0	0	0	0	0	0	0	0	0	0	0	0	0	0	0	0	0	0	0	0	0	8	10
Archaea	Euryarchaeota	Halobacteria	272569	Haloarcula marismortui	tr|Q5V4J9|Q5V4J9	tr|Q5V4J9|Q5V4J9_1	>ENA|AAV45553|AAV45553.1	>ENA|AAV45553|AAV45553.1_1	HTH DNA-binding protein	X	sequence-specific DNA binding [GO:0043565]	X	SSSSSSSSSSSSSSSS	51	66	16	TCGTCCTCCTCGTCATCGTCGTCGAGTTCGTCCTCCTCGTCGAGTTCC	153	200	0	0	0	0	0	0	0	0	0	0	0	0	0	0	0	16	0	0	0	0	0	0	0	0	0	0	0	0	0	0
Archaea	Euryarchaeota	Methanomicrobia	351160	Methanocella arvoryzae	tr|Q0W1C4|Q0W1C4	tr|Q0W1C4|Q0W1C4_1	>ENA|CAJ37819|CAJ37819.2	>ENA|CAJ37819|CAJ37819.2_1	Uncharacterized protein	X	X	X	AAAAAAAAAAAAA	592	604	13	GCCGCTGCGGCTGCTGCTGCGGCTGCTGCGGCTGCTGCC	1776	1814	13	0	0	0	0	0	0	0	0	0	0	0	0	0	0	0	0	0	0	0	0	2	3	8	0	0	0	0	0	0
Archaea	Euryarchaeota	Methanomicrobia	351160	Methanocella arvoryzae	tr|Q0W1C4|Q0W1C4	tr|Q0W1C4|Q0W1C4_2	>ENA|CAJ37819|CAJ37819.2	>ENA|CAJ37819|CAJ37819.2_1	Uncharacterized protein	X	X	X	AAAAAAAAAAAA	539	550	12	GCGGCTGCTGCGGCTGCGGCTGCTGCTGCTGCGGCC	1617	1652	12	0	0	0	0	0	0	0	0	0	0	0	0	0	0	0	0	0	0	0	0	1	4	7	0	0	0	0	0	0
Archaea	Euryarchaeota	Methanomicrobia	351160	Methanocella arvoryzae	tr|Q0W1C4|Q0W1C4	tr|Q0W1C4|Q0W1C4_3	>ENA|CAJ37819|CAJ37819.2	>ENA|CAJ37819|CAJ37819.2_1	Uncharacterized protein	X	X	X	AAAAAAAAAAA	330	340	11	GCTGCTGCGGCTGCTGCGGCTGCTGCTGCGGCC	990	1022	11	0	0	0	0	0	0	0	0	0	0	0	0	0	0	0	0	0	0	0	0	1	3	7	0	0	0	0	0	0
Archaea	Euryarchaeota	Methanomicrobia	351160	Methanocella arvoryzae	tr|Q0W1C4|Q0W1C4	tr|Q0W1C4|Q0W1C4_4	>ENA|CAJ37819|CAJ37819.2	>ENA|CAJ37819|CAJ37819.2_1	Uncharacterized protein	X	X	X	AAAAAAAAAAA	487	497	11	GCGGCTGCTGCGGCTGCCGCTGCGGCTGCCGCG	1461	1493	11	0	0	0	0	0	0	0	0	0	0	0	0	0	0	0	0	0	0	0	0	2	4	5	0	0	0	0	0	0
Archaea	Euryarchaeota	Methanomicrobia	351160	Methanocella arvoryzae	tr|Q0W1C4|Q0W1C4	tr|Q0W1C4|Q0W1C4_5	>ENA|CAJ37819|CAJ37819.2	>ENA|CAJ37819|CAJ37819.2_1	Uncharacterized protein	X	X	X	AAAAAAAAAA	311	320	10	GCGGCTGCTGCTGCGGCTGCTGCTGCAGCT	933	962	10	0	0	0	0	0	0	0	0	0	0	0	0	0	0	0	0	0	0	0	1	0	2	7	0	0	0	0	0	0
Archaea	Euryarchaeota	Methanomicrobia	351160	Methanocella arvoryzae	tr|Q0W1C4|Q0W1C4	tr|Q0W1C4|Q0W1C4_6	>ENA|CAJ37819|CAJ37819.2	>ENA|CAJ37819|CAJ37819.2_1	Uncharacterized protein	X	X	X	AAAAAAAAAA	364	373	10	GCGGCTGCGGCTGCTGCGGCTGCTGCGGCG	1092	1121	10	0	0	0	0	0	0	0	0	0	0	0	0	0	0	0	0	0	0	0	0	0	5	5	0	0	0	0	0	0
Archaea	Euryarchaeota	Methanomicrobia	351160	Methanocella arvoryzae	tr|Q0W1C5|Q0W1C5	tr|Q0W1C5|Q0W1C5_1	>ENA|CAJ37818|CAJ37818.2	>ENA|CAJ37818|CAJ37818.2_1	Uncharacterized protein	X	X	X	AAAAAAAAAAAAA	70	82	13	GCGGCTGCGGCTGCTGCTGCGGCTGCTGCTGCGGCTGCC	210	248	13	0	0	0	0	0	0	0	0	0	0	0	0	0	0	0	0	0	0	0	0	1	4	8	0	0	0	0	0	0
Archaea	Euryarchaeota	Methanomicrobia	351160	Methanocella arvoryzae	tr|Q0W1C5|Q0W1C5	tr|Q0W1C5|Q0W1C5_2	>ENA|CAJ37818|CAJ37818.2	>ENA|CAJ37818|CAJ37818.2_1	Uncharacterized protein	X	X	X	AAAAAAAAAAAA	86	97	12	GCTGCGGCTGCTGCGGCTGCTGCGGCTGCTGCTGCC	258	293	12	0	0	0	0	0	0	0	0	0	0	0	0	0	0	0	0	0	0	0	0	1	3	8	0	0	0	0	0	0
Archaea	Euryarchaeota	Methanomicrobia	351160	Methanocella arvoryzae	tr|Q0W1C5|Q0W1C5	tr|Q0W1C5|Q0W1C5_3	>ENA|CAJ37818|CAJ37818.2	>ENA|CAJ37818|CAJ37818.2_1	Uncharacterized protein	X	X	X	AAAAAAAAAAA	103	113	11	GCGGCTGCTGCTGCGGCTGCGGCTGCTGCTGCC	309	341	11	0	0	0	0	0	0	0	0	0	0	0	0	0	0	0	0	0	0	0	0	1	3	7	0	0	0	0	0	0
Archaea	Euryarchaeota	Methanomicrobia	351160	Methanocella arvoryzae	tr|Q0W1C5|Q0W1C5	tr|Q0W1C5|Q0W1C5_4	>ENA|CAJ37818|CAJ37818.2	>ENA|CAJ37818|CAJ37818.2_1	Uncharacterized protein	X	X	X	AAAAAAAAAAA	154	164	11	GCTGCTGCGGCTGCTGCGGCTGCTGCTGCGGCT	462	494	11	0	0	0	0	0	0	0	0	0	0	0	0	0	0	0	0	0	0	0	0	0	3	8	0	0	0	0	0	0
Archaea	Euryarchaeota	Methanomicrobia	351160	Methanocella arvoryzae	tr|Q0W1C5|Q0W1C5	tr|Q0W1C5|Q0W1C5_5	>ENA|CAJ37818|CAJ37818.2	>ENA|CAJ37818|CAJ37818.2_1	Uncharacterized protein	X	X	X	AAAAAAAAAAA	191	201	11	GCTGCTGCTGCGGCTGCTGCTGCGGCTGCTGCC	573	605	11	0	0	0	0	0	0	0	0	0	0	0	0	0	0	0	0	0	0	0	0	1	2	8	0	0	0	0	0	0
Archaea	Euryarchaeota	Methanomicrobia	351160	Methanocella arvoryzae	tr|Q0W1C5|Q0W1C5	tr|Q0W1C5|Q0W1C5_6	>ENA|CAJ37818|CAJ37818.2	>ENA|CAJ37818|CAJ37818.2_1	Uncharacterized protein	X	X	X	AAAAAAAAAAA	208	218	11	GCTGCTGCTGCGGCTGCTGCTGCGGCTGCTGCT	624	656	11	0	0	0	0	0	0	0	0	0	0	0	0	0	0	0	0	0	0	0	0	0	2	9	0	0	0	0	0	0
Archaea	Euryarchaeota	Methanomicrobia	351160	Methanocella arvoryzae	tr|Q0W1C5|Q0W1C5	tr|Q0W1C5|Q0W1C5_7	>ENA|CAJ37818|CAJ37818.2	>ENA|CAJ37818|CAJ37818.2_1	Uncharacterized protein	X	X	X	AAAAAAAAAAA	256	266	11	GCTGCTGCGGCTGCTGCTGCTGCTGCAGCTGCC	768	800	11	0	0	0	0	0	0	0	0	0	0	0	0	0	0	0	0	0	0	0	1	1	1	8	0	0	0	0	0	0
Archaea	Euryarchaeota	Methanomicrobia	351160	Methanocella arvoryzae	tr|Q0W1C5|Q0W1C5	tr|Q0W1C5|Q0W1C5_8	>ENA|CAJ37818|CAJ37818.2	>ENA|CAJ37818|CAJ37818.2_1	Uncharacterized protein	X	X	X	AAAAAAAAAAA	291	301	11	GCGGCTGCTGCTGCGGCTGCTGCGGCTGCTGCC	873	905	11	0	0	0	0	0	0	0	0	0	0	0	0	0	0	0	0	0	0	0	0	1	3	7	0	0	0	0	0	0
Archaea	Euryarchaeota	Methanomicrobia	351160	Methanocella arvoryzae	tr|Q0W1C5|Q0W1C5	tr|Q0W1C5|Q0W1C5_9	>ENA|CAJ37818|CAJ37818.2	>ENA|CAJ37818|CAJ37818.2_1	Uncharacterized protein	X	X	X	AAAAAAAAAAA	308	318	11	GCTGCGGCTGCTGCTGCGGCTGCTGCTGCGGCC	924	956	11	0	0	0	0	0	0	0	0	0	0	0	0	0	0	0	0	0	0	0	0	1	3	7	0	0	0	0	0	0
Archaea	Euryarchaeota	Methanomicrobia	351160	Methanocella arvoryzae	tr|Q0W1C5|Q0W1C5	tr|Q0W1C5|Q0W1C5_10	>ENA|CAJ37818|CAJ37818.2	>ENA|CAJ37818|CAJ37818.2_1	Uncharacterized protein	X	X	X	AAAAAAAAAAA	361	371	11	GCGGCTGCTGCGGCTGCTGCTGCGGCTGCTGCA	1083	1115	11	0	0	0	0	0	0	0	0	0	0	0	0	0	0	0	0	0	0	0	1	0	3	7	0	0	0	0	0	0
Archaea	Euryarchaeota	Methanomicrobia	351160	Methanocella arvoryzae	tr|Q0W1C5|Q0W1C5	tr|Q0W1C5|Q0W1C5_11	>ENA|CAJ37818|CAJ37818.2	>ENA|CAJ37818|CAJ37818.2_1	Uncharacterized protein	X	X	X	AAAAAAAAAAA	433	443	11	GCTGCTGCGGCTGCTGCGGCTGCTGCTGCGGCC	1299	1331	11	0	0	0	0	0	0	0	0	0	0	0	0	0	0	0	0	0	0	0	0	1	3	7	0	0	0	0	0	0
Archaea	Euryarchaeota	Methanomicrobia	351160	Methanocella arvoryzae	tr|Q0W1C5|Q0W1C5	tr|Q0W1C5|Q0W1C5_12	>ENA|CAJ37818|CAJ37818.2	>ENA|CAJ37818|CAJ37818.2_1	Uncharacterized protein	X	X	X	AAAAAAAAAA	415	424	10	GCGGCTGCTGCTGCGGCTGCTGCTGCGGCT	1245	1274	10	0	0	0	0	0	0	0	0	0	0	0	0	0	0	0	0	0	0	0	0	0	3	7	0	0	0	0	0	0
Archaea	Euryarchaeota	Methanomicrobia	351160	Methanocella arvoryzae	tr|Q0W836|Q0W836	tr|Q0W836|Q0W836_1	>ENA|CAJ35457|CAJ35457.2	>ENA|CAJ35457|CAJ35457.2_1	Uncharacterized protein	X	X	X	QQQQQQQQQQQQQQQQQQQ	65	83	19	CAGCAACAGCAACAGCAACAGCAACAGCAACAGCAACAGCAACAGCAACAGCAGCAG	195	251	0	0	0	0	0	0	0	0	0	0	0	0	0	19	0	0	0	0	0	0	0	0	0	0	0	0	0	0	0	0
Archaea	Euryarchaeota	Halobacteria	362976	Haloquadratum walsbyi	tr|Q18HD3|Q18HD3	tr|Q18HD3|Q18HD3_1	>ENA|CAJ52609|CAJ52609.1	>ENA|CAJ52609|CAJ52609.1_1	Glycine-rich protein	X	X	X	GGGGGGGGGGG	87	97	11	GGTGGCGGCGGTGGCGGCGGTGGCGGCGGTGGT	261	293	0	0	0	0	0	11	0	0	0	0	0	0	0	0	0	0	0	0	0	0	0	0	0	0	0	0	0	0	0	0
Archaea	Euryarchaeota	Halobacteria	272569	Haloarcula marismortui	tr|Q5V3G1|Q5V3G1	tr|Q5V3G1|Q5V3G1_1	>ENA|AAV45941|AAV45941.1	>ENA|AAV45941|AAV45941.1_1	Cell surface glycoprotein related protein	X	X	X	GGGGGGGGGGGGGGGGGGGGG	993	1013	21	GGTGGTGGAGGCGGCGGTGGCGGCGGAGGCGGTGGTGGCGGCGGAGGCGGTGGTGGCGGCGGA	2979	3041	0	0	0	0	0	21	0	0	0	0	0	0	0	0	0	0	0	0	0	0	0	0	0	0	0	0	0	0	0	0
Archaea	Euryarchaeota	Halobacteria	1333523	Salinarchaeum sp.	tr|R4W893|R4W893	tr|R4W893|R4W893_1	>ENA|AGN00439|AGN00439.1	>ENA|AGN00439|AGN00439.1_1	Uncharacterized protein	X	X	X	EEEEEEEEEEEEEEEEEEEEEEEEEEEEEEEEEEEE	347	382	36	GAAGAAGAGGAAGAAGAGGAAGAAGAGGAAGAAGAGGAAGAGGAGGAAGAAGAGGAAGAAGAGGAAGAAGAGGAAGAAGAGGAAGAGGAGGAAGAGGAGGAAGAGGAG	1041	1148	0	0	0	36	0	0	0	0	0	0	0	0	0	0	0	0	0	0	0	0	0	0	0	0	0	0	0	0	20	16
Archaea	Euryarchaeota	Thermoplasmata	1803814	Thermoplasmatales archaeon	tr|A0A151F8X2|A0A151F8X2	tr|A0A151F8X2|A0A151F8X2_1	>ENA|KYK37335|KYK37335.1	>ENA|KYK37335|KYK37335.1_1	Uncharacterized protein	X	calcium ion binding [GO:0005509]	X	RRRRRRRRRRRRRRRRRRR	109	127	19	CGAAGACGAAGAAGACGAAGAAGACGAAGAAGACGAAGAAGGCGAAGAAGGCGAAGA	327	383	0	0	0	0	0	0	0	0	0	0	0	0	0	0	19	0	0	0	0	0	0	0	0	0	0	0	0	0	0	0
Archaea	Euryarchaeota	Thermococci	186497	Pyrococcus furiosus	tr|Q8U1H5|Q8U1H5	tr|Q8U1H5|Q8U1H5_1	>ENA|AAL81357|AAL81357.1	>ENA|AAL81357|AAL81357.1_1	Putative chitinase	carbohydrate metabolic process [GO:0005975]	carbohydrate binding [GO:0030246]; chitin binding [GO:0008061]; hydrolase activity, hydrolyzing O-glycosyl compounds [GO:0004553]	X	TTTTTTTTTTTTT	235	247	13	ACAACTACTACAACCACAACGACTACCACGACAACAACA	705	743	0	0	0	0	0	0	0	0	0	0	0	0	0	0	0	0	13	0	0	0	0	0	0	0	0	0	0	0	0	0
Archaea	Euryarchaeota	Thermococci	1343739	Palaeococcus pacificus	tr|A0A075LSX6|A0A075LSX6	tr|A0A075LSX6|A0A075LSX6_1	>ENA|AIF69414|AIF69414.1	>ENA|AIF69414|AIF69414.1_1	Amylopullulanase	carbohydrate metabolic process [GO:0005975]	catalytic activity [GO:0003824]	X	TTTTTTTTTT	1289	1298	10	ACCACAACTACAACCACCACAACAACTACG	3867	3896	0	0	0	0	0	0	0	0	0	0	0	0	0	0	0	0	10	0	0	0	0	0	0	0	0	0	0	0	0	0
Archaea	Euryarchaeota	Halobacteria	362976	Haloquadratum walsbyi	sp|Q18KS1|DTDA	sp|Q18KS1|DTDA_1	>ENA|CAJ51373|CAJ51373.1	>ENA|CAJ51373|CAJ51373.1_1	D-aminoacyl-tRNA deacylase	D-amino acid catabolic process [GO:0019478]	D-aminoacyl-tRNA deacylase activity [GO:0051499]; metal ion binding [GO:0046872]	X	SSSSSSSSSSSSSSSSSSS	502	520	19	TCATCTTCATCCTCATCCTCATCTTCATCTTCATCCTCATCCTCATCCTCATCCTCA	1506	1562	0	0	0	0	0	0	0	0	0	0	0	0	0	0	0	19	0	0	0	0	0	0	0	0	0	0	0	0	0	0
Archaea	Euryarchaeota	Thermococci	1343739	Palaeococcus pacificus	tr|A0A075LRW5|A0A075LRW5	tr|A0A075LRW5|A0A075LRW5_1	>ENA|AIF69505|AIF69505.1	>ENA|AIF69505|AIF69505.1_1	Uncharacterized protein	X	hydrolase activity [GO:0016787]	X	TTTTTTTTTTTTTT	628	641	14	ACAACTACAACGACTACCACAACTACTACAACCACTACCACA	1884	1925	0	0	0	0	0	0	0	0	0	0	0	0	0	0	0	0	14	0	0	0	0	0	0	0	0	0	0	0	0	0
Archaea	Euryarchaeota	Halobacteria	797210	Halopiger xanaduensis	tr|F8D4T1|F8D4T1	tr|F8D4T1|F8D4T1_1	>ENA|AEH37551|AEH37551.1	>ENA|AEH37551|AEH37551.1_1	Precorrin-3B C17-methyltransferase	cobalamin biosynthetic process [GO:0009236]	precorrin-3B C17-methyltransferase activity [GO:0030789]	X	SSSSSSSSSS	74	83	10	TCCTCGAGTTCGTCTTCGTCGTCCTCGAGC	222	251	0	0	0	0	0	0	0	0	0	0	0	0	0	0	0	10	0	0	0	0	0	0	0	0	0	0	0	0	0	0
Archaea	Euryarchaeota	Halobacteria	797210	Halopiger xanaduensis	tr|F8DBK1|F8DBK1	tr|F8DBK1|F8DBK1_1	>ENA|AEH37126|AEH37126.1	>ENA|AEH37126|AEH37126.1_1	Transcriptional regulator, XRE family	X	sequence-specific DNA binding [GO:0043565]	X	SSSSSSSSSS	47	56	10	TCGAGTTCGTCCTCCTCGTCTTCCAGTTCC	141	170	0	0	0	0	0	0	0	0	0	0	0	0	0	0	0	10	0	0	0	0	0	0	0	0	0	0	0	0	0	0
Archaea	Euryarchaeota	Thermococci	1343739	Palaeococcus pacificus	tr|A0A075LRW1|A0A075LRW1	tr|A0A075LRW1|A0A075LRW1_1	>ENA|AIF69500|AIF69500.1	>ENA|AIF69500|AIF69500.1_1	Uncharacterized protein	X	X	X	TTTTTTTTTTT	874	884	11	ACCACAACTACAACGACCACTACAACAACTACC	2622	2654	0	0	0	0	0	0	0	0	0	0	0	0	0	0	0	0	11	0	0	0	0	0	0	0	0	0	0	0	0	0
Archaea	Euryarchaeota	Thermococci	1343739	Palaeococcus pacificus	tr|A0A075LUA7|A0A075LUA7	tr|A0A075LUA7|A0A075LUA7_1	>ENA|AIF70300|AIF70300.1	>ENA|AIF70300|AIF70300.1_1	Uncharacterized protein	X	X	X	TTTTTTTTTT	434	443	10	ACCACCACTACGACCACAACAACCACGACC	1302	1331	0	0	0	0	0	0	0	0	0	0	0	0	0	0	0	0	10	0	0	0	0	0	0	0	0	0	0	0	0	0
Archaea	Euryarchaeota	Halobacteria	1679489	Haladaptatus sp.	tr|A0A166SM52|A0A166SM52	tr|A0A166SM52|A0A166SM52_1	>ENA|KZN24409|KZN24409.1	>ENA|KZN24409|KZN24409.1_1	Uncharacterized protein	X	X	X	TTTTTTTTTTTT	83	94	12	ACCACGACCACAACGACCACAACGACCACGACGACG	249	284	0	0	0	0	0	0	0	0	0	0	0	0	0	0	0	0	12	0	0	0	0	0	0	0	0	0	0	0	0	0
Archaea	Euryarchaeota	Halobacteria	1679489	Haladaptatus sp.	tr|A0A166SU48|A0A166SU48	tr|A0A166SU48|A0A166SU48_1	>ENA|KZN24686|KZN24686.1	>ENA|KZN24686|KZN24686.1_1	Uncharacterized protein	X	X	X	EEEEEEEEEEEE	134	145	12	GAAGAAGAGGAGGAAGAGGAGGAAGAAGAGGAAGAA	402	437	0	0	0	12	0	0	0	0	0	0	0	0	0	0	0	0	0	0	0	0	0	0	0	0	0	0	0	0	7	5
Archaea	Thaumarchaeota	Cenarchaeales	414004	Cenarchaeum symbiosum	tr|A0RUK0|A0RUK0	tr|A0RUK0|A0RUK0_1	>ENA|ABK77017|ABK77017.1	>ENA|ABK77017|ABK77017.1_1	RTX family exoprotein	X	X	X	GGGGGGGGGGGGGGGG	890	905	16	GGCGGTGGCGGAGGCGGCGGAGGCGGCGGTGGAGGAGGCGGTGGCGGC	2670	2717	0	0	0	0	0	16	0	0	0	0	0	0	0	0	0	0	0	0	0	0	0	0	0	0	0	0	0	0	0	0
Archaea	Thaumarchaeota	Cenarchaeales	414004	Cenarchaeum symbiosum	tr|A0RUU8|A0RUU8	tr|A0RUU8|A0RUU8_1	>ENA|ABK77115|ABK77115.1	>ENA|ABK77115|ABK77115.1_1	Uncharacterized protein	X	X	X	GGGGGGGGGGGGGG	442	455	14	GGCGGCGGGGGAGGGGGCGGAGGCGGCGGAGGCGGAGGCGGC	1326	1367	0	0	0	0	0	14	0	0	0	0	0	0	0	0	0	0	0	0	0	0	0	0	0	0	0	0	0	0	0	0
Archaea	Thaumarchaeota	Cenarchaeales	414004	Cenarchaeum symbiosum	tr|A0RVZ4|A0RVZ4	tr|A0RVZ4|A0RVZ4_1	>ENA|ABK77511|ABK77511.1	>ENA|ABK77511|ABK77511.1_1	Uncharacterized protein	X	X	X	GGGGGGGGGGGGG	2616	2628	13	GGTGGCGGCGGTGGCGGCGGCGGAGGAGGGGGCGGAGGC	7848	7886	0	0	0	0	0	13	0	0	0	0	0	0	0	0	0	0	0	0	0	0	0	0	0	0	0	0	0	0	0	0
Archaea	Euryarchaeota	Halobacteria	547559	Natrialba magadii	tr|D3SZJ3|D3SZJ3	tr|D3SZJ3|D3SZJ3_1	>ENA|ELY26729|ELY26729.1	>ENA|ELY26729|ELY26729.1_1	PQQ repeat protein	X	X	X	EEEEEEEEEEEE	507	518	12	GAGGAGGAAGAAGAAGAGGAAGAAGAGGAAGAAGAG	1521	1556	0	0	0	12	0	0	0	0	0	0	0	0	0	0	0	0	0	0	0	0	0	0	0	0	0	0	0	0	7	5
Archaea	Euryarchaeota	Halobacteria	795797	Halalkalicoccus jeotgali	tr|D8J7U3|D8J7U3	tr|D8J7U3|D8J7U3_1	>ENA|ELY38207|ELY38207.1	>ENA|ELY38207|ELY38207.1_1	Uncharacterized protein	X	X	X	DDDDDDDDDDD	306	316	11	GACGACGACGATGACGATGACGACGACGATGAC	918	950	0	0	11	0	0	0	0	0	0	0	0	0	0	0	0	0	0	0	0	0	0	0	0	0	0	0	8	3	0	0
Archaea	Crenarchaeota	Thermoprotei	572478	Vulcanisaeta distributa	tr|E1QPA4|E1QPA4	tr|E1QPA4|E1QPA4_1	>ENA|ADN50275|ADN50275.1	>ENA|ADN50275|ADN50275.1_1	Uncharacterized protein	X	X	X	PPPPPPPPPPPP	150	161	12	CCACCCCCGCCTCCGCCTCCTCCACCACCTCCGCCA	450	485	0	0	0	0	0	0	0	0	0	0	0	0	12	0	0	0	0	0	0	0	0	0	0	0	0	0	0	0	0	0
Archaea	Crenarchaeota	Thermoprotei	572478	Vulcanisaeta distributa	tr|E1QPX1|E1QPX1	tr|E1QPX1|E1QPX1_1	>ENA|ADN51531|ADN51531.1	>ENA|ADN51531|ADN51531.1_1	Uncharacterized protein	X	X	X	SSSSSSSSSSSS	474	485	12	TCATCATCTTCATCATCGTCAAGCTCATCATCAAGT	1422	1457	0	0	0	0	0	0	0	0	0	0	0	0	0	0	0	12	0	0	0	0	0	0	0	0	0	0	0	0	0	0
Archaea	Euryarchaeota	Methanomicrobia	1201294	Methanoculleus bourgensis	tr|I7JAC5|I7JAC5	tr|I7JAC5|I7JAC5_1	>ENA|CCJ37058|CCJ37058.2	>ENA|CCJ37058|CCJ37058.2_1	Uncharacterized protein	X	X	X	TTTTTTTTTTTT	346	357	12	ACAACGACCACCACCACGACCACCACCACAACCACT	1038	1073	0	0	0	0	0	0	0	0	0	0	0	0	0	0	0	0	12	0	0	0	0	0	0	0	0	0	0	0	0	0
																				201	0	58	168	0	167	0	0	0	10	0	0	12	19	19	116	671	0	0	0	3	14	54	130	0	0	36	22	104	64
																																								#DIV/0!	#DIV/0!	#DIV/0!	#DIV/0!	0	0	34.6154	21.1538	#DIV/0!	#DIV/0!
[truncated: 51 more columns]

## Sheet: bacteria_SAR10
Superkingdom	Phylum	Class	Taxonomy ID	Organism	Acess ID	fragment ID	EMBL ID	Gene fragment ID	Protein annotation	Gene ontology (biological process)	Gene ontology (molecular function)	Gene ontology (cellular component)	protein fragment	start	end	length	gene fragment	start	end	A	C	D	E	F	G	H	I	K	L	M	N	P	Q	R	S	T	V	W	Y		A:GCA	A:GCC	A:GCG	A:GCT		C:TGC	C:TGT		D:GAC
Bacteria	Proteobacteria	Alphaproteobacteria	414684	Rhodospirillum centenum	tr|B6IV81|B6IV81	tr|B6IV81|B6IV81_1	>ENA|ACJ00205|ACJ00205.2	>ENA|ACJ00205|ACJ00205.2_1	Acetyl-coenzyme A carboxylase carboxyl transferase subunit beta	fatty acid biosynthetic process [GO:0006633]; malonyl-CoA biosynthetic process [GO:2001295]	acetyl-CoA carboxylase activity [GO:0003989]; ATP binding [GO:0005524]; transferase activity [GO:0016740]; zinc ion binding [GO:0008270]	acetyl-CoA carboxylase complex [GO:0009317]	PPPPPPPPPPP	303	313	11	CCGCCGCCCCCTCCTCCCCCGCCGCCGCCGCCG	909	941	0	0	0	0	0	0	0	0	0	0	0	0	11	0	0	0	0	0	0	0		0	0	0	0		0	0		0
Bacteria	Proteobacteria	Alphaproteobacteria	1385368	Skermanella aerolata	tr|A0A0D2T869|A0A0D2T869	tr|A0A0D2T869|A0A0D2T869_1	>ENA|KJB96041|KJB96041.1	>ENA|KJB96041|KJB96041.1_1	Uncharacterized protein	regulation of chemotaxis [GO:0050920]	catalytic activity [GO:0003824]	bacterial-type flagellum [GO:0009288]	PPPPPPPPPP	323	332	10	CCGCCACCGCCGCCACCGCCTCCGCCGCCG	969	998	0	0	0	0	0	0	0	0	0	0	0	0	10	0	0	0	0	0	0	0		0	0	0	0		0	0		0
Bacteria	Proteobacteria	Betaproteobacteria	1736489	Duganella sp.	tr|A0A0Q8RRZ4|A0A0Q8RRZ4	tr|A0A0Q8RRZ4|A0A0Q8RRZ4_1	>ENA|KRC03373|KRC03373.1	>ENA|KRC03373|KRC03373.1_2	Uncharacterized protein	bacterial-type flagellum assembly [GO:0044780]	X	bacterial-type flagellum hook [GO:0009424]	AAAAAAAAAAAAAA	185	198	14	GCTGCTGCTGCGGCTGCCGCGGCGGCTGCCGCAGCAGCAGCG	555	596	14	0	0	0	0	0	0	0	0	0	0	0	0	0	0	0	0	0	0	0		3	2	4	5		0	0		0
Bacteria	Proteobacteria	Alphaproteobacteria	323097	Nitrobacter hamburgensis	tr|Q1QHR8|Q1QHR8	tr|Q1QHR8|Q1QHR8_1	>ENA|ABE64229|ABE64229.1	>ENA|ABE64229|ABE64229.1_1	TonB-dependent receptor	transport [GO:0006810]	receptor activity [GO:0004872]	cell outer membrane [GO:0009279]	GGGGGGGGGG	404	413	10	GGTGGTGGTGGTGGTGGTGGTGGTGGTGGT	1212	1241	0	0	0	0	0	10	0	0	0	0	0	0	0	0	0	0	0	0	0	0		0	0	0	0		0	0		0
Bacteria	Proteobacteria	Alphaproteobacteria	1044	Erythrobacter longus	tr|A0A074M348|A0A074M348	tr|A0A074M348|A0A074M348_1	>ENA|KEO87749|KEO87749.1	>ENA|KEO87749|KEO87749.1_1	Flagellar motor protein MotB	X	X	cell outer membrane [GO:0009279]; integral component of membrane [GO:0016021]	PPPPPPPPPPPPPPPPPPPPPPPPPPP	233	259	27	CCGCCTCCACCACCACCGCCACCGCCTCCACCACCGCCACCGCCTCCACCACCGCCACCACCGCCGCCGCCACCGCCGCCG	699	779	0	0	0	0	0	0	0	0	0	0	0	0	27	0	0	0	0	0	0	0		0	0	0	0		0	0		0
Bacteria	Proteobacteria	Alphaproteobacteria	1629710	Hyphomonas sp.	tr|A0A0F2RCM6|A0A0F2RCM6	tr|A0A0F2RCM6|A0A0F2RCM6_1	>ENA|KJS36393|KJS36393.1	>ENA|KJS36393|KJS36393.1_1	OmpA family protein	X	X	cell outer membrane [GO:0009279]; integral component of membrane [GO:0016021]	PPPPPPPPPPPPPPPPPPPPPPPPPPPPP	233	261	29	CCGCCACCGCCACCACCGCCACCACCGCCACCGCCACCACCTCCGCCGCCTCCGCCACCTCCGCCTCCGCCACCACCGCCTCCGCCA	699	785	0	0	0	0	0	0	0	0	0	0	0	0	29	0	0	0	0	0	0	0		0	0	0	0		0	0		0
Bacteria	Proteobacteria	Alphaproteobacteria	1348774	Croceicoccus naphthovorans	tr|A0A0G3XF58|A0A0G3XF58	tr|A0A0G3XF58|A0A0G3XF58_1	>ENA|AKM09276|AKM09276.1	>ENA|AKM09276|AKM09276.1_1	Flagellar motor protein MotB	X	X	cell outer membrane [GO:0009279]; integral component of membrane [GO:0016021]	PPPPPPPPPPPPPPPPPPPPPPPP	211	234	24	CCGCCGCCGCCCCCGCCGCCGCCGCCGCCGCCGCCTCCGCCCCCGCCGCCGCCTCCGCCGCCCCCGCCGCCG	633	704	0	0	0	0	0	0	0	0	0	0	0	0	24	0	0	0	0	0	0	0		0	0	0	0		0	0		0
Bacteria	Proteobacteria	Alphaproteobacteria	1348774	Croceicoccus naphthovorans	tr|A0A0G3XLT3|A0A0G3XLT3	tr|A0A0G3XLT3|A0A0G3XLT3_1	>ENA|AKM11576|AKM11576.1	>ENA|AKM11576|AKM11576.1_1	Flagellar motor protein MotB	X	X	cell outer membrane [GO:0009279]; integral component of membrane [GO:0016021]	PPPPPPPPPPPPPPPPPPPPPPPP	230	253	24	CCGCCGCCCCCGCCGCCTCCCCCGCCGCCTCCGCCGCCTCCGCCTCCGCCGCCTCCCCCGCCGCCGCCTCCG	690	761	0	0	0	0	0	0	0	0	0	0	0	0	24	0	0	0	0	0	0	0		0	0	0	0		0	0		0
Bacteria	Proteobacteria	Betaproteobacteria	1547922	Ideonella sakaiensis	tr|A0A0K8P8I9|A0A0K8P8I9	tr|A0A0K8P8I9|A0A0K8P8I9_1	>ENA|GAP38957|GAP38957.1	>ENA|GAP38957|GAP38957.1_1	Uncharacterized protein	X	X	cell outer membrane [GO:0009279]; integral component of membrane [GO:0016021]	PPPPPPPPPPPPPPPP	209	224	16	CCGCCGCCGCCTCCCCCGCCGCCGCCGCCCCCTCCGCCGCCGCCGCCC	627	674	0	0	0	0	0	0	0	0	0	0	0	0	16	0	0	0	0	0	0	0		0	0	0	0		0	0		0
Bacteria	Proteobacteria	Alphaproteobacteria	33050	Sphingopyxis macrogoltabida	tr|A0A0N9UJ47|A0A0N9UJ47	tr|A0A0N9UJ47|A0A0N9UJ47_1	>ENA|ALH79013|ALH79013.1	>ENA|ALH79013|ALH79013.1_1	Flagellar motor protein MotB	X	X	cell outer membrane [GO:0009279]; integral component of membrane [GO:0016021]	PPPPPPPPPPPPPPPPPPPP	230	249	20	CCCCCGCCGCCGCCGCCGCCGCCGCCTCCCCCGCCGCCCCCGCCGCCCCCGCCGCCGCCG	690	749	0	0	0	0	0	0	0	0	0	0	0	0	20	0	0	0	0	0	0	0		0	0	0	0		0	0		0
Bacteria	Proteobacteria	Alphaproteobacteria	1736442	Phenylobacterium sp.	tr|A0A0Q7DEC1|A0A0Q7DEC1	tr|A0A0Q7DEC1|A0A0Q7DEC1_1	>ENA|KQW71037|KQW71037.1	>ENA|KQW71037|KQW71037.1_1	Uncharacterized protein	X	X	cell outer membrane [GO:0009279]; integral component of membrane [GO:0016021]	PPPPPPPPPPPPPPPPPPPPPPPPPPP	256	282	27	CCGCCGCCGCCCCCGCCGCCGCCTCCGCCGCCCCCGCCGCCTCCGCCCCCGCCGCCGCCTCCTCCGCCGCCGCCTCCGCCG	768	848	0	0	0	0	0	0	0	0	0	0	0	0	27	0	0	0	0	0	0	0		0	0	0	0		0	0		0
Bacteria	Proteobacteria	Alphaproteobacteria	1736462	Brevundimonas sp.	tr|A0A0Q7S9D4|A0A0Q7S9D4	tr|A0A0Q7S9D4|A0A0Q7S9D4_1	>ENA|KQY80554|KQY80554.1	>ENA|KQY80554|KQY80554.1_1	Uncharacterized protein (Fragment)	X	X	cell outer membrane [GO:0009279]; integral component of membrane [GO:0016021]	PPPPPPPPPPPPPPPPPPPP	232	251	20	CCGCCGCCCCCGCCCCCGCCGCCCCCCCCGCCCCCGCCGCCGCCTCCTCCGCCGCCTCCG	696	755	0	0	0	0	0	0	0	0	0	0	0	0	20	0	0	0	0	0	0	0		0	0	0	0		0	0		0
Bacteria	Proteobacteria	Alphaproteobacteria	1736584	Altererythrobacter sp.	tr|A0A0T2QFL3|A0A0T2QFL3	tr|A0A0T2QFL3|A0A0T2QFL3_1	>ENA|KRA83520|KRA83520.1	>ENA|KRA83520|KRA83520.1_1	Flagellar motor protein MotB	X	X	cell outer membrane [GO:0009279]; integral component of membrane [GO:0016021]	PPPPPPPPPPPPPPPPPP	222	239	18	CCGCCGCCGCCGCCTCCTCCGCCGCCTCCCCCGCCGCCGCCTCCGCCGCCTCCG	666	719	0	0	0	0	0	0	0	0	0	0	0	0	18	0	0	0	0	0	0	0		0	0	0	0		0	0		0
Bacteria	Proteobacteria	Alphaproteobacteria	1315974	Sphingobium sp.	tr|A0A126RJM5|A0A126RJM5	tr|A0A126RJM5|A0A126RJM5_1	>ENA|AMK22461|AMK22461.1	>ENA|AMK22461|AMK22461.1_1	OOP-family protein	X	X	cell outer membrane [GO:0009279]; integral component of membrane [GO:0016021]	PPPPPPPPPPPPPPPPPPPPP	218	238	21	CCGCCGCCGCCTCCCCCGCCGCCGCCTCCCCCGCCTCCCCCGCCGCCTCCGCCTCCGCCGCCG	654	716	0	0	0	0	0	0	0	0	0	0	0	0	21	0	0	0	0	0	0	0		0	0	0	0		0	0		0
Bacteria	Proteobacteria	Alphaproteobacteria	1806885	Sphingorhabdus sp.	tr|A0A127MHP3|A0A127MHP3	tr|A0A127MHP3|A0A127MHP3_1	>ENA|AMO72769|AMO72769.1	>ENA|AMO72769|AMO72769.1_1	Flagellar motor protein MotB	X	X	cell outer membrane [GO:0009279]; integral component of membrane [GO:0016021]	PPPPPPPPPPPPPPPPPPPPPP	229	250	22	CCACCTCCACCACCGCCACCACCACCGCCACCACCGCCACCACCACCGCCACCACCGCCACCACCG	687	752	0	0	0	0	0	0	0	0	0	0	0	0	22	0	0	0	0	0	0	0		0	0	0	0		0	0		0
Bacteria	Proteobacteria	Alphaproteobacteria	1300349	Porphyrobacter dokdonensis	tr|A0A1A7BLV1|A0A1A7BLV1	tr|A0A1A7BLV1|A0A1A7BLV1_1	>ENA|OBV12452|OBV12452.1	>ENA|OBV12452|OBV12452.1_1	Peptidoglycan-associated protein	X	X	cell outer membrane [GO:0009279]; integral component of membrane [GO:0016021]	PPPPPPPPPPPPPPPPPPPPPP	231	252	22	CCGCCGCCTCCGCCGCCACCTCCTCCGCCTCCTCCGCCTCCGCCGCCACCACCCCCTCCGCCGCCC	693	758	0	0	0	0	0	0	0	0	0	0	0	0	22	0	0	0	0	0	0	0		0	0	0	0		0	0		0
Bacteria	Proteobacteria	Alphaproteobacteria	314254	Oceanicaulis sp.	tr|A3UDI3|A3UDI3	tr|A3UDI3|A3UDI3_1	>ENA|EAP91314|EAP91314.1	>ENA|EAP91314|EAP91314.1_1	OmpA family protein	X	X	cell outer membrane [GO:0009279]; integral component of membrane [GO:0016021]	PPPPPPPPPPPPPPPPPPPPP	218	238	21	CCGCCGCCCCCGCCGCCGCCCCCGCCGCCGCCGCCCCCGCCGCCGCCTCCTCCGCCGCCTCCG	654	716	0	0	0	0	0	0	0	0	0	0	0	0	21	0	0	0	0	0	0	0		0	0	0	0		0	0		0
Bacteria	Proteobacteria	Gammaproteobacteria	314285	Congregibacter litoralis	tr|A4A9R7|A4A9R7	tr|A4A9R7|A4A9R7_1	>ENA|EAQ97234|EAQ97234.1	>ENA|EAQ97234|EAQ97234.1_1	Peptidoglycan-associated lipoprotein	X	X	cell outer membrane [GO:0009279]; integral component of membrane [GO:0016021]	AAAAAAAAAAA	32	42	11	GCTGCTGCCGCTGCGGCTGCCGCAGCTGCTGCT	96	128	11	0	0	0	0	0	0	0	0	0	0	0	0	0	0	0	0	0	0	0		1	2	1	7		0	0		0
Bacteria	Proteobacteria	Alphaproteobacteria	366602	Caulobacter sp.	tr|B0SVF7|B0SVF7	tr|B0SVF7|B0SVF7_1	>ENA|ABZ69996|ABZ69996.1	>ENA|ABZ69996|ABZ69996.1_1	OmpA/MotB domain protein	X	X	cell outer membrane [GO:0009279]; integral component of membrane [GO:0016021]	PPPPPPPPPPPPP	270	282	13	CCCCCGCCGCCCCCGCCTCCGCCCCCGCCGCCGCCCCCG	810	848	0	0	0	0	0	0	0	0	0	0	0	0	13	0	0	0	0	0	0	0		0	0	0	0		0	0		0
Bacteria	Proteobacteria	Alphaproteobacteria	366602	Caulobacter sp.	tr|B0T2W0|B0T2W0	tr|B0T2W0|B0T2W0_1	>ENA|ABZ73782|ABZ73782.1	>ENA|ABZ73782|ABZ73782.1_1	OmpA/MotB domain protein	X	X	cell outer membrane [GO:0009279]; integral component of membrane [GO:0016021]	PPPPPPPPPPPPPPPPPPPPPPPPPPP	258	284	27	CCGCCCCCGCCCCCGCCGCCGCCTCCTCCGCCCCCGCCTCCCCCGCCGCCGCCTCCCCCGCCTCCCCCGCCTCCCCCGCCG	774	854	0	0	0	0	0	0	0	0	0	0	0	0	27	0	0	0	0	0	0	0		0	0	0	0		0	0		0
Bacteria	Proteobacteria	Gammaproteobacteria	247634	marine gamma	tr|B7S0H9|B7S0H9	tr|B7S0H9|B7S0H9_1	>ENA|EEB77876|EEB77876.1	>ENA|EEB77876|EEB77876.1_1	Peptidoglycan-associated lipoprotein, putative	X	X	cell outer membrane [GO:0009279]; integral component of membrane [GO:0016021]	AAAAAAAAAAAA	33	44	12	GCAGCCGCAGCCGCAGCAGCAGCTGCTGCCGCAGCA	99	134	12	0	0	0	0	0	0	0	0	0	0	0	0	0	0	0	0	0	0	0		7	3	0	2		0	0		0
Bacteria	Proteobacteria	Alphaproteobacteria	582402	Hirschia baltica	tr|C6XK60|C6XK60	tr|C6XK60|C6XK60_1	>ENA|ACT59505|ACT59505.1	>ENA|ACT59505|ACT59505.1_1	OmpA/MotB domain protein	X	X	cell outer membrane [GO:0009279]; integral component of membrane [GO:0016021]	PPPPPPPPPPPPPPPPPPPPPPPPP	233	257	25	CCGCCACCACCACCGCCTCCGCCACCACCTCCGCCACCACCACCTCCGCCACCTCCACCACCGCCTCCTCCTCCG	699	773	0	0	0	0	0	0	0	0	0	0	0	0	25	0	0	0	0	0	0	0		0	0	0	0		0	0		0
Bacteria	Proteobacteria	Betaproteobacteria	887898	Lautropia mirabilis	tr|E7RXJ1|E7RXJ1	tr|E7RXJ1|E7RXJ1_1	>ENA|EFV94987|EFV94987.1	>ENA|EFV94987|EFV94987.1_1	OmpA family protein	X	X	cell outer membrane [GO:0009279]; integral component of membrane [GO:0016021]	PPPPPPPPPPPPPPPP	78	93	16	CCTCCGCCGCCTCCCCCGCCGCCGCCGCCGCCTCCCCCGCCGCCGCCT	234	281	0	0	0	0	0	0	0	0	0	0	0	0	16	0	0	0	0	0	0	0		0	0	0	0		0	0		0
Bacteria	Proteobacteria	Alphaproteobacteria	473781	Sphingomonas sp.	tr|J8W1P7|J8W1P7	tr|J8W1P7|J8W1P7_1	>ENA|EJU13611|EJU13611.2	>ENA|EJU13611|EJU13611.2_1	Outer membrane protein A	X	X	cell outer membrane [GO:0009279]; integral component of membrane [GO:0016021]	PPPPPPPPPPPPPPPPPPPPP	197	217	21	CCGCCGCCGCCCCCGCCGCCCCCGCCGCCGCCCCCGCCGCCGCCTCCTCCGCCCCCGCCGCCG	591	653	0	0	0	0	0	0	0	0	0	0	0	0	21	0	0	0	0	0	0	0		0	0	0	0		0	0		0
Bacteria	Proteobacteria	Alphaproteobacteria	394221	Maricaulis maris	tr|Q0ANI5|Q0ANI5	tr|Q0ANI5|Q0ANI5_1	>ENA|ABI66152|ABI66152.1	>ENA|ABI66152|ABI66152.1_1	OmpA/MotB domain protein	X	X	cell outer membrane [GO:0009279]; integral component of membrane [GO:0016021]	PPPPPPPPPPPPPPPPPPPPPPPPPPPPPP	215	244	30	CCGCCGCCGCCGCCGCCTCCTCCGCCGCCTCCTCCGCCCCCGCCGCCTCCGCCGCCGCCTCCGCCGCCTCCGCCTCCGCCGCCTCCGCCG	645	734	0	0	0	0	0	0	0	0	0	0	0	0	30	0	0	0	0	0	0	0		0	0	0	0		0	0		0
Bacteria	Proteobacteria	Gammaproteobacteria	198628	Dickeya dadantii	sp|Q01565|GSPD2	sp|Q01565|GSPD2_1	>ENA|ADM99376|ADM99376.1	>ENA|ADM99376|ADM99376.1_1	Type II secretion system protein D	protein secretion by the type II secretion system [GO:0015628]	protein transporter activity [GO:0008565]	cell outer membrane [GO:0009279]; type II protein secretion system complex [GO:0015627]	SSSSSSSSSS	328	337	10	AGTTCTTCTTCGTCGTCGTCCAGTTCCAGT	984	1013	0	0	0	0	0	0	0	0	0	0	0	0	0	0	0	10	0	0	0	0		0	0	0	0		0	0		0
Bacteria	Chlamydiae	Chlamydiales	331113	Simkania negevensis	tr|F8L9U3|F8L9U3	tr|F8L9U3|F8L9U3_1	>ENA|CCB89644|CCB89644.1	>ENA|CCB89644|CCB89644.1_1	Negative regulator of type III secretion	negative regulation of protein secretion [GO:0050709]; pathogenesis [GO:0009405]; protein secretion by the type III secretion system [GO:0030254]	X	cell surface [GO:0009986]; outer membrane [GO:0019867]	EEEEEEEEEE	385	394	10	GAAGAGGAAGAGGAAGAAGAAGAGGAGGAG	1155	1184	0	0	0	10	0	0	0	0	0	0	0	0	0	0	0	0	0	0	0	0		0	0	0	0		0	0		0
Bacteria	Firmicutes	Tissierellia	1401070	Peptoniphilus lacrimalis	tr|A0A096BK42|A0A096BK42	tr|A0A096BK42|A0A096BK42_1	>ENA|KGF33534|KGF33534.1	>ENA|KGF33534|KGF33534.1_1	Cell wall anchor protein	cell adhesion [GO:0007155]	collagen binding [GO:0005518]	cell wall [GO:0005618]	TTTTTTTTTTTTTTTTTT	335	352	18	ACTACTACTACAACTACGACCACAACAACCACGACTACAACAACCACAACGACA	1005	1058	0	0	0	0	0	0	0	0	0	0	0	0	0	0	0	0	18	0	0	0		0	0	0	0		0	0		0
Bacteria	Firmicutes	Tissierellia	1401070	Peptoniphilus lacrimalis	tr|A0A095ZFP5|A0A095ZFP5	tr|A0A095ZFP5|A0A095ZFP5_1	>ENA|KGF33533|KGF33533.1	>ENA|KGF33533|KGF33533.1_1	Peptidase (Fragment)	cell adhesion [GO:0007155]	X	cell wall [GO:0005618]	TTTTTTTTTTTTTTTT	421	436	16	ACGACAACTACAACTACAACAACTACGACCACAACGACAACAACAACT	1263	1310	0	0	0	0	0	0	0	0	0	0	0	0	0	0	0	0	16	0	0	0		0	0	0	0		0	0		0
Bacteria	Firmicutes	Tissierellia	1401070	Peptoniphilus lacrimalis	tr|A0A095ZKG6|A0A095ZKG6	tr|A0A095ZKG6|A0A095ZKG6_1	>ENA|KGF34841|KGF34841.1	>ENA|KGF34841|KGF34841.1_1	Cell wall anchor protein (Fragment)	cell adhesion [GO:0007155]	X	cell wall [GO:0005618]	TTTTTTTTTT	476	485	10	ACTACGACTACAACTACCACGACAACAACA	1428	1457	0	0	0	0	0	0	0	0	0	0	0	0	0	0	0	0	10	0	0	0		0	0	0	0		0	0		0
Bacteria	Proteobacteria	Gammaproteobacteria	1432557	Escherichia coli	tr|W1G4R6|W1G4R6	tr|W1G4R6|W1G4R6_1	>ENA|CDL41627|CDL41627.1	>ENA|CDL41627|CDL41627.1_1	Large repetitive protein	cell adhesion [GO:0007155]	X	cell wall [GO:0005618]	GGGGGGGGGG	51	60	10	GGTGGCGGCGGTGGAGGTGGCGGCGGTGGG	153	182	0	0	0	0	0	10	0	0	0	0	0	0	0	0	0	0	0	0	0	0		0	0	0	0		0	0		0
Bacteria	Firmicutes	Bacilli	638301	Granulicatella adiacens	tr|C8NE89|C8NE89	tr|C8NE89|C8NE89_1	>ENA|EEW37990|EEW37990.1	>ENA|EEW37990|EEW37990.1_1	Pilin isopeptide linkage domain protein	cell adhesion [GO:0007155]	collagen binding [GO:0005518]	cell wall [GO:0005618]; extracellular region [GO:0005576]; integral component of membrane [GO:0016021]	TTTTTTTTTTTTTTTTTTTT	660	679	20	ACTACAACGACAACAACAACAACTACTACAACTACAACAACAACTACAACTACAACAACT	1980	2039	0	0	0	0	0	0	0	0	0	0	0	0	0	0	0	0	20	0	0	0		0	0	0	0		0	0		0
Bacteria	Firmicutes	Bacilli	638301	Granulicatella adiacens	tr|C8NF16|C8NF16	tr|C8NF16|C8NF16_1	>ENA|EEW37725|EEW37725.1	>ENA|EEW37725|EEW37725.1_1	LPXTG-motif cell wall anchor domain protein	cell adhesion [GO:0007155]	collagen binding [GO:0005518]	cell wall [GO:0005618]; extracellular region [GO:0005576]; integral component of membrane [GO:0016021]	TTTTTTTTTTTTTTTT	430	445	16	ACAACAACGACGACTACGACTACAACAACCACAACAACTACTACGACT	1290	1337	0	0	0	0	0	0	0	0	0	0	0	0	0	0	0	0	16	0	0	0		0	0	0	0		0	0		0
Bacteria	Firmicutes	Bacilli	638301	Granulicatella adiacens	tr|C8NGJ1|C8NGJ1	tr|C8NGJ1|C8NGJ1_1	>ENA|EEW37249|EEW37249.1	>ENA|EEW37249|EEW37249.1_1	LPXTG-motif cell wall anchor domain protein	cell adhesion [GO:0007155]	collagen binding [GO:0005518]	cell wall [GO:0005618]; extracellular region [GO:0005576]; integral component of membrane [GO:0016021]	TTTTTTTTTTTTT	429	441	13	ACTACTACTACAACTACTACAACTACAACAACGACTACA	1287	1325	0	0	0	0	0	0	0	0	0	0	0	0	0	0	0	0	13	0	0	0		0	0	0	0		0	0		0
Bacteria	Firmicutes	Bacilli	638301	Granulicatella adiacens	tr|C8NJ23|C8NJ23	tr|C8NJ23|C8NJ23_1	>ENA|EEW36358|EEW36358.1	>ENA|EEW36358|EEW36358.1_1	LPXTG-motif cell wall anchor domain protein	cell adhesion [GO:0007155]	collagen binding [GO:0005518]	cell wall [GO:0005618]; extracellular region [GO:0005576]; integral component of membrane [GO:0016021]	TTTTTTTTTT	315	324	10	ACGACTACTACTACGACGACCACCACTACA	945	974	0	0	0	0	0	0	0	0	0	0	0	0	0	0	0	0	10	0	0	0		0	0	0	0		0	0		0
Bacteria	Firmicutes	Tissierellia	1401070	Peptoniphilus lacrimalis	tr|A0A095ZC52|A0A095ZC52	tr|A0A095ZC52|A0A095ZC52_1	>ENA|KGF31946|KGF31946.1	>ENA|KGF31946|KGF31946.1_1	Cell wall anchor protein	cell adhesion [GO:0007155]	collagen binding [GO:0005518]	cell wall [GO:0005618]; integral component of membrane [GO:0016021]	TTTTTTTTTTTTTTT	431	445	15	ACTACAACAACTACAACAACTACAACCACCACTACAACTACGACT	1293	1337	0	0	0	0	0	0	0	0	0	0	0	0	0	0	0	0	15	0	0	0		0	0	0	0		0	0		0
Bacteria	Planctomycetes	Planctomycetia	575540	Isosphaera pallida	tr|E8QWZ8|E8QWZ8	tr|E8QWZ8|E8QWZ8_1	>ENA|ADV64037|ADV64037.1	>ENA|ADV64037|ADV64037.1_1	Polyribonucleotide nucleotidyltransferase	mRNA catabolic process [GO:0006402]; RNA processing [GO:0006396]	3'-5'-exoribonuclease activity [GO:0000175]; magnesium ion binding [GO:0000287]; polyribonucleotide nucleotidyltransferase activity [GO:0004654]; RNA binding [GO:0003723]	cytoplasm [GO:0005737]	GGGGGGGGGGG	752	762	11	GGCGGTGGCGGTGGCGGCGGTGGCGGCGGTGGT	2256	2288	0	0	0	0	0	11	0	0	0	0	0	0	0	0	0	0	0	0	0	0		0	0	0	0		0	0		0
Bacteria	Proteobacteria	Deltaproteobacteria	563192	Bilophila wadsworthia	tr|E5Y1J6|E5Y1J6	tr|E5Y1J6|E5Y1J6_1	>ENA|EFV46103|EFV46103.1	>ENA|EFV46103|EFV46103.1_1	ATP-dependent dethiobiotin synthetase BioD	biotin biosynthetic process [GO:0009102]	adenosylmethionine-8-amino-7-oxononanoate transaminase activity [GO:0004015]; ATP binding [GO:0005524]; dethiobiotin synthase activity [GO:0004141]; magnesium ion binding [GO:0000287]; pyridoxal phosphate binding [GO:0030170]	cytoplasm [GO:0005737]	SSSSSSSSSSSSSSSSSS	139	156	18	TCTTCTTCTTCTTCTTCTTCTTCTTCTTCTTCTTCTTCTTCTTCTTCTTCTTCG	417	470	0	0	0	0	0	0	0	0	0	0	0	0	0	0	0	18	0	0	0	0		0	0	0	0		0	0		0
Bacteria	Proteobacteria	Betaproteobacteria	1523424	beta proteobacterium	tr|A0A0N1L0W6|A0A0N1L0W6	tr|A0A0N1L0W6|A0A0N1L0W6_1	>ENA|KPF49253|KPF49253.1	>ENA|KPF49253|KPF49253.1_1	ATP-dependent RNA helicase RhlE	ribosome assembly [GO:0042255]	ATP binding [GO:0005524]; ATP-dependent RNA helicase activity [GO:0004004]; nucleic acid binding [GO:0003676]	cytoplasm [GO:0005737]	GGGGGGGGGG	422	431	10	GGTGGCGGCGGTGGTGGCGGCGGCGGTGGC	1266	1295	0	0	0	0	0	10	0	0	0	0	0	0	0	0	0	0	0	0	0	0		0	0	0	0		0	0		0
Bacteria	Proteobacteria	Betaproteobacteria	1736365	Ramlibacter sp.	tr|A0A0Q5YQD0|A0A0Q5YQD0	tr|A0A0Q5YQD0|A0A0Q5YQD0_1	>ENA|KQT08036|KQT08036.1	>ENA|KQT08036|KQT08036.1_1	ATP-dependent RNA helicase RhlE	ribosome assembly [GO:0042255]	ATP binding [GO:0005524]; ATP-dependent RNA helicase activity [GO:0004004]; nucleic acid binding [GO:0003676]	cytoplasm [GO:0005737]	GGGGGGGGGGGG	567	578	12	GGCGGTGGTGGTGGTGGTGGTGGTGGTGGTGGCGGC	1701	1736	0	0	0	0	0	12	0	0	0	0	0	0	0	0	0	0	0	0	0	0		0	0	0	0		0	0		0
Bacteria	Proteobacteria	Betaproteobacteria	207745	Variovorax sp.	tr|A0A125NWC7|A0A125NWC7	tr|A0A125NWC7|A0A125NWC7_1	>ENA|KWT72508|KWT72508.1	>ENA|KWT72508|KWT72508.1_1	ATP-dependent RNA helicase RhlE	ribosome assembly [GO:0042255]	ATP binding [GO:0005524]; ATP-dependent RNA helicase activity [GO:0004004]; nucleic acid binding [GO:0003676]	cytoplasm [GO:0005737]	GGGGGGGGGGG	555	565	11	GGTGGCGGTGGTGGCGGTGGTGGCGGTGGTGGC	1665	1697	0	0	0	0	0	11	0	0	0	0	0	0	0	0	0	0	0	0	0	0		0	0	0	0		0	0		0
Bacteria	Proteobacteria	Betaproteobacteria	1658665	Mitsuaria sp.	tr|A0A1A9HLD1|A0A1A9HLD1	tr|A0A1A9HLD1|A0A1A9HLD1_1	>ENA|ANH67888|ANH67888.1	>ENA|ANH67888|ANH67888.1_1	ATP-dependent RNA helicase RhlE	ribosome assembly [GO:0042255]	ATP binding [GO:0005524]; ATP-dependent RNA helicase activity [GO:0004004]; nucleic acid binding [GO:0003676]	cytoplasm [GO:0005737]	GGGGGGGGGG	420	429	10	GGGGGTGGCGGTGGCGGCGGTGGCGGTGGC	1260	1289	0	0	0	0	0	10	0	0	0	0	0	0	0	0	0	0	0	0	0	0		0	0	0	0		0	0		0
Bacteria	Chlamydiae	Chlamydiales	389348	Protochlamydia naegleriophila	tr|S4TLB8|S4TLB8	tr|S4TLB8|S4TLB8_1	>ENA|AGD98884|AGD98884.1	>ENA|AGD98884|AGD98884.1_1	Protein RecA	DNA recombination [GO:0006310]; DNA repair [GO:0006281]; SOS response [GO:0009432]	ATP binding [GO:0005524]; damaged DNA binding [GO:0003684]; DNA-dependent ATPase activity [GO:0008094]; single-stranded DNA binding [GO:0003697]	cytoplasm [GO:0005737]	AAAAAAAAAA	345	354	10	GCAGCTGCAGCAGCAGCGGCGGCAGCGGCA	1035	1064	10	0	0	0	0	0	0	0	0	0	0	0	0	0	0	0	0	0	0	0		6	0	3	1		0	0		0
Bacteria	Proteobacteria	Betaproteobacteria	204773	Herminiimonas arsenicoxydans	tr|A4G2C2|A4G2C2	tr|A4G2C2|A4G2C2_1	>ENA|CAL60659|CAL60659.1	>ENA|CAL60659|CAL60659.1_1	RNA polymerase sigma factor RpoD	transcription initiation from bacterial-type RNA polymerase promoter [GO:0001123]	DNA binding [GO:0003677]; sigma factor activity [GO:0016987]; transcription factor activity, sequence-specific DNA binding [GO:0003700]	cytoplasm [GO:0005737]	EEEEEEEEEE	365	374	10	GAGGAAGAAGAGGAAGAGGAAGAGGAAGAA	1095	1124	0	0	0	10	0	0	0	0	0	0	0	0	0	0	0	0	0	0	0	0		0	0	0	0		0	0		0
Bacteria	Actinobacteria	Micromonosporales	369723	Salinispora tropica	sp|A4X4N7|IF2	sp|A4X4N7|IF2_1	>ENA|ABP53837|ABP53837.1	>ENA|ABP53837|ABP53837.1_1	Translation initiation factor IF-2	X	GTPase activity [GO:0003924]; GTP binding [GO:0005525]; translation initiation factor activity [GO:0003743]	cytoplasm [GO:0005737]	GGGGGGGGGGG	316	326	11	GGCGGCGGTGGCGGTGGTGGCGGCGGCGGTGGC	948	980	0	0	0	0	0	11	0	0	0	0	0	0	0	0	0	0	0	0	0	0		0	0	0	0		0	0		0
Bacteria	Proteobacteria	Betaproteobacteria	1547922	Ideonella sakaiensis	tr|A0A0K8P4G1|A0A0K8P4G1	tr|A0A0K8P4G1|A0A0K8P4G1_1	>ENA|GAP37045|GAP37045.1	>ENA|GAP37045|GAP37045.1_1	Translation initiation factor IF-2	X	GTPase activity [GO:0003924]; GTP binding [GO:0005525]; translation initiation factor activity [GO:0003743]	cytoplasm [GO:0005737]	AAAAAAAAAAAA	164	175	12	GCGGCAGCGGCCGCGGCTGCGGCCGCCGCCGCGGCA	492	527	12	0	0	0	0	0	0	0	0	0	0	0	0	0	0	0	0	0	0	0		2	4	5	1		0	0		0
Bacteria	Firmicutes	Bacilli	582475	Lysinibacillus xylanilyticus	tr|A0A0K9F5Y0|A0A0K9F5Y0	tr|A0A0K9F5Y0|A0A0K9F5Y0_1	>ENA|KMY29578|KMY29578.1	>ENA|KMY29578|KMY29578.1_1	Translation initiation factor IF-2	X	GTPase activity [GO:0003924]; GTP binding [GO:0005525]; translation initiation factor activity [GO:0003743]	cytoplasm [GO:0005737]	NNNNNNNNNNNNN	117	129	13	AATAATAATAATAATAATAATAATAATAATAATAATAAT	351	389	0	0	0	0	0	0	0	0	0	0	0	13	0	0	0	0	0	0	0	0		0	0	0	0		0	0		0
Bacteria	Proteobacteria	Betaproteobacteria	1523424	beta proteobacterium	tr|A0A0N1KYW3|A0A0N1KYW3	tr|A0A0N1KYW3|A0A0N1KYW3_1	>ENA|KPF47181|KPF47181.1	>ENA|KPF47181|KPF47181.1_1	Translation initiation factor IF-2	X	GTPase activity [GO:0003924]; GTP binding [GO:0005525]; translation initiation factor activity [GO:0003743]	cytoplasm [GO:0005737]	AAAAAAAAAAA	159	169	11	GCAGCCGCTGCCGCGGCGGCTGCCGCCGCAGCC	477	509	11	0	0	0	0	0	0	0	0	0	0	0	0	0	0	0	0	0	0	0		2	5	2	2		0	0		0
Bacteria	Actinobacteria	Pseudonocardiales	860235	Kibdelosporangium phytohabitans	tr|A0A0N9I2S3|A0A0N9I2S3	tr|A0A0N9I2S3|A0A0N9I2S3_1	>ENA|ALG12949|ALG12949.1	>ENA|ALG12949|ALG12949.1_1	Translation initiation factor IF-2	X	GTPase activity [GO:0003924]; GTP binding [GO:0005525]; translation initiation factor activity [GO:0003743]	cytoplasm [GO:0005737]	GGGGGGGGGGG	358	368	11	GGTGGCGGCGGTGGCGGCGGCGGAGGCGGTGGC	1074	1106	0	0	0	0	0	11	0	0	0	0	0	0	0	0	0	0	0	0	0	0		0	0	0	0		0	0		0
Bacteria	Actinobacteria	Pseudonocardiales	860235	Kibdelosporangium phytohabitans	tr|A0A0N9I2S3|A0A0N9I2S3	tr|A0A0N9I2S3|A0A0N9I2S3_2	>ENA|ALG12949|ALG12949.1	>ENA|ALG12949|ALG12949.1_1	Translation initiation factor IF-2	X	GTPase activity [GO:0003924]; GTP binding [GO:0005525]; translation initiation factor activity [GO:0003743]	cytoplasm [GO:0005737]	GGGGGGGGGG	371	380	10	GGCGGCGGTGGTGGTGGCGGAGGCGGTGGC	1113	1142	0	0	0	0	0	10	0	0	0	0	0	0	0	0	0	0	0	0	0	0		0	0	0	0		0	0		0
Bacteria	Proteobacteria	Betaproteobacteria	1736433	Rhizobacter sp.	tr|A0A0Q6XFG1|A0A0Q6XFG1	tr|A0A0Q6XFG1|A0A0Q6XFG1_1	>ENA|KQV96800|KQV96800.1	>ENA|KQV96800|KQV96800.1_1	Translation initiation factor IF-2	X	GTPase activity [GO:0003924]; GTP binding [GO:0005525]; translation initiation factor activity [GO:0003743]	cytoplasm [GO:0005737]	AAAAAAAAAA	166	175	10	GCTGCTGCGGCCGCTGCAGCCGCTGCCGCG	498	527	10	0	0	0	0	0	0	0	0	0	0	0	0	0	0	0	0	0	0	0		1	3	2	4		0	0		0
Bacteria	Proteobacteria	Alphaproteobacteria	1736442	Phenylobacterium sp.	tr|A0A0Q7DDC2|A0A0Q7DDC2	tr|A0A0Q7DDC2|A0A0Q7DDC2_1	>ENA|KQW69086|KQW69086.1	>ENA|KQW69086|KQW69086.1_1	Translation initiation factor IF-2	X	GTPase activity [GO:0003924]; GTP binding [GO:0005525]; translation initiation factor activity [GO:0003743]	cytoplasm [GO:0005737]	AAAAAAAAAAA	136	146	11	GCCGCTGCGGCCGCCGCCGCGGCTGCTGCAGCC	408	440	11	0	0	0	0	0	0	0	0	0	0	0	0	0	0	0	0	0	0	0		1	5	2	3		0	0		0
Bacteria	Actinobacteria	Pseudonocardiales	446462	Actinosynnema mirum	tr|C6WDK8|C6WDK8	tr|C6WDK8|C6WDK8_1	>ENA|ACU39645|ACU39645.1	>ENA|ACU39645|ACU39645.1_2	Translation initiation factor IF-2	X	GTPase activity [GO:0003924]; GTP binding [GO:0005525]; translation initiation factor activity [GO:0003743]	cytoplasm [GO:0005737]	GGGGGGGGGG	324	333	10	GGCGGTGGCGGCGGTGGCGGTGGCGGCGGC	972	1001	0	0	0	0	0	10	0	0	0	0	0	0	0	0	0	0	0	0	0	0		0	0	0	0		0	0		0
Bacteria	Actinobacteria	Pseudonocardiales	446462	Actinosynnema mirum	tr|C6WDK8|C6WDK8	tr|C6WDK8|C6WDK8_2	>ENA|ACU39645|ACU39645.1	>ENA|ACU39645|ACU39645.1_2	Translation initiation factor IF-2	X	GTPase activity [GO:0003924]; GTP binding [GO:0005525]; translation initiation factor activity [GO:0003743]	cytoplasm [GO:0005737]	GGGGGGGGGG	336	345	10	GGCGGCGGTGGCGGCGGCGGCGGTGGCGGC	1008	1037	0	0	0	0	0	10	0	0	0	0	0	0	0	0	0	0	0	0	0	0		0	0	0	0		0	0		0
Bacteria	Actinobacteria	Geodermatophilales	526225	Geodermatophilus obscurus	tr|D2SDW7|D2SDW7	tr|D2SDW7|D2SDW7_1	>ENA|ADB76533|ADB76533.1	>ENA|ADB76533|ADB76533.1_1	Translation initiation factor IF-2	X	GTPase activity [GO:0003924]; GTP binding [GO:0005525]; translation initiation factor activity [GO:0003743]	cytoplasm [GO:0005737]	GGGGGGGGGG	322	331	10	GGCGGCGGTGGCGGTGGCGGTGGCGGCGGT	966	995	0	0	0	0	0	10	0	0	0	0	0	0	0	0	0	0	0	0	0	0		0	0	0	0		0	0		0
Bacteria	Bacteroidetes	Cytophagia	1185876	Fibrisoma limi	tr|I2GE51|I2GE51	tr|I2GE51|I2GE51_1	>ENA|CCH52176|CCH52176.1	>ENA|CCH52176|CCH52176.1_1	Translation initiation factor IF-2	X	GTPase activity [GO:0003924]; GTP binding [GO:0005525]; translation initiation factor activity [GO:0003743]	cytoplasm [GO:0005737]	NNNNNNNNNN	494	503	10	AACAACAACAACAACAATAATAACAACAAC	1482	1511	0	0	0	0	0	0	0	0	0	0	0	10	0	0	0	0	0	0	0	0		0	0	0	0		0	0		0
Bacteria	Actinobacteria	Pseudonocardiales	1179773	Saccharothrix espanaensis	tr|K0KC87|K0KC87	tr|K0KC87|K0KC87_1	>ENA|CCH34218|CCH34218.1	>ENA|CCH34218|CCH34218.1_2	Translation initiation factor IF-2	X	GTPase activity [GO:0003924]; GTP binding [GO:0005525]; translation initiation factor activity [GO:0003743]	cytoplasm [GO:0005737]	GGGGGGGGGGG	354	364	11	GGTGGTGGCGGCGGCGGTGGCGGCGGTGGCGGT	1062	1094	0	0	0	0	0	11	0	0	0	0	0	0	0	0	0	0	0	0	0	0		0	0	0	0		0	0		0
Bacteria	Actinobacteria	Pseudonocardiales	1179773	Saccharothrix espanaensis	tr|K0KC87|K0KC87	tr|K0KC87|K0KC87_2	>ENA|CCH34218|CCH34218.1	>ENA|CCH34218|CCH34218.1_2	Translation initiation factor IF-2	X	GTPase activity [GO:0003924]; GTP binding [GO:0005525]; translation initiation factor activity [GO:0003743]	cytoplasm [GO:0005737]	GGGGGGGGGG	339	348	10	GGTGGCGGCGGCGGTGGCGGTGGCGGTGGC	1017	1046	0	0	0	0	0	10	0	0	0	0	0	0	0	0	0	0	0	0	0	0		0	0	0	0		0	0		0
Bacteria	Proteobacteria	Deltaproteobacteria	1509431	Candidatus Magnetomorum	tr|A0A0N0D6I5|A0A0N0D6I5	tr|A0A0N0D6I5|A0A0N0D6I5_1	>ENA|KPA18164|KPA18164.1	>ENA|KPA18164|KPA18164.1_1	Transcription termination/antitermination protein NusA	DNA-templated transcription, termination [GO:0006353]; transcription antitermination [GO:0031564]	nucleotide binding [GO:0000166]; transcription factor activity, sequence-specific DNA binding [GO:0003700]; translation elongation factor activity [GO:0003746]	cytoplasm [GO:0005737]	DDDDDDDDDDDDDD	507	520	14	GATGATGATGACGACGATGATGATGATGATGATGACGACGAC	1521	1562	0	0	14	0	0	0	0	0	0	0	0	0	0	0	0	0	0	0	0	0		0	0	0	0		0	0		5
Bacteria	Chloroflexi	Chloroflexia	316274	Herpetosiphon aurantiacus	sp|A9AUT1|TIG	sp|A9AUT1|TIG_1	>ENA|ABX06519|ABX06519.1	>ENA|ABX06519|ABX06519.1_1	Trigger factor	cell cycle [GO:0007049]; cell division [GO:0051301]; protein folding [GO:0006457]; protein transport [GO:0015031]	peptidyl-prolyl cis-trans isomerase activity [GO:0003755]	cytoplasm [GO:0005737]	DDDDDDDDDDDDDDDDDDDDDDDDDDDDDDDDDDDDDDDDDDDDDDDDD	183	231	49	GATGATGACGATGATGACGATGACGACGACGATGATGATGACGACGACGATGATGATGATGATGATGACGATGATGACGATGACGATGACGATGATGACGACGACGACGATGACGATGATGACGACGATGACGACGATGACGATGAT	549	695	0	0	49	0	0	0	0	0	0	0	0	0	0	0	0	0	0	0	0	0		0	0	0	0		0	0		22
Bacteria	Proteobacteria	Betaproteobacteria	76731	Roseateles depolymerans	tr|A0A0U3LKE8|A0A0U3LKE8	tr|A0A0U3LKE8|A0A0U3LKE8_1	>ENA|ALV08575|ALV08575.1	>ENA|ALV08575|ALV08575.1_1	Chemotaxis protein CheA	chemotaxis [GO:0006935]	phosphorelay sensor kinase activity [GO:0000155]	cytoplasm [GO:0005737]	AAAAAAAAAAA	838	848	11	GCTGCTGCGGCTGCCGCTGCTGCTGCTGCTGCC	2514	2546	11	0	0	0	0	0	0	0	0	0	0	0	0	0	0	0	0	0	0	0		0	2	1	8		0	0		0
Bacteria	Proteobacteria	Alphaproteobacteria	1150626	Phaeospirillum molischianum	tr|H8FRW6|H8FRW6	tr|H8FRW6|H8FRW6_1	>ENA|CCG41104|CCG41104.1	>ENA|CCG41104|CCG41104.1_1	Chemotaxis protein cheA	chemotaxis [GO:0006935]	phosphorelay sensor kinase activity [GO:0000155]	cytoplasm [GO:0005737]	PPPPPPPPPPP	150	160	11	CCGCCGCCGCCGCCGCCGCCGCCTCCACCGCCC	450	482	0	0	0	0	0	0	0	0	0	0	0	0	11	0	0	0	0	0	0	0		0	0	0	0		0	0		0
Bacteria	Proteobacteria	Deltaproteobacteria	1192034	Chondromyces apiculatus	tr|A0A017TDG5|A0A017TDG5	tr|A0A017TDG5|A0A017TDG5_1	>ENA|EYF07338|EYF07338.1	>ENA|EYF07338|EYF07338.1_1	Translation initiation factor IF-3	X	translation initiation factor activity [GO:0003743]	cytoplasm [GO:0005737]	DDDDDDDDDDD	228	238	11	GACGACGACGACGACGACGACGACGACGACGAC	684	716	0	0	11	0	0	0	0	0	0	0	0	0	0	0	0	0	0	0	0	0		0	0	0	0		0	0		11
Bacteria	Proteobacteria	Deltaproteobacteria	927083	Sandaracinus amylolyticus	tr|A0A0F6W3S8|A0A0F6W3S8	tr|A0A0F6W3S8|A0A0F6W3S8_1	>ENA|AKF06596|AKF06596.1	>ENA|AKF06596|AKF06596.1_1	Segregation and condensation protein B	cell division [GO:0051301]; chromosome separation [GO:0051304]	X	cytoplasm [GO:0005737]	DDDDDDDDDD	481	490	10	GACGACGACGACGACGACGACGACGACGAC	1443	1472	0	0	10	0	0	0	0	0	0	0	0	0	0	0	0	0	0	0	0	0		0	0	0	0		0	0		10
Bacteria	Actinobacteria	Micrococcales	1736516	Yonghaparkia sp.	tr|A0A0Q6RCG8|A0A0Q6RCG8	tr|A0A0Q6RCG8|A0A0Q6RCG8_1	>ENA|KQV26698|KQV26698.1	>ENA|KQV26698|KQV26698.1_1	Regulatory protein RecX	regulation of DNA repair [GO:0006282]	X	cytoplasm [GO:0005737]	SSSSSSSSSSSSSS	219	232	14	TCCAGCTCCAGCTCCAGCTCCAGCTCCAGCTCCAGCTCCAGC	657	698	0	0	0	0	0	0	0	0	0	0	0	0	0	0	0	14	0	0	0	0		0	0	0	0		0	0		0
Bacteria	Proteobacteria	Deltaproteobacteria	1254432	Sorangium cellulosum	tr|S4XH94|S4XH94	tr|S4XH94|S4XH94_1	>ENA|AGP32487|AGP32487.1	>ENA|AGP32487|AGP32487.1_1	Peptidase M10	X	metalloendopeptidase activity [GO:0004222]; zinc ion binding [GO:0008270]	extracellular matrix [GO:0031012]	GGGGGGGGGGGGGGGGGGGG	280	299	20	GGCGGTGGCGGTGGCGGCGGTGGCGGTGGCGGTGGCGGCGGCGGGGGCGGCGGCGGCGGG	840	899	0	0	0	0	0	20	0	0	0	0	0	0	0	0	0	0	0	0	0	0		0	0	0	0		0	0		0
Bacteria	Proteobacteria	Betaproteobacteria	1437824	Castellaniella defragrans	tr|W8X2D2|W8X2D2	tr|W8X2D2|W8X2D2_1	>ENA|CDM23111|CDM23111.1	>ENA|CDM23111|CDM23111.1_1	Hemolysin-type calcium-binding region	pathogenesis [GO:0009405]	calcium ion binding [GO:0005509]	extracellular region [GO:0005576]	GGGGGGGGGGGGGGGGGG	222	239	18	GGCGGCGGCGGCGGTGGCGGCGGCGGTGGCGGCGGCGGTGGCGGTGGCGGCGGC	666	719	0	0	0	0	0	18	0	0	0	0	0	0	0	0	0	0	0	0	0	0		0	0	0	0		0	0		0
Bacteria	Actinobacteria	Pseudonocardiales	68170	Lechevalieria aerocolonigenes	tr|A0A0F0GT16|A0A0F0GT16	tr|A0A0F0GT16|A0A0F0GT16_1	>ENA|KJK45162|KJK45162.1	>ENA|KJK45162|KJK45162.1_1	Chitinase	carbohydrate metabolic process [GO:0005975]	carbohydrate binding [GO:0030246]; chitin binding [GO:0008061]; hydrolase activity, hydrolyzing O-glycosyl compounds [GO:0004553]	extracellular region [GO:0005576]	TTTTTTTTTTTTTTTTTT	716	733	18	ACAACTACAACCACGACAACCACAACTACGACAACCACAACTACTACGACGACG	2148	2201	0	0	0	0	0	0	0	0	0	0	0	0	0	0	0	0	18	0	0	0		0	0	0	0		0	0		0
Bacteria	Proteobacteria	Gammaproteobacteria	252514	Microbulbifer thermotolerans	tr|A0A143HKJ3|A0A143HKJ3	tr|A0A143HKJ3|A0A143HKJ3_1	>ENA|AMX02245|AMX02245.1	>ENA|AMX02245|AMX02245.1_1	Uncharacterized protein	carbohydrate metabolic process [GO:0005975]	carbohydrate binding [GO:0030246]; chitin binding [GO:0008061]; hydrolase activity, hydrolyzing O-glycosyl compounds [GO:0004553]	extracellular region [GO:0005576]	SSSSSSSSSSSSSS	90	103	14	AGTTCTTCGTCCAGTTCTTCATCTAGCTCTTCATCCAGTTCC	270	311	0	0	0	0	0	0	0	0	0	0	0	0	0	0	0	14	0	0	0	0		0	0	0	0		0	0		0
Bacteria	Proteobacteria	Gammaproteobacteria	252514	Microbulbifer thermotolerans	tr|A0A143HNF3|A0A143HNF3	tr|A0A143HNF3|A0A143HNF3_1	>ENA|SFC69838|SFC69838.1	>ENA|SFC69838|SFC69838.1_2	Glycosyl hydrolase	carbohydrate metabolic process [GO:0005975]	carbohydrate binding [GO:0030246]; chitin binding [GO:0008061]; hydrolase activity, hydrolyzing O-glycosyl compounds [GO:0004553]	extracellular region [GO:0005576]	SSSSSSSSSSSSSSSS	78	93	16	TCCTCCTCGTCGAGTTCATCTTCATCCAGTTCCTCAAGCAGCTCCTCC	234	281	0	0	0	0	0	0	0	0	0	0	0	0	0	0	0	16	0	0	0	0		0	0	0	0		0	0		0
Bacteria	Proteobacteria	Gammaproteobacteria	1117647	Simiduia agarivorans	tr|K4KH75|K4KH75	tr|K4KH75|K4KH75_1	>ENA|AFU98459|AFU98459.2	>ENA|AFU98459|AFU98459.2_2	Endo-chitinase chi18D	carbohydrate metabolic process [GO:0005975]	carbohydrate binding [GO:0030246]; chitin binding [GO:0008061]; hydrolase activity, hydrolyzing O-glycosyl compounds [GO:0004553]	extracellular region [GO:0005576]	SSSSSSSSSSS	86	96	11	TCTTCATCCAGTTCATCCAGCTCGTCATCTTCG	258	290	0	0	0	0	0	0	0	0	0	0	0	0	0	0	0	11	0	0	0	0		0	0	0	0		0	0		0
Bacteria	Actinobacteria	Pseudonocardiales	345341	Kutzneria sp.	tr|W7T7J2|W7T7J2	tr|W7T7J2|W7T7J2_1	>ENA|EWM16794|EWM16794.1	>ENA|EWM16794|EWM16794.1_1	Chitinase	carbohydrate metabolic process [GO:0005975]	carbohydrate binding [GO:0030246]; chitin binding [GO:0008061]; hydrolase activity, hydrolyzing O-glycosyl compounds [GO:0004553]	extracellular region [GO:0005576]	TTTTTTTTTTTTTTTTTTTT	498	517	20	ACGACGACCACCACCACGACCACGACGACGACCACGACCACCACCACGACGACCACCACC	1494	1553	0	0	0	0	0	0	0	0	0	0	0	0	0	0	0	0	20	0	0	0		0	0	0	0		0	0		0
Bacteria	Proteobacteria	Gammaproteobacteria	203122	Saccharophagus degradans	tr|Q7PC52|Q7PC52	tr|Q7PC52|Q7PC52_1	>ENA|ABD80964|ABD80964.1	>ENA|ABD80964|ABD80964.1_2	Chitinase A	carbohydrate metabolic process [GO:0005975]	carbohydrate binding [GO:0030246]; chitinase activity [GO:0004568]; chitin binding [GO:0008061]	extracellular region [GO:0005576]	SSSSSSSSSSSSSSSSSSSSSSSSSSSSSSSS	76	107	32	TCTTCATCGTCTAGCTCAAGTAGCTCTAGCAGCAGTTCCAGCTCGTCCAGCAGTAGTTCAAGCTCTAGCAGCTCATCTTCAAGCTCTTCCAGTAGC	228	323	0	0	0	0	0	0	0	0	0	0	0	0	0	0	0	32	0	0	0	0		0	0	0	0		0	0		0
Bacteria	Proteobacteria	Gammaproteobacteria	203122	Saccharophagus degradans	tr|Q7PC52|Q7PC52	tr|Q7PC52|Q7PC52_2	>ENA|ABD80964|ABD80964.1	>ENA|ABD80964|ABD80964.1_1	Chitinase A	carbohydrate metabolic process [GO:0005975]	carbohydrate binding [GO:0030246]; chitinase activity [GO:0004568]; chitin binding [GO:0008061]	extracellular region [GO:0005576]	SSSSSSSSSSSSSSSSSSSSSS	192	213	22	TCCTCTAGCAGCTCAAGCTCGTCTAGCTCATCCAGTTCATCAAGCTCTAGCAGCTCGTCGTCATCC	576	641	0	0	0	0	0	0	0	0	0	0	0	0	0	0	0	22	0	0	0	0		0	0	0	0		0	0		0
Bacteria	Proteobacteria	Gammaproteobacteria	203122	Saccharophagus degradans	tr|Q7PC52|Q7PC52	tr|Q7PC52|Q7PC52_3	>ENA|ABD80964|ABD80964.1	>ENA|ABD80964|ABD80964.1_2	Chitinase A	carbohydrate metabolic process [GO:0005975]	carbohydrate binding [GO:0030246]; chitinase activity [GO:0004568]; chitin binding [GO:0008061]	extracellular region [GO:0005576]	SSSSSSSSSS	109	118	10	TCTTCAAGTTCATCCAGCTCATCCAGTTCT	327	356	0	0	0	0	0	0	0	0	0	0	0	0	0	0	0	10	0	0	0	0		0	0	0	0		0	0		0
Bacteria	Proteobacteria	Gammaproteobacteria	377629	Teredinibacter turnerae	tr|C5BQU7|C5BQU7	tr|C5BQU7|C5BQU7_1	>ENA|ACR14261|ACR14261.2	>ENA|ACR14261|ACR14261.2_3	Endo-1,4-beta-xylanase	xylan catabolic process [GO:0045493]	carbohydrate binding [GO:0030246]; endo-1,4-beta-xylanase activity [GO:0031176]	extracellular region [GO:0005576]	SSSSSSSSSSSSSSSSSSSSSSSSS	482	506	25	TCGAGCAGTAGCAGCTCCTCCAGCTCATCCTCATCCAGTTCCTCATCCTCCAGCAGCTCTTCTTCGAGCTCTTCA	1446	1520	0	0	0	0	0	0	0	0	0	0	0	0	0	0	0	25	0	0	0	0		0	0	0	0		0	0		0
Bacteria	Proteobacteria	Gammaproteobacteria	377629	Teredinibacter turnerae	tr|C5BQU7|C5BQU7	tr|C5BQU7|C5BQU7_2	>ENA|ACR14261|ACR14261.2	>ENA|ACR14261|ACR14261.2_2	Endo-1,4-beta-xylanase	xylan catabolic process [GO:0045493]	carbohydrate binding [GO:0030246]; endo-1,4-beta-xylanase activity [GO:0031176]	extracellular region [GO:0005576]	SSSSSSSSSSSSSSSSSSS	344	362	19	AGCTCCAGCAGCTCCTCGAGCTCCAGCAGTTCATCCAGCTCATCATCGTCAAGCAGC	1032	1088	0	0	0	0	0	0	0	0	0	0	0	0	0	0	0	19	0	0	0	0		0	0	0	0		0	0		0
Bacteria	Proteobacteria	Gammaproteobacteria	377629	Teredinibacter turnerae	tr|C5BQU7|C5BQU7	tr|C5BQU7|C5BQU7_3	>ENA|ACR14261|ACR14261.2	>ENA|ACR14261|ACR14261.2_2	Endo-1,4-beta-xylanase	xylan catabolic process [GO:0045493]	carbohydrate binding [GO:0030246]; endo-1,4-beta-xylanase activity [GO:0031176]	extracellular region [GO:0005576]	SSSSSSSSSSSSSSSSSS	364	381	18	TCCTCTTCCAGCAGCTCGTCGAGCTCATCTAGCTCCAGCAGCTCCAGCAGTTCG	1092	1145	0	0	0	0	0	0	0	0	0	0	0	0	0	0	0	18	0	0	0	0		0	0	0	0		0	0		0
Bacteria	Proteobacteria	Gammaproteobacteria	377629	Teredinibacter turnerae	tr|C5BQU7|C5BQU7	tr|C5BQU7|C5BQU7_4	>ENA|ACR14261|ACR14261.2	>ENA|ACR14261|ACR14261.2_3	Endo-1,4-beta-xylanase	xylan catabolic process [GO:0045493]	carbohydrate binding [GO:0030246]; endo-1,4-beta-xylanase activity [GO:0031176]	extracellular region [GO:0005576]	SSSSSSSSSSSSSSSSS	455	471	17	AGTTCATCCAGCAGCTCATCGTCAAGCAGTAGCTCGTCATCAAGCAGCTCT	1365	1415	0	0	0	0	0	0	0	0	0	0	0	0	0	0	0	17	0	0	0	0		0	0	0	0		0	0		0
Bacteria	Proteobacteria	Betaproteobacteria	413882	[Polyangium] brachysporum	tr|A0A0G3BJ88|A0A0G3BJ88	tr|A0A0G3BJ88|A0A0G3BJ88_1	>ENA|AKJ29514|AKJ29514.1	>ENA|AKJ29514|AKJ29514.1_1	Chitin-binding protein	carbohydrate metabolic process [GO:0005975]	carbohydrate binding [GO:0030246]; hydrolase activity, hydrolyzing O-glycosyl compounds [GO:0004553]	extracellular region [GO:0005576]	PPPPPPPPPPPPP	320	332	13	CCGCCGCCCCCGCCGCCGCCTCCTCCTCCCCCGCCGCCG	960	998	0	0	0	0	0	0	0	0	0	0	0	0	13	0	0	0	0	0	0	0		0	0	0	0		0	0		0
Bacteria	Proteobacteria	Gammaproteobacteria	377629	Teredinibacter turnerae	tr|C5BK65|C5BK65	tr|C5BK65|C5BK65_1	>ENA|ACR12863|ACR12863.2	>ENA|ACR12863|ACR12863.2_1	Glycoside hydrolase family 44 domain protein	carbohydrate metabolic process [GO:0005975]	carbohydrate binding [GO:0030246]; hydrolase activity, hydrolyzing O-glycosyl compounds [GO:0004553]	extracellular region [GO:0005576]	SSSSSSSSSSSSSSSSSSSSSSSSSSSSSSSSSSSSSSSSSS	528	569	42	TCTTCCAGCAGCAGCTCGTCCTCATCCAGCTCAAGCAGCTCTTCATCCAGTTCGAGCAGCTCGTCGTCCAGCAGCTCTAGCTCTTCCAGCTCTTCGTCCAGTTCCTCCAGCTCGTCTAGCTCCAGT	1584	1709	0	0	0	0	0	0	0	0	0	0	0	0	0	0	0	42	0	0	0	0		0	0	0	0		0	0		0
Bacteria	Proteobacteria	Gammaproteobacteria	377629	Teredinibacter turnerae	tr|C5BK65|C5BK65	tr|C5BK65|C5BK65_2	>ENA|ACR12863|ACR12863.2	>ENA|ACR12863|ACR12863.2_2	Glycoside hydrolase family 44 domain protein	carbohydrate metabolic process [GO:0005975]	carbohydrate binding [GO:0030246]; hydrolase activity, hydrolyzing O-glycosyl compounds [GO:0004553]	extracellular region [GO:0005576]	SSSSSSSSSSSSSSSSSSSSSSSSSSSSSSS	636	666	31	AGTAGTTCTTCGTCGAGTTCTAGCTCTTCCTCCAGTTCCTCCTCTAGTTCTTCCAGTTCTTCGTCCTCAAGCTCTTCCTCCAGTTCCAGTAGT	1908	2000	0	0	0	0	0	0	0	0	0	0	0	0	0	0	0	31	0	0	0	0		0	0	0	0		0	0		0
Bacteria	Proteobacteria	Gammaproteobacteria	1134474	Cellvibrio sp.	tr|I3I7X6|I3I7X6	tr|I3I7X6|I3I7X6_1	>ENA|EIK44161|EIK44161.1	>ENA|EIK44161|EIK44161.1_1	Chitodextrinase	carbohydrate metabolic process [GO:0005975]	carbohydrate binding [GO:0030246]; hydrolase activity, hydrolyzing O-glycosyl compounds [GO:0004553]	extracellular region [GO:0005576]	SSSSSSSSSS	231	240	10	AGTTCATCCTCCAGCTCTTCATCCAGTTCA	693	722	0	0	0	0	0	0	0	0	0	0	0	0	0	0	0	10	0	0	0	0		0	0	0	0		0	0		0
Bacteria	Proteobacteria	Gammaproteobacteria	203122	Saccharophagus degradans	tr|Q21PD4|Q21PD4	tr|Q21PD4|Q21PD4_1	>ENA|ABD79445|ABD79445.1	>ENA|ABD79445|ABD79445.1_2	Putative xylanase	xylan catabolic process [GO:0045493]	carbohydrate binding [GO:0030246]; hydrolase activity, hydrolyzing O-glycosyl compounds [GO:0004553]	extracellular region [GO:0005576]	SSSSSSSSSSSSSSSSSSSSS	486	506	21	AGTAGCTCCAGCTCTTCCAGCAGCTCCAGTTCATCCAGCAGTTCTAGTTCTTCAAGCAGCAGC	1458	1520	0	0	0	0	0	0	0	0	0	0	0	0	0	0	0	21	0	0	0	0		0	0	0	0		0	0		0
Bacteria	Proteobacteria	Gammaproteobacteria	203122	Saccharophagus degradans	tr|Q21PD4|Q21PD4	tr|Q21PD4|Q21PD4_2	>ENA|ABD79445|ABD79445.1	>ENA|ABD79445|ABD79445.1_1	Putative xylanase	xylan catabolic process [GO:0045493]	carbohydrate binding [GO:0030246]; hydrolase activity, hydrolyzing O-glycosyl compounds [GO:0004553]	extracellular region [GO:0005576]	SSSSSSSSSSSSSSSS	315	330	16	AGTAGTTCATCCTCCTCTAGCAGTTCGTCTTCCAGTAGTTCTTCTTCG	945	992	0	0	0	0	0	0	0	0	0	0	0	0	0	0	0	16	0	0	0	0		0	0	0	0		0	0		0
Bacteria	Proteobacteria	Gammaproteobacteria	377629	Teredinibacter turnerae	tr|C5BT62|C5BT62	tr|C5BT62|C5BT62_1	>ENA|ACR10769|ACR10769.2	>ENA|ACR10769|ACR10769.2_4	Pectate lyase	polysaccharide catabolic process [GO:0000272]	carbohydrate binding [GO:0030246]; hydrolase activity, hydrolyzing O-glycosyl compounds [GO:0004553]; lyase activity [GO:0016829]	extracellular region [GO:0005576]	SSSSSSSSSSSSSSSSSSSSSSS	786	808	23	TCAAGTTCATCCAGTAGCTCCAGTTCATCGAGCAGTTCTTCCAGCAGTAGTTCATCGAGCAGCTCTTCC	2358	2426	0	0	0	0	0	0	0	0	0	0	0	0	0	0	0	23	0	0	0	0		0	0	0	0		0	0		0
Bacteria	Proteobacteria	Gammaproteobacteria	377629	Teredinibacter turnerae	tr|C5BT62|C5BT62	tr|C5BT62|C5BT62_2	>ENA|ACR10769|ACR10769.2	>ENA|ACR10769|ACR10769.2_1	Pectate lyase	polysaccharide catabolic process [GO:0000272]	carbohydrate binding [GO:0030246]; hydrolase activity, hydrolyzing O-glycosyl compounds [GO:0004553]; lyase activity [GO:0016829]	extracellular region [GO:0005576]	SSSSSSSSSSSSSSS	361	375	15	TCTTCATCATCCAGTAGCAGCTCGTCGAGCAGTAGTTCCAGCAGT	1083	1127	0	0	0	0	0	0	0	0	0	0	0	0	0	0	0	15	0	0	0	0		0	0	0	0		0	0		0
Bacteria	Proteobacteria	Gammaproteobacteria	377629	Teredinibacter turnerae	tr|C5BT62|C5BT62	tr|C5BT62|C5BT62_3	>ENA|ACR10769|ACR10769.2	>ENA|ACR10769|ACR10769.2_3	Pectate lyase	polysaccharide catabolic process [GO:0000272]	carbohydrate binding [GO:0030246]; hydrolase activity, hydrolyzing O-glycosyl compounds [GO:0004553]; lyase activity [GO:0016829]	extracellular region [GO:0005576]	SSSSSSSSSSSSSS	630	643	14	AGTTCCTCATCAAGTAGCTCATCTTCAAGCAGTTCGTCATCC	1890	1931	0	0	0	0	0	0	0	0	0	0	0	0	0	0	0	14	0	0	0	0		0	0	0	0		0	0		0
Bacteria	Proteobacteria	Gammaproteobacteria	377629	Teredinibacter turnerae	tr|C5BT62|C5BT62	tr|C5BT62|C5BT62_4	>ENA|ACR10769|ACR10769.2	>ENA|ACR10769|ACR10769.2_2	Pectate lyase	polysaccharide catabolic process [GO:0000272]	carbohydrate binding [GO:0030246]; hydrolase activity, hydrolyzing O-glycosyl compounds [GO:0004553]; lyase activity [GO:0016829]	extracellular region [GO:0005576]	SSSSSSSSSSSS	519	530	12	TCGTCTTCTTCCTCGAGCAGCAGCTCCAGTTCTTCA	1557	1592	0	0	0	0	0	0	0	0	0	0	0	0	0	0	0	12	0	0	0	0		0	0	0	0		0	0		0
Bacteria	Proteobacteria	Gammaproteobacteria	377629	Teredinibacter turnerae	tr|C5BT62|C5BT62	tr|C5BT62|C5BT62_5	>ENA|ACR10769|ACR10769.2	>ENA|ACR10769|ACR10769.2_3	Pectate lyase	polysaccharide catabolic process [GO:0000272]	carbohydrate binding [GO:0030246]; hydrolase activity, hydrolyzing O-glycosyl compounds [GO:0004553]; lyase activity [GO:0016829]	extracellular region [GO:0005576]	SSSSSSSSSSS	618	628	11	TCTAGCAGTTCTTCGTCAAGCAGTTCTTCGTCA	1854	1886	0	0	0	0	0	0	0	0	0	0	0	0	0	0	0	11	0	0	0	0		0	0	0	0		0	0		0
Bacteria	Proteobacteria	Gammaproteobacteria	203122	Saccharophagus degradans	tr|Q21IB1|Q21IB1	tr|Q21IB1|Q21IB1_1	>ENA|ABD81568|ABD81568.1	>ENA|ABD81568|ABD81568.1_2	Putative pectate lyase	carbohydrate metabolic process [GO:0005975]	carbohydrate binding [GO:0030246]; hydrolase activity, hydrolyzing O-glycosyl compounds [GO:0004553]; pectate lyase activity [GO:0030570]	extracellular region [GO:0005576]	SSSSSSSSSSS	294	304	11	AGTTCATCGTCTAGCTCAAGTTCATCAAGCAGT	882	914	0	0	0	0	0	0	0	0	0	0	0	0	0	0	0	11	0	0	0	0		0	0	0	0		0	0		0
Bacteria	Proteobacteria	Gammaproteobacteria	203122	Saccharophagus degradans	tr|Q21IB1|Q21IB1	tr|Q21IB1|Q21IB1_2	>ENA|ABD81568|ABD81568.1	>ENA|ABD81568|ABD81568.1_1	Putative pectate lyase	carbohydrate metabolic process [GO:0005975]	carbohydrate binding [GO:0030246]; hydrolase activity, hydrolyzing O-glycosyl compounds [GO:0004553]; pectate lyase activity [GO:0030570]	extracellular region [GO:0005576]	SSSSSSSSSS	123	132	10	AGCTCAAGCAGCTCTAGTAGTTCTAGCTCA	369	398	0	0	0	0	0	0	0	0	0	0	0	0	0	0	0	10	0	0	0	0		0	0	0	0		0	0		0
Bacteria	Proteobacteria	Gammaproteobacteria	203122	Saccharophagus degradans	tr|Q21DU3|Q21DU3	tr|Q21DU3|Q21DU3_1	>ENA|ABD83136|ABD83136.1	>ENA|ABD83136|ABD83136.1_1	Polysaccharide lyase-like protein	polysaccharide catabolic process [GO:0000272]	carbohydrate binding [GO:0030246]; lyase activity [GO:0016829]	extracellular region [GO:0005576]	SSSSSSSSSSSSSSSSSSSSSSSSSSSSSSSSSSSSSSSSSS	33	74	42	AGCTCTTCTAGCTCCAGTTCGAGCAGTTCTAGCTCCTCATCTAGCAGTAGCTCTAGTTCCAGCAGCAGTAGTTCGTCGAGTAGCTCCTCTAGTAGTTCAAGCAGTAGCTCCAGTAGCAGCTCCAGC	99	224	0	0	0	0	0	0	0	0	0	0	0	0	0	0	0	42	0	0	0	0		0	0	0	0		0	0		0
Bacteria	Proteobacteria	Gammaproteobacteria	203122	Saccharophagus degradans	tr|Q21DU3|Q21DU3	tr|Q21DU3|Q21DU3_2	>ENA|ABD83136|ABD83136.1	>ENA|ABD83136|ABD83136.1_2	Polysaccharide lyase-like protein	polysaccharide catabolic process [GO:0000272]	carbohydrate binding [GO:0030246]; lyase activity [GO:0016829]	extracellular region [GO:0005576]	SSSSSSSSSSSSSSSSS	226	242	17	TCTTCAAGTTCATCATCTAGTTCGTCCAGTAGCTCTAGCTCTTCATCGAGC	678	728	0	0	0	0	0	0	0	0	0	0	0	0	0	0	0	17	0	0	0	0		0	0	0	0		0	0		0
Bacteria	Proteobacteria	Gammaproteobacteria	203122	Saccharophagus degradans	tr|Q21DU3|Q21DU3	tr|Q21DU3|Q21DU3_3	>ENA|ABD83136|ABD83136.1	>ENA|ABD83136|ABD83136.1_2	Polysaccharide lyase-like protein	polysaccharide catabolic process [GO:0000272]	carbohydrate binding [GO:0030246]; lyase activity [GO:0016829]	extracellular region [GO:0005576]	SSSSSSSSSSSSSSS	255	269	15	AGTTCCAGCTCATCATCAAGTTCGTCGTCTAGCTCTTCCTCTAGT	765	809	0	0	0	0	0	0	0	0	0	0	0	0	0	0	0	15	0	0	0	0		0	0	0	0		0	0		0
Bacteria	Proteobacteria	Gammaproteobacteria	203122	Saccharophagus degradans	tr|Q21DU3|Q21DU3	tr|Q21DU3|Q21DU3_4	>ENA|ABD83136|ABD83136.1	>ENA|ABD83136|ABD83136.1_2	Polysaccharide lyase-like protein	polysaccharide catabolic process [GO:0000272]	carbohydrate binding [GO:0030246]; lyase activity [GO:0016829]	extracellular region [GO:0005576]	SSSSSSSSSS	244	253	10	TCTAGCTCATCGTCTAGTTCTTCCAGCTCA	732	761	0	0	0	0	0	0	0	0	0	0	0	0	0	0	0	10	0	0	0	0		0	0	0	0		0	0		0
Bacteria	Proteobacteria	Gammaproteobacteria	203122	Saccharophagus degradans	tr|Q21M74|Q21M74	tr|Q21M74|Q21M74_1	>ENA|ABD80205|ABD80205.1	>ENA|ABD80205|ABD80205.1_2	Putative pectin/pectate lyase	polysaccharide catabolic process [GO:0000272]	carbohydrate binding [GO:0030246]; lyase activity [GO:0016829]	extracellular region [GO:0005576]	SSSSSSSSSSSSSSSSSSSSSSSSSS	525	550	26	TCAAGCAGCTCGAGTTCTTCTAGCTCTTCATCAAGTAGCTCGTCTAGTTCTTCATCGAGCAGTTCGTCTAGTAGTTCT	1575	1652	0	0	0	0	0	0	0	0	0	0	0	0	0	0	0	26	0	0	0	0		0	0	0	0		0	0		0
Bacteria	Proteobacteria	Gammaproteobacteria	203122	Saccharophagus degradans	tr|Q21M74|Q21M74	tr|Q21M74|Q21M74_2	>ENA|ABD80205|ABD80205.1	>ENA|ABD80205|ABD80205.1_1	Putative pectin/pectate lyase	polysaccharide catabolic process [GO:0000272]	carbohydrate binding [GO:0030246]; lyase activity [GO:0016829]	extracellular region [GO:0005576]	SSSSSSSSSSSSSSS	378	392	15	TCGAGTTCGTCTTCAAGCTCTTCCTCTTCAAGCAGCTCTAGCTCC	1134	1178	0	0	0	0	0	0	0	0	0	0	0	0	0	0	0	15	0	0	0	0		0	0	0	0		0	0		0
Bacteria	Proteobacteria	Gammaproteobacteria	203122	Saccharophagus degradans	tr|Q21M74|Q21M74	tr|Q21M74|Q21M74_3	>ENA|ABD80205|ABD80205.1	>ENA|ABD80205|ABD80205.1_3	Putative pectin/pectate lyase	polysaccharide catabolic process [GO:0000272]	carbohydrate binding [GO:0030246]; lyase activity [GO:0016829]	extracellular region [GO:0005576]	SSSSSSSSSS	785	794	10	TCTAGCAGTTCTAGTTCTTCCAGCTCTTCT	2355	2384	0	0	0	0	0	0	0	0	0	0	0	0	0	0	0	10	0	0	0	0		0	0	0	0		0	0		0
Bacteria	Proteobacteria	Gammaproteobacteria	203122	Saccharophagus degradans	tr|Q21M75|Q21M75	tr|Q21M75|Q21M75_1	>ENA|ABD80204|ABD80204.1	>ENA|ABD80204|ABD80204.1_2	Putative pectin/pectate lyase	polysaccharide catabolic process [GO:0000272]	carbohydrate binding [GO:0030246]; lyase activity [GO:0016829]	extracellular region [GO:0005576]	SSSSSSSSSSSSSSSSSSS	517	535	19	TCGTCATCCAGTTCTTCAAGTAGTTCGTCAAGCAGTTCTTCAAGCAGCTCAAGTTCA	1551	1607	0	0	0	0	0	0	0	0	0	0	0	0	0	0	0	19	0	0	0	0		0	0	0	0		0	0		0
Bacteria	Proteobacteria	Gammaproteobacteria	203122	Saccharophagus degradans	tr|Q21M75|Q21M75	tr|Q21M75|Q21M75_2	>ENA|ABD80204|ABD80204.1	>ENA|ABD80204|ABD80204.1_1	Putative pectin/pectate lyase	polysaccharide catabolic process [GO:0000272]	carbohydrate binding [GO:0030246]; lyase activity [GO:0016829]	extracellular region [GO:0005576]	SSSSSSSSSSS	360	370	11	AGCTCTTCGTCTAGCAGCTCTTCGTCCAGCTCT	1080	1112	0	0	0	0	0	0	0	0	0	0	0	0	0	0	0	11	0	0	0	0		0	0	0	0		0	0		0
Bacteria	Proteobacteria	Gammaproteobacteria	377629	Teredinibacter turnerae	tr|C5BNA7|C5BNA7	tr|C5BNA7|C5BNA7_1	>ENA|ACR11240|ACR11240.2	>ENA|ACR11240|ACR11240.2_1	Endoglucanase	cellulose catabolic process [GO:0030245]	cellulase activity [GO:0008810]; cellulose binding [GO:0030248]	extracellular region [GO:0005576]	SSSSSSSSSSSSSSSSSSSSSSSSSSSSS	655	683	29	TCCTCCAGCTCATCGTCGAGCAGTTCGTCCTCTAGCTCATCCAGCAGTTCATCGTCGAGCAGCTCCTCGAGCAGTTCGTCCTCGAGT	1965	2051	0	0	0	0	0	0	0	0	0	0	0	0	0	0	0	29	0	0	0	0		0	0	0	0		0	0		0
Bacteria	Proteobacteria	Gammaproteobacteria	377629	Teredinibacter turnerae	tr|C5BNA7|C5BNA7	tr|C5BNA7|C5BNA7_2	>ENA|ACR11240|ACR11240.2	>ENA|ACR11240|ACR11240.2_2	Endoglucanase	cellulose catabolic process [GO:0030245]	cellulase activity [GO:0008810]; cellulose binding [GO:0030248]	extracellular region [GO:0005576]	SSSSSSSSSSSSSSSSSSSSSSS	784	806	23	TCCAGCTCCAGCAGCTCATCATCCAGCTCAAGCAGCTCTTCGTCCAGCAGCAGCTCAAGCTCGTCCAGT	2352	2420	0	0	0	0	0	0	0	0	0	0	0	0	0	0	0	23	0	0	0	0		0	0	0	0		0	0		0
Bacteria	Proteobacteria	Gammaproteobacteria	377629	Teredinibacter turnerae	tr|C5BNA7|C5BNA7	tr|C5BNA7|C5BNA7_3	>ENA|ACR11240|ACR11240.2	>ENA|ACR11240|ACR11240.2_2	Endoglucanase	cellulose catabolic process [GO:0030245]	cellulase activity [GO:0008810]; cellulose binding [GO:0030248]	extracellular region [GO:0005576]	SSSSSSSSSSSSSSSSSSSSSS	811	832	22	TCATCCTCCAGCTCGAGCAGTTCGTCCTCGTCAAGTTCGAGCAGCAGCTCTTCGAGTTCGTCTTCT	2433	2498	0	0	0	0	0	0	0	0	0	0	0	0	0	0	0	22	0	0	0	0		0	0	0	0		0	0		0
Bacteria	Proteobacteria	Gammaproteobacteria	377629	Teredinibacter turnerae	tr|C5BNA7|C5BNA7	tr|C5BNA7|C5BNA7_4	>ENA|ACR11240|ACR11240.2	>ENA|ACR11240|ACR11240.2_1	Endoglucanase	cellulose catabolic process [GO:0030245]	cellulase activity [GO:0008810]; cellulose binding [GO:0030248]	extracellular region [GO:0005576]	SSSSSSSSSSSSSSSSSS	701	718	18	AGCAGTTCCTCGTCCAGCTCAAGCTCATCGAGCAGTTCCAGTTCGTCGAGTTCG	2103	2156	0	0	0	0	0	0	0	0	0	0	0	0	0	0	0	18	0	0	0	0		0	0	0	0		0	0		0
Bacteria	Proteobacteria	Gammaproteobacteria	377629	Teredinibacter turnerae	tr|C5BNA7|C5BNA7	tr|C5BNA7|C5BNA7_5	>ENA|ACR11240|ACR11240.2	>ENA|ACR11240|ACR11240.2_1	Endoglucanase	cellulose catabolic process [GO:0030245]	cellulase activity [GO:0008810]; cellulose binding [GO:0030248]	extracellular region [GO:0005576]	SSSSSSSSSS	685	694	10	TCGTCCTCTAGCTCGTCCAGCTCTTCGTCG	2055	2084	0	0	0	0	0	0	0	0	0	0	0	0	0	0	0	10	0	0	0	0		0	0	0	0		0	0		0
Bacteria	Proteobacteria	Gammaproteobacteria	377629	Teredinibacter turnerae	tr|C5BMU2|C5BMU2	tr|C5BMU2|C5BMU2_1	>ENA|ACR12792|ACR12792.2	>ENA|ACR12792|ACR12792.2_2	Endo-1,4-beta-xylanase	xylan catabolic process [GO:0045493]	cellulose binding [GO:0030248]; endo-1,4-beta-xylanase activity [GO:0031176]	extracellular region [GO:0005576]	SSSSSSSSSSS	333	343	11	TCATCCAGCAGCAGTTCAAGCAGCTCCAGCAGC	999	1031	0	0	0	0	0	0	0	0	0	0	0	0	0	0	0	11	0	0	0	0		0	0	0	0		0	0		0
Bacteria	Proteobacteria	Gammaproteobacteria	377629	Teredinibacter turnerae	tr|C5BMU2|C5BMU2	tr|C5BMU2|C5BMU2_2	>ENA|ACR12792|ACR12792.2	>ENA|ACR12792|ACR12792.2_1	Endo-1,4-beta-xylanase	xylan catabolic process [GO:0045493]	cellulose binding [GO:0030248]; endo-1,4-beta-xylanase activity [GO:0031176]	extracellular region [GO:0005576]	SSSSSSSSSS	234	243	10	AGTTCCAGTAGTTCTTCCAGCAGTTCTTCC	702	731	0	0	0	0	0	0	0	0	0	0	0	0	0	0	0	10	0	0	0	0		0	0	0	0		0	0		0
Bacteria	Proteobacteria	Gammaproteobacteria	377629	Teredinibacter turnerae	tr|C5BMU2|C5BMU2	tr|C5BMU2|C5BMU2_3	>ENA|ACR12792|ACR12792.2	>ENA|ACR12792|ACR12792.2_3	Endo-1,4-beta-xylanase	xylan catabolic process [GO:0045493]	cellulose binding [GO:0030248]; endo-1,4-beta-xylanase activity [GO:0031176]	extracellular region [GO:0005576]	SSSSSSSSSS	406	415	10	TCCTCATCGAGCAGTTCAAGTTCGTCGAGT	1218	1247	0	0	0	0	0	0	0	0	0	0	0	0	0	0	0	10	0	0	0	0		0	0	0	0		0	0		0
Bacteria	Proteobacteria	Gammaproteobacteria	377629	Teredinibacter turnerae	tr|C5BRL9|C5BRL9	tr|C5BRL9|C5BRL9_1	>ENA|ACR11748|ACR11748.2	>ENA|ACR11748|ACR11748.2_2	Beta-xylanase	xylan catabolic process [GO:0045493]	cellulose binding [GO:0030248]; endo-1,4-beta-xylanase activity [GO:0031176]	extracellular region [GO:0005576]	SSSSSSSSSSSSSSSSSSSSSSSS	401	424	24	TCGAGCAGCTCTAGCAGCTCCAGCTCATCGTCTAGCAGCTCGTCGTCCAGCAGCAGCTCAAGCTCCTCAAGT	1203	1274	0	0	0	0	0	0	0	0	0	0	0	0	0	0	0	24	0	0	0	0		0	0	0	0		0	0		0
Bacteria	Proteobacteria	Gammaproteobacteria	377629	Teredinibacter turnerae	tr|C5BRL9|C5BRL9	tr|C5BRL9|C5BRL9_2	>ENA|ACR11748|ACR11748.2	>ENA|ACR11748|ACR11748.2_2	Beta-xylanase	xylan catabolic process [GO:0045493]	cellulose binding [GO:0030248]; endo-1,4-beta-xylanase activity [GO:0031176]	extracellular region [GO:0005576]	SSSSSSSSSSSSSSSSSSSSS	429	449	21	TCGTCCTCATCCAGCTCCAGCAGCTCGTCCAGCAGCTCAAGCTCAAGCAGCTCTTCATCTTCA	1287	1349	0	0	0	0	0	0	0	0	0	0	0	0	0	0	0	21	0	0	0	0		0	0	0	0		0	0		0
Bacteria	Proteobacteria	Gammaproteobacteria	377629	Teredinibacter turnerae	tr|C5BRL9|C5BRL9	tr|C5BRL9|C5BRL9_3	>ENA|ACR11748|ACR11748.2	>ENA|ACR11748|ACR11748.2_3	Beta-xylanase	xylan catabolic process [GO:0045493]	cellulose binding [GO:0030248]; endo-1,4-beta-xylanase activity [GO:0031176]	extracellular region [GO:0005576]	SSSSSSSSSSSSSSSSSSSS	505	524	20	TCGTCTTCATCCTCCAGCAGTTCCAGCTCTTCCTCAAGCTCTTCCAGCTCTTCGTCCAGC	1515	1574	0	0	0	0	0	0	0	0	0	0	0	0	0	0	0	20	0	0	0	0		0	0	0	0		0	0		0
Bacteria	Proteobacteria	Gammaproteobacteria	377629	Teredinibacter turnerae	tr|C5BRL9|C5BRL9	tr|C5BRL9|C5BRL9_4	>ENA|ACR11748|ACR11748.2	>ENA|ACR11748|ACR11748.2_1	Beta-xylanase	xylan catabolic process [GO:0045493]	cellulose binding [GO:0030248]; endo-1,4-beta-xylanase activity [GO:0031176]	extracellular region [GO:0005576]	SSSSSSSSSSSSSSSSSSS	313	331	19	TCCAGCAGTTCGTCCTCTAGCAGCTCCTCGTCGAGCAGCTCCAGTTCCAGCTCCAGT	939	995	0	0	0	0	0	0	0	0	0	0	0	0	0	0	0	19	0	0	0	0		0	0	0	0		0	0		0
Bacteria	Proteobacteria	Gammaproteobacteria	377629	Teredinibacter turnerae	tr|C5BRL9|C5BRL9	tr|C5BRL9|C5BRL9_5	>ENA|ACR11748|ACR11748.2	>ENA|ACR11748|ACR11748.2_4	Beta-xylanase	xylan catabolic process [GO:0045493]	cellulose binding [GO:0030248]; endo-1,4-beta-xylanase activity [GO:0031176]	extracellular region [GO:0005576]	SSSSSSSSSSSSSSSS	645	660	16	AGCTCCAGCTCATCGAGCAGTTCGTCTTCCAGCAGCTCCAGCTCTTCC	1935	1982	0	0	0	0	0	0	0	0	0	0	0	0	0	0	0	16	0	0	0	0		0	0	0	0		0	0		0
Bacteria	Proteobacteria	Gammaproteobacteria	377629	Teredinibacter turnerae	tr|C5BRL9|C5BRL9	tr|C5BRL9|C5BRL9_6	>ENA|ACR11748|ACR11748.2	>ENA|ACR11748|ACR11748.2_1	Beta-xylanase	xylan catabolic process [GO:0045493]	cellulose binding [GO:0030248]; endo-1,4-beta-xylanase activity [GO:0031176]	extracellular region [GO:0005576]	SSSSSSSSSSSS	300	311	12	TCCAGTTCAAGCAGCAGCTCAAGTTCCTCGTCATCG	900	935	0	0	0	0	0	0	0	0	0	0	0	0	0	0	0	12	0	0	0	0		0	0	0	0		0	0		0
Bacteria	Proteobacteria	Gammaproteobacteria	377629	Teredinibacter turnerae	tr|C5BMU1|C5BMU1	tr|C5BMU1|C5BMU1_1	>ENA|ACR13327|ACR13327.2	>ENA|ACR13327|ACR13327.2_1	Glycoside hydrolase family 5 domain protein	carbohydrate metabolic process [GO:0005975]	cellulose binding [GO:0030248]; hydrolase activity, hydrolyzing O-glycosyl compounds [GO:0004553]	extracellular region [GO:0005576]	SSSSSSSSSSSSSSSSSSSSSSSS	188	211	24	TCTTCCAGCAGTTCTTCTAGCAGCTCCTCATCAAGCAGCTCCAGTTCTTCAAGCTCAAGCTCTTCTTCCAGT	564	635	0	0	0	0	0	0	0	0	0	0	0	0	0	0	0	24	0	0	0	0		0	0	0	0		0	0		0
Bacteria	Proteobacteria	Gammaproteobacteria	377629	Teredinibacter turnerae	tr|C5BMU1|C5BMU1	tr|C5BMU1|C5BMU1_2	>ENA|ACR13327|ACR13327.2	>ENA|ACR13327|ACR13327.2_2	Glycoside hydrolase family 5 domain protein	carbohydrate metabolic process [GO:0005975]	cellulose binding [GO:0030248]; hydrolase activity, hydrolyzing O-glycosyl compounds [GO:0004553]	extracellular region [GO:0005576]	SSSSSSSSSSSSSSSSSS	114	131	18	TCGTCTAGCAGCTCTTCTTCAAGCAGCTCTTCTTCAAGCAGCTCATCTTCAAGC	342	395	0	0	0	0	0	0	0	0	0	0	0	0	0	0	0	18	0	0	0	0		0	0	0	0		0	0		0
Bacteria	Proteobacteria	Gammaproteobacteria	377629	Teredinibacter turnerae	tr|C5BMU1|C5BMU1	tr|C5BMU1|C5BMU1_3	>ENA|ACR13327|ACR13327.2	>ENA|ACR13327|ACR13327.2_1	Glycoside hydrolase family 5 domain protein	carbohydrate metabolic process [GO:0005975]	cellulose binding [GO:0030248]; hydrolase activity, hydrolyzing O-glycosyl compounds [GO:0004553]	extracellular region [GO:0005576]	SSSSSSSSSSSSSSSS	217	232	16	TCTAGCAGCTCGAGCTCGTCTTCAAGCAGCTCCAGCTCTTCCAGTTCT	651	698	0	0	0	0	0	0	0	0	0	0	0	0	0	0	0	16	0	0	0	0		0	0	0	0		0	0		0
Bacteria	Proteobacteria	Gammaproteobacteria	377629	Teredinibacter turnerae	tr|C5BMU1|C5BMU1	tr|C5BMU1|C5BMU1_4	>ENA|ACR13327|ACR13327.2	>ENA|ACR13327|ACR13327.2_2	Glycoside hydrolase family 5 domain protein	carbohydrate metabolic process [GO:0005975]	cellulose binding [GO:0030248]; hydrolase activity, hydrolyzing O-glycosyl compounds [GO:0004553]	extracellular region [GO:0005576]	SSSSSSSSSSSSSSS	94	108	15	TCCAGCAGCTCGAGCTCATCTTCCAGCAGCTCTTCTTCATCCAGT	282	326	0	0	0	0	0	0	0	0	0	0	0	0	0	0	0	15	0	0	0	0		0	0	0	0		0	0		0
Bacteria	Proteobacteria	Gammaproteobacteria	377629	Teredinibacter turnerae	tr|C5BPZ6|C5BPZ6	tr|C5BPZ6|C5BPZ6_1	>ENA|ACR12737|ACR12737.2	>ENA|ACR12737|ACR12737.2_2	Glycoside hydrolase family 16 domain protein	carbohydrate metabolic process [GO:0005975]	cellulose binding [GO:0030248]; hydrolase activity, hydrolyzing O-glycosyl compounds [GO:0004553]	extracellular region [GO:0005576]	SSSSSSSSSSSSSSSSSS	365	382	18	AGCTCCTCGTCCAGTAGCTCCTCATCCAGCAGCTCGTCCTCCAGTTCATCGTCT	1095	1148	0	0	0	0	0	0	0	0	0	0	0	0	0	0	0	18	0	0	0	0		0	0	0	0		0	0		0
Bacteria	Proteobacteria	Gammaproteobacteria	377629	Teredinibacter turnerae	tr|C5BPZ6|C5BPZ6	tr|C5BPZ6|C5BPZ6_2	>ENA|ACR12737|ACR12737.2	>ENA|ACR12737|ACR12737.2_1	Glycoside hydrolase family 16 domain protein	carbohydrate metabolic process [GO:0005975]	cellulose binding [GO:0030248]; hydrolase activity, hydrolyzing O-glycosyl compounds [GO:0004553]	extracellular region [GO:0005576]	SSSSSSSSSSSSSS	262	275	14	AGCAGTTCCAGCAGCTCTAGTTCAAGTAGCTCTAGTTCAAGC	786	827	0	0	0	0	0	0	0	0	0	0	0	0	0	0	0	14	0	0	0	0		0	0	0	0		0	0		0
Bacteria	Proteobacteria	Gammaproteobacteria	377629	Teredinibacter turnerae	tr|C5BPZ6|C5BPZ6	tr|C5BPZ6|C5BPZ6_3	>ENA|ACR12737|ACR12737.2	>ENA|ACR12737|ACR12737.2_1	Glycoside hydrolase family 16 domain protein	carbohydrate metabolic process [GO:0005975]	cellulose binding [GO:0030248]; hydrolase activity, hydrolyzing O-glycosyl compounds [GO:0004553]	extracellular region [GO:0005576]	SSSSSSSSSSSSSS	283	296	14	AGCTCCAGCTCTTCCAGCTCCTCGTCATCAAGCAGCTCATCT	849	890	0	0	0	0	0	0	0	0	0	0	0	0	0	0	0	14	0	0	0	0		0	0	0	0		0	0		0
Bacteria	Proteobacteria	Gammaproteobacteria	377629	Teredinibacter turnerae	tr|C5BNA9|C5BNA9	tr|C5BNA9|C5BNA9_1	>ENA|ACR12145|ACR12145.2	>ENA|ACR12145|ACR12145.2_1	Glycoside hydrolase families 5 and 6 domain protein	cellulose catabolic process [GO:0030245]	cellulose binding [GO:0030248]; hydrolase activity, hydrolyzing O-glycosyl compounds [GO:0004553]	extracellular region [GO:0005576]	SSSSSSSSSSSSSSSSSSSSSSSSSSSSSSSS	337	368	32	AGCTCCTCAAGTTCATCCAGCTCCTCTTCCAGCTCTTCAAGCAGTTCTTCTTCGAGCAGTTCCTCCTCCAGCAGCTCTTCCTCGTCAAGCAGCTCC	1011	1106	0	0	0	0	0	0	0	0	0	0	0	0	0	0	0	32	0	0	0	0		0	0	0	0		0	0		0
Bacteria	Proteobacteria	Gammaproteobacteria	377629	Teredinibacter turnerae	tr|C5BNA9|C5BNA9	tr|C5BNA9|C5BNA9_2	>ENA|ACR12145|ACR12145.2	>ENA|ACR12145|ACR12145.2_3	Glycoside hydrolase families 5 and 6 domain protein	cellulose catabolic process [GO:0030245]	cellulose binding [GO:0030248]; hydrolase activity, hydrolyzing O-glycosyl compounds [GO:0004553]	extracellular region [GO:0005576]	SSSSSSSSSSSSSSSSSSSSSSSS	544	567	24	TCCAGCAGCTCCTCTTCCAGCAGTAGTTCTTCCTCAAGTAGCAGCTCCAGTTCATCCAGCAGCTCTTCATCT	1632	1703	0	0	0	0	0	0	0	0	0	0	0	0	0	0	0	24	0	0	0	0		0	0	0	0		0	0		0
Bacteria	Proteobacteria	Gammaproteobacteria	377629	Teredinibacter turnerae	tr|C5BNA9|C5BNA9	tr|C5BNA9|C5BNA9_3	>ENA|ACR12145|ACR12145.2	>ENA|ACR12145|ACR12145.2_2	Glycoside hydrolase families 5 and 6 domain protein	cellulose catabolic process [GO:0030245]	cellulose binding [GO:0030248]; hydrolase activity, hydrolyzing O-glycosyl compounds [GO:0004553]	extracellular region [GO:0005576]	SSSSSSSSSSSSSSSSSSSS	441	460	20	TCATCCAGCTCAAGCAGCTCCTCGTCAAGCAGCAGCTCTTCTTCCAGCAGCTCCTCGTCT	1323	1382	0	0	0	0	0	0	0	0	0	0	0	0	0	0	0	20	0	0	0	0		0	0	0	0		0	0		0
Bacteria	Proteobacteria	Gammaproteobacteria	377629	Teredinibacter turnerae	tr|C5BNA9|C5BNA9	tr|C5BNA9|C5BNA9_4	>ENA|ACR12145|ACR12145.2	>ENA|ACR12145|ACR12145.2_2	Glycoside hydrolase families 5 and 6 domain protein	cellulose catabolic process [GO:0030245]	cellulose binding [GO:0030248]; hydrolase activity, hydrolyzing O-glycosyl compounds [GO:0004553]	extracellular region [GO:0005576]	SSSSSSSSSSSSSSSSSSS	465	483	19	TCCAGCTCCTCCAGCAGTTCATCTTCTTCATCGTCGTCTTCCAGCAGCTCTAGCAGC	1395	1451	0	0	0	0	0	0	0	0	0	0	0	0	0	0	0	19	0	0	0	0		0	0	0	0		0	0		0
Bacteria	Proteobacteria	Gammaproteobacteria	377629	Teredinibacter turnerae	tr|C5BNA9|C5BNA9	tr|C5BNA9|C5BNA9_5	>ENA|ACR12145|ACR12145.2	>ENA|ACR12145|ACR12145.2_3	Glycoside hydrolase families 5 and 6 domain protein	cellulose catabolic process [GO:0030245]	cellulose binding [GO:0030248]; hydrolase activity, hydrolyzing O-glycosyl compounds [GO:0004553]	extracellular region [GO:0005576]	SSSSSSSSSSS	574	584	11	TCTTCCAGCAGCAGCTCTTCCAGCAGCTCCAGC	1722	1754	0	0	0	0	0	0	0	0	0	0	0	0	0	0	0	11	0	0	0	0		0	0	0	0		0	0		0
Bacteria	Proteobacteria	Gammaproteobacteria	377629	Teredinibacter turnerae	tr|C5BNB1|C5BNB1	tr|C5BNB1|C5BNB1_1	>ENA|ACR12723|ACR12723.2	>ENA|ACR12723|ACR12723.2_1	Glucanase	cellulose catabolic process [GO:0030245]	cellulose binding [GO:0030248]; hydrolase activity, hydrolyzing O-glycosyl compounds [GO:0004553]	extracellular region [GO:0005576]	SSSSSSSSSSSSSSSSSSSSSSSSS	180	204	25	AGCTCTTCTTCGTCTAGCAGCTCCTCTTCCTCTAGCAGCTCAAGCTCTTCAAGCAGCTCGTCGTCCAGCTCCTCT	540	614	0	0	0	0	0	0	0	0	0	0	0	0	0	0	0	25	0	0	0	0		0	0	0	0		0	0		0
Bacteria	Proteobacteria	Gammaproteobacteria	377629	Teredinibacter turnerae	tr|C5BNB1|C5BNB1	tr|C5BNB1|C5BNB1_2	>ENA|ACR12723|ACR12723.2	>ENA|ACR12723|ACR12723.2_1	Glucanase	cellulose catabolic process [GO:0030245]	cellulose binding [GO:0030248]; hydrolase activity, hydrolyzing O-glycosyl compounds [GO:0004553]	extracellular region [GO:0005576]	SSSSSSSSSSSSSSSSS	211	227	17	TCCAGCAGCTCATCAAGCAGCAGCTCTTCCAGCAGCTCCAGCTCCTCCAGC	633	683	0	0	0	0	0	0	0	0	0	0	0	0	0	0	0	17	0	0	0	0		0	0	0	0		0	0		0
Bacteria	Proteobacteria	Gammaproteobacteria	377629	Teredinibacter turnerae	tr|C5BNB1|C5BNB1	tr|C5BNB1|C5BNB1_3	>ENA|ACR12723|ACR12723.2	>ENA|ACR12723|ACR12723.2_2	Glucanase	cellulose catabolic process [GO:0030245]	cellulose binding [GO:0030248]; hydrolase activity, hydrolyzing O-glycosyl compounds [GO:0004553]	extracellular region [GO:0005576]	SSSSSSSSSSSSS	107	119	13	AGTTCGTCGTCCTCATCCTCCTCTTCATCCAGTTCCAGC	321	359	0	0	0	0	0	0	0	0	0	0	0	0	0	0	0	13	0	0	0	0		0	0	0	0		0	0		0
Bacteria	Proteobacteria	Gammaproteobacteria	377629	Teredinibacter turnerae	tr|C5BNB1|C5BNB1	tr|C5BNB1|C5BNB1_4	>ENA|ACR12723|ACR12723.2	>ENA|ACR12723|ACR12723.2_2	Glucanase	cellulose catabolic process [GO:0030245]	cellulose binding [GO:0030248]; hydrolase activity, hydrolyzing O-glycosyl compounds [GO:0004553]	extracellular region [GO:0005576]	SSSSSSSSSSSSS	93	105	13	TCTTCCAGTTCCAGCAGCTCATCAAGCAGTTCTTCGAGC	279	317	0	0	0	0	0	0	0	0	0	0	0	0	0	0	0	13	0	0	0	0		0	0	0	0		0	0		0
Bacteria	Proteobacteria	Deltaproteobacteria	1192034	Chondromyces apiculatus	tr|A0A017T5V6|A0A017T5V6	tr|A0A017T5V6|A0A017T5V6_1	>ENA|EYF04175|EYF04175.1	>ENA|EYF04175|EYF04175.1_1	Poly(3-hydroxyalkanoate) depolymerase C	X	hydrolase activity [GO:0016787]	extracellular region [GO:0005576]	SSSSSSSSSSSSSSSSSSSSSSSSSSSS	333	360	28	TCCAGCAGCTCAAGCTCCAGCAGCTCAAGCTCAAGCTCCAGCAGCTCAAGCTCCAGCAGCTCAAGCTCCAGCAGCTCAAGCAGC	999	1082	0	0	0	0	0	0	0	0	0	0	0	0	0	0	0	28	0	0	0	0		0	0	0	0		0	0		0
Bacteria	Proteobacteria	Gammaproteobacteria	377629	Teredinibacter turnerae	tr|C5BMW0|C5BMW0	tr|C5BMW0|C5BMW0_1	>ENA|ACR13660|ACR13660.2	>ENA|ACR13660|ACR13660.2_1	Esterase, PHB depolymerase family	X	hydrolase activity [GO:0016787]	extracellular region [GO:0005576]	SSSSSSSSSSSSSSSSSSSSSSSSSSSSSSSSSSSSSSSSSSSSSSSS	319	366	48	TCAAGCAGCAGCTCAAGTTCTTCGAGTAGTTCCAGTAGCTCGAGCAGTTCCAGTTCGTCCAGTAGTTCCAGCTCTTCGAGCAGCTCAAGTTCTTCCAGTAGCTCCAGCTCTTCCAGCAGTTCGAGTTCGTCCAGCAGCTCTTCC	957	1100	0	0	0	0	0	0	0	0	0	0	0	0	0	0	0	48	0	0	0	0		0	0	0	0		0	0		0
Bacteria	Proteobacteria	Gammaproteobacteria	252514	Microbulbifer thermotolerans	tr|A0A143HIJ1|A0A143HIJ1	tr|A0A143HIJ1|A0A143HIJ1_1	>ENA|AMX01493|AMX01493.1	>ENA|AMX01493|AMX01493.1_1	Pectate lyase	polysaccharide catabolic process [GO:0000272]	lyase activity [GO:0016829]	extracellular region [GO:0005576]	SSSSSSSSSS	368	377	10	TCCTCCAGCAGTTCCAGCTCCTCATCTAGC	1104	1133	0	0	0	0	0	0	0	0	0	0	0	0	0	0	0	10	0	0	0	0		0	0	0	0		0	0		0
Bacteria	Proteobacteria	Gammaproteobacteria	252514	Microbulbifer thermotolerans	tr|A0A143HJP2|A0A143HJP2	tr|A0A143HJP2|A0A143HJP2_1	>ENA|AMX01492|AMX01492.1	>ENA|AMX01492|AMX01492.1_1	Pectate lyase	polysaccharide catabolic process [GO:0000272]	lyase activity [GO:0016829]	extracellular region [GO:0005576]	SSSSSSSSSSS	173	183	11	TCCTCCAGCAGCTCCAGCTCCTCCAGTTCCAGC	519	551	0	0	0	0	0	0	0	0	0	0	0	0	0	0	0	11	0	0	0	0		0	0	0	0		0	0		0
Bacteria	Proteobacteria	Gammaproteobacteria	203122	Saccharophagus degradans	tr|Q21GB5|Q21GB5	tr|Q21GB5|Q21GB5_1	>ENA|ABD82264|ABD82264.1	>ENA|ABD82264|ABD82264.1_1	Putative pectate lyase	X	pectate lyase activity [GO:0030570]	extracellular region [GO:0005576]	SSSSSSSSSSS	204	214	11	TCTTCTAGCTCTAGTAGTTCAAGTTCTTCCAGC	612	644	0	0	0	0	0	0	0	0	0	0	0	0	0	0	0	11	0	0	0	0		0	0	0	0		0	0		0
Bacteria	Proteobacteria	Gammaproteobacteria	203122	Saccharophagus degradans	tr|Q21GB5|Q21GB5	tr|Q21GB5|Q21GB5_2	>ENA|ABD82264|ABD82264.1	>ENA|ABD82264|ABD82264.1_2	Putative pectate lyase	X	pectate lyase activity [GO:0030570]	extracellular region [GO:0005576]	SSSSSSSSSS	94	103	10	TCGTCTTCATCTTCGTCTAGCAGCTCTTCC	282	311	0	0	0	0	0	0	0	0	0	0	0	0	0	0	0	10	0	0	0	0		0	0	0	0		0	0		0
Bacteria	Proteobacteria	Gammaproteobacteria	203122	Saccharophagus degradans	tr|Q21N57|Q21N57	tr|Q21N57|Q21N57_1	>ENA|ABD79872|ABD79872.1	>ENA|ABD79872|ABD79872.1_1	Putative pectate lyase	X	pectate lyase activity [GO:0030570]	extracellular region [GO:0005576]	SSSSSSSSSSSSSSS	207	221	15	TCAAGTAGCTCATCGAGTTCTTCAAGCTCTTCTAGTTCCTCATCT	621	665	0	0	0	0	0	0	0	0	0	0	0	0	0	0	0	15	0	0	0	0		0	0	0	0		0	0		0
Bacteria	Proteobacteria	Gammaproteobacteria	203122	Saccharophagus degradans	tr|Q21N57|Q21N57	tr|Q21N57|Q21N57_2	>ENA|ABD79872|ABD79872.1	>ENA|ABD79872|ABD79872.1_2	Putative pectate lyase	X	pectate lyase activity [GO:0030570]	extracellular region [GO:0005576]	SSSSSSSSSSSS	96	107	12	AGTAGTTCTTCTAGCTCTAGTTCAAGTAGCTCATCG	288	323	0	0	0	0	0	0	0	0	0	0	0	0	0	0	0	12	0	0	0	0		0	0	0	0		0	0		0
Bacteria	Proteobacteria	Gammaproteobacteria	377629	Teredinibacter turnerae	tr|C5BLQ7|C5BLQ7	tr|C5BLQ7|C5BLQ7_1	>ENA|ACR13708|ACR13708.2	>ENA|ACR13708|ACR13708.2_2	Glucose/sorbosone dehydrogenase domain protein	carbohydrate metabolic process [GO:0005975]	calcium ion binding [GO:0005509]; cellulose binding [GO:0030248]; electron carrier activity [GO:0009055]; heme binding [GO:0020037]; hydrolase activity, hydrolyzing O-glycosyl compounds [GO:0004553]; oxidoreductase activity, acting on the CH-OH group of donors, quinone or similar compound as acceptor [GO:0016901]; quinone binding [GO:0048038]	extracellular region [GO:0005576]; membrane [GO:0016020]	SSSSSSSSSSSSSSSSSSSS	1227	1246	20	AGTTCCAGCTCCAGTAGCAGCTCCTCTTCAAGTAGCTCTTCTTCAAGCAGCTCATCATCA	3681	3740	0	0	0	0	0	0	0	0	0	0	0	0	0	0	0	20	0	0	0	0		0	0	0	0		0	0		0
Bacteria	Proteobacteria	Gammaproteobacteria	377629	Teredinibacter turnerae	tr|C5BLQ7|C5BLQ7	tr|C5BLQ7|C5BLQ7_2	>ENA|ACR13708|ACR13708.2	>ENA|ACR13708|ACR13708.2_1	Glucose/sorbosone dehydrogenase domain protein	carbohydrate metabolic process [GO:0005975]	calcium ion binding [GO:0005509]; cellulose binding [GO:0030248]; electron carrier activity [GO:0009055]; heme binding [GO:0020037]; hydrolase activity, hydrolyzing O-glycosyl compounds [GO:0004553]; oxidoreductase activity, acting on the CH-OH group of donors, quinone or similar compound as acceptor [GO:0016901]; quinone binding [GO:0048038]	extracellular region [GO:0005576]; membrane [GO:0016020]	SSSSSSSSSSSSSSSSS	1156	1172	17	TCTTCAAGCTCAAGCTCAAGCTCCAGTTCATCAAGTAGCTCCAGCTCTTCA	3468	3518	0	0	0	0	0	0	0	0	0	0	0	0	0	0	0	17	0	0	0	0		0	0	0	0		0	0		0
Bacteria	Proteobacteria	Gammaproteobacteria	377629	Teredinibacter turnerae	tr|C5BLQ7|C5BLQ7	tr|C5BLQ7|C5BLQ7_3	>ENA|ACR13708|ACR13708.2	>ENA|ACR13708|ACR13708.2_1	Glucose/sorbosone dehydrogenase domain protein	carbohydrate metabolic process [GO:0005975]	calcium ion binding [GO:0005509]; cellulose binding [GO:0030248]; electron carrier activity [GO:0009055]; heme binding [GO:0020037]; hydrolase activity, hydrolyzing O-glycosyl compounds [GO:0004553]; oxidoreductase activity, acting on the CH-OH group of donors, quinone or similar compound as acceptor [GO:0016901]; quinone binding [GO:0048038]	extracellular region [GO:0005576]; membrane [GO:0016020]	SSSSSSSSSSSS	1120	1131	12	AGTTCTTCCAGCAGTTCCTCGAGTAGCTCGTCCAGT	3360	3395	0	0	0	0	0	0	0	0	0	0	0	0	0	0	0	12	0	0	0	0		0	0	0	0		0	0		0
Bacteria	Proteobacteria	Gammaproteobacteria	377629	Teredinibacter turnerae	tr|C5BLQ7|C5BLQ7	tr|C5BLQ7|C5BLQ7_4	>ENA|ACR13708|ACR13708.2	>ENA|ACR13708|ACR13708.2_1	Glucose/sorbosone dehydrogenase domain protein	carbohydrate metabolic process [GO:0005975]	calcium ion binding [GO:0005509]; cellulose binding [GO:0030248]; electron carrier activity [GO:0009055]; heme binding [GO:0020037]; hydrolase activity, hydrolyzing O-glycosyl compounds [GO:0004553]; oxidoreductase activity, acting on the CH-OH group of donors, quinone or similar compound as acceptor [GO:0016901]; quinone binding [GO:0048038]	extracellular region [GO:0005576]; membrane [GO:0016020]	SSSSSSSSSSS	1137	1147	11	TCATCCAGCAGTTCTTCAAGTTCGTCCAGCTCG	3411	3443	0	0	0	0	0	0	0	0	0	0	0	0	0	0	0	11	0	0	0	0		0	0	0	0		0	0		0
Bacteria	Proteobacteria	Deltaproteobacteria	378806	Stigmatella aurantiaca	tr|Q09E43|Q09E43	tr|Q09E43|Q09E43_1	>ENA|EAU69980|EAU69980.1	>ENA|EAU69980|EAU69980.1_1	PKD domain protein	X	metalloendopeptidase activity [GO:0004222]; zinc ion binding [GO:0008270]	extracellular space [GO:0005615]; membrane [GO:0016020]	GGGGGGGGGGGGG	1755	1767	13	GGCGGTGGTGGTGGTGGCGGTGGTGGTGGTGGTGGTGGT	5265	5303	0	0	0	0	0	13	0	0	0	0	0	0	0	0	0	0	0	0	0	0		0	0	0	0		0	0		0
Bacteria	Firmicutes	Bacilli	1658766	Fructobacillus sp.	tr|A0A0J5PED8|A0A0J5PED8	tr|A0A0J5PED8|A0A0J5PED8_1	>ENA|KMK54025|KMK54025.1	>ENA|KMK54025|KMK54025.1_1	Serine/threonine-protein kinase PrkC	X	ATP binding [GO:0005524]; protein kinase activity [GO:0004672]	integral component of membrane [GO:0016021]	SSSSSSSSSSS	599	609	11	TCGAGCTCGTCTTCATCTTCATCATCGAGTTCC	1797	1829	0	0	0	0	0	0	0	0	0	0	0	0	0	0	0	11	0	0	0	0		0	0	0	0		0	0		0
Bacteria	Actinobacteria	Micrococcales	1736285	Frigoribacterium sp.	tr|A0A0Q5MWS7|A0A0Q5MWS7	tr|A0A0Q5MWS7|A0A0Q5MWS7_1	>ENA|KQR65646|KQR65646.1	>ENA|KQR65646|KQR65646.1_1	Uncharacterized protein	X	ATP binding [GO:0005524]; protein kinase activity [GO:0004672]	integral component of membrane [GO:0016021]	AAAAAAAAAA	306	315	10	GCTGCTGCGGCCGCTGCTGCTGCGGCCGCA	918	947	10	0	0	0	0	0	0	0	0	0	0	0	0	0	0	0	0	0	0	0		1	2	2	5		0	0		0
Bacteria	Actinobacteria	Micrococcales	1736414	Phycicoccus sp.	tr|A0A0Q9SIY1|A0A0Q9SIY1	tr|A0A0Q9SIY1|A0A0Q9SIY1_1	>ENA|KRF27103|KRF27103.1	>ENA|KRF27103|KRF27103.1_1	Uncharacterized protein	X	ATP binding [GO:0005524]; protein kinase activity [GO:0004672]	integral component of membrane [GO:0016021]	SSSSSSSSSSSS	386	397	12	TCGTCGTCGAGCAGCTCGTCGAGCTCGTCGTCGTCC	1158	1193	0	0	0	0	0	0	0	0	0	0	0	0	0	0	0	12	0	0	0	0		0	0	0	0		0	0		0
Bacteria	Chloroflexi	Chloroflexia	324602	Chloroflexus aurantiacus	tr|A9WAT1|A9WAT1	tr|A9WAT1|A9WAT1_1	>ENA|ABY33309|ABY33309.1	>ENA|ABY33309|ABY33309.1_1	Protein kinase	X	ATP binding [GO:0005524]; protein kinase activity [GO:0004672]	integral component of membrane [GO:0016021]	PPPPPPPPPP	459	468	10	CCACCGCCACCACCACCGCCGCCCCCGCCG	1377	1406	0	0	0	0	0	0	0	0	0	0	0	0	10	0	0	0	0	0	0	0		0	0	0	0		0	0		0
Bacteria	Firmicutes	Bacilli	655812	Aerococcus viridans	tr|D4YGE5|D4YGE5	tr|D4YGE5|D4YGE5_1	>ENA|EFG49700|EFG49700.1	>ENA|EFG49700|EFG49700.1_1	Kinase domain protein	X	ATP binding [GO:0005524]; protein kinase activity [GO:0004672]	integral component of membrane [GO:0016021]	SSSSSSSSSSSSSSSSSSSS	698	717	20	AGTAGTTCAAGCTCAAGTTCTTCATCGTCAAGCTCATCATCGTCAAGCTCATCATCGAGT	2094	2153	0	0	0	0	0	0	0	0	0	0	0	0	0	0	0	20	0	0	0	0		0	0	0	0		0	0		0
Bacteria	Firmicutes	Bacilli	655812	Aerococcus viridans	tr|D4YGE5|D4YGE5	tr|D4YGE5|D4YGE5_2	>ENA|EFG49700|EFG49700.1	>ENA|EFG49700|EFG49700.1_1	Kinase domain protein	X	ATP binding [GO:0005524]; protein kinase activity [GO:0004672]	integral component of membrane [GO:0016021]	SSSSSSSSSSSSSSSSSSS	660	678	19	TCATCAAGTTCAAGCTCTTCATCTTCATCTTCATCCTCATCCTCAAGCTCATCATCC	1980	2036	0	0	0	0	0	0	0	0	0	0	0	0	0	0	0	19	0	0	0	0		0	0	0	0		0	0		0
Bacteria	Proteobacteria	Deltaproteobacteria	378806	Stigmatella aurantiaca	tr|E3FYJ5|E3FYJ5	tr|E3FYJ5|E3FYJ5_1	>ENA|ADO71120|ADO71120.1	>ENA|ADO71120|ADO71120.1_1	Serine/threonine-protein kinase	X	ATP binding [GO:0005524]; protein kinase activity [GO:0004672]	integral component of membrane [GO:0016021]	EEEEEEEEEEEE	390	401	12	GAGGAAGAGGAGGAGGAGGAGGAAGAAGAGGAGGAG	1170	1205	0	0	0	12	0	0	0	0	0	0	0	0	0	0	0	0	0	0	0	0		0	0	0	0		0	0		0
Bacteria	Gemmatimonadetes	Gemmatimonadales	861299	Gemmatirosa kalamazoonesis	tr|W0RIH0|W0RIH0	tr|W0RIH0|W0RIH0_1	>ENA|AHG89183|AHG89183.1	>ENA|AHG89183|AHG89183.1_1	Protein kinase	X	ATP binding [GO:0005524]; protein kinase activity [GO:0004672]	integral component of membrane [GO:0016021]	AAAAAAAAAAAAA	197	209	13	GCGGCGGCAGCGGCAGCGGCTGCCGCGGCCGCCGCGGCA	591	629	13	0	0	0	0	0	0	0	0	0	0	0	0	0	0	0	0	0	0	0		3	3	6	1		0	0		0
Bacteria	Actinobacteria	Pseudonocardiales	68170	Lechevalieria aerocolonigenes	tr|A0A0F0HDU7|A0A0F0HDU7	tr|A0A0F0HDU7|A0A0F0HDU7_1	>ENA|KJK52482|KJK52482.1	>ENA|KJK52482|KJK52482.1_1	Serine/threonine protein kinase	X	ATP binding [GO:0005524]; protein serine/threonine kinase activity [GO:0004674]	integral component of membrane [GO:0016021]	TTTTTTTTTTTTTTTTTTT	398	416	19	ACTACGACGACTACAACTACGACCACCACAACGACGACTACGACGACGACAACCACA	1194	1250	0	0	0	0	0	0	0	0	0	0	0	0	0	0	0	0	19	0	0	0		0	0	0	0		0	0		0
Bacteria	Actinobacteria	Pseudonocardiales	1653480	Alloactinosynnema sp.	tr|A0A0H5CQ29|A0A0H5CQ29	tr|A0A0H5CQ29|A0A0H5CQ29_1	>ENA|CRK59923|CRK59923.1	>ENA|CRK59923|CRK59923.1_1	Putative serine/threonine protein kinase	X	ATP binding [GO:0005524]; protein serine/threonine kinase activity [GO:0004674]	integral component of membrane [GO:0016021]	TTTTTTTTTTT	452	462	11	ACCACGACGACTACCACCACCACCACCACGACC	1356	1388	0	0	0	0	0	0	0	0	0	0	0	0	0	0	0	0	11	0	0	0		0	0	0	0		0	0		0
Bacteria	Actinobacteria	Micrococcales	1641401	Dermacoccus sp.	tr|A0A0J0ADE4|A0A0J0ADE4	tr|A0A0J0ADE4|A0A0J0ADE4_1	>ENA|KLO63912|KLO63912.1	>ENA|KLO63912|KLO63912.1_1	Serine/threonine protein kinase	X	ATP binding [GO:0005524]; protein serine/threonine kinase activity [GO:0004674]	integral component of membrane [GO:0016021]	SSSSSSSSSSSSS	578	590	13	TCCTCCTCGTCGTCGAGCTCTAGCTCCTCGAGCAGTTCC	1734	1772	0	0	0	0	0	0	0	0	0	0	0	0	0	0	0	13	0	0	0	0		0	0	0	0		0	0		0
Bacteria	Actinobacteria	Coriobacteriia	79604	Denitrobacterium detoxificans	tr|A0A172RZA3|A0A172RZA3	tr|A0A172RZA3|A0A172RZA3_1	>ENA|ANE23071|ANE23071.1	>ENA|ANE23071|ANE23071.1_1	Serine/threonine protein kinase	X	ATP binding [GO:0005524]; protein serine/threonine kinase activity [GO:0004674]	integral component of membrane [GO:0016021]	SSSSSSSSSS	617	626	10	AGCTCTTCCAGCTCCTCTTCGAGCAGCTCT	1851	1880	0	0	0	0	0	0	0	0	0	0	0	0	0	0	0	10	0	0	0	0		0	0	0	0		0	0		0
Bacteria	Proteobacteria	Deltaproteobacteria	391625	Plesiocystis pacifica	tr|A6G500|A6G500	tr|A6G500|A6G500_1	>ENA|EDM79092|EDM79092.1	>ENA|EDM79092|EDM79092.1_1	Serine/threonine protein kinase	X	ATP binding [GO:0005524]; protein serine/threonine kinase activity [GO:0004674]	integral component of membrane [GO:0016021]	KKKKKKKKKK	616	625	10	AAGAAGAAGAAGAAAAAAAAGAAGAAGAAG	1848	1877	0	0	0	0	0	0	0	0	10	0	0	0	0	0	0	0	0	0	0	0		0	0	0	0		0	0		0
Bacteria	Firmicutes	Bacilli	1045004	Oenococcus kitaharae	tr|G9WGC3|G9WGC3	tr|G9WGC3|G9WGC3_1	>ENA|EHN59731|EHN59731.1	>ENA|EHN59731|EHN59731.1_1	Serine/threonine protein kinase	X	ATP binding [GO:0005524]; protein serine/threonine kinase activity [GO:0004674]	integral component of membrane [GO:0016021]	SSSSSSSSSSSS	635	646	12	AGCAGTTCATCCAGCAGTTCATCCAGCAGCTCGTCA	1905	1940	0	0	0	0	0	0	0	0	0	0	0	0	0	0	0	12	0	0	0	0		0	0	0	0		0	0		0
Bacteria	Actinobacteria	Pseudonocardiales	1179773	Saccharothrix espanaensis	tr|K0K9P7|K0K9P7	tr|K0K9P7|K0K9P7_1	>ENA|CCH35056|CCH35056.1	>ENA|CCH35056|CCH35056.1_1	Serine/threonine protein kinase	X	ATP binding [GO:0005524]; protein serine/threonine kinase activity [GO:0004674]	integral component of membrane [GO:0016021]	TTTTTTTTTTTTTTTTTTTTTTT	392	414	23	ACGACCACCACCACGACCACCACGACGACAACGACCACGACGACCACCACGACGACGACTACCACCACG	1176	1244	0	0	0	0	0	0	0	0	0	0	0	0	0	0	0	0	23	0	0	0		0	0	0	0		0	0		0
Bacteria	Cyanobacteria	Synechococcales	1173020	Chamaesiphon minutus	tr|K9UAC1|K9UAC1	tr|K9UAC1|K9UAC1_1	>ENA|AFY92067|AFY92067.1	>ENA|AFY92067|AFY92067.1_1	Calx-beta domain-containing protein,putative calcium-binding protein	cell communication [GO:0007154]	calcium ion binding [GO:0005509]	integral component of membrane [GO:0016021]	GGGGGGGGGGG	2346	2356	11	GGTGGCGGTGGCGGTGGCGGTGGCGGCGGTGGT	7038	7070	0	0	0	0	0	11	0	0	0	0	0	0	0	0	0	0	0	0	0	0		0	0	0	0		0	0		0
Bacteria	Proteobacteria	Gammaproteobacteria	765911	Thiocystis violascens	tr|I3YAN4|I3YAN4	tr|I3YAN4|I3YAN4_1	>ENA|AFL74052|AFL74052.1	>ENA|AFL74052|AFL74052.1_1	Autotransporter-associated beta strand repeat protein	cell communication [GO:0007154]; homophilic cell adhesion via plasma membrane adhesion molecules [GO:0007156]	calcium ion binding [GO:0005509]	integral component of membrane [GO:0016021]	PPPPPPPPPPP	2342	2352	11	CCTCCCCCGCCTCCCCCGCCTCCCCCGCCTCCC	7026	7058	0	0	0	0	0	0	0	0	0	0	0	0	11	0	0	0	0	0	0	0		0	0	0	0		0	0		0
Bacteria	Firmicutes	Bacilli	1448143	Pediococcus damnosus	tr|A0A0F3FZX0|A0A0F3FZX0	tr|A0A0F3FZX0|A0A0F3FZX0_1	>ENA|KJU74043|KJU74043.1	>ENA|KJU74043|KJU74043.1_1	Carboxypeptidase	X	carboxypeptidase activity [GO:0004180]; penicillin binding [GO:0008658]; transferase activity [GO:0016740]	integral component of membrane [GO:0016021]	SSSSSSSSSSS	740	750	11	AGCTCCTCGTCTAGCTCAAGTTCAAGTTCTAGC	2220	2252	0	0	0	0	0	0	0	0	0	0	0	0	0	0	0	11	0	0	0	0		0	0	0	0		0	0		0
Bacteria	Actinobacteria	Pseudonocardiales	1179773	Saccharothrix espanaensis	tr|K0JUC9|K0JUC9	tr|K0JUC9|K0JUC9_1	>ENA|CCH31450|CCH31450.1	>ENA|CCH31450|CCH31450.1_1	LPXTG-motif cell wall anchor domain-containing protein	X	catalytic activity [GO:0003824]	integral component of membrane [GO:0016021]	TTTTTTTTTTT	378	388	11	ACCACCACCACGACGACCACGACGACGACCACG	1134	1166	0	0	0	0	0	0	0	0	0	0	0	0	0	0	0	0	11	0	0	0		0	0	0	0		0	0		0
Bacteria	Firmicutes	Bacilli	2026	Thermoactinomyces vulgaris	tr|A0A0N0HCA6|A0A0N0HCA6	tr|A0A0N0HCA6|A0A0N0HCA6_1	>ENA|KPC73949|KPC73949.1	>ENA|KPC73949|KPC73949.1_1	Zinc transporter ZitB	X	cation transmembrane transporter activity [GO:0008324]	integral component of membrane [GO:0016021]	HHHHHHHHHHHHH	1	13	13	CACCACCATCACCACCATCATCATCACCACCATCACCAT	3	41	0	0	0	0	0	0	13	0	0	0	0	0	0	0	0	0	0	0	0	0		0	0	0	0		0	0		0
Bacteria	Proteobacteria	Gammaproteobacteria	1217655	Acinetobacter guillouiae	tr|N8TLI1|N8TLI1	tr|N8TLI1|N8TLI1_1	>ENA|ENU59064|ENU59064.1	>ENA|ENU59064|ENU59064.1_1	Uncharacterized protein	X	cation transmembrane transporter activity [GO:0008324]	integral component of membrane [GO:0016021]	HHHHHHHHHH	152	161	10	CATCATCACCATCATCACCATCATCACCAC	456	485	0	0	0	0	0	0	10	0	0	0	0	0	0	0	0	0	0	0	0	0		0	0	0	0		0	0		0
Bacteria	Proteobacteria	Gammaproteobacteria	1217655	Acinetobacter guillouiae	tr|N8TMM7|N8TMM7	tr|N8TMM7|N8TMM7_1	>ENA|ENU59802|ENU59802.1	>ENA|ENU59802|ENU59802.1_1	Uncharacterized protein	X	cation transmembrane transporter activity [GO:0008324]	integral component of membrane [GO:0016021]	HHHHHHHHHHHHHHHHHHHHHH	152	173	22	CATCACCATCACCATCACCATCACCATCACCATCACCATCACCATCACCATCACCATCACCATCAT	456	521	0	0	0	0	0	0	22	0	0	0	0	0	0	0	0	0	0	0	0	0		0	0	0	0		0	0		0
Bacteria	Proteobacteria	Gammaproteobacteria	377629	Teredinibacter turnerae	tr|C5BIG0|C5BIG0	tr|C5BIG0|C5BIG0_1	>ENA|ACR11348|ACR11348.2	>ENA|ACR11348|ACR11348.2_2	Glycoside hydrolase family 5 domain protein	carbohydrate metabolic process [GO:0005975]	cellulose binding [GO:0030248]; hydrolase activity, hydrolyzing O-glycosyl compounds [GO:0004553]	integral component of membrane [GO:0016021]	SSSSSSSSSSSSSSSSSSSSSS	451	472	22	AGTTCGTCCAGCTCATCGAGCAGTTCGAGTTCTTCTAGCAGCTCCAGTTCGTCCAGCAGCTCTTCC	1353	1418	0	0	0	0	0	0	0	0	0	0	0	0	0	0	0	22	0	0	0	0		0	0	0	0		0	0		0
Bacteria	Proteobacteria	Gammaproteobacteria	377629	Teredinibacter turnerae	tr|C5BIG0|C5BIG0	tr|C5BIG0|C5BIG0_2	>ENA|ACR11348|ACR11348.2	>ENA|ACR11348|ACR11348.2_2	Glycoside hydrolase family 5 domain protein	carbohydrate metabolic process [GO:0005975]	cellulose binding [GO:0030248]; hydrolase activity, hydrolyzing O-glycosyl compounds [GO:0004553]	integral component of membrane [GO:0016021]	SSSSSSSSSSSSSSSSS	421	437	17	TCGAGCAGTTCGTCCTCGTCGAGTTCTTCCAGCTCGAGTTCGTCTAGTTCG	1263	1313	0	0	0	0	0	0	0	0	0	0	0	0	0	0	0	17	0	0	0	0		0	0	0	0		0	0		0
Bacteria	Proteobacteria	Gammaproteobacteria	377629	Teredinibacter turnerae	tr|C5BIG0|C5BIG0	tr|C5BIG0|C5BIG0_3	>ENA|ACR11348|ACR11348.2	>ENA|ACR11348|ACR11348.2_1	Glycoside hydrolase family 5 domain protein	carbohydrate metabolic process [GO:0005975]	cellulose binding [GO:0030248]; hydrolase activity, hydrolyzing O-glycosyl compounds [GO:0004553]	integral component of membrane [GO:0016021]	SSSSSSSSSSSSSSSS	349	364	16	AGCTCATCTTCCAGCAGCAGTTCCAGTTCGTCCAGCAGTTCGAGCTCC	1047	1094	0	0	0	0	0	0	0	0	0	0	0	0	0	0	0	16	0	0	0	0		0	0	0	0		0	0		0
Bacteria	Proteobacteria	Gammaproteobacteria	377629	Teredinibacter turnerae	tr|C5BIG0|C5BIG0	tr|C5BIG0|C5BIG0_4	>ENA|ACR11348|ACR11348.2	>ENA|ACR11348|ACR11348.2_2	Glycoside hydrolase family 5 domain protein	carbohydrate metabolic process [GO:0005975]	cellulose binding [GO:0030248]; hydrolase activity, hydrolyzing O-glycosyl compounds [GO:0004553]	integral component of membrane [GO:0016021]	SSSSSSSSSSS	439	449	11	AGCTCGTCAAGCTCCAGCAGTTCTTCCAGTTCG	1317	1349	0	0	0	0	0	0	0	0	0	0	0	0	0	0	0	11	0	0	0	0		0	0	0	0		0	0		0
Bacteria	Proteobacteria	Gammaproteobacteria	377629	Teredinibacter turnerae	tr|C5BNA8|C5BNA8	tr|C5BNA8|C5BNA8_1	>ENA|ACR13797|ACR13797.2	>ENA|ACR13797|ACR13797.2_2	Glycoside hydrolase family 5 domain protein	carbohydrate metabolic process [GO:0005975]	cellulose binding [GO:0030248]; hydrolase activity, hydrolyzing O-glycosyl compounds [GO:0004553]	integral component of membrane [GO:0016021]	SSSSSSSSSSSSSSSSSSSSSS	722	743	22	AGTAGCAGCTCCAGCTCGTCCAGTTCGTCCAGTTCGTCCAGTTCGTCCAGTTCGTCCAGCTCTTCG	2166	2231	0	0	0	0	0	0	0	0	0	0	0	0	0	0	0	22	0	0	0	0		0	0	0	0		0	0		0
Bacteria	Proteobacteria	Gammaproteobacteria	377629	Teredinibacter turnerae	tr|C5BNA8|C5BNA8	tr|C5BNA8|C5BNA8_2	>ENA|ACR13797|ACR13797.2	>ENA|ACR13797|ACR13797.2_1	Glycoside hydrolase family 5 domain protein	carbohydrate metabolic process [GO:0005975]	cellulose binding [GO:0030248]; hydrolase activity, hydrolyzing O-glycosyl compounds [GO:0004553]	integral component of membrane [GO:0016021]	SSSSSSSSSSSS	627	638	12	TCATCTAGCAGTAGCTCGTCTAGCAGTAGCTCGTCT	1881	1916	0	0	0	0	0	0	0	0	0	0	0	0	0	0	0	12	0	0	0	0		0	0	0	0		0	0		0
Bacteria	Proteobacteria	Gammaproteobacteria	377629	Teredinibacter turnerae	tr|C5BNA8|C5BNA8	tr|C5BNA8|C5BNA8_3	>ENA|ACR13797|ACR13797.2	>ENA|ACR13797|ACR13797.2_1	Glycoside hydrolase family 5 domain protein	carbohydrate metabolic process [GO:0005975]	cellulose binding [GO:0030248]; hydrolase activity, hydrolyzing O-glycosyl compounds [GO:0004553]	integral component of membrane [GO:0016021]	SSSSSSSSSSSS	655	666	12	AGCTCCAGTTCGTCGAGCTCGTCATCAAGCAGCTCG	1965	2000	0	0	0	0	0	0	0	0	0	0	0	0	0	0	0	12	0	0	0	0		0	0	0	0		0	0		0
Bacteria	Actinobacteria	Actinomycetales	871571	Mobiluncus mulieris	tr|E0QPM4|E0QPM4	tr|E0QPM4|E0QPM4_1	>ENA|EFM46487|EFM46487.1	>ENA|EFM46487|EFM46487.1_1	ComEA protein	DNA repair [GO:0006281]	DNA binding [GO:0003677]	integral component of membrane [GO:0016021]	GGGGGGGGGGG	199	209	11	GGCGGAGGTGGCGGTGGTGGCGGTGGTGGCGGC	597	629	0	0	0	0	0	11	0	0	0	0	0	0	0	0	0	0	0	0	0	0		0	0	0	0		0	0		0
Bacteria	Proteobacteria	Gammaproteobacteria	1547516	Luteimonas sp.	tr|A0A0H1ANE8|A0A0H1ANE8	tr|A0A0H1ANE8|A0A0H1ANE8_1	>ENA|KLJ00605|KLJ00605.1	>ENA|KLJ00605|KLJ00605.1_1	Uncharacterized protein	X	electron carrier activity [GO:0009055]; heme binding [GO:0020037]; metal ion binding [GO:0046872]	integral component of membrane [GO:0016021]	AAAAAAAAAAA	69	79	11	GCGGCGGCCGCCGCCGCTGCCGCCGCGGCGGCG	207	239	11	0	0	0	0	0	0	0	0	0	0	0	0	0	0	0	0	0	0	0		0	5	5	1		0	0		0
Bacteria	Actinobacteria	Pseudonocardiales	1653480	Alloactinosynnema sp.	tr|A0A0H5CUV2|A0A0H5CUV2	tr|A0A0H5CUV2|A0A0H5CUV2_1	>ENA|CRK62102|CRK62102.1	>ENA|CRK62102|CRK62102.1_1	Endo-1,4-beta-xylanase A	xylan catabolic process [GO:0045493]	endo-1,4-beta-xylanase activity [GO:0031176]	integral component of membrane [GO:0016021]	TTTTTTTTTT	166	175	10	ACCACCACCACTACAACGACCACCACGACG	498	527	0	0	0	0	0	0	0	0	0	0	0	0	0	0	0	0	10	0	0	0		0	0	0	0		0	0		0
Bacteria	Actinobacteria	Pseudonocardiales	1653480	Alloactinosynnema sp.	tr|A0A0H5CUV2|A0A0H5CUV2	tr|A0A0H5CUV2|A0A0H5CUV2_2	>ENA|CRK62102|CRK62102.1	>ENA|CRK62102|CRK62102.1_1	Endo-1,4-beta-xylanase A	xylan catabolic process [GO:0045493]	endo-1,4-beta-xylanase activity [GO:0031176]	integral component of membrane [GO:0016021]	TTTTTTTTTT	244	253	10	ACGACGACCACCACGACCACCACGACCACG	732	761	0	0	0	0	0	0	0	0	0	0	0	0	0	0	0	0	10	0	0	0		0	0	0	0		0	0		0
Bacteria	Actinobacteria	Micrococcales	1300344	Isoptericola dokdonensis	tr|A0A161I3J5|A0A161I3J5	tr|A0A161I3J5|A0A161I3J5_1	>ENA|ANC32685|ANC32685.1	>ENA|ANC32685|ANC32685.1_1	Resuscitation-promoting factor Rpf2	X	hydrolase activity [GO:0016787]	integral component of membrane [GO:0016021]	SSSSSSSSSS	341	350	10	TCCTCCTCCTCGTCGTCGTCCTCGTCCTCC	1023	1052	0	0	0	0	0	0	0	0	0	0	0	0	0	0	0	10	0	0	0	0		0	0	0	0		0	0		0
Bacteria	Proteobacteria	Gammaproteobacteria	203122	Saccharophagus degradans	tr|Q21GA1|Q21GA1	tr|Q21GA1|Q21GA1_1	>ENA|ABD82278|ABD82278.1	>ENA|ABD82278|ABD82278.1_1	Putative retaining b-glycosidase membrane-bound	carbohydrate metabolic process [GO:0005975]	hydrolase activity, hydrolyzing O-glycosyl compounds [GO:0004553]	integral component of membrane [GO:0016021]	SSSSSSSSSSSSSSSSSS	665	682	18	TCTTCGAGTAGCTCTTCCTCAAGCTCTTCTAGTTCATCTTCAAGTTCTAGCTCT	1995	2048	0	0	0	0	0	0	0	0	0	0	0	0	0	0	0	18	0	0	0	0		0	0	0	0		0	0		0
Bacteria	Gemmatimonadetes	Gemmatimonadales	379066	Gemmatimonas aurantiaca	tr|C1AB68|C1AB68	tr|C1AB68|C1AB68_1	>ENA|BAH39474|BAH39474.1	>ENA|BAH39474|BAH39474.1_1	Peptidase M48 family protein	X	metalloendopeptidase activity [GO:0004222]	integral component of membrane [GO:0016021]	PPPPPPPPPPP	342	352	11	CCACCGCCGCCGCCTCCACCACCGCCCCCACCA	1026	1058	0	0	0	0	0	0	0	0	0	0	0	0	11	0	0	0	0	0	0	0		0	0	0	0		0	0		0
Bacteria	Firmicutes	Bacilli	407035	Salinicoccus halodurans	tr|A0A0F7HQ03|A0A0F7HQ03	tr|A0A0F7HQ03|A0A0F7HQ03_1	>ENA|AKG75317|AKG75317.1	>ENA|AKG75317|AKG75317.1_1	Uncharacterized protein	X	penicillin binding [GO:0008658]; transferase activity [GO:0016740]	integral component of membrane [GO:0016021]	DDDDDDDDDDDDDDDD	825	840	16	GACGATGACGACGATGATGACGATGATGACGATGATGATGATGACGAC	2475	2522	0	0	16	0	0	0	0	0	0	0	0	0	0	0	0	0	0	0	0	0		0	0	0	0		0	0		7
Bacteria	Cyanobacteria	Synechococcales	317619	Prochlorothrix hollandica	tr|A0A0M2PTE3|A0A0M2PTE3	tr|A0A0M2PTE3|A0A0M2PTE3_1	>ENA|KKI99379|KKI99379.1	>ENA|KKI99379|KKI99379.1_1	Penicillin-binding protein	X	penicillin binding [GO:0008658]; transferase activity [GO:0016740]	integral component of membrane [GO:0016021]	PPPPPPPPPP	751	760	10	CCCCCCCCACCGCCGCCGCCACCCCCCCCC	2253	2282	0	0	0	0	0	0	0	0	0	0	0	0	10	0	0	0	0	0	0	0		0	0	0	0		0	0		0
Bacteria	Actinobacteria	Micrococcales	1736414	Phycicoccus sp.	tr|A0A0Q9SNC3|A0A0Q9SNC3	tr|A0A0Q9SNC3|A0A0Q9SNC3_1	>ENA|KRF28862|KRF28862.1	>ENA|KRF28862|KRF28862.1_1	Uncharacterized protein	X	penicillin binding [GO:0008658]; transferase activity [GO:0016740]	integral component of membrane [GO:0016021]	TTTTTTTTTTTTTTTT	694	709	16	ACCACGACGACCACCACGACCACCACCACGACGACGACCACGACGACG	2082	2129	0	0	0	0	0	0	0	0	0	0	0	0	0	0	0	0	16	0	0	0		0	0	0	0		0	0		0
Bacteria	Firmicutes	Bacilli	546270	Gemella haemolysans	tr|C5NXE7|C5NXE7	tr|C5NXE7|C5NXE7_1	>ENA|EER67715|EER67715.1	>ENA|EER67715|EER67715.1_1	Transglycosylase	X	penicillin binding [GO:0008658]; transferase activity [GO:0016740]	integral component of membrane [GO:0016021]	NNNNNNNNNN	784	793	10	AATAATAACAATAATAACAATAACAACAAT	2352	2381	0	0	0	0	0	0	0	0	0	0	0	10	0	0	0	0	0	0	0	0		0	0	0	0		0	0		0
Bacteria	Firmicutes	Bacilli	655812	Aerococcus viridans	tr|D4YGP1|D4YGP1	tr|D4YGP1|D4YGP1_1	>ENA|EFG49647|EFG49647.1	>ENA|EFG49647|EFG49647.1_1	Penicillin-binding protein, 1A family	X	penicillin binding [GO:0008658]; transferase activity [GO:0016740]	integral component of membrane [GO:0016021]	SSSSSSSSSS	737	746	10	TCTTCATCGTCAAGCTCAAGTTCTTCATCA	2211	2240	0	0	0	0	0	0	0	0	0	0	0	0	0	0	0	10	0	0	0	0		0	0	0	0		0	0		0
Bacteria	Actinobacteria	Pseudonocardiales	713604	Amycolatopsis mediterranei	tr|G0FZF2|G0FZF2	tr|G0FZF2|G0FZF2_1	>ENA|AEK47991|AEK47991.1	>ENA|AEK47991|AEK47991.1_1	Penicillin binding protein	X	penicillin binding [GO:0008658]; transferase activity [GO:0016740]	integral component of membrane [GO:0016021]	QQQQQQQQQQ	717	726	10	CAGCAACAGCAGCAACAGCAGCAACAGCAG	2151	2180	0	0	0	0	0	0	0	0	0	0	0	0	0	10	0	0	0	0	0	0		0	0	0	0		0	0		0
Bacteria	Firmicutes	Bacilli	1045004	Oenococcus kitaharae	tr|G9WFT1|G9WFT1	tr|G9WFT1|G9WFT1_1	>ENA|EHN59454|EHN59454.1	>ENA|EHN59454|EHN59454.1_1	Multimodular transpeptidase-transglycosylase	X	penicillin binding [GO:0008658]; transferase activity [GO:0016740]	integral component of membrane [GO:0016021]	SSSSSSSSSS	798	807	10	TCTAGTTCCAGCAGTTCGTCGTCATCCAGT	2394	2423	0	0	0	0	0	0	0	0	0	0	0	0	0	0	0	10	0	0	0	0		0	0	0	0		0	0		0
Bacteria	Actinobacteria	Geodermatophilales	1146883	Blastococcus saxobsidens	tr|H6RN44|H6RN44	tr|H6RN44|H6RN44_1	>ENA|CCG01397|CCG01397.1	>ENA|CCG01397|CCG01397.1_1	Glycosyl transferase family 51	X	penicillin binding [GO:0008658]; transferase activity [GO:0016740]	integral component of membrane [GO:0016021]	PPPPPPPPPPPPPPPPPPPPPP	770	791	22	CCGCCTCCGCCTCCGCCTCCGCCGCCGCCCCCGCCTCCTCCTCCTCCTCCTCCTCCTCCGCCGCCG	2310	2375	0	0	0	0	0	0	0	0	0	0	0	0	22	0	0	0	0	0	0	0		0	0	0	0		0	0		0
Bacteria	Firmicutes	Bacilli	1234679	Carnobacterium maltaromaticum	tr|K8E3Q7|K8E3Q7	tr|K8E3Q7|K8E3Q7_1	>ENA|CCO11007|CCO11007.2	>ENA|CCO11007|CCO11007.2_1	Penicillin-binding, 1A family protein	X	penicillin binding [GO:0008658]; transferase activity, transferring glycosyl groups [GO:0016757]	integral component of membrane [GO:0016021]	SSSSSSSSSSSS	806	817	12	AGCAGTTCGTCTAGTTCAAGCAGTAGCAGTTCATCT	2418	2453	0	0	0	0	0	0	0	0	0	0	0	0	0	0	0	12	0	0	0	0		0	0	0	0		0	0		0
Bacteria	Actinobacteria	Pseudonocardiales	909613	Actinokineospora spheciospongiae	tr|W7IUG9|W7IUG9	tr|W7IUG9|W7IUG9_1	>ENA|EWC60412|EWC60412.1	>ENA|EWC60412|EWC60412.1_3	FKBP-type peptidyl-prolyl cis-trans isomerase FkpA	X	peptidyl-prolyl cis-trans isomerase activity [GO:0003755]	integral component of membrane [GO:0016021]	PPPPPPPPPP	94	103	10	CCGCCGCCACCCCCGCCACCCCCGCCGCCA	282	311	0	0	0	0	0	0	0	0	0	0	0	0	10	0	0	0	0	0	0	0		0	0	0	0		0	0		0
Bacteria	Proteobacteria	Betaproteobacteria	1547922	Ideonella sakaiensis	tr|A0A0K8NTF5|A0A0K8NTF5	tr|A0A0K8NTF5|A0A0K8NTF5_1	>ENA|GAP33686|GAP33686.1	>ENA|GAP33686|GAP33686.1_1	Ferric siderophore transport system, biopolymer transport protein ExbB	X	protein transporter activity [GO:0008565]	integral component of membrane [GO:0016021]	AAAAAAAAAA	210	219	10	GCCGCGGCCGCGGCAGCTGCTGCAGCCGCG	630	659	10	0	0	0	0	0	0	0	0	0	0	0	0	0	0	0	0	0	0	0		2	3	3	2		0	0		0
Bacteria	Proteobacteria	Deltaproteobacteria	483547	Geoalkalibacter subterraneus	tr|A0A0B5FH67|A0A0B5FH67	tr|A0A0B5FH67|A0A0B5FH67_1	>ENA|AJF07512|AJF07512.1	>ENA|AJF07512|AJF07512.1_1	Uncharacterized protein	X	serine-type endopeptidase activity [GO:0004252]	integral component of membrane [GO:0016021]	GGGGGGGGGG	574	583	10	GGTGGTGGAGGAGGAGGAGGAGGGGGGGGG	1722	1751	0	0	0	0	0	10	0	0	0	0	0	0	0	0	0	0	0	0	0	0		0	0	0	0		0	0		0
Bacteria	Actinobacteria	Pseudonocardiales	909613	Actinokineospora spheciospongiae	tr|W7J4C0|W7J4C0	tr|W7J4C0|W7J4C0_1	>ENA|EWC60984|EWC60984.1	>ENA|EWC60984|EWC60984.1_1	Translation initiation factor 2	X	translation initiation factor activity [GO:0003743]	integral component of membrane [GO:0016021]	GGGGGGGGGG	131	140	10	GGAGGCGGTGGCGGGGGAGGAGGCGGCGGC	393	422	0	0	0	0	0	10	0	0	0	0	0	0	0	0	0	0	0	0	0	0		0	0	0	0		0	0		0
Bacteria	Proteobacteria	Betaproteobacteria	207745	Variovorax sp.	tr|A0A109CC63|A0A109CC63	tr|A0A109CC63|A0A109CC63_1	>ENA|KWT84386|KWT84386.1	>ENA|KWT84386|KWT84386.1_1	Translation initiation factor 2	X	translation initiation factor activity [GO:0003743]; transporter activity [GO:0005215]	integral component of membrane [GO:0016021]	PPPPPPPPPPP	82	92	11	CCGCCGCCACCCCCTCCTCCGCCGCCGCCGCCC	246	278	0	0	0	0	0	0	0	0	0	0	0	0	11	0	0	0	0	0	0	0		0	0	0	0		0	0		0
Bacteria	Firmicutes	Negativicutes	411922	Sporomusa sp.	tr|A0A0U1KX36|A0A0U1KX36	tr|A0A0U1KX36|A0A0U1KX36_1	>ENA|CQR71972|CQR71972.1	>ENA|CQR71972|CQR71972.1_1	Macrolide-specific efflux protein MacA	transmembrane transport [GO:0055085]	transporter activity [GO:0005215]	integral component of membrane [GO:0016021]	SSSSSSSSSSSSSSS	249	263	15	TCGTCGTCGTCCTCTTCTTCGTCATCATCGTCGTCCTCTTCTTCT	747	791	0	0	0	0	0	0	0	0	0	0	0	0	0	0	0	15	0	0	0	0		0	0	0	0		0	0		0
Bacteria	Proteobacteria	Gammaproteobacteria	1035188	Haemophilus pittmaniae	tr|F9Q5J7|F9Q5J7	tr|F9Q5J7|F9Q5J7_1	>ENA|EGV07701|EGV07701.1	>ENA|EGV07701|EGV07701.1_1	Efflux transporter, RND family, MFP subunit	transmembrane transport [GO:0055085]	transporter activity [GO:0005215]	integral component of membrane [GO:0016021]	SSSSSSSSSSSSSSSS	275	290	16	AGCAGTTCTTCATCGAGTTCTTCTAGCAGTAGTTCAAGTAGTTCATCT	825	872	0	0	0	0	0	0	0	0	0	0	0	0	0	0	0	16	0	0	0	0		0	0	0	0		0	0		0
Bacteria	Proteobacteria	Betaproteobacteria	742159	Achromobacter piechaudii	tr|D4X7G1|D4X7G1	tr|D4X7G1|D4X7G1_1	>ENA|EFF77232|EFF77232.1	>ENA|EFF77232|EFF77232.1_2	Protein TolA	X	transporter activity [GO:0005215]	integral component of membrane [GO:0016021]	PPPPPPPPPPP	93	103	11	CCGCCACCGCCGCCTCCTCCCCCGCCGCCGCCC	279	311	0	0	0	0	0	0	0	0	0	0	0	0	11	0	0	0	0	0	0	0		0	0	0	0		0	0		0
Bacteria	Actinobacteria	Propionibacteriales	1032480	Microlunatus phosphovorus	tr|F5XIC2|F5XIC2	tr|F5XIC2|F5XIC2_1	>ENA|BAK35791|BAK35791.1	>ENA|BAK35791|BAK35791.1_1	Putative efflux protein	X	transporter activity [GO:0005215]	integral component of membrane [GO:0016021]	AAAAAAAAAAAA	495	506	12	GCTGCGGCAGCTGCCGCAGCCGCGGCAGCGGCAGCA	1485	1520	12	0	0	0	0	0	0	0	0	0	0	0	0	0	0	0	0	0	0	0		5	2	3	2		0	0		0
Bacteria	Proteobacteria	Gammaproteobacteria	1239307	Sodalis praecaptivus	tr|W0HPD0|W0HPD0	tr|W0HPD0|W0HPD0_1	>ENA|AHF75679|AHF75679.1	>ENA|AHF75679|AHF75679.1_1	Multidrug resistance protein	X	transporter activity [GO:0005215]	integral component of membrane [GO:0016021]	SSSSSSSSSSSSSSSSSSSSSSSSSSSSSSSSSSS	775	809	35	AGCTCAAGCTCCAGTTCTAGCTCCAGTTCCAGTTCCAGCTCCAGTTCCAGCTCCAGTTCCAGCTCCAGTTCTAGCTCGAGTTCGAGTTCGAGTTCGAGTTCCAGC	2325	2429	0	0	0	0	0	0	0	0	0	0	0	0	0	0	0	35	0	0	0	0		0	0	0	0		0	0		0
Bacteria	Actinobacteria	Pseudonocardiales	1179773	Saccharothrix espanaensis	tr|K0K0Z1|K0K0Z1	tr|K0K0Z1|K0K0Z1_1	>ENA|CCH30243|CCH30243.1	>ENA|CCH30243|CCH30243.1_1	YD repeat-containing protein	intein-mediated protein splicing [GO:0016539]; self proteolysis [GO:0097264]	X	integral component of membrane [GO:0016021]	AAAAAAAAAA	2821	2830	10	GCAGCGGCGGCAGCGGCCGCGGCGGCGGCC	8463	8492	10	0	0	0	0	0	0	0	0	0	0	0	0	0	0	0	0	0	0	0		2	2	6	0		0	0		0
Bacteria	Firmicutes	Bacilli	1385511	Pontibacillus marinus	tr|A0A0A5GDW4|A0A0A5GDW4	tr|A0A0A5GDW4|A0A0A5GDW4_1	>ENA|KGX89320|KGX89320.1	>ENA|KGX89320|KGX89320.1_1	KinB-signaling pathway activation protein	positive regulation of sporulation resulting in formation of a cellular spore [GO:0045881]	X	integral component of membrane [GO:0016021]	KKKKKKKKKK	217	226	10	AAAAAGAAAAAGAAAAAAAAGAAGAAAAAA	651	680	0	0	0	0	0	0	0	0	10	0	0	0	0	0	0	0	0	0	0	0		0	0	0	0		0	0		0
Bacteria	Chloroflexi	Ktedonobacteria	485913	Ktedonobacter racemifer	tr|D6U0P6|D6U0P6	tr|D6U0P6|D6U0P6_1	>ENA|EFH82386|EFH82386.1	>ENA|EFH82386|EFH82386.1_1	Secretion protein HlyD family protein	protein secretion [GO:0009306]	X	integral component of membrane [GO:0016021]	SSSSSSSSSS	290	299	10	AGCAGTAGTAGTAGCAGCAGCAGCAGCAGT	870	899	0	0	0	0	0	0	0	0	0	0	0	0	0	0	0	10	0	0	0	0		0	0	0	0		0	0		0
Bacteria	Actinobacteria	Coriobacteriia	79604	Denitrobacterium detoxificans	tr|A0A172RYM2|A0A172RYM2	tr|A0A172RYM2|A0A172RYM2_1	>ENA|ANE22831|ANE22831.1	>ENA|ANE22831|ANE22831.1_1	Cell shape-determining protein MreC	regulation of cell shape [GO:0008360]	X	integral component of membrane [GO:0016021]	SSSSSSSSSS	288	297	10	AGCTCTTCCAGCTCGTCGTCGAGCTCGTCA	864	893	0	0	0	0	0	0	0	0	0	0	0	0	0	0	0	10	0	0	0	0		0	0	0	0		0	0		0
Bacteria	Proteobacteria	Gammaproteobacteria	345309	Luteibacter yeojuensis	tr|A0A0F3KZA1|A0A0F3KZA1	tr|A0A0F3KZA1|A0A0F3KZA1_1	>ENA|KJV36496|KJV36496.1	>ENA|KJV36496|KJV36496.1_1	Energy transducer TonB	transport [GO:0006810]	X	integral component of membrane [GO:0016021]	PPPPPPPPPPPP	60	71	12	CCGCCGCCGCCCCCGCCGCCCCCGCCGCCGCCGCCG	180	215	0	0	0	0	0	0	0	0	0	0	0	0	12	0	0	0	0	0	0	0		0	0	0	0		0	0		0
Bacteria	Proteobacteria	Gammaproteobacteria	1547516	Luteimonas sp.	tr|A0A0H1AHC0|A0A0H1AHC0	tr|A0A0H1AHC0|A0A0H1AHC0_1	>ENA|KLI98282|KLI98282.1	>ENA|KLI98282|KLI98282.1_1	Energy transducer TonB	transport [GO:0006810]	X	integral component of membrane [GO:0016021]	PPPPPPPPPPPP	60	71	12	CCGCCGCCGCCGCCGCCCCCGCCGCCGCCGCCGCCG	180	215	0	0	0	0	0	0	0	0	0	0	0	0	12	0	0	0	0	0	0	0		0	0	0	0		0	0		0
Bacteria	Proteobacteria	Alphaproteobacteria	1647104	Citromicrobium sp.	tr|A0A0P7AAE3|A0A0P7AAE3	tr|A0A0P7AAE3|A0A0P7AAE3_1	>ENA|KPM21370|KPM21370.1	>ENA|KPM21370|KPM21370.1_1	Energy transducer TonB	transport [GO:0006810]	X	integral component of membrane [GO:0016021]	PPPPPPPPPPP	119	129	11	CCGCCTCCGCCGCCTCCCCCGCCTCCGCCGCCG	357	389	0	0	0	0	0	0	0	0	0	0	0	0	11	0	0	0	0	0	0	0		0	0	0	0		0	0		0
Bacteria	Proteobacteria	Betaproteobacteria	1736373	Methylophilus sp.	tr|A0A0Q6B9J5|A0A0Q6B9J5	tr|A0A0Q6B9J5|A0A0Q6B9J5_1	>ENA|KQT37275|KQT37275.1	>ENA|KQT37275|KQT37275.1_1	Uncharacterized protein	transport [GO:0006810]	X	integral component of membrane [GO:0016021]	PPPPPPPPPPP	101	111	11	CCGCCTCCGCCACCACCGCCTCCGCCGCCACCA	303	335	0	0	0	0	0	0	0	0	0	0	0	0	11	0	0	0	0	0	0	0		0	0	0	0		0	0		0
Bacteria	Proteobacteria	Gammaproteobacteria	1736407	Frateuria sp.	tr|A0A0Q9QKI3|A0A0Q9QKI3	tr|A0A0Q9QKI3|A0A0Q9QKI3_1	>ENA|KRF01174|KRF01174.1	>ENA|KRF01174|KRF01174.1_1	Energy transducer TonB	transport [GO:0006810]	X	integral component of membrane [GO:0016021]	PPPPPPPPPPPP	60	71	12	CCGCCGCCGCCGCCGCCGCCGCCGCCGCCGCCGCCG	180	215	0	0	0	0	0	0	0	0	0	0	0	0	12	0	0	0	0	0	0	0		0	0	0	0		0	0		0
Bacteria	Acidobacteria	Acidobacteria	1813736	Acidobacteria bacterium	tr|A0A143PWK4|A0A143PWK4	tr|A0A143PWK4|A0A143PWK4_1	>ENA|AMY12563|AMY12563.1	>ENA|AMY12563|AMY12563.1_1	Transport protein TonB	transport [GO:0006810]	X	integral component of membrane [GO:0016021]	PPPPPPPPPPPPPPP	62	76	15	CCGCCGCCGCCGCCGCCGCCACCCCCGCCGCCGCCGCCGCCCCCT	186	230	0	0	0	0	0	0	0	0	0	0	0	0	15	0	0	0	0	0	0	0		0	0	0	0		0	0		0
Bacteria	Proteobacteria	Betaproteobacteria	433924	Pseudacidovorax intermedius	tr|A0A147GWF8|A0A147GWF8	tr|A0A147GWF8|A0A147GWF8_1	>ENA|KTT21924|KTT21924.1	>ENA|KTT21924|KTT21924.1_1	Energy transducer TonB	transport [GO:0006810]	X	integral component of membrane [GO:0016021]	PPPPPPPPPP	65	74	10	CCGCCGCCTCCCCCGCCACCGCCGCCGCCC	195	224	0	0	0	0	0	0	0	0	0	0	0	0	10	0	0	0	0	0	0	0		0	0	0	0		0	0		0
Bacteria	Proteobacteria	Gammaproteobacteria	1300342	Dokdonella koreensis	tr|A0A167HC58|A0A167HC58	tr|A0A167HC58|A0A167HC58_1	>ENA|ANB19799|ANB19799.1	>ENA|ANB19799|ANB19799.1_1	TonB family protein	transport [GO:0006810]	X	integral component of membrane [GO:0016021]	PPPPPPPPPPPPP	60	72	13	CCGCCGCCGCCGCCGCCACCACCACCACCGCCGCCGCCG	180	218	0	0	0	0	0	0	0	0	0	0	0	0	13	0	0	0	0	0	0	0		0	0	0	0		0	0		0
Bacteria	Proteobacteria	Alphaproteobacteria	366602	Caulobacter sp.	tr|B0T768|B0T768	tr|B0T768|B0T768_1	>ENA|ABZ72706|ABZ72706.1	>ENA|ABZ72706|ABZ72706.1_1	TonB family protein	transport [GO:0006810]	X	integral component of membrane [GO:0016021]	PPPPPPPPPPP	75	85	11	CCGCCGCCTCCTCCGCCCCCGCCCCCGCCGCCG	225	257	0	0	0	0	0	0	0	0	0	0	0	0	11	0	0	0	0	0	0	0		0	0	0	0		0	0		0
Bacteria	Proteobacteria	Gammaproteobacteria	522373	Stenotrophomonas maltophilia	tr|B2FUG7|B2FUG7	tr|B2FUG7|B2FUG7_1	>ENA|CAQ46196|CAQ46196.1	>ENA|CAQ46196|CAQ46196.1_1	Putative proline-rich protein	transport [GO:0006810]	X	integral component of membrane [GO:0016021]	PPPPPPPPPP	60	69	10	CCGCCCCCTCCGCCGCCGCCGCCGCCACCG	180	209	0	0	0	0	0	0	0	0	0	0	0	0	10	0	0	0	0	0	0	0		0	0	0	0		0	0		0
Bacteria	Proteobacteria	Alphaproteobacteria	1004836	Gluconacetobacter sp.	tr|F3S4N8|F3S4N8	tr|F3S4N8|F3S4N8_1	>ENA|EGG78412|EGG78412.1	>ENA|EGG78412|EGG78412.1_1	TonB family protein	transport [GO:0006810]	X	integral component of membrane [GO:0016021]	PPPPPPPPPPPP	60	71	12	CCGCCACCGCCGCCGCCGCCACCACCACCGCCGCCG	180	215	0	0	0	0	0	0	0	0	0	0	0	0	12	0	0	0	0	0	0	0		0	0	0	0		0	0		0
Bacteria	Firmicutes	Bacilli	1229520	Alkalibacterium sp.	tr|A0A011SK12|A0A011SK12	tr|A0A011SK12|A0A011SK12_1	>ENA|EXJ24397|EXJ24397.1	>ENA|EXJ24397|EXJ24397.1_1	RNA-binding region RNP-1 (RNA recognition motif)	X	X	integral component of membrane [GO:0016021]	GGGGGGGGGGGGGGGGGGGGGGGG	7	30	24	GGAGGCGGCGGTGGCGGCGGTGGCGGCGGTGGCGGCGGTGGCGGCGGTGGCGGCGGTGGCGGCGGTGGTGGA	21	92	0	0	0	0	0	24	0	0	0	0	0	0	0	0	0	0	0	0	0	0		0	0	0	0		0	0		0
Bacteria	Proteobacteria	Deltaproteobacteria	1192034	Chondromyces apiculatus	tr|A0A017T0M9|A0A017T0M9	tr|A0A017T0M9|A0A017T0M9_1	>ENA|EYF02081|EYF02081.1	>ENA|EYF02081|EYF02081.1_1	Uncharacterized protein	X	X	integral component of membrane [GO:0016021]	AAAAAAAAAA	80	89	10	GCTGCCGCCGCTGCCGCCGCTGCCGCCGCT	240	269	10	0	0	0	0	0	0	0	0	0	0	0	0	0	0	0	0	0	0	0		0	6	0	4		0	0		0
Bacteria	Actinobacteria	Micrococcales	1292022	Curtobacterium flaccumfaciens	tr|A0A022L857|A0A022L857	tr|A0A022L857|A0A022L857_1	>ENA|EYT58758|EYT58758.1	>ENA|EYT58758|EYT58758.1_1	Uncharacterized protein	X	X	integral component of membrane [GO:0016021]	GGGGGGGGGG	624	633	10	GGCGGAGGTGGCGGCGGCGGGGGCGGCGGC	1872	1901	0	0	0	0	0	10	0	0	0	0	0	0	0	0	0	0	0	0	0	0		0	0	0	0		0	0		0
Bacteria	Proteobacteria	Alphaproteobacteria	1231351	Acidomonas methanolica	tr|A0A023D610|A0A023D610	tr|A0A023D610|A0A023D610_1	>ENA|GAJ29165|GAJ29165.1	>ENA|GAJ29165|GAJ29165.1_1	Uncharacterized protein	X	X	integral component of membrane [GO:0016021]	PPPPPPPPPPPPP	94	106	13	CCGCCGCCTCCTCCCCCCCCCCCACCGCCTCCTCCGCCT	282	320	0	0	0	0	0	0	0	0	0	0	0	0	13	0	0	0	0	0	0	0		0	0	0	0		0	0		0
Bacteria	Actinobacteria	Micrococcales	529884	Rhodoluna lacicola	tr|A0A060JH81|A0A060JH81	tr|A0A060JH81|A0A060JH81_1	>ENA|AIC48070|AIC48070.1	>ENA|AIC48070|AIC48070.1_1	Uncharacterized protein	X	X	integral component of membrane [GO:0016021]	AAAAAAAAAAA	7492	7502	11	GCTGCAGCAGCGGCCGCCGCGGCTGCCGCAGCC	22476	22508	11	0	0	0	0	0	0	0	0	0	0	0	0	0	0	0	0	0	0	0		3	4	2	2		0	0		0
Bacteria	Actinobacteria	Streptomycetales	1348663	Kitasatospora cheerisanensis	tr|A0A066Z4J9|A0A066Z4J9	tr|A0A066Z4J9|A0A066Z4J9_1	>ENA|KDN85261|KDN85261.1	>ENA|KDN85261|KDN85261.1_2	Uncharacterized protein	X	X	integral component of membrane [GO:0016021]	AAAAAAAAAAAA	407	418	12	GCCGCGGCAGCGGCTGCGGCGGCTGCTGCCGCAGCC	1221	1256	12	0	0	0	0	0	0	0	0	0	0	0	0	0	0	0	0	0	0	0		2	3	4	3		0	0		0
Bacteria	Proteobacteria	Alphaproteobacteria	1044	Erythrobacter longus	tr|A0A074MDD0|A0A074MDD0	tr|A0A074MDD0|A0A074MDD0_1	>ENA|KEO90755|KEO90755.1	>ENA|KEO90755|KEO90755.1_1	Uncharacterized protein	X	X	integral component of membrane [GO:0016021]	DDDDDDDDDD	412	421	10	GACGACGACGACGATGATGACGACGATGAT	1236	1265	0	0	10	0	0	0	0	0	0	0	0	0	0	0	0	0	0	0	0	0		0	0	0	0		0	0		6
Bacteria	Proteobacteria	Alphaproteobacteria	1044	Erythrobacter longus	tr|A0A074MDD0|A0A074MDD0	tr|A0A074MDD0|A0A074MDD0_2	>ENA|KEO90755|KEO90755.1	>ENA|KEO90755|KEO90755.1_1	Uncharacterized protein	X	X	integral component of membrane [GO:0016021]	DDDDDDDDDD	477	486	10	GATGACGATGATGACGATGATGACGATGAT	1431	1460	0	0	10	0	0	0	0	0	0	0	0	0	0	0	0	0	0	0	0	0		0	0	0	0		0	0		3
Bacteria	Bacteroidetes	Flavobacteriia	1338011	Elizabethkingia anophelis	tr|A0A077ECU7|A0A077ECU7	tr|A0A077ECU7|A0A077ECU7_1	>ENA|AIL44483|AIL44483.1	>ENA|AIL44483|AIL44483.1_1	Uncharacterized protein	X	X	integral component of membrane [GO:0016021]	GGGGGGGGGGG	650	660	11	GGCGGCGGTGGCGGTGGCGGCGGTGGCGGCGGT	1950	1982	0	0	0	0	0	11	0	0	0	0	0	0	0	0	0	0	0	0	0	0		0	0	0	0		0	0		0
Bacteria	Proteobacteria	Alphaproteobacteria	1509405	Pseudorhizobium pelagicum	tr|A0A081MSS1|A0A081MSS1	tr|A0A081MSS1|A0A081MSS1_1	>ENA|KEQ09244|KEQ09244.1	>ENA|KEQ09244|KEQ09244.1_1	Membrane protein	X	X	integral component of membrane [GO:0016021]	GGGGGGGGGGG	630	640	11	GGCGGCGGCGGGGGAGGCGGCGGTGGCGGTGGG	1890	1922	0	0	0	0	0	11	0	0	0	0	0	0	0	0	0	0	0	0	0	0		0	0	0	0		0	0		0
Bacteria	Proteobacteria	Deltaproteobacteria	394096	Hyalangium minutum	tr|A0A085WMH5|A0A085WMH5	tr|A0A085WMH5|A0A085WMH5_1	>ENA|KFE68888|KFE68888.1	>ENA|KFE68888|KFE68888.1_1	Beta-propeller domain protein of methanol dehydrogenase type	X	X	integral component of membrane [GO:0016021]	SSSSSSSSSS	242	251	10	TCCAGCAGTTCCTCGAGCAGCAGCAGCTCG	726	755	0	0	0	0	0	0	0	0	0	0	0	0	0	0	0	10	0	0	0	0		0	0	0	0		0	0		0
Bacteria	Proteobacteria	Deltaproteobacteria	394096	Hyalangium minutum	tr|A0A085WXU3|A0A085WXU3	tr|A0A085WXU3|A0A085WXU3_1	>ENA|KFE72506|KFE72506.1	>ENA|KFE72506|KFE72506.1_1	Uncharacterized protein	X	X	integral component of membrane [GO:0016021]	PPPPPPPPPPPP	5	16	12	CCGCCGCCGCCGCCGCCGCCGCCCCCGCCCCCGCCG	15	50	0	0	0	0	0	0	0	0	0	0	0	0	12	0	0	0	0	0	0	0		0	0	0	0		0	0		0
Bacteria	Proteobacteria	Gammaproteobacteria	80854	Moritella viscosa	tr|A0A090IHH1|A0A090IHH1	tr|A0A090IHH1|A0A090IHH1_1	>ENA|CED59404|CED59404.1	>ENA|CED59404|CED59404.1_1	Putative membrane protein	X	X	integral component of membrane [GO:0016021]	GGGGGGGGGGGG	309	320	12	GGCGGCGGCGGCGGCGGTGGCGGCGGTGGCGGCGGT	927	962	0	0	0	0	0	12	0	0	0	0	0	0	0	0	0	0	0	0	0	0		0	0	0	0		0	0		0
Bacteria	Actinobacteria	Micrococcales	1385521	Knoellia subterranea	tr|A0A0A0JQ76|A0A0A0JQ76	tr|A0A0A0JQ76|A0A0A0JQ76_1	>ENA|KGN39590|KGN39590.1	>ENA|KGN39590|KGN39590.1_1	Uncharacterized protein	X	X	integral component of membrane [GO:0016021]	GGGGGGGGGG	631	640	10	GGTGGTGGTGGCGGAGGCGGTGGTGGCGGC	1893	1922	0	0	0	0	0	10	0	0	0	0	0	0	0	0	0	0	0	0	0	0		0	0	0	0		0	0		0
Bacteria	Proteobacteria	Alphaproteobacteria	1208324	Celeribacter indicus	tr|A0A0B5E5R0|A0A0B5E5R0	tr|A0A0B5E5R0|A0A0B5E5R0_1	>ENA|AJE48720|AJE48720.1	>ENA|AJE48720|AJE48720.1_1	Uncharacterized protein	X	X	integral component of membrane [GO:0016021]	GGGGGGGGGGG	612	622	11	GGCGGCGGCGGCGGAGGAGGCGGCGGCGGCGGA	1836	1868	0	0	0	0	0	11	0	0	0	0	0	0	0	0	0	0	0	0	0	0		0	0	0	0		0	0		0
Bacteria	Cyanobacteria	Nostocales	1304833	Hassallia byssoidea	tr|A0A0C1U5A6|A0A0C1U5A6	tr|A0A0C1U5A6|A0A0C1U5A6_1	>ENA|KIF32273|KIF32273.1	>ENA|KIF32273|KIF32273.1_1	Uncharacterized protein	X	X	integral component of membrane [GO:0016021]	GGGGGGGGGG	340	349	10	GGGGGCGGTGGTGGCGGTGGTGGTGGCGGA	1020	1049	0	0	0	0	0	10	0	0	0	0	0	0	0	0	0	0	0	0	0	0		0	0	0	0		0	0		0
Bacteria	Proteobacteria	Deltaproteobacteria	215803	Enhygromyxa salina	tr|A0A0C2CT64|A0A0C2CT64	tr|A0A0C2CT64|A0A0C2CT64_1	>ENA|KIG14356|KIG14356.1	>ENA|KIG14356|KIG14356.1_1	Uncharacterized protein	X	X	integral component of membrane [GO:0016021]	DDDDDDDDDDDDDDDDDD	783	800	18	GATGACGACGACGACGACGATGATGATGACGACGACGACGACGACGACGATGAC	2349	2402	0	0	18	0	0	0	0	0	0	0	0	0	0	0	0	0	0	0	0	0		0	0	0	0		0	0		13
Bacteria	Proteobacteria	Betaproteobacteria	68895	Cupriavidus basilensis	tr|A0A0C4Y5L3|A0A0C4Y5L3	tr|A0A0C4Y5L3|A0A0C4Y5L3_1	>ENA|AJG18285|AJG18285.1	>ENA|AJG18285|AJG18285.1_1	Beta-propeller domains of methanol dehydrogenase type	X	X	integral component of membrane [GO:0016021]	GGGGGGGGGG	258	267	10	GGAGGAGGCGGTGGCGGTGGGGGCGGCGGC	774	803	0	0	0	0	0	10	0	0	0	0	0	0	0	0	0	0	0	0	0	0		0	0	0	0		0	0		0
Bacteria	Proteobacteria	Gammaproteobacteria	1445510	Gynuella sunshinyii	tr|A0A0C5V7M2|A0A0C5V7M2	tr|A0A0C5V7M2|A0A0C5V7M2_1	>ENA|AJQ95425|AJQ95425.1	>ENA|AJQ95425|AJQ95425.1_1	Membrane protein involved in colicin uptake	X	X	integral component of membrane [GO:0016021]	QQQQQQQQQQQQQQQQQQQQQQQQQQQQQQQQQQQQQQQQQQQQ	452	495	44	CAACAGCAACAGCAACAGCAACAGCAACAGCAACAGCAACAGCAACAGCAACAGCAACAGCAACAGCAACAGCAACAGCAACAGCAACAGCAACAGCAACAGCAACAGCAACAGCAACAGCAACAGCAACAA	1356	1487	0	0	0	0	0	0	0	0	0	0	0	0	0	44	0	0	0	0	0	0		0	0	0	0		0	0		0
Bacteria	Actinobacteria	Acidimicrobiia	1121877	Ferrimicrobium acidiphilum	tr|A0A0D8FXJ1|A0A0D8FXJ1	tr|A0A0D8FXJ1|A0A0D8FXJ1_1	>ENA|KJE77988|KJE77988.1	>ENA|KJE77988|KJE77988.1_1	Putative transcriptional regulator YvhJ	X	X	integral component of membrane [GO:0016021]	SSSSSSSSSS	473	482	10	AGTTCCAGTTCCTCTTCCTCTTCCTCCTCG	1419	1448	0	0	0	0	0	0	0	0	0	0	0	0	0	0	0	10	0	0	0	0		0	0	0	0		0	0		0
Bacteria	Bacteroidetes	Chitinophagia	1220578	Flavihumibacter petaseus	tr|A0A0E9N4Y7|A0A0E9N4Y7	tr|A0A0E9N4Y7|A0A0E9N4Y7_1	>ENA|GAO44761|GAO44761.1	>ENA|GAO44761|GAO44761.1_1	Uncharacterized protein	X	X	integral component of membrane [GO:0016021]	GGGGGGGGGGG	230	240	11	GGCGGCGGCGGCGGCGGCGGTGGTGGTGGTGGA	690	722	0	0	0	0	0	11	0	0	0	0	0	0	0	0	0	0	0	0	0	0		0	0	0	0		0	0		0
Bacteria	Actinobacteria	Micrococcales	1619947	Terrabacter sp.	tr|A0A0F0EPM6|A0A0F0EPM6	tr|A0A0F0EPM6|A0A0F0EPM6_1	>ENA|KJK10674|KJK10674.1	>ENA|KJK10674|KJK10674.1_1	Membrane protein	X	X	integral component of membrane [GO:0016021]	GGGGGGGGGGGGGG	22	35	14	GGGGGCGGCGGTGGCGGGGGCGGCGGTGGCGGGGGCGGCGGC	66	107	0	0	0	0	0	14	0	0	0	0	0	0	0	0	0	0	0	0	0	0		0	0	0	0		0	0		0
Bacteria	Proteobacteria	Alphaproteobacteria	1629720	Hyphomonadaceae bacterium	tr|A0A0F2QKL3|A0A0F2QKL3	tr|A0A0F2QKL3|A0A0F2QKL3_1	>ENA|KJS27023|KJS27023.1	>ENA|KJS27023|KJS27023.1_1	Uncharacterized protein	X	X	integral component of membrane [GO:0016021]	GGGGGGGGGGG	556	566	11	GGCGGCGGAGGCGGTGGAGGTGGCGGCGGCGGC	1668	1700	0	0	0	0	0	11	0	0	0	0	0	0	0	0	0	0	0	0	0	0		0	0	0	0		0	0		0
Bacteria	Proteobacteria	Alphaproteobacteria	1629710	Hyphomonas sp.	tr|A0A0F2R7L0|A0A0F2R7L0	tr|A0A0F2R7L0|A0A0F2R7L0_1	>ENA|KJS34579|KJS34579.1	>ENA|KJS34579|KJS34579.1_1	Uncharacterized protein	X	X	integral component of membrane [GO:0016021]	GGGGGGGGGGG	559	569	11	GGTGGCGGCGGAGGGGGCGGAGGGGGCGGCGGC	1677	1709	0	0	0	0	0	11	0	0	0	0	0	0	0	0	0	0	0	0	0	0		0	0	0	0		0	0		0
Bacteria	Firmicutes	Bacilli	1448143	Pediococcus damnosus	tr|A0A0F3FVB1|A0A0F3FVB1	tr|A0A0F3FVB1|A0A0F3FVB1_1	>ENA|KJU73649|KJU73649.1	>ENA|KJU73649|KJU73649.1_1	Uncharacterized protein	X	X	integral component of membrane [GO:0016021]	SSSSSSSSSS	133	142	10	TCAAGTTCAAGCAGTTCCAGTTCATCATCT	399	428	0	0	0	0	0	0	0	0	0	0	0	0	0	0	0	10	0	0	0	0		0	0	0	0		0	0		0
Bacteria	Firmicutes	Bacilli	1448143	Pediococcus damnosus	tr|A0A0F3FYL2|A0A0F3FYL2	tr|A0A0F3FYL2|A0A0F3FYL2_1	>ENA|KJU74692|KJU74692.1	>ENA|KJU74692|KJU74692.1_1	Peptidoglycan-binding protein	X	X	integral component of membrane [GO:0016021]	SSSSSSSSSSSSSSSSSSSSSSS	141	163	23	AGTTCAAGTTCTTCCAGCTCAAGTTCCAGCAGTTCAAGTTCTAGTAGCTCAAGTTCCAGTAGCTCAAGC	423	491	0	0	0	0	0	0	0	0	0	0	0	0	0	0	0	23	0	0	0	0		0	0	0	0		0	0		0
Bacteria	Proteobacteria	Gammaproteobacteria	345309	Luteibacter yeojuensis	tr|A0A0F3KYU4|A0A0F3KYU4	tr|A0A0F3KYU4|A0A0F3KYU4_1	>ENA|KJV36102|KJV36102.1	>ENA|KJV36102|KJV36102.1_1	Uncharacterized protein	X	X	integral component of membrane [GO:0016021]	GGGGGGGGGGG	194	204	11	GGTGGCGGAGGTGGCGGAGGCGGTGGTGGCGGC	582	614	0	0	0	0	0	11	0	0	0	0	0	0	0	0	0	0	0	0	0	0		0	0	0	0		0	0		0
Bacteria	Proteobacteria	Gammaproteobacteria	1543721	Sedimenticola thiotaurini	tr|A0A0F7K494|A0A0F7K494	tr|A0A0F7K494|A0A0F7K494_1	>ENA|AKH22379|AKH22379.1	>ENA|AKH22379|AKH22379.1_1	Uncharacterized protein	X	X	integral component of membrane [GO:0016021]	GGGGGGGGGGG	623	633	11	GGTGGCGGTGGAGGCGGCGGCGGAGGCGGCGGC	1869	1901	0	0	0	0	0	11	0	0	0	0	0	0	0	0	0	0	0	0	0	0		0	0	0	0		0	0		0
Bacteria	Proteobacteria	Alphaproteobacteria	1620421	Hoeflea sp.	tr|A0A0F7PN20|A0A0F7PN20	tr|A0A0F7PN20|A0A0F7PN20_1	>ENA|AKI01526|AKI01526.1	>ENA|AKI01526|AKI01526.1_1	Putative membrane protein (DUF2207)	X	X	integral component of membrane [GO:0016021]	GGGGGGGGGGG	629	639	11	GGCGGCGGCGGTGGCGGTGGCGGTGGCGGCGGC	1887	1919	0	0	0	0	0	11	0	0	0	0	0	0	0	0	0	0	0	0	0	0		0	0	0	0		0	0		0
Bacteria	X	X	1618505	Microgenomates group bacterium GW2011_GWB1_44_8	tr|A0A0G1K3R7|A0A0G1K3R7	tr|A0A0G1K3R7|A0A0G1K3R7_1	>ENA|KKT78138|KKT78138.1	>ENA|KKT78138|KKT78138.1_1	Putative membrane protein	X	X	integral component of membrane [GO:0016021]	GGGGGGGGGGGGG	605	617	13	GGGGGAGGTGGTGGCGGAGGAGGCGGAGGTGGTGGAGGA	1815	1853	0	0	0	0	0	13	0	0	0	0	0	0	0	0	0	0	0	0	0	0		0	0	0	0		0	0		0
Bacteria	Proteobacteria	Deltaproteobacteria	48	Archangium gephyra	tr|A0A0G2Z9X9|A0A0G2Z9X9	tr|A0A0G2Z9X9|A0A0G2Z9X9_1	>ENA|AKI98425|AKI98425.1	>ENA|AKI98425|AKI98425.1_1	Uncharacterized protein	X	X	integral component of membrane [GO:0016021]	SSSSSSSSSSSS	404	415	12	TCGTCCTCCTCGAGTTCGTCCTCCTCGAGCTCCAGC	1212	1247	0	0	0	0	0	0	0	0	0	0	0	0	0	0	0	12	0	0	0	0		0	0	0	0		0	0		0
Bacteria	Proteobacteria	Deltaproteobacteria	48	Archangium gephyra	tr|A0A0G2ZRV6|A0A0G2ZRV6	tr|A0A0G2ZRV6|A0A0G2ZRV6_1	>ENA|AKJ04343|AKJ04343.1	>ENA|AKJ04343|AKJ04343.1_1	Beta-propeller domains of methanol dehydrogenase type	X	X	integral component of membrane [GO:0016021]	GGGGGGGGGG	254	263	10	GGCGGCGGTGGCGGAGGTGGAGGCGGCGGC	762	791	0	0	0	0	0	10	0	0	0	0	0	0	0	0	0	0	0	0	0	0		0	0	0	0		0	0		0
Bacteria	Proteobacteria	Betaproteobacteria	413882	[Polyangium] brachysporum	tr|A0A0G3BKS7|A0A0G3BKS7	tr|A0A0G3BKS7|A0A0G3BKS7_1	>ENA|AKJ28593|AKJ28593.1	>ENA|AKJ28593|AKJ28593.1_1	Uncharacterized protein	X	X	integral component of membrane [GO:0016021]	SSSSSSSSSSSS	140	151	12	AGCAGCAGCAGCAGCAGCAGCAGCAGCAGCAGCAGC	420	455	0	0	0	0	0	0	0	0	0	0	0	0	0	0	0	12	0	0	0	0		0	0	0	0		0	0		0
Bacteria	Candidatus	Berkelbacteria	1618337	Berkelbacteria bacterium	tr|A0A0G4B5D9|A0A0G4B5D9	tr|A0A0G4B5D9|A0A0G4B5D9_1	>ENA|AKM82638|AKM82638.1	>ENA|AKM82638|AKM82638.1_1	Uncharacterized protein	X	X	integral component of membrane [GO:0016021]	IIIIIIIIIIIII	9	21	13	ATTATTATTATTATTATTATTATTATTATTATTATTATC	27	65	0	0	0	0	0	0	0	13	0	0	0	0	0	0	0	0	0	0	0	0		0	0	0	0		0	0		0
Bacteria	Proteobacteria	Gammaproteobacteria	1547516	Luteimonas sp.	tr|A0A0H1APR0|A0A0H1APR0	tr|A0A0H1APR0|A0A0H1APR0_1	>ENA|KLI98990|KLI98990.1	>ENA|KLI98990|KLI98990.1_1	Uncharacterized protein	X	X	integral component of membrane [GO:0016021]	GGGGGGGGGGG	578	588	11	GGCGGCGGCGGGGGCGGCGGCGGAGGCGGCGGA	1734	1766	0	0	0	0	0	11	0	0	0	0	0	0	0	0	0	0	0	0	0	0		0	0	0	0		0	0		0
Bacteria	Actinobacteria	Micrococcales	1641401	Dermacoccus sp.	tr|A0A0I9W2W6|A0A0I9W2W6	tr|A0A0I9W2W6|A0A0I9W2W6_1	>ENA|KLO63921|KLO63921.1	>ENA|KLO63921|KLO63921.1_1	Uncharacterized protein	X	X	integral component of membrane [GO:0016021]	SSSSSSSSSSSSSSSSSSS	86	104	19	TCGAGTTCCTCCTCCTCGAGTTCCTCCTCCTCGAGTTCCTCGAGCAGTTCGTCCTCG	258	314	0	0	0	0	0	0	0	0	0	0	0	0	0	0	0	19	0	0	0	0		0	0	0	0		0	0		0
Bacteria	Proteobacteria	Gammaproteobacteria	1579979	Wenzhouxiangella marina	tr|A0A0K0XXV1|A0A0K0XXV1	tr|A0A0K0XXV1|A0A0K0XXV1_1	>ENA|AKS42529|AKS42529.1	>ENA|AKS42529|AKS42529.1_1	Uncharacterized protein	X	X	integral component of membrane [GO:0016021]	GGGGGGGGGGG	575	585	11	GGCGGCGGTGGCGGCGGCGGTGGTGGCGGCGGG	1725	1757	0	0	0	0	0	11	0	0	0	0	0	0	0	0	0	0	0	0	0	0		0	0	0	0		0	0		0
Bacteria	Proteobacteria	Deltaproteobacteria	1391654	Labilithrix luteola	tr|A0A0K1Q9X4|A0A0K1Q9X4	tr|A0A0K1Q9X4|A0A0K1Q9X4_1	>ENA|AKV02544|AKV02544.1	>ENA|AKV02544|AKV02544.1_1	Beta-propeller domains of methanol dehydrogenase type	X	X	integral component of membrane [GO:0016021]	GGGGGGGGGG	263	272	10	GGCGGGGGCGGCGGCGGAGGTGGTGGCGGA	789	818	0	0	0	0	0	10	0	0	0	0	0	0	0	0	0	0	0	0	0	0		0	0	0	0		0	0		0
Bacteria	Firmicutes	Clostridia	52689	Acetobacterium bakii	tr|A0A0L6TWJ3|A0A0L6TWJ3	tr|A0A0L6TWJ3|A0A0L6TWJ3_1	>ENA|KNZ40432|KNZ40432.1	>ENA|KNZ40432|KNZ40432.1_1	Uncharacterized protein	X	X	integral component of membrane [GO:0016021]	GGGGGGGGGG	623	632	10	GGTGGTGGCGGCGGTGGTGGTGGCGGTGGC	1869	1898	0	0	0	0	0	10	0	0	0	0	0	0	0	0	0	0	0	0	0	0		0	0	0	0		0	0		0
Bacteria	Proteobacteria	Alphaproteobacteria	1549748	Kiloniella litopenaei	tr|A0A0M2R621|A0A0M2R621	tr|A0A0M2R621|A0A0M2R621_1	>ENA|KKJ77322|KKJ77322.1	>ENA|KKJ77322|KKJ77322.1_1	Uncharacterized protein	X	X	integral component of membrane [GO:0016021]	GGGGGGGGGGG	618	628	11	GGCGGTGGCGGTGGCGGCGGCGGTGGCGGTGGT	1854	1886	0	0	0	0	0	11	0	0	0	0	0	0	0	0	0	0	0	0	0	0		0	0	0	0		0	0		0
Bacteria	Chloroflexi	Anaerolineae	229921	Levilinea saccharolytica	tr|A0A0N8GPH1|A0A0N8GPH1	tr|A0A0N8GPH1|A0A0N8GPH1_1	>ENA|KPL80882|KPL80882.1	>ENA|KPL80882|KPL80882.1_1	Uncharacterized protein	X	X	integral component of membrane [GO:0016021]	GGGGGGGGGGGGGGG	31	45	15	GGCGGCGGTGGGGGCGGAGGCGGCGGTGGGGGCGGTGGGGGCGGC	93	137	0	0	0	0	0	15	0	0	0	0	0	0	0	0	0	0	0	0	0	0		0	0	0	0		0	0		0
Bacteria	Proteobacteria	Alphaproteobacteria	1647104	Citromicrobium sp.	tr|A0A0P7AFN4|A0A0P7AFN4	tr|A0A0P7AFN4|A0A0P7AFN4_1	>ENA|KPM24213|KPM24213.1	>ENA|KPM24213|KPM24213.1_1	Flagellar motor protein MotB (Fragment)	X	X	integral component of membrane [GO:0016021]	PPPPPPPPPPPPPP	230	243	14	CCGCCGCCCCCGCCGCCGCCGCCGCCGCCGCCGCCCCCGCCG	690	731	0	0	0	0	0	0	0	0	0	0	0	0	14	0	0	0	0	0	0	0		0	0	0	0		0	0		0
Bacteria	Proteobacteria	Alphaproteobacteria	1700845	Loktanella sp.	tr|A0A0Q0VC91|A0A0Q0VC91	tr|A0A0Q0VC91|A0A0Q0VC91_1	>ENA|KQB97905|KQB97905.1	>ENA|KQB97905|KQB97905.1_1	Uncharacterized protein	X	X	integral component of membrane [GO:0016021]	GGGGGGGGGGGGGGG	29	43	15	GGCGGCGGTGGCGGTGGCGGTGGCGGTGGTGGCGGTGGTGGCGGC	87	131	0	0	0	0	0	15	0	0	0	0	0	0	0	0	0	0	0	0	0	0		0	0	0	0		0	0		0
Bacteria	Actinobacteria	Micrococcales	1736327	Rathayibacter sp.	tr|A0A0Q5AUX0|A0A0Q5AUX0	tr|A0A0Q5AUX0|A0A0Q5AUX0_1	>ENA|KQQ08557|KQQ08557.1	>ENA|KQQ08557|KQQ08557.1_1	Uncharacterized protein	X	X	integral component of membrane [GO:0016021]	GGGGGGGGGGG	561	571	11	GGCGGCGGTGGCGGGGGTGGCGGAGGCGGCGGG	1683	1715	0	0	0	0	0	11	0	0	0	0	0	0	0	0	0	0	0	0	0	0		0	0	0	0		0	0		0
Bacteria	Actinobacteria	Micrococcales	1736333	Plantibacter sp.	tr|A0A0Q5EDN8|A0A0Q5EDN8	tr|A0A0Q5EDN8|A0A0Q5EDN8_1	>ENA|KQQ50189|KQQ50189.1	>ENA|KQQ50189|KQQ50189.1_1	Uncharacterized protein	X	X	integral component of membrane [GO:0016021]	GGGGGGGGGGG	580	590	11	GGTGGTGGCGGCGGCGGAGGCGGGGGCGGCGGA	1740	1772	0	0	0	0	0	11	0	0	0	0	0	0	0	0	0	0	0	0	0	0		0	0	0	0		0	0		0
Bacteria	Actinobacteria	Micrococcales	1736516	Yonghaparkia sp.	tr|A0A0Q6R649|A0A0Q6R649	tr|A0A0Q6R649|A0A0Q6R649_1	>ENA|KQV24789|KQV24789.1	>ENA|KQV24789|KQV24789.1_1	Uncharacterized protein	X	X	integral component of membrane [GO:0016021]	GGGGGGGGGGG	583	593	11	GGCGGCGGCGGAGGAGGGGGAGGCGGCGGCGGG	1749	1781	0	0	0	0	0	11	0	0	0	0	0	0	0	0	0	0	0	0	0	0		0	0	0	0		0	0		0
Bacteria	Actinobacteria	Propionibacteriales	1736521	Aeromicrobium sp.	tr|A0A0Q6VE82|A0A0Q6VE82	tr|A0A0Q6VE82|A0A0Q6VE82_1	>ENA|KQV76658|KQV76658.1	>ENA|KQV76658|KQV76658.1_1	Uncharacterized protein	X	X	integral component of membrane [GO:0016021]	GGGGGGGGGGGGGGGGGGG	580	598	19	GGTGGCGGCGGAGGCGGCGGTGGCGGAGGGGGCGGCGGTGGAGGCGGCGGTGGCGGT	1740	1796	0	0	0	0	0	19	0	0	0	0	0	0	0	0	0	0	0	0	0	0		0	0	0	0		0	0		0
Bacteria	Proteobacteria	Alphaproteobacteria	1736531	Devosia sp.	tr|A0A0Q7DQZ2|A0A0Q7DQZ2	tr|A0A0Q7DQZ2|A0A0Q7DQZ2_1	>ENA|KQW80175|KQW80175.1	>ENA|KQW80175|KQW80175.1_1	Uncharacterized protein	X	X	integral component of membrane [GO:0016021]	GGGGGGGGGGG	642	652	11	GGGGGTGGCGGAGGCGGTGGTGGCGGGGGTGGG	1926	1958	0	0	0	0	0	11	0	0	0	0	0	0	0	0	0	0	0	0	0	0		0	0	0	0		0	0		0
Bacteria	Actinobacteria	Kineosporiales	1736539	Angustibacter sp.	tr|A0A0Q7JJU2|A0A0Q7JJU2	tr|A0A0Q7JJU2|A0A0Q7JJU2_1	>ENA|KQX65669|KQX65669.1	>ENA|KQX65669|KQX65669.1_1	Uncharacterized protein	X	X	integral component of membrane [GO:0016021]	GGGGGGGGGG	618	627	10	GGCGGCGGTGGGGGCGGCGGGGGCGGCGGC	1854	1883	0	0	0	0	0	10	0	0	0	0	0	0	0	0	0	0	0	0	0	0		0	0	0	0		0	0		0
Bacteria	Proteobacteria	Alphaproteobacteria	1736466	Pseudolabrys sp.	tr|A0A0Q7TNK2|A0A0Q7TNK2	tr|A0A0Q7TNK2|A0A0Q7TNK2_1	>ENA|KQZ01815|KQZ01815.1	>ENA|KQZ01815|KQZ01815.1_1	Uncharacterized protein	X	X	integral component of membrane [GO:0016021]	GGGGGGGGGGG	645	655	11	GGTGGGGGCGGCGGCGGTGGTGGTGGCGGCGGG	1935	1967	0	0	0	0	0	11	0	0	0	0	0	0	0	0	0	0	0	0	0	0		0	0	0	0		0	0		0
Bacteria	Proteobacteria	Gammaproteobacteria	1736576	Pseudoxanthomonas sp.	tr|A0A0Q8F3W9|A0A0Q8F3W9	tr|A0A0Q8F3W9|A0A0Q8F3W9_1	>ENA|KRA52183|KRA52183.1	>ENA|KRA52183|KRA52183.1_1	Uncharacterized protein	X	X	integral component of membrane [GO:0016021]	GGGGGGGGGG	67	76	10	GGAGGCGGTGGCGGCGGTGGCGGCGGTGGC	201	230	0	0	0	0	0	10	0	0	0	0	0	0	0	0	0	0	0	0	0	0		0	0	0	0		0	0		0
Bacteria	Proteobacteria	Alphaproteobacteria	1736509	Ensifer sp.	tr|A0A0Q9EJN3|A0A0Q9EJN3	tr|A0A0Q9EJN3|A0A0Q9EJN3_1	>ENA|KRD64494|KRD64494.1	>ENA|KRD64494|KRD64494.1_1	Uncharacterized protein	X	X	integral component of membrane [GO:0016021]	GGGGGGGGGGG	634	644	11	GGTGGCGGTGGCGGCGGTGGCGGCGGTGGCGGC	1902	1934	0	0	0	0	0	11	0	0	0	0	0	0	0	0	0	0	0	0	0	0		0	0	0	0		0	0		0
Bacteria	Actinobacteria	Micrococcales	1736390	Agromyces sp.	tr|A0A0Q9J9P0|A0A0Q9J9P0	tr|A0A0Q9J9P0|A0A0Q9J9P0_1	>ENA|KRE26202|KRE26202.1	>ENA|KRE26202|KRE26202.1_1	Uncharacterized protein	X	X	integral component of membrane [GO:0016021]	GGGGGGGGGGG	637	647	11	GGCGGCGGCGGGGGCGGCGGCGGAGGCGGAGGA	1911	1943	0	0	0	0	0	11	0	0	0	0	0	0	0	0	0	0	0	0	0	0		0	0	0	0		0	0		0
Bacteria	Firmicutes	Erysipelotrichia	1410657	Kandleria vitulina	tr|A0A0R2HCS0|A0A0R2HCS0	tr|A0A0R2HCS0|A0A0R2HCS0_1	>ENA|KRN47245|KRN47245.1	>ENA|KRN47245|KRN47245.1_1	Uncharacterized protein	X	X	integral component of membrane [GO:0016021]	SSSSSSSSSSSS	522	533	12	TCATCATCTTCTTCGTCATCATCATCTTCAAGCTCA	1566	1601	0	0	0	0	0	0	0	0	0	0	0	0	0	0	0	12	0	0	0	0		0	0	0	0		0	0		0
Bacteria	Proteobacteria	Gammaproteobacteria	69	Lysobacter enzymogenes	tr|A0A0S2DLF7|A0A0S2DLF7	tr|A0A0S2DLF7|A0A0S2DLF7_1	>ENA|ALN59265|ALN59265.1	>ENA|ALN59265|ALN59265.1_1	Uncharacterized protein	X	X	integral component of membrane [GO:0016021]	GGGGGGGGGG	275	284	10	GGCGGCGGTGGTGGTGGTGGCGGCGGCGGT	825	854	0	0	0	0	0	10	0	0	0	0	0	0	0	0	0	0	0	0	0	0		0	0	0	0		0	0		0
Bacteria	Proteobacteria	Gammaproteobacteria	1703405	Gammaproteobacteria bacterium	tr|A0A0S8FIB8|A0A0S8FIB8	tr|A0A0S8FIB8|A0A0S8FIB8_1	>ENA|KPK60390|KPK60390.1	>ENA|KPK60390|KPK60390.1_1	Uncharacterized protein	X	X	integral component of membrane [GO:0016021]	GGGGGGGGGGG	553	563	11	GGCGGCGGAGGCGGCGGAGGCGGCGGGGGTGGC	1659	1691	0	0	0	0	0	11	0	0	0	0	0	0	0	0	0	0	0	0	0	0		0	0	0	0		0	0		0
Bacteria	Proteobacteria	Alphaproteobacteria	1736584	Altererythrobacter sp.	tr|A0A0T2Q860|A0A0T2Q860	tr|A0A0T2Q860|A0A0T2Q860_1	>ENA|KRA80426|KRA80426.1	>ENA|KRA80426|KRA80426.1_1	Uncharacterized protein	X	X	integral component of membrane [GO:0016021]	PPPPPPPPPPPPPPPPPPPPPPPP	226	249	24	CCGCCGCCGCCGCCTCCCCCGCCGCCTCCGCCGCCTCCGCCTCCGCCGCCTCCTCCGCCGCCTCCGCCGCCG	678	749	0	0	0	0	0	0	0	0	0	0	0	0	24	0	0	0	0	0	0	0		0	0	0	0		0	0		0
Bacteria	Proteobacteria	Alphaproteobacteria	1736584	Altererythrobacter sp.	tr|A0A0T2Q910|A0A0T2Q910	tr|A0A0T2Q910|A0A0T2Q910_1	>ENA|KRA80705|KRA80705.1	>ENA|KRA80705|KRA80705.1_1	Uncharacterized protein	X	X	integral component of membrane [GO:0016021]	PPPPPPPPPPPPPPPP	289	304	16	CCCCCACCGCCGCCGCCACCGCCGCCTCCTCCGCCGCCGCCCCCACCC	867	914	0	0	0	0	0	0	0	0	0	0	0	0	16	0	0	0	0	0	0	0		0	0	0	0		0	0		0
Bacteria	Proteobacteria	Alphaproteobacteria	1736584	Altererythrobacter sp.	tr|A0A0T2QGQ7|A0A0T2QGQ7	tr|A0A0T2QGQ7|A0A0T2QGQ7_1	>ENA|KRA83931|KRA83931.1	>ENA|KRA83931|KRA83931.1_1	Uncharacterized protein	X	X	integral component of membrane [GO:0016021]	GGGGGGGGGGG	250	260	11	GGCGGCGGAGGCGGCGGCGGTGGCGGAGGCGGC	750	782	0	0	0	0	0	11	0	0	0	0	0	0	0	0	0	0	0	0	0	0		0	0	0	0		0	0		0
Bacteria	Proteobacteria	Betaproteobacteria	1610491	Lampropedia cohaerens	tr|A0A0U1Q2J3|A0A0U1Q2J3	tr|A0A0U1Q2J3|A0A0U1Q2J3_1	>ENA|KKW68962|KKW68962.1	>ENA|KKW68962|KKW68962.1_1	Uncharacterized protein	X	X	integral component of membrane [GO:0016021]	GGGGGGGGGGGG	210	221	12	GGTGGCGGTGGCGGTGGCGGTGGCGGTGGTGGCGGC	630	665	0	0	0	0	0	12	0	0	0	0	0	0	0	0	0	0	0	0	0	0		0	0	0	0		0	0		0
Bacteria	Actinobacteria	Micrococcales	412690	Microterricola viridarii	tr|A0A0Y0MUD1|A0A0Y0MUD1	tr|A0A0Y0MUD1|A0A0Y0MUD1_1	>ENA|AMB58117|AMB58117.1	>ENA|AMB58117|AMB58117.1_1	Uncharacterized protein	X	X	integral component of membrane [GO:0016021]	GGGGGGGGGGG	606	616	11	GGTGGGGGAGGCGGCGGTGGCGGTGGCGGCGGC	1818	1850	0	0	0	0	0	11	0	0	0	0	0	0	0	0	0	0	0	0	0	0		0	0	0	0		0	0		0
Bacteria	Bacteroidetes	Flavobacteriia	1742859	Flavobacteriaceae bacterium	tr|A0A101CTG5|A0A101CTG5	tr|A0A101CTG5|A0A101CTG5_1	>ENA|KUJ62072|KUJ62072.1	>ENA|KUJ62072|KUJ62072.1_1	Uncharacterized protein	X	X	integral component of membrane [GO:0016021]	GGGGGGGGGGG	623	633	11	GGCGGCGGTGGCGGTGGCGGTGGAGGCGGCGGT	1869	1901	0	0	0	0	0	11	0	0	0	0	0	0	0	0	0	0	0	0	0	0		0	0	0	0		0	0		0
Bacteria	Proteobacteria	Betaproteobacteria	207745	Variovorax sp.	tr|A0A109CIV2|A0A109CIV2	tr|A0A109CIV2|A0A109CIV2_1	>ENA|KWT87789|KWT87789.1	>ENA|KWT87789|KWT87789.1_2	Putative prolin-rich transmembrane protein	X	X	integral component of membrane [GO:0016021]	QQQQQQQQQQQQ	540	551	12	CAGCAGCAACAACAGCAACAGCAACAGCAACAGCAG	1620	1655	0	0	0	0	0	0	0	0	0	0	0	0	0	12	0	0	0	0	0	0		0	0	0	0		0	0		0
Bacteria	Proteobacteria	Betaproteobacteria	207745	Variovorax sp.	tr|A0A120CU46|A0A120CU46	tr|A0A120CU46|A0A120CU46_1	>ENA|KWT65639|KWT65639.1	>ENA|KWT65639|KWT65639.1_1	Uncharacterized protein	X	X	integral component of membrane [GO:0016021]	AAAAAAAAAA	20	29	10	GCCGCAGCGGCCGCCGCCGCAGCAGCAGCA	60	89	10	0	0	0	0	0	0	0	0	0	0	0	0	0	0	0	0	0	0	0		5	4	1	0		0	0		0
Bacteria	Actinobacteria	Micrococcales	1795630	Frondihabitans sp.	tr|A0A126Z2E8|A0A126Z2E8	tr|A0A126Z2E8|A0A126Z2E8_1	>ENA|AMM21167|AMM21167.1	>ENA|AMM21167|AMM21167.1_1	Uncharacterized protein	X	X	integral component of membrane [GO:0016021]	GGGGGGGGGGG	657	667	11	GGCGGAGGAGGCGGCGGAGGCGGCGGCGGAGGT	1971	2003	0	0	0	0	0	11	0	0	0	0	0	0	0	0	0	0	0	0	0	0		0	0	0	0		0	0		0
Bacteria	Proteobacteria	Alphaproteobacteria	686597	Martelella sp.	tr|A0A127CEH1|A0A127CEH1	tr|A0A127CEH1|A0A127CEH1_1	>ENA|AMM83050|AMM83050.1	>ENA|AMM83050|AMM83050.1_1	Uncharacterized protein	X	X	integral component of membrane [GO:0016021]	GGGGGGGGGGG	640	650	11	GGCGGCGGCGGCGGCGGCGGCGGCGGGGGCGGC	1920	1952	0	0	0	0	0	11	0	0	0	0	0	0	0	0	0	0	0	0	0	0		0	0	0	0		0	0		0
Bacteria	Proteobacteria	Alphaproteobacteria	686597	Martelella sp.	tr|A0A127CQP8|A0A127CQP8	tr|A0A127CQP8|A0A127CQP8_1	>ENA|AMM87146|AMM87146.1	>ENA|AMM87146|AMM87146.1_1	Uncharacterized protein	X	X	integral component of membrane [GO:0016021]	GGGGGGGGGGG	640	650	11	GGCGGGGGAGGCGGCGGCGGTGGTGGCGGAGGC	1920	1952	0	0	0	0	0	11	0	0	0	0	0	0	0	0	0	0	0	0	0	0		0	0	0	0		0	0		0
Bacteria	Proteobacteria	Gammaproteobacteria	1300342	Dokdonella koreensis	tr|A0A160DXA3|A0A160DXA3	tr|A0A160DXA3|A0A160DXA3_1	>ENA|ANB19327|ANB19327.1	>ENA|ANB19327|ANB19327.1_1	Membrane-like protein	X	X	integral component of membrane [GO:0016021]	GGGGGGGGGGG	565	575	11	GGTGGCGGCGGCGGTGGTGGGGGCGGCGGCGGC	1695	1727	0	0	0	0	0	11	0	0	0	0	0	0	0	0	0	0	0	0	0	0		0	0	0	0		0	0		0
Bacteria	Proteobacteria	Gammaproteobacteria	1300342	Dokdonella koreensis	tr|A0A160DY49|A0A160DY49	tr|A0A160DY49|A0A160DY49_1	>ENA|ANB19340|ANB19340.1	>ENA|ANB19340|ANB19340.1_1	Beta-propeller domains of methanol dehydrogenase type	X	X	integral component of membrane [GO:0016021]	GGGGGGGGGGG	276	286	11	GGCGGTGGCGGTGGTGGCGGTGGTGGCGGCGGT	828	860	0	0	0	0	0	11	0	0	0	0	0	0	0	0	0	0	0	0	0	0		0	0	0	0		0	0		0
Bacteria	Actinobacteria	Coriobacteriia	79604	Denitrobacterium detoxificans	tr|A0A172RWZ3|A0A172RWZ3	tr|A0A172RWZ3|A0A172RWZ3_1	>ENA|ANE22133|ANE22133.1	>ENA|ANE22133|ANE22133.1_1	Uncharacterized protein	X	X	integral component of membrane [GO:0016021]	TTTTTTTTTT	408	417	10	ACCACTACGACCACAACCACAACGACGACC	1224	1253	0	0	0	0	0	0	0	0	0	0	0	0	0	0	0	0	10	0	0	0		0	0	0	0		0	0		0
Bacteria	Proteobacteria	Gammaproteobacteria	1860122	Halothiobacillus sp.	tr|A0A191ZKI9|A0A191ZKI9	tr|A0A191ZKI9|A0A191ZKI9_1	>ENA|ANJ68363|ANJ68363.1	>ENA|ANJ68363|ANJ68363.1_1	Uncharacterized protein	X	X	integral component of membrane [GO:0016021]	GGGGGGGGGGG	630	640	11	GGCGGCGGTGGGGGTGGAGGCGGCGGCGGGGGC	1890	1922	0	0	0	0	0	11	0	0	0	0	0	0	0	0	0	0	0	0	0	0		0	0	0	0		0	0		0
Bacteria	Proteobacteria	Gammaproteobacteria	1548547	Woeseia oceani	tr|A0A193LID3|A0A193LID3	tr|A0A193LID3|A0A193LID3_1	>ENA|ANO52251|ANO52251.1	>ENA|ANO52251|ANO52251.1_1	Uncharacterized protein	X	X	integral component of membrane [GO:0016021]	GGGGGGGGGGG	552	562	11	GGCGGCGGTGGTGGCGGTGGTGGTGGCGGCGGC	1656	1688	0	0	0	0	0	11	0	0	0	0	0	0	0	0	0	0	0	0	0	0		0	0	0	0		0	0		0
Bacteria	Proteobacteria	Alphaproteobacteria	1759059	Caulobacteraceae bacterium	tr|A0A1B1AIY8|A0A1B1AIY8	tr|A0A1B1AIY8|A0A1B1AIY8_1	>ENA|ANP46490|ANP46490.1	>ENA|ANP46490|ANP46490.1_1	Uncharacterized protein	X	X	integral component of membrane [GO:0016021]	GGGGGGGGGGG	558	568	11	GGCGGCGGCGGCGGCGGCGGTGGTGGTGGCGGC	1674	1706	0	0	0	0	0	11	0	0	0	0	0	0	0	0	0	0	0	0	0	0		0	0	0	0		0	0		0
Bacteria	Actinobacteria	Micrococcales	670052	Cryobacterium arcticum	tr|A0A1B1BHQ2|A0A1B1BHQ2	tr|A0A1B1BHQ2|A0A1B1BHQ2_1	>ENA|ANP72023|ANP72023.1	>ENA|ANP72023|ANP72023.1_1	Uncharacterized protein	X	X	integral component of membrane [GO:0016021]	GGGGGGGGGGG	633	643	11	GGTGGCGGCGGTGGCGGCGGCGGGGGAGGGGGC	1899	1931	0	0	0	0	0	11	0	0	0	0	0	0	0	0	0	0	0	0	0	0		0	0	0	0		0	0		0
Bacteria	Actinobacteria	Micrococcales	670052	Cryobacterium arcticum	tr|A0A1B1BLD6|A0A1B1BLD6	tr|A0A1B1BLD6|A0A1B1BLD6_1	>ENA|ANP73440|ANP73440.1	>ENA|ANP73440|ANP73440.1_1	Uncharacterized protein	X	X	integral component of membrane [GO:0016021]	GGGGGGGGGGG	707	717	11	GGTGGTGGCGGTGGTGGCGGTGGCGGAGGCGGC	2121	2153	0	0	0	0	0	11	0	0	0	0	0	0	0	0	0	0	0	0	0	0		0	0	0	0		0	0		0
Bacteria	Proteobacteria	Alphaproteobacteria	1612624	Pararhizobium polonicum	tr|A0A1C7NV10|A0A1C7NV10	tr|A0A1C7NV10|A0A1C7NV10_1	>ENA|OBZ92843|OBZ92843.1	>ENA|OBZ92843|OBZ92843.1_1	Membrane protein	X	X	integral component of membrane [GO:0016021]	GGGGGGGGGGG	631	641	11	GGTGGTGGGGGAGGTGGCGGCGGTGGAGGCGGG	1893	1925	0	0	0	0	0	11	0	0	0	0	0	0	0	0	0	0	0	0	0	0		0	0	0	0		0	0		0
Bacteria	Proteobacteria	Alphaproteobacteria	318586	Paracoccus denitrificans	tr|A1B2S6|A1B2S6	tr|A1B2S6|A1B2S6_1	>ENA|ABL69820|ABL69820.1	>ENA|ABL69820|ABL69820.1_1	Uncharacterized protein	X	X	integral component of membrane [GO:0016021]	GGGGGGGGGGG	192	202	11	GGCGGCGGCGGTGGAGGCGGCGGTGGAGGTGGC	576	608	0	0	0	0	0	11	0	0	0	0	0	0	0	0	0	0	0	0	0	0		0	0	0	0		0	0		0
Bacteria	Actinobacteria	Micrococcales	313589	Janibacter sp.	tr|A3TG50|A3TG50	tr|A3TG50|A3TG50_1	>ENA|EAP99810|EAP99810.1	>ENA|EAP99810|EAP99810.1_1	Uncharacterized protein	X	X	integral component of membrane [GO:0016021]	GGGGGGGGGG	624	633	10	GGTGGTGGTGGCGGAGGCGGTGGCGGCGGC	1872	1901	0	0	0	0	0	10	0	0	0	0	0	0	0	0	0	0	0	0	0	0		0	0	0	0		0	0		0
Bacteria	Planctomycetes	Planctomycetia	314230	Blastopirellula marina	tr|A4A1V4|A4A1V4	tr|A4A1V4|A4A1V4_1	>ENA|EAQ77244|EAQ77244.1	>ENA|EAQ77244|EAQ77244.1_1	Uncharacterized protein	X	X	integral component of membrane [GO:0016021]	GGGGGGGGGGG	653	663	11	GGCGGCGGCGGTGGAGGCGGAGGCGGCGGCGGC	1959	1991	0	0	0	0	0	11	0	0	0	0	0	0	0	0	0	0	0	0	0	0		0	0	0	0		0	0		0
Bacteria	Proteobacteria	Deltaproteobacteria	391625	Plesiocystis pacifica	tr|A6G4X5|A6G4X5	tr|A6G4X5|A6G4X5_1	>ENA|EDM79067|EDM79067.1	>ENA|EDM79067|EDM79067.1_1	Uncharacterized protein	X	X	integral component of membrane [GO:0016021]	KKKKKKKKKKK	204	214	11	AAAAAGAAAAAGAAGAAGAAGAAAAAGAAGAAG	612	644	0	0	0	0	0	0	0	0	11	0	0	0	0	0	0	0	0	0	0	0		0	0	0	0		0	0		0
Bacteria	Thermotogae	Thermotogales	391009	Thermosipho melanesiensis	tr|A6LJE8|A6LJE8	tr|A6LJE8|A6LJE8_1	>ENA|ABR30049|ABR30049.1	>ENA|ABR30049|ABR30049.1_1	Uncharacterized protein	X	X	integral component of membrane [GO:0016021]	NNNNNNNNNN	23	32	10	AATAATAATAATAATAATAATAATAATAAT	69	98	0	0	0	0	0	0	0	0	0	0	0	10	0	0	0	0	0	0	0	0		0	0	0	0		0	0		0
Bacteria	Proteobacteria	Betaproteobacteria	398578	Delftia acidovorans	tr|A9BWS9|A9BWS9	tr|A9BWS9|A9BWS9_1	>ENA|ABX36606|ABX36606.1	>ENA|ABX36606|ABX36606.1_1	Uncharacterized protein	X	X	integral component of membrane [GO:0016021]	GGGGGGGGGGGG	196	207	12	GGCGGTGGCGGTGGCGGTGGCGGCGGCGGTGGTGGC	588	623	0	0	0	0	0	12	0	0	0	0	0	0	0	0	0	0	0	0	0	0		0	0	0	0		0	0		0
Bacteria	Chloroflexi	Chloroflexia	324602	Chloroflexus aurantiacus	tr|A9WHI6|A9WHI6	tr|A9WHI6|A9WHI6_1	>ENA|ABY36312|ABY36312.1	>ENA|ABY36312|ABY36312.1_1	Uncharacterized protein	X	X	integral component of membrane [GO:0016021]	PPPPPPPPPPPPPPPPP	310	326	17	CCACCGCCACCGCCGCCACCGCCACCACCGCCACCACCGCCGCCACCACCC	930	980	0	0	0	0	0	0	0	0	0	0	0	0	17	0	0	0	0	0	0	0		0	0	0	0		0	0		0
Bacteria	Chloroflexi	Chloroflexia	324602	Chloroflexus aurantiacus	tr|A9WHI6|A9WHI6	tr|A9WHI6|A9WHI6_2	>ENA|ABY36312|ABY36312.1	>ENA|ABY36312|ABY36312.1_1	Uncharacterized protein	X	X	integral component of membrane [GO:0016021]	PPPPPPPPPPPP	287	298	12	CCACCGCCACCGCCACCACCGCCACCACCGCCACCG	861	896	0	0	0	0	0	0	0	0	0	0	0	0	12	0	0	0	0	0	0	0		0	0	0	0		0	0		0
Bacteria	Actinobacteria	Micrococcales	31964	Clavibacter michiganensis	tr|B0RFF3|B0RFF3	tr|B0RFF3|B0RFF3_1	>ENA|CAQ01012|CAQ01012.1	>ENA|CAQ01012|CAQ01012.1_1	Putative integral membrane protein	X	X	integral component of membrane [GO:0016021]	GGGGGGGGGGG	591	601	11	GGCGGCGGCGGTGGAGGAGGCGGGGGCGGCGGG	1773	1805	0	0	0	0	0	11	0	0	0	0	0	0	0	0	0	0	0	0	0	0		0	0	0	0		0	0		0
Bacteria	Proteobacteria	Gammaproteobacteria	522373	Stenotrophomonas maltophilia	tr|B2FJU7|B2FJU7	tr|B2FJU7|B2FJU7_1	>ENA|CAQ43984|CAQ43984.1	>ENA|CAQ43984|CAQ43984.1_1	Uncharacterized protein	X	X	integral component of membrane [GO:0016021]	GGGGGGGGGG	200	209	10	GGTGGAGGCGGCGGTGGCGGCGGTGGCGGA	600	629	0	0	0	0	0	10	0	0	0	0	0	0	0	0	0	0	0	0	0	0		0	0	0	0		0	0		0
Bacteria	Proteobacteria	Gammaproteobacteria	522373	Stenotrophomonas maltophilia	tr|B2FLJ2|B2FLJ2	tr|B2FLJ2|B2FLJ2_1	>ENA|CAQ47787|CAQ47787.1	>ENA|CAQ47787|CAQ47787.1_1	Putative transmembrane protein	X	X	integral component of membrane [GO:0016021]	SSSSSSSSSSSSSSS	407	421	15	TCCAGTTCGTCATCCAGCAGTTCGTCGTCGAGCAGCTCCAGCAGC	1221	1265	0	0	0	0	0	0	0	0	0	0	0	0	0	0	0	15	0	0	0	0		0	0	0	0		0	0		0
Bacteria	Cyanobacteria	Oscillatoriophycideae	118168	Coleofasciculus chthonoplastes	tr|B4VU27|B4VU27	tr|B4VU27|B4VU27_1	>ENA|EDX74543|EDX74543.1	>ENA|EDX74543|EDX74543.1_1	Putative uncharacterized protein	X	X	integral component of membrane [GO:0016021]	PPPPPPPPPPPPP	106	118	13	CCACCTCCCCCACCCCCTCCACCACCACCTCCTCCTCCC	318	356	0	0	0	0	0	0	0	0	0	0	0	0	13	0	0	0	0	0	0	0		0	0	0	0		0	0		0
Bacteria	Dictyoglomi	Dictyoglomales	515635	Dictyoglomus turgidum	tr|B8DZ46|B8DZ46	tr|B8DZ46|B8DZ46_1	>ENA|ACK41672|ACK41672.1	>ENA|ACK41672|ACK41672.1_1	Uncharacterized protein	X	X	integral component of membrane [GO:0016021]	GGGGGGGGGGGGG	592	604	13	GGAGGAGGTGGCGGTGGAGGAGGGGGAGGAGGCGGAGGT	1776	1814	0	0	0	0	0	13	0	0	0	0	0	0	0	0	0	0	0	0	0	0		0	0	0	0		0	0		0
Bacteria	Actinobacteria	Coriobacteriia	553184	Atopobium rimae	tr|B9CP38|B9CP38	tr|B9CP38|B9CP38_1	>ENA|EEE16655|EEE16655.1	>ENA|EEE16655|EEE16655.1_1	Uncharacterized protein	X	X	integral component of membrane [GO:0016021]	TTTTTTTTTT	67	76	10	ACGACAACGACAACGACAACGACAACGACG	201	230	0	0	0	0	0	0	0	0	0	0	0	0	0	0	0	0	10	0	0	0		0	0	0	0		0	0		0
Bacteria	Proteobacteria	Alphaproteobacteria	311403	Agrobacterium radiobacter	tr|B9JAI6|B9JAI6	tr|B9JAI6|B9JAI6_1	>ENA|ACM25669|ACM25669.1	>ENA|ACM25669|ACM25669.1_1	Uncharacterized protein	X	X	integral component of membrane [GO:0016021]	GGGGGGGGGGG	645	655	11	GGTGGCGGAGGTGGCGGTGGTGGCGGAGGCGGG	1935	1967	0	0	0	0	0	11	0	0	0	0	0	0	0	0	0	0	0	0	0	0		0	0	0	0		0	0		0
Bacteria	Proteobacteria	Gammaproteobacteria	216595	Pseudomonas fluorescens	tr|C3KCU5|C3KCU5	tr|C3KCU5|C3KCU5_1	>ENA|CAY47654|CAY47654.4	>ENA|CAY47654|CAY47654.4_1	Uncharacterized protein	X	X	integral component of membrane [GO:0016021]	GGGGGGGGGG	217	226	10	GGCGGTGGTGGTGGGGGCGGCGGCGGTGGT	651	680	0	0	0	0	0	10	0	0	0	0	0	0	0	0	0	0	0	0	0	0		0	0	0	0		0	0		0
Bacteria	Proteobacteria	Alphaproteobacteria	394	Sinorhizobium fredii	tr|C3MHD4|C3MHD4	tr|C3MHD4|C3MHD4_1	>ENA|ACP24262|ACP24262.1	>ENA|ACP24262|ACP24262.1_1	Uncharacterized protein	X	X	integral component of membrane [GO:0016021]	GGGGGGGGGGG	633	643	11	GGTGGCGGTGGCGGTGGCGGTGGTGGCGGCGGC	1899	1931	0	0	0	0	0	11	0	0	0	0	0	0	0	0	0	0	0	0	0	0		0	0	0	0		0	0		0
Bacteria	Actinobacteria	Pseudonocardiales	446462	Actinosynnema mirum	tr|C6W8G8|C6W8G8	tr|C6W8G8|C6W8G8_1	>ENA|ACU39015|ACU39015.1	>ENA|ACU39015|ACU39015.1_1	Uncharacterized protein	X	X	integral component of membrane [GO:0016021]	TTTTTTTTTTT	158	168	11	ACCACGACCACCACGACGACGACCACGACCACC	474	506	0	0	0	0	0	0	0	0	0	0	0	0	0	0	0	0	11	0	0	0		0	0	0	0		0	0		0
Bacteria	Actinobacteria	Pseudonocardiales	446462	Actinosynnema mirum	tr|C6WH31|C6WH31	tr|C6WH31|C6WH31_1	>ENA|ACU36099|ACU36099.1	>ENA|ACU36099|ACU36099.1_1	LPXTG-motif cell wall anchor domain protein	X	X	integral component of membrane [GO:0016021]	TTTTTTTTTTTTTTT	201	215	15	ACCACGACCACCACCACAACCACAACCACCACGACGACGACGACG	603	647	0	0	0	0	0	0	0	0	0	0	0	0	0	0	0	0	15	0	0	0		0	0	0	0		0	0		0
Bacteria	Actinobacteria	Pseudonocardiales	446462	Actinosynnema mirum	tr|C6WHD2|C6WHD2	tr|C6WHD2|C6WHD2_1	>ENA|ACU38051|ACU38051.1	>ENA|ACU38051|ACU38051.1_1	Conserved repeat domain protein	X	X	integral component of membrane [GO:0016021]	TTTTTTTTTTTT	377	388	12	ACCACGACGACCACCACCACCACCACCACCACCACC	1131	1166	0	0	0	0	0	0	0	0	0	0	0	0	0	0	0	0	12	0	0	0		0	0	0	0		0	0		0
Bacteria	Proteobacteria	Deltaproteobacteria	525897	Desulfomicrobium baculatum	tr|C7LSW3|C7LSW3	tr|C7LSW3|C7LSW3_1	>ENA|ACU90713|ACU90713.1	>ENA|ACU90713|ACU90713.1_1	Putative transmembrane signal peptide protein	X	X	integral component of membrane [GO:0016021]	GGGGGGGGGGG	614	624	11	GGCGGCGGAGGCGGTGGAGGCGGCGGGGGCGGA	1842	1874	0	0	0	0	0	11	0	0	0	0	0	0	0	0	0	0	0	0	0	0		0	0	0	0		0	0		0
Bacteria	Actinobacteria	Coriobacteriia	471855	Slackia heliotrinireducens	tr|C7N141|C7N141	tr|C7N141|C7N141_1	>ENA|ACV23263|ACV23263.1	>ENA|ACV23263|ACV23263.1_1	Uncharacterized protein	X	X	integral component of membrane [GO:0016021]	SSSSSSSSSSS	289	299	11	TCCAGCAGCTCATCCAGCAGTTCCAGCTCTTCG	867	899	0	0	0	0	0	0	0	0	0	0	0	0	0	0	0	11	0	0	0	0		0	0	0	0		0	0		0
Bacteria	Bacteroidetes	Chitinophagia	485918	Chitinophaga pinensis	tr|C7PRY6|C7PRY6	tr|C7PRY6|C7PRY6_1	>ENA|ACU60780|ACU60780.1	>ENA|ACU60780|ACU60780.1_1	Uncharacterized protein	X	X	integral component of membrane [GO:0016021]	SSSSSSSSSSSS	537	548	12	TCGTCAAGCTCTTCCTCTTCATCGTCCAGCAGCAGC	1611	1646	0	0	0	0	0	0	0	0	0	0	0	0	0	0	0	12	0	0	0	0		0	0	0	0		0	0		0
Bacteria	Actinobacteria	Micrococcales	471856	Jonesia denitrificans	tr|C7R288|C7R288	tr|C7R288|C7R288_1	>ENA|ACV09976|ACV09976.1	>ENA|ACV09976|ACV09976.1_1	Uncharacterized protein	X	X	integral component of membrane [GO:0016021]	DDDDDDDDDDDDDDDD	116	131	16	GACGACGACGACGACGATGATGACGACGACGACGACGACGACGATGAC	348	395	0	0	16	0	0	0	0	0	0	0	0	0	0	0	0	0	0	0	0	0		0	0	0	0		0	0		13
Bacteria	Actinobacteria	Coriobacteriia	479437	Eggerthella lenta	tr|C8WMN8|C8WMN8	tr|C8WMN8|C8WMN8_1	>ENA|ACV54669|ACV54669.1	>ENA|ACV54669|ACV54669.1_1	Uncharacterized protein	X	X	integral component of membrane [GO:0016021]	AAAAAAAAAA	320	329	10	GCAGCGGCCGCAGCAGCCGCGGCTGCTGCG	960	989	10	0	0	0	0	0	0	0	0	0	0	0	0	0	0	0	0	0	0	0		3	2	3	2		0	0		0
Bacteria	Proteobacteria	Deltaproteobacteria	502025	Haliangium ochraceum	tr|D0LJI1|D0LJI1	tr|D0LJI1|D0LJI1_1	>ENA|ACY16555|ACY16555.1	>ENA|ACY16555|ACY16555.1_1	PEGA domain protein	X	X	integral component of membrane [GO:0016021]	DDDDDDDDDDDDD	168	180	13	GATGACGATGACGATGACGATGACGATGACGATGACGAT	504	542	0	0	13	0	0	0	0	0	0	0	0	0	0	0	0	0	0	0	0	0		0	0	0	0		0	0		6
Bacteria	Synergistetes	Synergistia	525903	Thermanaerovibrio acidaminovorans	tr|D1B8Z7|D1B8Z7	tr|D1B8Z7|D1B8Z7_1	>ENA|ACZ18750|ACZ18750.1	>ENA|ACZ18750|ACZ18750.1_1	Membrane-like protein	X	X	integral component of membrane [GO:0016021]	GGGGGGGGGGG	627	637	11	GGCGGAGGGGGAGGTGGCGGCGGCGGGGGTGGA	1881	1913	0	0	0	0	0	11	0	0	0	0	0	0	0	0	0	0	0	0	0	0		0	0	0	0		0	0		0
Bacteria	Actinobacteria	Propionibacteriales	479435	Kribbella flavida	tr|D2PKX8|D2PKX8	tr|D2PKX8|D2PKX8_1	>ENA|ADB32445|ADB32445.1	>ENA|ADB32445|ADB32445.1_1	Uncharacterized protein	X	X	integral component of membrane [GO:0016021]	GGGGGGGGGG	655	664	10	GGCGGCGGCGGAGGCGGCGGGGGCGGCGGC	1965	1994	0	0	0	0	0	10	0	0	0	0	0	0	0	0	0	0	0	0	0	0		0	0	0	0		0	0		0
Bacteria	Actinobacteria	Propionibacteriales	479435	Kribbella flavida	tr|D2Q3V7|D2Q3V7	tr|D2Q3V7|D2Q3V7_1	>ENA|ADB35979|ADB35979.1	>ENA|ADB35979|ADB35979.1_1	Uncharacterized protein	X	X	integral component of membrane [GO:0016021]	GGGGGGGGGGG	399	409	11	GGTGGCGGCGGTGGCGGCGGTGGCGGCGGTGGT	1197	1229	0	0	0	0	0	11	0	0	0	0	0	0	0	0	0	0	0	0	0	0		0	0	0	0		0	0		0
Bacteria	Synergistetes	Synergistia	469381	Dethiosulfovibrio peptidovorans	tr|D2Z729|D2Z729	tr|D2Z729|D2Z729_1	>ENA|EFC91276|EFC91276.1	>ENA|EFC91276|EFC91276.1_1	Membrane-like protein	X	X	integral component of membrane [GO:0016021]	GGGGGGGGGGG	629	639	11	GGCGGAGGCGGCGGCGGTGGAGGTGGTGGCGGC	1887	1919	0	0	0	0	0	11	0	0	0	0	0	0	0	0	0	0	0	0	0	0		0	0	0	0		0	0		0
Bacteria	Actinobacteria	Thermoleophilia	469383	Conexibacter woesei	tr|D3F9P3|D3F9P3	tr|D3F9P3|D3F9P3_1	>ENA|ADB51105|ADB51105.1	>ENA|ADB51105|ADB51105.1_1	Import inner membrane translocase subunit Tim44	X	X	integral component of membrane [GO:0016021]	GGGGGGGGGGGGG	43	55	13	GGCGGGGGCGGAGGCGGCGGTGGGGGCGGAGGCGGCGGC	129	167	0	0	0	0	0	13	0	0	0	0	0	0	0	0	0	0	0	0	0	0		0	0	0	0		0	0		0
Bacteria	Actinobacteria	Glycomycetales	446470	Stackebrandtia nassauensis	tr|D3Q5K0|D3Q5K0	tr|D3Q5K0|D3Q5K0_1	>ENA|ADD46060|ADD46060.1	>ENA|ADD46060|ADD46060.1_1	Uncharacterized protein	X	X	integral component of membrane [GO:0016021]	SSSSSSSSSSSS	284	295	12	TCCAGCTCCAGCTCCAGCTCCAGCTCCAGCTCCAGC	852	887	0	0	0	0	0	0	0	0	0	0	0	0	0	0	0	12	0	0	0	0		0	0	0	0		0	0		0
Bacteria	Proteobacteria	Gammaproteobacteria	521000	Providencia rettgeri	tr|D4BWB8|D4BWB8	tr|D4BWB8|D4BWB8_1	>ENA|EFE54720|EFE54720.1	>ENA|EFE54720|EFE54720.1_1	Uncharacterized protein	X	X	integral component of membrane [GO:0016021]	SSSSSSSSSSSSSSSS	356	371	16	AGCTCATCAAGTTCATCAAGTTCATCAAGTTCGTCAAGTTCATCAAGC	1068	1115	0	0	0	0	0	0	0	0	0	0	0	0	0	0	0	16	0	0	0	0		0	0	0	0		0	0		0
Bacteria	Synergistetes	Synergistia	572547	Aminobacterium colombiense	tr|D5EEQ4|D5EEQ4	tr|D5EEQ4|D5EEQ4_1	>ENA|ADE57036|ADE57036.1	>ENA|ADE57036|ADE57036.1_1	Uncharacterized protein	X	X	integral component of membrane [GO:0016021]	GGGGGGGGGGG	636	646	11	GGAGGCGGCGGGGGTGGCGGGGGCGGTGGGGGC	1908	1940	0	0	0	0	0	11	0	0	0	0	0	0	0	0	0	0	0	0	0	0		0	0	0	0		0	0		0
Bacteria	Deinococcus-Thermus	Deinococci	649638	Truepera radiovictrix	tr|D7CQX0|D7CQX0	tr|D7CQX0|D7CQX0_1	>ENA|ADI15104|ADI15104.1	>ENA|ADI15104|ADI15104.1_1	Uncharacterized protein	X	X	integral component of membrane [GO:0016021]	GGGGGGGGGG	672	681	10	GGCGGCGGCGGCGGGGGGGGTGGGGGCGGC	2016	2045	0	0	0	0	0	10	0	0	0	0	0	0	0	0	0	0	0	0	0	0		0	0	0	0		0	0		0
Bacteria	Proteobacteria	Alphaproteobacteria	744979	Ahrensia sp.	tr|E0MNT9|E0MNT9	tr|E0MNT9|E0MNT9_1	>ENA|EFL89349|EFL89349.1	>ENA|EFL89349|EFL89349.1_1	Protein YgcG	X	X	integral component of membrane [GO:0016021]	GGGGGGGGGG	269	278	10	GGCGGTGGCGGCGGCGGTGGAGGCGGCGGC	807	836	0	0	0	0	0	10	0	0	0	0	0	0	0	0	0	0	0	0	0	0		0	0	0	0		0	0		0
Bacteria	Cyanobacteria	Oscillatoriophycideae	497965	Cyanothece sp.	tr|E0U6D7|E0U6D7	tr|E0U6D7|E0U6D7_1	>ENA|ADN13580|ADN13580.1	>ENA|ADN13580|ADN13580.1_1	Uncharacterized protein	X	X	integral component of membrane [GO:0016021]	SSSSSSSSSS	62	71	10	AGTAGTTCTTCAAGTTCTTCTTCAAGTAGC	186	215	0	0	0	0	0	0	0	0	0	0	0	0	0	0	0	10	0	0	0	0		0	0	0	0		0	0		0
Bacteria	Cyanobacteria	Oscillatoriophycideae	497965	Cyanothece sp.	tr|E0U8M3|E0U8M3	tr|E0U8M3|E0U8M3_1	>ENA|ADN13769|ADN13769.1	>ENA|ADN13769|ADN13769.1_1	Uncharacterized protein	X	X	integral component of membrane [GO:0016021]	GGGGGGGGGGGGGGGGGGGGGG	296	317	22	GGTGGTGGCGGTGGTGGCGGCGGTGGTGGCGGTGGTGGCGGCGGTGGTGGCGGTGGTGGCGGTGGT	888	953	0	0	0	0	0	22	0	0	0	0	0	0	0	0	0	0	0	0	0	0		0	0	0	0		0	0		0
Bacteria	Chloroflexi	Chloroflexia	765420	Oscillochloris trichoides	tr|E1IB63|E1IB63	tr|E1IB63|E1IB63_1	>ENA|EFO81548|EFO81548.1	>ENA|EFO81548|EFO81548.1_1	Uncharacterized protein	X	X	integral component of membrane [GO:0016021]	GGGGGGGGGGGGGGGGGGGGGGGGG	341	365	25	GGTGGCGGCGGTGGTGGCGGCGGTGGTGGCGGTGGTGGTGGTGGTGGTGGTGGTGGCGGCGGTGGTGGTGGTGGT	1023	1097	0	0	0	0	0	25	0	0	0	0	0	0	0	0	0	0	0	0	0	0		0	0	0	0		0	0		0
Bacteria	Synergistetes	Synergistia	584708	Aminomonas paucivorans	tr|E3CW22|E3CW22	tr|E3CW22|E3CW22_1	>ENA|EFQ24277|EFQ24277.1	>ENA|EFQ24277|EFQ24277.1_1	Uncharacterized protein	X	X	integral component of membrane [GO:0016021]	GGGGGGGGGGG	642	652	11	GGGGGCGGGGGAGGAGGCGGGGGAGGCGGCGGC	1926	1958	0	0	0	0	0	11	0	0	0	0	0	0	0	0	0	0	0	0	0	0		0	0	0	0		0	0		0
Bacteria	Deinococcus-Thermus	Deinococci	670487	Oceanithermus profundus	tr|E4U630|E4U630	tr|E4U630|E4U630_1	>ENA|ADR35851|ADR35851.1	>ENA|ADR35851|ADR35851.1_1	Uncharacterized protein	X	X	integral component of membrane [GO:0016021]	GGGGGGGGGGG	614	624	11	GGCGGCGGCGGAGGCGGCGGGGGCGGCGGCGGG	1842	1874	0	0	0	0	0	11	0	0	0	0	0	0	0	0	0	0	0	0	0	0		0	0	0	0		0	0		0
Bacteria	Firmicutes	Clostridia	887929	Pseudoramibacter alactolyticus	tr|E6ME60|E6ME60	tr|E6ME60|E6ME60_1	>ENA|EFV02607|EFV02607.1	>ENA|EFV02607|EFV02607.1_1	Uncharacterized protein	X	X	integral component of membrane [GO:0016021]	GGGGGGGGGG	629	638	10	GGCGGCGGAGGCGGCGGAGGCGGCGGCGGC	1887	1916	0	0	0	0	0	10	0	0	0	0	0	0	0	0	0	0	0	0	0	0		0	0	0	0		0	0		0
Bacteria	Proteobacteria	Epsilonproteobacteria	749222	Nitratifractor salsuginis	tr|E6X286|E6X286	tr|E6X286|E6X286_1	>ENA|ADV46021|ADV46021.1	>ENA|ADV46021|ADV46021.1_1	Uncharacterized protein	X	X	integral component of membrane [GO:0016021]	GGGGGGGGGG	613	622	10	GGCGGCGGAGGCGGAGGCGGGGGCGGCGGC	1839	1868	0	0	0	0	0	10	0	0	0	0	0	0	0	0	0	0	0	0	0	0		0	0	0	0		0	0		0
Bacteria	Bacteroidetes	Flavobacteriia	755732	Fluviicola taffensis	tr|F2IF46|F2IF46	tr|F2IF46|F2IF46_1	>ENA|AEA43520|AEA43520.1	>ENA|AEA43520|AEA43520.1_1	Uncharacterized protein	X	X	integral component of membrane [GO:0016021]	GGGGGGGGGGG	553	563	11	GGCGGTGGTGGCGGAGGCGGTGGTGGCGGAGGC	1659	1691	0	0	0	0	0	11	0	0	0	0	0	0	0	0	0	0	0	0	0	0		0	0	0	0		0	0		0
Bacteria	Proteobacteria	Alphaproteobacteria	991905	Polymorphum gilvum	tr|F2IZ40|F2IZ40	tr|F2IZ40|F2IZ40_1	>ENA|ADZ71763|ADZ71763.1	>ENA|ADZ71763|ADZ71763.1_1	Hypothetical transmembrane signal peptide protein	X	X	integral component of membrane [GO:0016021]	GGGGGGGGGGG	638	648	11	GGTGGCGGCGGCGGTGGTGGTGGTGGCGGCGGC	1914	1946	0	0	0	0	0	11	0	0	0	0	0	0	0	0	0	0	0	0	0	0		0	0	0	0		0	0		0
Bacteria	Actinobacteria	Pseudonocardiales	675635	Pseudonocardia dioxanivorans	tr|F4CS86|F4CS86	tr|F4CS86|F4CS86_1	>ENA|AEA22839|AEA22839.1	>ENA|AEA22839|AEA22839.1_1	Uncharacterized protein	X	X	integral component of membrane [GO:0016021]	PPPPPPPPPP	228	237	10	CCGCCACCGCCACCACCGCCGCCACCGCCG	684	713	0	0	0	0	0	0	0	0	0	0	0	0	10	0	0	0	0	0	0	0		0	0	0	0		0	0		0
Bacteria	Actinobacteria	Propionibacteriales	1032480	Microlunatus phosphovorus	tr|F5XLN3|F5XLN3	tr|F5XLN3|F5XLN3_1	>ENA|BAK36299|BAK36299.1	>ENA|BAK36299|BAK36299.1_1	Uncharacterized protein	X	X	integral component of membrane [GO:0016021]	GGGGGGGGGG	606	615	10	GGCGGTGGCGGTGGTGGCGGTGGCGGCGGC	1818	1847	0	0	0	0	0	10	0	0	0	0	0	0	0	0	0	0	0	0	0	0		0	0	0	0		0	0		0
Bacteria	Actinobacteria	Corynebacteriales	443218	Hoyosella subflava	tr|F6EKU4|F6EKU4	tr|F6EKU4|F6EKU4_1	>ENA|AEF41424|AEF41424.1	>ENA|AEF41424|AEF41424.1_1	Uncharacterized protein	X	X	integral component of membrane [GO:0016021]	GGGGGGGGGGG	599	609	11	GGCGGTGGGGGTGGCGGCGGAGGCGGTGGCGGT	1797	1829	0	0	0	0	0	11	0	0	0	0	0	0	0	0	0	0	0	0	0	0		0	0	0	0		0	0		0
Bacteria	Actinobacteria	Pseudonocardiales	713604	Amycolatopsis mediterranei	tr|G0G9C3|G0G9C3	tr|G0G9C3|G0G9C3_1	>ENA|AEK41184|AEK41184.1	>ENA|AEK41184|AEK41184.1_1	Uncharacterized protein	X	X	integral component of membrane [GO:0016021]	GGGGGGGGGG	291	300	10	GGTGGTGGCGGCGGCGGCGGAGGCGGGGGC	873	902	0	0	0	0	0	10	0	0	0	0	0	0	0	0	0	0	0	0	0	0		0	0	0	0		0	0		0
Bacteria	Proteobacteria	Alphaproteobacteria	1082931	Pelagibacterium halotolerans	tr|G4RBR9|G4RBR9	tr|G4RBR9|G4RBR9_1	>ENA|AEQ50582|AEQ50582.1	>ENA|AEQ50582|AEQ50582.1_1	Uncharacterized protein	X	X	integral component of membrane [GO:0016021]	GGGGGGGGGGG	614	624	11	GGCGGCGGCGGTGGCGGGGGCGGCGGCGGCGGC	1842	1874	0	0	0	0	0	11	0	0	0	0	0	0	0	0	0	0	0	0	0	0		0	0	0	0		0	0		0
Bacteria	Synergistetes	Synergistia	580340	Thermovirga lienii	tr|G7V6U2|G7V6U2	tr|G7V6U2|G7V6U2_1	>ENA|AER66051|AER66051.1	>ENA|AER66051|AER66051.1_1	Uncharacterized protein	X	X	integral component of membrane [GO:0016021]	GGGGGGGGGGG	639	649	11	GGCGGAGGTGGAGGTGGAGGCGGAGGTGGAGGC	1917	1949	0	0	0	0	0	11	0	0	0	0	0	0	0	0	0	0	0	0	0	0		0	0	0	0		0	0		0
Bacteria	Bacteroidetes	Chitinophagia	700598	Niastella koreensis	tr|G8TB31|G8TB31	tr|G8TB31|G8TB31_1	>ENA|AEW01378|AEW01378.1	>ENA|AEW01378|AEW01378.1_1	Uncharacterized protein	X	X	integral component of membrane [GO:0016021]	SSSSSSSSSS	278	287	10	TCTTCCTCCTCATCTTCCTCTTCGTCTTCT	834	863	0	0	0	0	0	0	0	0	0	0	0	0	0	0	0	10	0	0	0	0		0	0	0	0		0	0		0
Bacteria	Actinobacteria	Thermoleophilia	1097667	Patulibacter medicamentivorans	tr|H0E426|H0E426	tr|H0E426|H0E426_1	>ENA|EHN11561|EHN11561.1	>ENA|EHN11561|EHN11561.1_1	Uncharacterized protein	X	X	integral component of membrane [GO:0016021]	GGGGGGGGGGG	24	34	11	GGCGGCGGCGGTGGTGGCGGTGGCGGTGGTGGC	72	104	0	0	0	0	0	11	0	0	0	0	0	0	0	0	0	0	0	0	0	0		0	0	0	0		0	0		0
Bacteria	Synergistetes	Synergistia	885272	Jonquetella anthropi	tr|H0UJS7|H0UJS7	tr|H0UJS7|H0UJS7_1	>ENA|EHM12936|EHM12936.1	>ENA|EHM12936|EHM12936.1_1	Putative membrane protein (DUF2207)	X	X	integral component of membrane [GO:0016021]	GGGGGGGGGGG	894	904	11	GGCGGCGGTGGCGGCGGTGGCGGCGGTGGCGGT	2682	2714	0	0	0	0	0	11	0	0	0	0	0	0	0	0	0	0	0	0	0	0		0	0	0	0		0	0		0
Bacteria	Bacteroidetes	Sphingobacteriia	714943	Mucilaginibacter paludis	tr|H1Y931|H1Y931	tr|H1Y931|H1Y931_1	>ENA|EHQ29069|EHQ29069.1	>ENA|EHQ29069|EHQ29069.1_1	Putative uncharacterized protein	X	X	integral component of membrane [GO:0016021]	SSSSSSSSSSSSSS	487	500	14	AGTTCTTCATCTTCGTCAAGCAGCAGTTCATCATCTTCGTCT	1461	1502	0	0	0	0	0	0	0	0	0	0	0	0	0	0	0	14	0	0	0	0		0	0	0	0		0	0		0
Bacteria	Proteobacteria	Gammaproteobacteria	631362	Thiorhodovibrio sp.	tr|H8Z7F5|H8Z7F5	tr|H8Z7F5|H8Z7F5_1	>ENA|EIC20885|EIC20885.1	>ENA|EIC20885|EIC20885.1_1	Class III cytochrome C family protein	X	X	integral component of membrane [GO:0016021]	DDDDDDDDDD	271	280	10	GATGACGATGACGATGACGATGACGATGAC	813	842	0	0	10	0	0	0	0	0	0	0	0	0	0	0	0	0	0	0	0	0		0	0	0	0		0	0		5
Bacteria	Chloroflexi	Caldilineae	926550	Caldilinea aerophila	tr|I0I167|I0I167	tr|I0I167|I0I167_1	>ENA|BAL99004|BAL99004.1	>ENA|BAL99004|BAL99004.1_1	Uncharacterized protein	X	X	integral component of membrane [GO:0016021]	GGGGGGGGGGG	642	652	11	GGTGGTGGTGGCGGCGGCGGCGGTGGCGGCGGT	1926	1958	0	0	0	0	0	11	0	0	0	0	0	0	0	0	0	0	0	0	0	0		0	0	0	0		0	0		0
Bacteria	Bacteroidetes	Flavobacteriia	746697	Aequorivita sublithincola	tr|I3YTI0|I3YTI0	tr|I3YTI0|I3YTI0_1	>ENA|AFL80298|AFL80298.1	>ENA|AFL80298|AFL80298.1_1	Antirepressor regulating drug resistance protein	X	X	integral component of membrane [GO:0016021]	PPPPPPPPPPPPPPPPPPP	511	529	19	CCACCACCACCACCACCACCACCACCACCACCACCACCACCGCCACCACCACCACCA	1533	1589	0	0	0	0	0	0	0	0	0	0	0	0	19	0	0	0	0	0	0	0		0	0	0	0		0	0		0
Bacteria	Actinobacteria	Pseudonocardiales	1179773	Saccharothrix espanaensis	tr|K0JSE6|K0JSE6	tr|K0JSE6|K0JSE6_1	>ENA|CCH28437|CCH28437.1	>ENA|CCH28437|CCH28437.1_1	Putative secreted protein	X	X	integral component of membrane [GO:0016021]	TTTTTTTTTTTTTTTT	252	267	16	ACGACCACGACCACGACCACCACCACGACGACCACGACGACCACCACC	756	803	0	0	0	0	0	0	0	0	0	0	0	0	0	0	0	0	16	0	0	0		0	0	0	0		0	0		0
Bacteria	Actinobacteria	Pseudonocardiales	1179773	Saccharothrix espanaensis	tr|K0JUS2|K0JUS2	tr|K0JUS2|K0JUS2_1	>ENA|CCH27968|CCH27968.1	>ENA|CCH27968|CCH27968.1_1	Putative membrane protein	X	X	integral component of membrane [GO:0016021]	TTTTTTTTTTTTTTTTTTT	205	223	19	ACCACCACCACCACGACGACCACAACGACGACCACCACCACCACGACCACCACGACG	615	671	0	0	0	0	0	0	0	0	0	0	0	0	0	0	0	0	19	0	0	0		0	0	0	0		0	0		0
Bacteria	Actinobacteria	Pseudonocardiales	1179773	Saccharothrix espanaensis	tr|K0K5F5|K0K5F5	tr|K0K5F5|K0K5F5_1	>ENA|CCH33516|CCH33516.1	>ENA|CCH33516|CCH33516.1_1	Putative secreted protein	X	X	integral component of membrane [GO:0016021]	TTTTTTTTTT	162	171	10	ACCACGACCACGACCACCACGACCACCACG	486	515	0	0	0	0	0	0	0	0	0	0	0	0	0	0	0	0	10	0	0	0		0	0	0	0		0	0		0
Bacteria	Actinobacteria	Pseudonocardiales	1179773	Saccharothrix espanaensis	tr|K0K8M2|K0K8M2	tr|K0K8M2|K0K8M2_1	>ENA|CCH33892|CCH33892.1	>ENA|CCH33892|CCH33892.1_1	Uncharacterized protein	X	X	integral component of membrane [GO:0016021]	TTTTTTTTTTTTTT	375	388	14	ACCACCACGACGACCACGACGACGACGACCACTACTACGACG	1125	1166	0	0	0	0	0	0	0	0	0	0	0	0	0	0	0	0	14	0	0	0		0	0	0	0		0	0		0
Bacteria	Bacteroidetes	Flavobacteriia	883096	Bergeyella zoohelcum	tr|K1MCG7|K1MCG7	tr|K1MCG7|K1MCG7_1	>ENA|EKB60068|EKB60068.1	>ENA|EKB60068|EKB60068.1_1	Uncharacterized protein	X	X	integral component of membrane [GO:0016021]	VVVVVVVVVVV	5	15	11	GTTGTGGTTGTTGTAGTCGTAGTTGTTGTAGTT	15	47	0	0	0	0	0	0	0	0	0	0	0	0	0	0	0	0	0	11	0	0		0	0	0	0		0	0		0
Bacteria	Proteobacteria	Alphaproteobacteria	1207063	Oceanibaculum indicum	tr|K2K933|K2K933	tr|K2K933|K2K933_1	>ENA|EKE73805|EKE73805.1	>ENA|EKE73805|EKE73805.1_1	HflK protein	X	X	integral component of membrane [GO:0016021]	GGGGGGGGGG	32	41	10	GGTGGCGGCGGCGGTGGTGGCGGCGGTGGT	96	125	0	0	0	0	0	10	0	0	0	0	0	0	0	0	0	0	0	0	0	0		0	0	0	0		0	0		0
Bacteria	Firmicutes	Bacilli	1234409	Catellicoccus marimammalium	tr|K8Z8R0|K8Z8R0	tr|K8Z8R0|K8Z8R0_1	>ENA|EKU27285|EKU27285.1	>ENA|EKU27285|EKU27285.1_1	RhoGEF Guanine nucleotide exchange factor for Rho/Rac/Cdc42-like GTPase	X	X	integral component of membrane [GO:0016021]	SSSSSSSSSSSSSSSSSSSSSSSSSSSSSSSS	350	381	32	AGTAGTAGTTCAAGCAGTAGCTCATCCAGTTCAAGTAGTTCTAGTTCTTCCTCCAGTTCAAGTAGTAGCTCATCTAGCTCAAGTAGTAGTTCATCA	1050	1145	0	0	0	0	0	0	0	0	0	0	0	0	0	0	0	32	0	0	0	0		0	0	0	0		0	0		0
Bacteria	Proteobacteria	Alphaproteobacteria	1238182	Caenispirillum salinarum	tr|K9H9P1|K9H9P1	tr|K9H9P1|K9H9P1_1	>ENA|EKV27333|EKV27333.1	>ENA|EKV27333|EKV27333.1_1	HflK protein	X	X	integral component of membrane [GO:0016021]	GGGGGGGGGGG	30	40	11	GGCGGAGGCGGCGGAGGCGGAGGCGGTGGCGGA	90	122	0	0	0	0	0	11	0	0	0	0	0	0	0	0	0	0	0	0	0	0		0	0	0	0		0	0		0
Bacteria	Cyanobacteria	Oscillatoriophycideae	179408	Oscillatoria nigro-viridis	tr|K9VQK9|K9VQK9	tr|K9VQK9|K9VQK9_1	>ENA|AFZ10226|AFZ10226.1	>ENA|AFZ10226|AFZ10226.1_1	Uncharacterized protein	X	X	integral component of membrane [GO:0016021]	GGGGGGGGGGGGGGGGGGGGGGGGGGGGGGG	330	360	31	GGTGGTGGCGGTGGTGGCGGTGGTGGCGGTGGTGGCGGTGGCGGTGGCGGTGGCGGCGGTGGCGGTGGTGGCGGTGGTGGCGGTGGCGGTGGT	990	1082	0	0	0	0	0	31	0	0	0	0	0	0	0	0	0	0	0	0	0	0		0	0	0	0		0	0		0
Bacteria	Cyanobacteria	Oscillatoriophycideae	65093	Halothece sp.	tr|K9YAM6|K9YAM6	tr|K9YAM6|K9YAM6_1	>ENA|AFZ44011|AFZ44011.1	>ENA|AFZ44011|AFZ44011.1_1	Uncharacterized protein	X	X	integral component of membrane [GO:0016021]	GGGGGGGGGGG	336	346	11	GGTGGCGGTGGCGGTGGCGGTGGCGGGGGTGGC	1008	1040	0	0	0	0	0	11	0	0	0	0	0	0	0	0	0	0	0	0	0	0		0	0	0	0		0	0		0
Bacteria	Planctomycetes	Planctomycetia	886293	Singulisphaera acidiphila	tr|L0DJF5|L0DJF5	tr|L0DJF5|L0DJF5_1	>ENA|AGA28953|AGA28953.1	>ENA|AGA28953|AGA28953.1_2	Membrane-fusion protein	X	X	integral component of membrane [GO:0016021]	GGGGGGGGGGG	237	247	11	GGAGGAGGAGGCGGCGGTGGCGGAGGCGGCGGT	711	743	0	0	0	0	0	11	0	0	0	0	0	0	0	0	0	0	0	0	0	0		0	0	0	0		0	0		0
Bacteria	Bacteroidetes	Flavobacteriia	592029	Nonlabens dokdonensis	tr|L7WA85|L7WA85	tr|L7WA85|L7WA85_1	>ENA|AGC75783|AGC75783.1	>ENA|AGC75783|AGC75783.1_1	Uncharacterized protein	X	X	integral component of membrane [GO:0016021]	SSSSSSSSSSSSSSSS	37	52	16	TCTTCTAGTTCTTCTTCTTCCAGCAGCTCTAGTTCCAGCAGTTCTAGC	111	158	0	0	0	0	0	0	0	0	0	0	0	0	0	0	0	16	0	0	0	0		0	0	0	0		0	0		0
Bacteria	Cyanobacteria	Synechococcales	927668	Pseudanabaena biceps	tr|L8N8S7|L8N8S7	tr|L8N8S7|L8N8S7_1	>ENA|ELS34633|ELS34633.1	>ENA|ELS34633|ELS34633.1_1	Uncharacterized protein	X	X	integral component of membrane [GO:0016021]	SSSSSSSSSSS	62	72	11	TCTAGCAGTTCTAGCAGCTCTAGTAGCTCTTCT	186	218	0	0	0	0	0	0	0	0	0	0	0	0	0	0	0	11	0	0	0	0		0	0	0	0		0	0		0
Bacteria	Actinobacteria	Acidimicrobiia	1313172	Ilumatobacter coccineus	tr|M4ZVT0|M4ZVT0	tr|M4ZVT0|M4ZVT0_1	>ENA|BAN00429|BAN00429.1	>ENA|BAN00429|BAN00429.1_1	Uncharacterized protein	X	X	integral component of membrane [GO:0016021]	TTTTTTTTTTTTT	555	567	13	ACGACGACGACAACCACCACCACGACCACGACGACCACG	1665	1703	0	0	0	0	0	0	0	0	0	0	0	0	0	0	0	0	13	0	0	0		0	0	0	0		0	0		0
Bacteria	Actinobacteria	Acidimicrobiia	1313172	Ilumatobacter coccineus	tr|M4ZYH9|M4ZYH9	tr|M4ZYH9|M4ZYH9_1	>ENA|BAN01211|BAN01211.1	>ENA|BAN01211|BAN01211.1_1	Uncharacterized protein	X	X	integral component of membrane [GO:0016021]	TTTTTTTTTTTTTTTT	328	343	16	ACCACCACGACCACGACGACGACCACCACCACGACGACCACGACGACG	984	1031	0	0	0	0	0	0	0	0	0	0	0	0	0	0	0	0	16	0	0	0		0	0	0	0		0	0		0
Bacteria	Actinobacteria	Acidimicrobiia	1313172	Ilumatobacter coccineus	tr|M4ZYN0|M4ZYN0	tr|M4ZYN0|M4ZYN0_1	>ENA|BAN01612|BAN01612.1	>ENA|BAN01612|BAN01612.1_1	Uncharacterized protein	X	X	integral component of membrane [GO:0016021]	TTTTTTTTTTTTTTT	536	550	15	ACCACGACCACCACCACGACCACTACGACGACGACCACGACCACG	1608	1652	0	0	0	0	0	0	0	0	0	0	0	0	0	0	0	0	15	0	0	0		0	0	0	0		0	0		0
Bacteria	Actinobacteria	Acidimicrobiia	1313172	Ilumatobacter coccineus	tr|M4ZZ14|M4ZZ14	tr|M4ZZ14|M4ZZ14_1	>ENA|BAN01514|BAN01514.1	>ENA|BAN01514|BAN01514.1_1	Uncharacterized protein	X	X	integral component of membrane [GO:0016021]	TTTTTTTTTTTTTTTTTT	578	595	18	ACCACGACCACCACAACGACCACCACGACCACCACCACCACCACGACGACGACG	1734	1787	0	0	0	0	0	0	0	0	0	0	0	0	0	0	0	0	18	0	0	0		0	0	0	0		0	0		0
Bacteria	Actinobacteria	Acidimicrobiia	1313172	Ilumatobacter coccineus	tr|M5A6A8|M5A6A8	tr|M5A6A8|M5A6A8_1	>ENA|BAN03921|BAN03921.1	>ENA|BAN03921|BAN03921.1_1	Uncharacterized protein	X	X	integral component of membrane [GO:0016021]	TTTTTTTTTTTTTTTTTTTT	400	419	20	ACGACGACCACCACCACCACCACGACAACAACGACCACCACCACGACGACCACGACGACG	1200	1259	0	0	0	0	0	0	0	0	0	0	0	0	0	0	0	0	20	0	0	0		0	0	0	0		0	0		0
Bacteria	Actinobacteria	Acidimicrobiia	1313172	Ilumatobacter coccineus	tr|M5AIK2|M5AIK2	tr|M5AIK2|M5AIK2_1	>ENA|BAN01260|BAN01260.1	>ENA|BAN01260|BAN01260.1_1	Uncharacterized protein	X	X	integral component of membrane [GO:0016021]	TTTTTTTTTTTTTTTTTT	578	595	18	ACCACCACCACCACCACCACGACCACCACCACGACGACCACGACGACGACCACC	1734	1787	0	0	0	0	0	0	0	0	0	0	0	0	0	0	0	0	18	0	0	0		0	0	0	0		0	0		0
Bacteria	Actinobacteria	Corynebacteriales	101510	Rhodococcus jostii	tr|Q0S5C3|Q0S5C3	tr|Q0S5C3|Q0S5C3_1	>ENA|ABG97263|ABG97263.1	>ENA|ABG97263|ABG97263.1_1	Uncharacterized protein	X	X	integral component of membrane [GO:0016021]	TTTTTTTTTTT	351	361	11	ACGACCACCACGACAACAACAACCACGACGACG	1053	1085	0	0	0	0	0	0	0	0	0	0	0	0	0	0	0	0	11	0	0	0		0	0	0	0		0	0		0
Bacteria	Proteobacteria	Betaproteobacteria	338969	Rhodoferax ferrireducens	tr|Q21TC3|Q21TC3	tr|Q21TC3|Q21TC3_1	>ENA|ABD70980|ABD70980.1	>ENA|ABD70980|ABD70980.1_1	Putative prolin-rich exported protein	X	X	integral component of membrane [GO:0016021]	PPPPPPPPPP	793	802	10	CCACCGCCACCGCCACCGCCACCGCCACCA	2379	2408	0	0	0	0	0	0	0	0	0	0	0	0	10	0	0	0	0	0	0	0		0	0	0	0		0	0		0
Bacteria	Firmicutes	Clostridia	292459	Symbiobacterium thermophilum	tr|Q67RJ1|Q67RJ1	tr|Q67RJ1|Q67RJ1_1	>ENA|BAD39702|BAD39702.1	>ENA|BAD39702|BAD39702.1_1	Uncharacterized protein	X	X	integral component of membrane [GO:0016021]	GGGGGGGGGGGGGGG	215	229	15	GGCGGTGGCGGTGGCGGTGGCGGCGGTGGCGGTGGTGGCGGTGGA	645	689	0	0	0	0	0	15	0	0	0	0	0	0	0	0	0	0	0	0	0	0		0	0	0	0		0	0		0
Bacteria	Firmicutes	Clostridia	767817	Desulfotomaculum gibsoniae	tr|R4KL72|R4KL72	tr|R4KL72|R4KL72_1	>ENA|AGL00386|AGL00386.1	>ENA|AGL00386|AGL00386.1_1	Uncharacterized protein	X	X	integral component of membrane [GO:0016021]	IIIIIIIIII	75	84	10	ATAATCATTATCATTATCATTATCATTATT	225	254	0	0	0	0	0	0	0	10	0	0	0	0	0	0	0	0	0	0	0	0		0	0	0	0		0	0		0
Bacteria	Bacteroidetes	Cytophagia	1232681	Lunatimonas lonarensis	tr|R7ZRJ7|R7ZRJ7	tr|R7ZRJ7|R7ZRJ7_1	>ENA|EON76781|EON76781.1	>ENA|EON76781|EON76781.1_1	Uncharacterized protein	X	X	integral component of membrane [GO:0016021]	GGGGGGGGGGG	629	639	11	GGTGGCGGAGGAGGTGGCGGCGGAGGAGGTGGC	1887	1919	0	0	0	0	0	11	0	0	0	0	0	0	0	0	0	0	0	0	0	0		0	0	0	0		0	0		0
Bacteria	Proteobacteria	Deltaproteobacteria	563192	Bilophila wadsworthia	tr|S2KXB5|S2KXB5	tr|S2KXB5|S2KXB5_1	>ENA|EPC05931|EPC05931.1	>ENA|EPC05931|EPC05931.1_1	Uncharacterized protein	X	X	integral component of membrane [GO:0016021]	FFFFFFFFFFFFFFFFFFFFFFFFFFFFFF	12	41	30	TTCTTCTTCTTCTTCTTCTTCTTCTTCTTCTTCTTCTTCTTCTTCTTCTTCTTCTTCTTCTTCTTCTTCTTCTTCTTCTTCTTCTTCTTT	36	125	0	0	0	0	30	0	0	0	0	0	0	0	0	0	0	0	0	0	0	0		0	0	0	0		0	0		0
Bacteria	Proteobacteria	Deltaproteobacteria	563192	Bilophila wadsworthia	tr|S2KXC9|S2KXC9	tr|S2KXC9|S2KXC9_1	>ENA|EPC05941|EPC05941.1	>ENA|EPC05941|EPC05941.1_1	Uncharacterized protein	X	X	integral component of membrane [GO:0016021]	KKKKKKKKKKKKKKKKKK	53	70	18	AAGAAGAAGAAGAAGAAGAAGAAGAAGAAGAAGAAGAAGAAGAAGAAGAAGAAG	159	212	0	0	0	0	0	0	0	0	18	0	0	0	0	0	0	0	0	0	0	0		0	0	0	0		0	0		0
Bacteria	Proteobacteria	Alphaproteobacteria	1123237	Salipiger mucosus	tr|S9QID2|S9QID2	tr|S9QID2|S9QID2_1	>ENA|EPX79562|EPX79562.1	>ENA|EPX79562|EPX79562.1_1	Uncharacterized protein	X	X	integral component of membrane [GO:0016021]	SSSSSSSSSSS	74	84	11	TCCTCGAGCTCGAGCTCGAGCTCGTCGAGCTCC	222	254	0	0	0	0	0	0	0	0	0	0	0	0	0	0	0	11	0	0	0	0		0	0	0	0		0	0		0
Bacteria	Proteobacteria	Betaproteobacteria	1386079	Alcaligenes sp.	tr|U1ZMI3|U1ZMI3	tr|U1ZMI3|U1ZMI3_1	>ENA|ERI33827|ERI33827.1	>ENA|ERI33827|ERI33827.1_1	Uncharacterized protein	X	X	integral component of membrane [GO:0016021]	LLLLLLLLLLLLLLLLLLLLL	46	66	21	TTGTTGTTGTTGTTGTTGTTGTTGTTGTTGTTGTTGTTGTTGTTGTTGTTGTTGTTGTTGTTG	138	200	0	0	0	0	0	0	0	0	0	21	0	0	0	0	0	0	0	0	0	0		0	0	0	0		0	0		0
Bacteria	Bacteroidetes	Cytophagia	1123057	Rhodonellum psychrophilum	tr|U5BT00|U5BT00	tr|U5BT00|U5BT00_1	>ENA|ERM80659|ERM80659.1	>ENA|ERM80659|ERM80659.1_1	Uncharacterized protein	X	X	integral component of membrane [GO:0016021]	GGGGGGGGGGG	548	558	11	GGTGGCGGCGGAGGAGGCGGTGGCGGAGGCGGC	1644	1676	0	0	0	0	0	11	0	0	0	0	0	0	0	0	0	0	0	0	0	0		0	0	0	0		0	0		0
Bacteria	Proteobacteria	Alphaproteobacteria	1397530	Labrenzia sp.	tr|U7FSH1|U7FSH1	tr|U7FSH1|U7FSH1_1	>ENA|ERP88544|ERP88544.1	>ENA|ERP88544|ERP88544.1_1	Transmembrane signal peptide protein	X	X	integral component of membrane [GO:0016021]	GGGGGGGGGGG	636	646	11	GGCGGCGGTGGCGGCGGTGGCGGTGGCGGCGGC	1908	1940	0	0	0	0	0	11	0	0	0	0	0	0	0	0	0	0	0	0	0	0		0	0	0	0		0	0		0
Bacteria	Actinobacteria	Streptomycetales	1380770	Streptomycetaceae bacterium	tr|V6KZN3|V6KZN3	tr|V6KZN3|V6KZN3_1	>ENA|EST37587|EST37587.1	>ENA|EST37587|EST37587.1_1	Uncharacterized protein	X	X	integral component of membrane [GO:0016021]	GGGGGGGGGGG	59	69	11	GGCGGTGGCGGTGGCGGTGGCGGTGGCGGTGGC	177	209	0	0	0	0	0	11	0	0	0	0	0	0	0	0	0	0	0	0	0	0		0	0	0	0		0	0		0
Bacteria	Firmicutes	Clostridia	994573	Youngiibacter fragilis	tr|V7I3V2|V7I3V2	tr|V7I3V2|V7I3V2_1	>ENA|ETA79652|ETA79652.1	>ENA|ETA79652|ETA79652.1_1	Uncharacterized protein	X	X	integral component of membrane [GO:0016021]	GGGGGGGGGG	622	631	10	GGCGGCGGTGGCGGCGGCGGTGGCGGCGGA	1866	1895	0	0	0	0	0	10	0	0	0	0	0	0	0	0	0	0	0	0	0	0		0	0	0	0		0	0		0
Bacteria	Actinobacteria	Bifidobacteriales	641146	Scardovia inopinata	tr|W5IIK8|W5IIK8	tr|W5IIK8|W5IIK8_1	>ENA|EFG26683|EFG26683.1	>ENA|EFG26683|EFG26683.1_1	Uncharacterized protein	X	X	integral component of membrane [GO:0016021]	GGGGGGGGGG	774	783	10	GGCGGTGGAGGCGGCGGTGGAGGCGGCGGC	2322	2351	0	0	0	0	0	10	0	0	0	0	0	0	0	0	0	0	0	0	0	0		0	0	0	0		0	0		0
Bacteria	Proteobacteria	Alphaproteobacteria	348824	Rhizobium favelukesii	tr|W6RQJ4|W6RQJ4	tr|W6RQJ4|W6RQJ4_1	>ENA|CDM56671|CDM56671.1	>ENA|CDM56671|CDM56671.1_1	Uncharacterized protein	X	X	integral component of membrane [GO:0016021]	GGGGGGGGGGG	635	645	11	GGTGGCGGCGGTGGCGGTGGTGGCGGCGGCGGC	1905	1937	0	0	0	0	0	11	0	0	0	0	0	0	0	0	0	0	0	0	0	0		0	0	0	0		0	0		0
Bacteria	Bacteroidetes	Sphingobacteriia	509635	Pedobacter sp.	tr|W6TPI5|W6TPI5	tr|W6TPI5|W6TPI5_1	>ENA|ETZ19489|ETZ19489.1	>ENA|ETZ19489|ETZ19489.1_1	Uncharacterized protein	X	X	integral component of membrane [GO:0016021]	SSSSSSSSSSSSSSSS	468	483	16	TCTTCTTCTTCCAGTAGCAGCAGCAGTAGCAGTTCTTCAAGCAGCAGC	1404	1451	0	0	0	0	0	0	0	0	0	0	0	0	0	0	0	16	0	0	0	0		0	0	0	0		0	0		0
Bacteria	Actinobacteria	Pseudonocardiales	345341	Kutzneria sp.	tr|W7SMX0|W7SMX0	tr|W7SMX0|W7SMX0_1	>ENA|EWM15617|EWM15617.1	>ENA|EWM15617|EWM15617.1_1	Uncharacterized protein	X	X	integral component of membrane [GO:0016021]	TTTTTTTTTTTTTT	256	269	14	ACCACGACGACCACCACGACCACGACCACCACCACGACGACG	768	809	0	0	0	0	0	0	0	0	0	0	0	0	0	0	0	0	14	0	0	0		0	0	0	0		0	0		0
Bacteria	Actinobacteria	Pseudonocardiales	345341	Kutzneria sp.	tr|W7T1H6|W7T1H6	tr|W7T1H6|W7T1H6_1	>ENA|EWM16878|EWM16878.1	>ENA|EWM16878|EWM16878.1_1	PE-PGRS family protein	X	X	integral component of membrane [GO:0016021]	GGGGGGGGGG	297	306	10	GGAGGCGGTGGAGGAGGCGGCGGCGGTGGC	891	920	0	0	0	0	0	10	0	0	0	0	0	0	0	0	0	0	0	0	0	0		0	0	0	0		0	0		0
Bacteria	Actinobacteria	Pseudonocardiales	345341	Kutzneria sp.	tr|W7T3Z2|W7T3Z2	tr|W7T3Z2|W7T3Z2_1	>ENA|EWM14676|EWM14676.1	>ENA|EWM14676|EWM14676.1_1	Surface protein	X	X	integral component of membrane [GO:0016021]	TTTTTTTTTT	345	354	10	ACCACGACCACGACGACCACCACGACCACG	1035	1064	0	0	0	0	0	0	0	0	0	0	0	0	0	0	0	0	10	0	0	0		0	0	0	0		0	0		0
Bacteria	Actinobacteria	Pseudonocardiales	345341	Kutzneria sp.	tr|W7T600|W7T600	tr|W7T600|W7T600_1	>ENA|EWM18828|EWM18828.1	>ENA|EWM18828|EWM18828.1_1	Uncharacterized protein	X	X	integral component of membrane [GO:0016021]	TTTTTTTTTTTTT	138	150	13	ACGACCACCACCACGACGACCACGACCACCACGACGACG	414	452	0	0	0	0	0	0	0	0	0	0	0	0	0	0	0	0	13	0	0	0		0	0	0	0		0	0		0
Bacteria	Proteobacteria	Alphaproteobacteria	1419876	Blastomonas sp.	tr|W9BV02|W9BV02	tr|W9BV02|W9BV02_1	>ENA|ESZ86305|ESZ86305.1	>ENA|ESZ86305|ESZ86305.1_1	Pilus assembly protein TadE	X	X	integral component of membrane [GO:0016021]	DDDDDDDDDDDDDDDDD	260	276	17	GACGACGATGACGATGACGATGATGACGATGATGACGATGATGACGACGAC	780	830	0	0	17	0	0	0	0	0	0	0	0	0	0	0	0	0	0	0	0	0		0	0	0	0		0	0		9
Bacteria	Actinobacteria	Corynebacteriales	1299333	Mycobacterium xenopi	tr|X7ZWJ4|X7ZWJ4	tr|X7ZWJ4|X7ZWJ4_1	>ENA|EUA23005|EUA23005.1	>ENA|EUA23005|EUA23005.1_1	Uncharacterized protein	X	X	integral component of membrane [GO:0016021]	TTTTTTTTTTT	94	104	11	ACAACGACCACCACCACAACCACGACGACGACG	282	314	0	0	0	0	0	0	0	0	0	0	0	0	0	0	0	0	11	0	0	0		0	0	0	0		0	0		0
Bacteria	Proteobacteria	Gammaproteobacteria	422289	Beggiatoa sp.	tr|A7BS32|A7BS32	tr|A7BS32|A7BS32_1	>ENA|EDN70657|EDN70657.1	>ENA|EDN70657|EDN70657.1_1	Sensor kinase protein	X	ATP binding [GO:0005524]; phosphorelay sensor kinase activity [GO:0000155]	integral component of membrane [GO:0016021]; intracellular [GO:0005622]	DDDDDDDDDDDDDDDDDDDDDDDDDDDDDDDDDDDDD	68	104	37	GATGACGATGATGATGATGATGATGATGATGACGATGATGATGATGATGATGATGACGACGACGACGACGATGACGATGACGACGACGACGACGACGACGATGATGATGAT	204	314	0	0	37	0	0	0	0	0	0	0	0	0	0	0	0	0	0	0	0	0		0	0	0	0		0	0		15
Bacteria	Proteobacteria	Betaproteobacteria	1547922	Ideonella sakaiensis	tr|A0A0K8P575|A0A0K8P575	tr|A0A0K8P575|A0A0K8P575_1	>ENA|GAP37858|GAP37858.1	>ENA|GAP37858|GAP37858.1_1	Uncharacterized protein	X	phosphorelay sensor kinase activity [GO:0000155]	integral component of membrane [GO:0016021]; intracellular [GO:0005622]	AAAAAAAAAAAAA	1109	1121	13	GCGGCTGCGGCTGCGGCTGCGGCTGCGGCTGCGGCCGCG	3327	3365	13	0	0	0	0	0	0	0	0	0	0	0	0	0	0	0	0	0	0	0		0	1	7	5		0	0		0
Bacteria	Actinobacteria	Frankiales	102897	Frankia sp.	tr|D3DBR5|D3DBR5	tr|D3DBR5|D3DBR5_1	>ENA|EFC79639|EFC79639.1	>ENA|EFC79639|EFC79639.1_1	GAF sensor signal transduction histidine kinase	X	phosphorelay sensor kinase activity [GO:0000155]; protein dimerization activity [GO:0046983]	integral component of membrane [GO:0016021]; intracellular [GO:0005622]	GGGGGGGGGGGGG	307	319	13	GGTGGCGGTGGCGGTGGCGGTGGCGGTGGCGGTGGCGGC	921	959	0	0	0	0	0	13	0	0	0	0	0	0	0	0	0	0	0	0	0	0		0	0	0	0		0	0		0
Bacteria	Cyanobacteria	Nostocales	99598	Calothrix sp.	tr|K9PEW4|K9PEW4	tr|K9PEW4|K9PEW4_1	>ENA|AFY31693|AFY31693.1	>ENA|AFY31693|AFY31693.1_1	TonB family protein	X	energy transducer activity [GO:0031992]; siderophore transmembrane transporter activity [GO:0015343]	integral component of membrane [GO:0016021]; outer membrane-bounded periplasmic space [GO:0030288]	GGGGGGGGGG	153	162	10	GGTGGAGGTGGCGGAGGAGGTGGCGGTGGT	459	488	0	0	0	0	0	10	0	0	0	0	0	0	0	0	0	0	0	0	0	0		0	0	0	0		0	0		0
Bacteria	Proteobacteria	Gammaproteobacteria	1379159	Dyella jiangningensis	tr|A0A023NYA8|A0A023NYA8	tr|A0A023NYA8|A0A023NYA8_1	>ENA|AHX15304|AHX15304.1	>ENA|AHX15304|AHX15304.1_1	Protein TonB	protein transport [GO:0015031]	energy transducer activity [GO:0031992]; siderophore transmembrane transporter activity [GO:0015343]	integral component of membrane [GO:0016021]; outer membrane-bounded periplasmic space [GO:0030288]; plasma membrane [GO:0005886]	PPPPPPPPPPPP	60	71	12	CCGCCGCCGCCGCCGCCCCCGCCGCCGCCGCCGCCG	180	215	0	0	0	0	0	0	0	0	0	0	0	0	12	0	0	0	0	0	0	0		0	0	0	0		0	0		0
Bacteria	Proteobacteria	Alphaproteobacteria	1382230	Asaia platycodi	tr|A0A060QKU5|A0A060QKU5	tr|A0A060QKU5|A0A060QKU5_1	>ENA|CDG39762|CDG39762.1	>ENA|CDG39762|CDG39762.1_1	Protein TonB	protein transport [GO:0015031]	energy transducer activity [GO:0031992]; siderophore transmembrane transporter activity [GO:0015343]	integral component of membrane [GO:0016021]; outer membrane-bounded periplasmic space [GO:0030288]; plasma membrane [GO:0005886]	PPPPPPPPPPP	57	67	11	CCGCCGCCACCGCCGCCACCGCCGCCGCCGCCG	171	203	0	0	0	0	0	0	0	0	0	0	0	0	11	0	0	0	0	0	0	0		0	0	0	0		0	0		0
Bacteria	Proteobacteria	Epsilonproteobacteria	1539066	Sulfuricurvum sp.	tr|A0A0C2W1N6|A0A0C2W1N6	tr|A0A0C2W1N6|A0A0C2W1N6_1	>ENA|KIM12037|KIM12037.1	>ENA|KIM12037|KIM12037.1_1	Protein TonB	protein transport [GO:0015031]	energy transducer activity [GO:0031992]; siderophore transmembrane transporter activity [GO:0015343]	integral component of membrane [GO:0016021]; outer membrane-bounded periplasmic space [GO:0030288]; plasma membrane [GO:0005886]	PPPPPPPPPPP	49	59	11	CCGCCTCCACCGCCACCACCTCCACCGCCACCC	147	179	0	0	0	0	0	0	0	0	0	0	0	0	11	0	0	0	0	0	0	0		0	0	0	0		0	0		0
Bacteria	Proteobacteria	Deltaproteobacteria	1391653	Vulgatibacter incomptus	tr|A0A0K1PF99|A0A0K1PF99	tr|A0A0K1PF99|A0A0K1PF99_1	>ENA|AKU92101|AKU92101.1	>ENA|AKU92101|AKU92101.1_1	Protein TonB	protein transport [GO:0015031]	energy transducer activity [GO:0031992]; siderophore transmembrane transporter activity [GO:0015343]	integral component of membrane [GO:0016021]; outer membrane-bounded periplasmic space [GO:0030288]; plasma membrane [GO:0005886]	PPPPPPPPPPP	50	60	11	CCGCCTCCACCTCCTCCTCCGCCGCCCCCGCCG	150	182	0	0	0	0	0	0	0	0	0	0	0	0	11	0	0	0	0	0	0	0		0	0	0	0		0	0		0
Bacteria	Proteobacteria	Betaproteobacteria	1678128	Limnohabitans sp.	tr|A0A0P0M6L0|A0A0P0M6L0	tr|A0A0P0M6L0|A0A0P0M6L0_1	>ENA|ALK87259|ALK87259.1	>ENA|ALK87259|ALK87259.1_2	Protein TonB	protein transport [GO:0015031]	energy transducer activity [GO:0031992]; siderophore transmembrane transporter activity [GO:0015343]	integral component of membrane [GO:0016021]; outer membrane-bounded periplasmic space [GO:0030288]; plasma membrane [GO:0005886]	PPPPPPPPPP	60	69	10	CCGCCGCCACCGCCACCGCCACCGCCGCCC	180	209	0	0	0	0	0	0	0	0	0	0	0	0	10	0	0	0	0	0	0	0		0	0	0	0		0	0		0
Bacteria	Proteobacteria	Deltaproteobacteria	378806	Stigmatella aurantiaca	tr|E3FCD2|E3FCD2	tr|E3FCD2|E3FCD2_1	>ENA|ADO70055|ADO70055.1	>ENA|ADO70055|ADO70055.1_1	Protein TonB	protein transport [GO:0015031]	energy transducer activity [GO:0031992]; siderophore transmembrane transporter activity [GO:0015343]	integral component of membrane [GO:0016021]; outer membrane-bounded periplasmic space [GO:0030288]; plasma membrane [GO:0005886]	PPPPPPPPPPPP	31	42	12	CCTCCGCCTCCTCCCCCGCCGCCGCCCCCTCCCCCC	93	128	0	0	0	0	0	0	0	0	0	0	0	0	12	0	0	0	0	0	0	0		0	0	0	0		0	0		0
Bacteria	Proteobacteria	Deltaproteobacteria	1242864	Cystobacter fuscus	tr|S9NW69|S9NW69	tr|S9NW69|S9NW69_1	>ENA|EPX55126|EPX55126.1	>ENA|EPX55126|EPX55126.1_1	Protein TonB	protein transport [GO:0015031]	energy transducer activity [GO:0031992]; siderophore transmembrane transporter activity [GO:0015343]	integral component of membrane [GO:0016021]; outer membrane-bounded periplasmic space [GO:0030288]; plasma membrane [GO:0005886]	PPPPPPPPPP	68	77	10	CCGCCTCCGCCGCCCCCTCCTCCTCCGCCC	204	233	0	0	0	0	0	0	0	0	0	0	0	0	10	0	0	0	0	0	0	0		0	0	0	0		0	0		0
Bacteria	Proteobacteria	Betaproteobacteria	413882	[Polyangium] brachysporum	tr|A0A0G3BFG1|A0A0G3BFG1	tr|A0A0G3BFG1|A0A0G3BFG1_1	>ENA|AKJ28057|AKJ28057.1	>ENA|AKJ28057|AKJ28057.1_1	Uncharacterized protein	X	X	integral component of membrane [GO:0016021]; periplasmic space [GO:0042597]	QQQQQQQQQQ	201	210	10	CAACAACAGCAGCAACAACAGCAACAACAG	603	632	0	0	0	0	0	0	0	0	0	0	0	0	0	10	0	0	0	0	0	0		0	0	0	0		0	0		0
Bacteria	Proteobacteria	Deltaproteobacteria	215803	Enhygromyxa salina	tr|A0A0C2D5G1|A0A0C2D5G1	tr|A0A0C2D5G1|A0A0C2D5G1_1	>ENA|KIG15257|KIG15257.1	>ENA|KIG15257|KIG15257.1_1	Cell division protein FtsK	cell cycle [GO:0007049]; cell division [GO:0051301]; chromosome segregation [GO:0007059]	ATP binding [GO:0005524]; DNA binding [GO:0003677]	integral component of membrane [GO:0016021]; plasma membrane [GO:0005886]	EEEEEEEEEEE	236	246	11	GAAGAGGAAGAAGAGGAAGAAGAGGAAGAAGAG	708	740	0	0	0	11	0	0	0	0	0	0	0	0	0	0	0	0	0	0	0	0		0	0	0	0		0	0		0
Bacteria	Proteobacteria	Betaproteobacteria	596154	Alicycliphilus denitrificans	tr|F4G9R9|F4G9R9	tr|F4G9R9|F4G9R9_1	>ENA|AEB84569|AEB84569.1	>ENA|AEB84569|AEB84569.1_1	Heavy metal translocating P-type ATPase	X	copper-exporting ATPase activity [GO:0004008]; metal ion binding [GO:0046872]; nucleotide binding [GO:0000166]	integral component of membrane [GO:0016021]; plasma membrane [GO:0005886]	HHHHHHHHHHH	79	89	11	CATCACCATCACCATCACCATCACCATCACCAT	237	269	0	0	0	0	0	0	11	0	0	0	0	0	0	0	0	0	0	0	0	0		0	0	0	0		0	0		0
Bacteria	Proteobacteria	Gammaproteobacteria	198628	Dickeya dadantii	tr|E0SMI3|E0SMI3	tr|E0SMI3|E0SMI3_1	>ENA|ADN00622|ADN00622.1	>ENA|ADN00622|ADN00622.1_1	Nickel/cobalt efflux system	X	metal ion binding [GO:0046872]; nickel cation transmembrane transporter activity [GO:0015099]	integral component of membrane [GO:0016021]; plasma membrane [GO:0005886]	HHHHHHHHHHHH	130	141	12	CATCACCATCACCATCACCACCACCACCACCACCAC	390	425	0	0	0	0	0	0	12	0	0	0	0	0	0	0	0	0	0	0	0	0		0	0	0	0		0	0		0
Bacteria	Proteobacteria	Deltaproteobacteria	391625	Plesiocystis pacifica	tr|A6G1B2|A6G1B2	tr|A6G1B2|A6G1B2_1	>ENA|EDM80407|EDM80407.1	>ENA|EDM80407|EDM80407.1_1	Uncharacterized protein	lipoprotein biosynthetic process [GO:0042158]; protein lipoylation [GO:0009249]	transferase activity, transferring glycosyl groups [GO:0016757]	integral component of membrane [GO:0016021]; plasma membrane [GO:0005886]	KKKKKKKKKKK	287	297	11	AAGAAGAAGAAAAAGAAGAAGAAAAAAAAGAAG	861	893	0	0	0	0	0	0	0	0	11	0	0	0	0	0	0	0	0	0	0	0		0	0	0	0		0	0		0
Bacteria	Actinobacteria	Thermoleophilia	469383	Conexibacter woesei	tr|D3FDI1|D3FDI1	tr|D3FDI1|D3FDI1_1	>ENA|ADB49555|ADB49555.1	>ENA|ADB49555|ADB49555.1_1	Drug resistance transporter, EmrB/QacA subfamily	transmembrane transport [GO:0055085]	X	integral component of membrane [GO:0016021]; plasma membrane [GO:0005886]	AAAAAAAAAA	466	475	10	GCCGCCGCGGCCGCCGCGGCCGCGGCCGCC	1398	1427	10	0	0	0	0	0	0	0	0	0	0	0	0	0	0	0	0	0	0	0		0	7	3	0		0	0		0
Bacteria	Actinobacteria	Bifidobacteriales	1437608	Bifidobacterium biavatii	tr|A0A086ZYM2|A0A086ZYM2	tr|A0A086ZYM2|A0A086ZYM2_1	>ENA|KFI51622|KFI51622.1	>ENA|KFI51622|KFI51622.1_3	ABC transporter permease	X	X	integral component of membrane [GO:0016021]; plasma membrane [GO:0005886]	SSSSSSSSSSS	90	100	11	TCATCTTCGTCGTCCTCGTCGTCTTCGTCATCC	270	302	0	0	0	0	0	0	0	0	0	0	0	0	0	0	0	11	0	0	0	0		0	0	0	0		0	0		0
Bacteria	Actinobacteria	Frankiales	102897	Frankia sp.	tr|D3CWD7|D3CWD7	tr|D3CWD7|D3CWD7_1	>ENA|EFC85070|EFC85070.1	>ENA|EFC85070|EFC85070.1_1	Binding-protein-dependent transport systems inner membrane component	translation [GO:0006412]; transport [GO:0006810]	structural constituent of ribosome [GO:0003735]	integral component of membrane [GO:0016021]; plasma membrane [GO:0005886]; ribosome [GO:0005840]	AAAAAAAAAAAAAAAA	19	34	16	GCAGCCGCAGCCGCAGCCGCAGCCGCAGCCGCAGCCGCAGCCGCGGCT	57	104	16	0	0	0	0	0	0	0	0	0	0	0	0	0	0	0	0	0	0	0		7	7	1	1		0	0		0
Bacteria	Cyanobacteria	Synechococcales	1111708	Synechocystis sp.	tr|P73590|P73590	tr|P73590|P73590_1	>ENA|BAA17634|BAA17634.2	>ENA|BAA17634|BAA17634.2_1	Slr1403 protein	cell adhesion [GO:0007155]; cell communication [GO:0007154]	X	integrin complex [GO:0008305]	GGGGGGGGGG	2592	2601	10	GGTGGCGGTGGCGGTGGTGGCGGTGGCGGT	7776	7805	0	0	0	0	0	10	0	0	0	0	0	0	0	0	0	0	0	0	0	0		0	0	0	0		0	0		0
Bacteria	Proteobacteria	Acidithiobacillia	160808	Acidithiobacillus ferrivorans	tr|A0A060UL08|A0A060UL08	tr|A0A060UL08|A0A060UL08_1	>ENA|CDQ09170|CDQ09170.1	>ENA|CDQ09170|CDQ09170.1_1	Uncharacterized protein	X	phosphorelay sensor kinase activity [GO:0000155]	intracellular [GO:0005622]	PPPPPPPPPPPPPPPPPPPPPPPPPPPPPPPPPPPPPPPPPPPPPPPPPPPPPPPPPPPPPPPPPPPPPPPPPPPPPPPPPPPPPPPPPPPPPPPPPPPPP	920	1020	101	CCCCCCCCCCCCCCCCCCCCCCCCCCCCCCCCCCCCCCCCCCCCCCCCCCCCCCCCCCCCCCCCCCCCCCCCCCCCCCCCCCCCCCCCCCCCCCCCCCCCCCCCCCCCCCCCCCCCCCCCCCCCCCCCCCCCCCCCCCCCCCCCCCCCCCCCCCCCCCCCCCCCCCCCCCCCCCCCCCCCCCCCCCCCCCCCCCCCCCCCCCCCCCCCCCCCCCCCCCCCCCCCCCCCCCCCCCCCCCCCCCCCCCCCCCCCCCCCCCCCCCCCCCCCCCCCCCCCCCCCCCCCCCCCCCCCCCCCCCCCCCC	2760	3062	0	0	0	0	0	0	0	0	0	0	0	0	101	0	0	0	0	0	0	0		0	0	0	0		0	0		0
Bacteria	Proteobacteria	Acidithiobacillia	160808	Acidithiobacillus ferrivorans	tr|A0A060UL08|A0A060UL08	tr|A0A060UL08|A0A060UL08_2	>ENA|CDQ09170|CDQ09170.1	>ENA|CDQ09170|CDQ09170.1_1	Uncharacterized protein	X	phosphorelay sensor kinase activity [GO:0000155]	intracellular [GO:0005622]	PPPPPPPPPP	1022	1031	10	CCCCCCCCCCCCCCCCCCCCCCCCCCCCCA	3066	3095	0	0	0	0	0	0	0	0	0	0	0	0	10	0	0	0	0	0	0	0		0	0	0	0		0	0		0
Bacteria	Proteobacteria	Gammaproteobacteria	349106	Psychrobacter sp.	tr|A5WFT3|A5WFT3	tr|A5WFT3|A5WFT3_1	>ENA|ABQ94524|ABQ94524.1	>ENA|ABQ94524|ABQ94524.1_1	Lytic transglycosylase, catalytic	peptidoglycan metabolic process [GO:0000270]	lytic transglycosylase activity [GO:0008933]	membrane [GO:0016020]	SSSSSSSSSSSSSSS	881	895	15	AGTAGTTCAAGCAGCAGTTCGAGCTCAAGCAGTAGTTCGAGCTCG	2643	2687	0	0	0	0	0	0	0	0	0	0	0	0	0	0	0	15	0	0	0	0		0	0	0	0		0	0		0
Bacteria	Proteobacteria	Gammaproteobacteria	1538553	Methylomonas denitrificans	tr|A0A126T1D2|A0A126T1D2	tr|A0A126T1D2|A0A126T1D2_1	>ENA|AMK75889|AMK75889.1	>ENA|AMK75889|AMK75889.1_1	Sugar transporter	X	polysaccharide transmembrane transporter activity [GO:0015159]	membrane [GO:0016020]	GGGGGGGGGGGGGGGGGGGG	128	147	20	GGTGGTGGTGGTGGTGGTGGTGGTGGTGGTGGTGGTGGTGGTGGTGGTGGTGGTGGTGGT	384	443	0	0	0	0	0	20	0	0	0	0	0	0	0	0	0	0	0	0	0	0		0	0	0	0		0	0		0
Bacteria	Proteobacteria	Deltaproteobacteria	394096	Hyalangium minutum	tr|A0A085WW53|A0A085WW53	tr|A0A085WW53|A0A085WW53_1	>ENA|KFE71916|KFE71916.1	>ENA|KFE71916|KFE71916.1_1	Macrolide-specific efflux protein MacA	transmembrane transport [GO:0055085]	transporter activity [GO:0005215]	membrane [GO:0016020]	GGGGGGGGGGG	483	493	11	GGCGGTGGTGGCGGTGGTGGCGGCGGTGGCGGC	1449	1481	0	0	0	0	0	11	0	0	0	0	0	0	0	0	0	0	0	0	0	0		0	0	0	0		0	0		0
Bacteria	Firmicutes	Negativicutes	1677858	Propionispora sp.	tr|A0A0K8JH85|A0A0K8JH85	tr|A0A0K8JH85|A0A0K8JH85_1	>ENA|CUH96870|CUH96870.1	>ENA|CUH96870|CUH96870.1_1	Putative membrane protein	transmembrane transport [GO:0055085]	transporter activity [GO:0005215]	membrane [GO:0016020]	SSSSSSSSSSSSSSSSSS	250	267	18	TCATCTTCATCATCCTCCTCTTCGTCGTCCTCTTCTTCGTCATCCTCAAGCAGT	750	803	0	0	0	0	0	0	0	0	0	0	0	0	0	0	0	18	0	0	0	0		0	0	0	0		0	0		0
Bacteria	Planctomycetes	Planctomycetia	1632865	Pirellula sp.	tr|A0A142XVD1|A0A142XVD1	tr|A0A142XVD1|A0A142XVD1_1	>ENA|AMV30968|AMV30968.1	>ENA|AMV30968|AMV30968.1_1	Putative efflux pump periplasmic linker TtgA	transmembrane transport [GO:0055085]	transporter activity [GO:0005215]	membrane [GO:0016020]	DDDDDDDDDDDDDDDDDDDD	45	64	20	GACGATGATGACGACGATGACGATGATGACGATGATGACGACGATGACGACGACGACGAT	135	194	0	0	20	0	0	0	0	0	0	0	0	0	0	0	0	0	0	0	0	0		0	0	0	0		0	0		11
Bacteria	Proteobacteria	Betaproteobacteria	748280	Pseudogulbenkiania sp.	tr|G2J042|G2J042	tr|G2J042|G2J042_1	>ENA|BAK78341|BAK78341.1	>ENA|BAK78341|BAK78341.1_1	RND efflux system, membrane fusion protein	transmembrane transport [GO:0055085]	transporter activity [GO:0005215]	membrane [GO:0016020]	SSSSSSSSSSSS	283	294	12	TCGTCATCGAGCTCGAGCAGCTCGTCGAGCAGCAGC	849	884	0	0	0	0	0	0	0	0	0	0	0	0	0	0	0	12	0	0	0	0		0	0	0	0		0	0		0
Bacteria	Proteobacteria	Betaproteobacteria	1286631	Sphaerotilus natans	tr|A0A059KLW2|A0A059KLW2	tr|A0A059KLW2|A0A059KLW2_1	>ENA|KDB52360|KDB52360.1	>ENA|KDB52360|KDB52360.1_1	Uncharacterized protein	X	transporter activity [GO:0005215]	membrane [GO:0016020]	PPPPPPPPPP	106	115	10	CCGCCGCCCCCCCCGCCTCCGCCCCCACCT	318	347	0	0	0	0	0	0	0	0	0	0	0	0	10	0	0	0	0	0	0	0		0	0	0	0		0	0		0
Bacteria	Proteobacteria	Betaproteobacteria	1232866	Caballeronia udeis	tr|A0A158H3P0|A0A158H3P0	tr|A0A158H3P0|A0A158H3P0_1	>ENA|SAL38539|SAL38539.1	>ENA|SAL38539|SAL38539.1_1	Cellulose synthase domain-containing protein	cellulose biosynthetic process [GO:0030244]; UDP-glucose metabolic process [GO:0006011]	X	outer membrane [GO:0019867]	QQQQQQQQQQQQQ	1157	1169	13	CAGCAGCAGCAACAACAACAACAACAACAACAACAACAG	3471	3509	0	0	0	0	0	0	0	0	0	0	0	0	0	13	0	0	0	0	0	0		0	0	0	0		0	0		0
Bacteria	Proteobacteria	Gammaproteobacteria	203122	Saccharophagus degradans	tr|Q21MW3|Q21MW3	tr|Q21MW3|Q21MW3_1	>ENA|ABD79966|ABD79966.1	>ENA|ABD79966|ABD79966.1_1	Uncharacterized protein	X	lyase activity [GO:0016829]	periplasmic space [GO:0042597]	SSSSSSSSSSSSS	565	577	13	AGTTCATCTAGCTCTAGCAGCTCTTCTAGTTCCAGTTCT	1695	1733	0	0	0	0	0	0	0	0	0	0	0	0	0	0	0	13	0	0	0	0		0	0	0	0		0	0		0
Bacteria	Firmicutes	Clostridia	52689	Acetobacterium bakii	tr|A0A0L6U447|A0A0L6U447	tr|A0A0L6U447|A0A0L6U447_1	>ENA|KNZ43278|KNZ43278.1	>ENA|KNZ43278|KNZ43278.1_1	4-hydroxy-3-methylbut-2-enyl diphosphate reductase	dimethylallyl diphosphate biosynthetic process [GO:0050992]; isopentenyl diphosphate biosynthetic process, methylerythritol 4-phosphate pathway [GO:0019288]; terpenoid biosynthetic process [GO:0016114]; translation [GO:0006412]	3 iron, 4 sulfur cluster binding [GO:0051538]; 4-hydroxy-3-methylbut-2-en-1-yl diphosphate reductase activity [GO:0051745]; metal ion binding [GO:0046872]; RNA binding [GO:0003723]; structural constituent of ribosome [GO:0003735]	ribosome [GO:0005840]	SSSSSSSSSSSSSSSSSSSSS	695	715	21	AGCAGCAGTTCAAGCAGCAGCTCAAGTAGCAGTTCAAGCAGTAGTTCAAGCAGCAGCTCAAGC	2085	2147	0	0	0	0	0	0	0	0	0	0	0	0	0	0	0	21	0	0	0	0		0	0	0	0		0	0		0
Bacteria	Proteobacteria	Betaproteobacteria	1735686	Xylophilus sp.	tr|A0A0Q4GBY0|A0A0Q4GBY0	tr|A0A0Q4GBY0|A0A0Q4GBY0_1	>ENA|KQM71165|KQM71165.1	>ENA|KQM71165|KQM71165.1_1	50S ribosomal protein L25	translation [GO:0006412]	5S rRNA binding [GO:0008097]; structural constituent of ribosome [GO:0003735]	ribosome [GO:0005840]	AAAAAAAAAAAA	195	206	12	GCCGCTGCTGCAGCGGCTGCCGCCGCCGCGGCCGCG	585	620	12	0	0	0	0	0	0	0	0	0	0	0	0	0	0	0	0	0	0	0		1	5	3	3		0	0		0
Bacteria	Proteobacteria	Alphaproteobacteria	639283	Starkeya novella	tr|D7A3K8|D7A3K8	tr|D7A3K8|D7A3K8_1	>ENA|ADH89767|ADH89767.1	>ENA|ADH89767|ADH89767.1_1	50S ribosomal protein L25	translation [GO:0006412]	5S rRNA binding [GO:0008097]; structural constituent of ribosome [GO:0003735]	ribosome [GO:0005840]	AAAAAAAAAA	196	205	10	GCCGCGGCTGCGGCCGCCGCCGCTGCGGCG	588	617	10	0	0	0	0	0	0	0	0	0	0	0	0	0	0	0	0	0	0	0		0	4	4	2		0	0		0
Bacteria	Actinobacteria	Micrococcales	1641401	Dermacoccus sp.	tr|A0A0I9VXH8|A0A0I9VXH8	tr|A0A0I9VXH8|A0A0I9VXH8_1	>ENA|KLO61898|KLO61898.1	>ENA|KLO61898|KLO61898.1_1	30S ribosomal protein S1	translation [GO:0006412]	RNA binding [GO:0003723]; structural constituent of ribosome [GO:0003735]	ribosome [GO:0005840]	SSSSSSSSSSSSS	463	475	13	TCTTCGTCGTCCTCCTCGTCCAGCTCGTCCTCGAGCTCG	1389	1427	0	0	0	0	0	0	0	0	0	0	0	0	0	0	0	13	0	0	0	0		0	0	0	0		0	0		0
Bacteria	Actinobacteria	Micrococcales	571913	Luteipulveratus mongoliensis	tr|A0A0K1JJN0|A0A0K1JJN0	tr|A0A0K1JJN0|A0A0K1JJN0_1	>ENA|AKU16788|AKU16788.1	>ENA|AKU16788|AKU16788.1_1	30S ribosomal protein S1	translation [GO:0006412]	RNA binding [GO:0003723]; structural constituent of ribosome [GO:0003735]	ribosome [GO:0005840]	SSSSSSSSSS	470	479	10	AGCAGCAGCTCTTCCTCGAGCAGCAGCAGC	1410	1439	0	0	0	0	0	0	0	0	0	0	0	0	0	0	0	10	0	0	0	0		0	0	0	0		0	0		0
Bacteria	Proteobacteria	Gammaproteobacteria	1655593	OM182 bacterium	tr|A0A0R2TDN3|A0A0R2TDN3	tr|A0A0R2TDN3|A0A0R2TDN3_1	>ENA|KRO83034|KRO83034.1	>ENA|KRO83034|KRO83034.1_1	30S ribosomal protein S6	translation [GO:0006412]	rRNA binding [GO:0019843]; structural constituent of ribosome [GO:0003735]	ribosome [GO:0005840]	AAAAAAAAAA	124	133	10	GCCGCAGCGGCCGCAGCAGCAGCTGCAGCG	372	401	10	0	0	0	0	0	0	0	0	0	0	0	0	0	0	0	0	0	0	0		5	2	2	1		0	0		0
Bacteria	Proteobacteria	Alphaproteobacteria	121719	Pannonibacter phragmitetus	tr|A0A0U3PGL7|A0A0U3PGL7	tr|A0A0U3PGL7|A0A0U3PGL7_1	>ENA|ALV26796|ALV26796.1	>ENA|ALV26796|ALV26796.1_1	50S ribosomal protein L19	translation [GO:0006412]	structural constituent of ribosome [GO:0003735]	ribosome [GO:0005840]	AAAAAAAAAA	149	158	10	GCTGCTGCTGCAGCTGCTGCTGCCGCTGCT	447	476	10	0	0	0	0	0	0	0	0	0	0	0	0	0	0	0	0	0	0	0		1	1	0	8		0	0		0
Bacteria	Proteobacteria	Alphaproteobacteria	1288970	Magnetospira sp.	tr|W6K6D5|W6K6D5	tr|W6K6D5|W6K6D5_1	>ENA|CCQ72564|CCQ72564.1	>ENA|CCQ72564|CCQ72564.1_1	30S ribosomal protein S16	translation [GO:0006412]	structural constituent of ribosome [GO:0003735]	ribosome [GO:0005840]	AAAAAAAAAA	121	130	10	GCCGCTGCCGCTGCTGCCGCTGCCGCTGCC	363	392	10	0	0	0	0	0	0	0	0	0	0	0	0	0	0	0	0	0	0	0		0	5	0	5		0	0		0
Bacteria	Cyanobacteria	Oscillatoriophycideae	65093	Halothece sp.	tr|K9YC24|K9YC24	tr|K9YC24|K9YC24_1	>ENA|AFZ44511|AFZ44511.1	>ENA|AFZ44511|AFZ44511.1_1	Signal recognition particle protein	SRP-dependent cotranslational protein targeting to membrane [GO:0006614]	7S RNA binding [GO:0008312]; GTPase activity [GO:0003924]; GTP binding [GO:0005525]	signal recognition particle [GO:0048500]	KKKKKKKKKK	468	477	10	AAGAAGAAGAAGAAGAAGAAGAAAAAGAAA	1404	1433	0	0	0	0	0	0	0	0	10	0	0	0	0	0	0	0	0	0	0	0		0	0	0	0		0	0		0
Bacteria	Bacteroidetes	Saprospiria	760192	Haliscomenobacter hydrossis	tr|F4KWU9|F4KWU9	tr|F4KWU9|F4KWU9_1	>ENA|AEE52582|AEE52582.1	>ENA|AEE52582|AEE52582.1_1	30S ribosomal protein S3	translation [GO:0006412]	mRNA binding [GO:0003729]; rRNA binding [GO:0019843]; structural constituent of ribosome [GO:0003735]	small ribosomal subunit [GO:0015935]	GGGGGGGGGG	268	277	10	GGCGGCGGTGGCGGCGGTGGCGGCGGTGGT	804	833	0	0	0	0	0	10	0	0	0	0	0	0	0	0	0	0	0	0	0	0		0	0	0	0		0	0		0
Bacteria	Proteobacteria	Deltaproteobacteria	48	Archangium gephyra	tr|A0A0G2ZW34|A0A0G2ZW34	tr|A0A0G2ZW34|A0A0G2ZW34_1	>ENA|AKJ05851|AKJ05851.1	>ENA|AKJ05851|AKJ05851.1_1	Inner spore coat protein H	X	X	viral capsid [GO:0019028]	PPPPPPPPPPPPP	61	73	13	CCGCCACCGCCTCCTCCGCCACCGCCGCCTCCTCCGCCG	183	221	0	0	0	0	0	0	0	0	0	0	0	0	13	0	0	0	0	0	0	0		0	0	0	0		0	0		0
Bacteria	Firmicutes	Bacilli	582475	Lysinibacillus xylanilyticus	tr|A0A0K9F6K4|A0A0K9F6K4	tr|A0A0K9F6K4|A0A0K9F6K4_1	>ENA|KMY29852|KMY29852.1	>ENA|KMY29852|KMY29852.1_1	Spore coat protein	X	X	viral capsid [GO:0019028]	SSSSSSSSSSSSSSSSSS	159	176	18	AGCTCATCTTCGTCTTCATCTAGCTCCAGTTCCAGCTCATCGTCTAGCTCTAGT	477	530	0	0	0	0	0	0	0	0	0	0	0	0	0	0	0	18	0	0	0	0		0	0	0	0		0	0		0
Bacteria	Firmicutes	Bacilli	1712028	Psychrobacillus sp.	tr|A0A0Q3W237|A0A0Q3W237	tr|A0A0Q3W237|A0A0Q3W237_1	>ENA|KQL35594|KQL35594.1	>ENA|KQL35594|KQL35594.1_1	Spore coat protein	X	X	viral capsid [GO:0019028]	SSSSSSSSSS	166	175	10	TCATCTAGTTCATCTAGTTCTTCTAGTTCT	498	527	0	0	0	0	0	0	0	0	0	0	0	0	0	0	0	10	0	0	0	0		0	0	0	0		0	0		0
Bacteria	Firmicutes	Bacilli	241244	Rummeliibacillus stabekisii	tr|A0A143HHL0|A0A143HHL0	tr|A0A143HHL0|A0A143HHL0_1	>ENA|AMX00997|AMX00997.1	>ENA|AMX00997|AMX00997.1_1	Spore coat protein	X	X	viral capsid [GO:0019028]	SSSSSSSSSSSSSSS	161	175	15	AGCTCTTCTTCTTCCAGTTCTTCTAGCTCTTCCAGTTCCTCAAGT	483	527	0	0	0	0	0	0	0	0	0	0	0	0	0	0	0	15	0	0	0	0		0	0	0	0		0	0		0
Bacteria	Firmicutes	Bacilli	1002809	Solibacillus silvestris	tr|F2F4H9|F2F4H9	tr|F2F4H9|F2F4H9_1	>ENA|BAK15963|BAK15963.1	>ENA|BAK15963|BAK15963.1_1	Spore coat protein E	X	X	viral capsid [GO:0019028]	SSSSSSSSSSSSSSS	167	181	15	TCTTCATCATCATCCTCGTCATCCTCGTCATCGTCTTCATCGTCC	501	545	0	0	0	0	0	0	0	0	0	0	0	0	0	0	0	15	0	0	0	0		0	0	0	0		0	0		0
Bacteria	Firmicutes	Bacilli	1227360	Viridibacillus arenosi	tr|W4EZH3|W4EZH3	tr|W4EZH3|W4EZH3_1	>ENA|ETT85935|ETT85935.1	>ENA|ETT85935|ETT85935.1_1	Spore coat protein E	X	X	viral capsid [GO:0019028]	SSSSSSSSSSSSSSSSSSSSSSSSS	157	181	25	AGCTCATCATCAAGCTCATCATCAAGCTCATCGTCAAGTTCATCATCAAGTTCATCATCGAGCTCTTCATCATCA	471	545	0	0	0	0	0	0	0	0	0	0	0	0	0	0	0	25	0	0	0	0		0	0	0	0		0	0		0
Bacteria	Proteobacteria	Deltaproteobacteria	502025	Haliangium ochraceum	tr|D0LLX7|D0LLX7	tr|D0LLX7|D0LLX7_1	>ENA|ACY15155|ACY15155.1	>ENA|ACY15155|ACY15155.1_1	Acyl-CoA dehydrogenase domain protein	X	acyl-CoA dehydrogenase activity [GO:0003995]; flavin adenine dinucleotide binding [GO:0050660]		DDDDDDDDDD	83	92	10	GACGACGACGATGACGACGACGATGACGAC	249	278	0	0	10	0	0	0	0	0	0	0	0	0	0	0	0	0	0	0	0	0		0	0	0	0		0	0		8
Bacteria	Proteobacteria	Gammaproteobacteria	377629	Teredinibacter turnerae	tr|C5BI50|C5BI50	tr|C5BI50|C5BI50_1	>ENA|ACR13064|ACR13064.2	>ENA|ACR13064|ACR13064.2_1	Alpha-L-arabinofuranosidase C	L-arabinose metabolic process [GO:0046373]	alpha-L-arabinofuranosidase activity [GO:0046556]; carbohydrate binding [GO:0030246]	X	SSSSSSSSSSSSSSSSSSSSSS	161	182	22	TCGTCATCGAGCAGCAGCTCATCCAGTAGCTCGAGTTCGTCAAGCAGCTCCAGTTCGTCCTCATCC	483	548	0	0	0	0	0	0	0	0	0	0	0	0	0	0	0	22	0	0	0	0		0	0	0	0		0	0		0
Bacteria	Proteobacteria	Gammaproteobacteria	377629	Teredinibacter turnerae	tr|C5BI50|C5BI50	tr|C5BI50|C5BI50_2	>ENA|ACR13064|ACR13064.2	>ENA|ACR13064|ACR13064.2_1	Alpha-L-arabinofuranosidase C	L-arabinose metabolic process [GO:0046373]	alpha-L-arabinofuranosidase activity [GO:0046556]; carbohydrate binding [GO:0030246]	X	SSSSSSSSSSSSSSSSSSSS	132	151	20	AGCAGTTCCAGTTCGTCGTCCTCCAGCAGCTCGTCTTCTTCCTCTAGCTCTTCATCGAGC	396	455	0	0	0	0	0	0	0	0	0	0	0	0	0	0	0	20	0	0	0	0		0	0	0	0		0	0		0
Bacteria	Firmicutes	Bacilli	797516	Lactobacillus kisonensis	tr|H1LL15|H1LL15	tr|H1LL15|H1LL15_1	>ENA|EHO45732|EHO45732.1	>ENA|EHO45732|EHO45732.1_1	Mannosyl-glycoprotein endo-beta-N-acetylglucosaminidase	X	amidase activity [GO:0004040]	X	SSSSSSSSSS	223	232	10	TCAAGTTCATCATCCTCATCGTCGAGTTCG	669	698	0	0	0	0	0	0	0	0	0	0	0	0	0	0	0	10	0	0	0	0		0	0	0	0		0	0		0
Bacteria	Proteobacteria	Gammaproteobacteria	377629	Teredinibacter turnerae	tr|C5BK63|C5BK63	tr|C5BK63|C5BK63_1	>ENA|ACR12691|ACR12691.2	>ENA|ACR12691|ACR12691.2_2	Arabinogalactan endo-beta-1,4-galactanase	carbohydrate metabolic process [GO:0005975]	arabinogalactan endo-1,4-beta-galactosidase activity [GO:0031218]; cellulose binding [GO:0030248]; glucosidase activity [GO:0015926]	X	SSSSSSSSSSSSSSSSSSSSS	75	95	21	TCTTCCAGCTCTTCCTCGAGCAGCAGCTCATCTTCTAGCAGTTCCTCAAGCAGTAGCTCGTCG	225	287	0	0	0	0	0	0	0	0	0	0	0	0	0	0	0	21	0	0	0	0		0	0	0	0		0	0		0
Bacteria	Proteobacteria	Gammaproteobacteria	377629	Teredinibacter turnerae	tr|C5BK63|C5BK63	tr|C5BK63|C5BK63_2	>ENA|ACR12691|ACR12691.2	>ENA|ACR12691|ACR12691.2_1	Arabinogalactan endo-beta-1,4-galactanase	carbohydrate metabolic process [GO:0005975]	arabinogalactan endo-1,4-beta-galactosidase activity [GO:0031218]; cellulose binding [GO:0030248]; glucosidase activity [GO:0015926]	X	SSSSSSSSSSSSSSSSSSSS	172	191	20	TCGTCGTCCAGTAGCTCGAGTAGCAGCTCCAGCAGCTCGAGTTCCTCAAGCTCTTCGTCT	516	575	0	0	0	0	0	0	0	0	0	0	0	0	0	0	0	20	0	0	0	0		0	0	0	0		0	0		0
Bacteria	Proteobacteria	Deltaproteobacteria	1192034	Chondromyces apiculatus	tr|A0A017TDE0|A0A017TDE0	tr|A0A017TDE0|A0A017TDE0_1	>ENA|EYF06591|EYF06591.1	>ENA|EYF06591|EYF06591.1_1	ATP-dependent protease La	protein catabolic process [GO:0030163]	ATP binding [GO:0005524]; ATP-dependent peptidase activity [GO:0004176]; serine-type endopeptidase activity [GO:0004252]	X	DDDDDDDDDDDDDDDDDD	304	321	18	GACGACGATGACGACGACGACGACGATGACGATGACGATGACGATGACGACGAC	912	965	0	0	18	0	0	0	0	0	0	0	0	0	0	0	0	0	0	0	0	0		0	0	0	0		0	0		13
Bacteria	Proteobacteria	Betaproteobacteria	76731	Roseateles depolymerans	tr|A0A0U3E2R8|A0A0U3E2R8	tr|A0A0U3E2R8|A0A0U3E2R8_1	>ENA|ALV07477|ALV07477.1	>ENA|ALV07477|ALV07477.1_1	Transcriptional regulator, NifA subfamily, Fis Family	regulation of transcription, DNA-templated [GO:0006355]; transcription, DNA-templated [GO:0006351]	ATP binding [GO:0005524]; DNA binding [GO:0003677]; transcription factor binding [GO:0008134]	X	AAAAAAAAAAAAAAA	211	225	15	GCCGCAGCAGCCGCAGCAGCCGCAGCAGCCGCAGCAGCCGCAGCT	633	677	15	0	0	0	0	0	0	0	0	0	0	0	0	0	0	0	0	0	0	0		9	5	0	1		0	0		0
Bacteria	Proteobacteria	Deltaproteobacteria	502025	Haliangium ochraceum	tr|D0LIU0|D0LIU0	tr|D0LIU0|D0LIU0_1	>ENA|ACY12969|ACY12969.1	>ENA|ACY12969|ACY12969.1_1	DEAD/DEAH box helicase domain protein	X	ATP binding [GO:0005524]; helicase activity [GO:0004386]; nucleic acid binding [GO:0003676]	X	GGGGGGGGGGGGGGGGGGGGG	440	460	21	GGCGGCGGCGGCGGCGGTGGTGGCGGTGGTGGCGGCGGCGGCGGCGGCGGCGGCGGCGGCGGC	1320	1382	0	0	0	0	0	21	0	0	0	0	0	0	0	0	0	0	0	0	0	0		0	0	0	0		0	0		0
Bacteria	Proteobacteria	Betaproteobacteria	887898	Lautropia mirabilis	tr|E7RVF1|E7RVF1	tr|E7RVF1|E7RVF1_1	>ENA|EFV95755|EFV95755.1	>ENA|EFV95755|EFV95755.1_1	DEAD/DEAH box helicase	X	ATP binding [GO:0005524]; helicase activity [GO:0004386]; nucleic acid binding [GO:0003676]	X	DDDDDDDDDDD	101	111	11	GACGACGACGACGACGACGACGACGACGACGAC	303	335	0	0	11	0	0	0	0	0	0	0	0	0	0	0	0	0	0	0	0	0		0	0	0	0		0	0		11
Bacteria	Proteobacteria	Betaproteobacteria	596154	Alicycliphilus denitrificans	tr|F4G4D1|F4G4D1	tr|F4G4D1|F4G4D1_1	>ENA|AEB86347|AEB86347.1	>ENA|AEB86347|AEB86347.1_1	DNA mismatch repair protein MutL	mismatch repair [GO:0006298]	ATP binding [GO:0005524]; mismatched DNA binding [GO:0030983]	X	AAAAAAAAAAA	439	449	11	GCCGCCGCCGCCGCCGCCGCCGCCGCCGCCGCC	1317	1349	11	0	0	0	0	0	0	0	0	0	0	0	0	0	0	0	0	0	0	0		0	11	0	0		0	0		0
Bacteria	Proteobacteria	Deltaproteobacteria	1391654	Labilithrix luteola	tr|A0A0K1PTT5|A0A0K1PTT5	tr|A0A0K1PTT5|A0A0K1PTT5_1	>ENA|AKU96945|AKU96945.1	>ENA|AKU96945|AKU96945.1_1	Poly(A) polymerase I	mRNA polyadenylation [GO:0006378]; transcription, DNA-templated [GO:0006351]	ATP binding [GO:0005524]; polynucleotide adenylyltransferase activity [GO:0004652]; RNA binding [GO:0003723]	X	GGGGGGGGGGGGGGGGG	441	457	17	GGTGGTGGCGGTGGCGGTGGCGGTGGCGGTGGCGGTGGCGGTGGCGGCGGC	1323	1373	0	0	0	0	0	17	0	0	0	0	0	0	0	0	0	0	0	0	0	0		0	0	0	0		0	0		0
Bacteria	Actinobacteria	Pseudonocardiales	860235	Kibdelosporangium phytohabitans	tr|A0A0N9IFX5|A0A0N9IFX5	tr|A0A0N9IFX5|A0A0N9IFX5_1	>ENA|ALG13785|ALG13785.1	>ENA|ALG13785|ALG13785.1_1	Uncharacterized protein	X	ATP binding [GO:0005524]; protein kinase activity [GO:0004672]	X	TTTTTTTTTTTTTTTT	401	416	16	ACCACGACGACGACAACGACGACGACAACCACCACCACGACGACAACG	1203	1250	0	0	0	0	0	0	0	0	0	0	0	0	0	0	0	0	16	0	0	0		0	0	0	0		0	0		0
Bacteria	Chloroflexi	Chloroflexia	357808	Roseiflexus sp.	tr|A5UZG1|A5UZG1	tr|A5UZG1|A5UZG1_1	>ENA|ABQ92014|ABQ92014.1	>ENA|ABQ92014|ABQ92014.1_1	Protein kinase	X	ATP binding [GO:0005524]; protein kinase activity [GO:0004672]	X	PPPPPPPPPPPPP	450	462	13	CCTCCGCCGCCACCCCCGCCCCCGCCCCCGCCTCCGCCG	1350	1388	0	0	0	0	0	0	0	0	0	0	0	0	13	0	0	0	0	0	0	0		0	0	0	0		0	0		0
Bacteria	Cyanobacteria	Nostocales	99598	Calothrix sp.	tr|K9PCE7|K9PCE7	tr|K9PCE7|K9PCE7_1	>ENA|AFY30823|AFY30823.1	>ENA|AFY30823|AFY30823.1_1	Serine/threonine protein kinase with WD40 repeats	X	ATP binding [GO:0005524]; protein serine/threonine kinase activity [GO:0004674]	X	PPPPPPPPPPPPPP	293	306	14	CCACCACCACCGCCACCACCGCCACCACCGCCACCACCACCA	879	920	0	0	0	0	0	0	0	0	0	0	0	0	14	0	0	0	0	0	0	0		0	0	0	0		0	0		0
Bacteria	Cyanobacteria	Chroococcidiopsidales	251229	Chroococcidiopsis thermalis	tr|K9TTP3|K9TTP3	tr|K9TTP3|K9TTP3_1	>ENA|AFY85925|AFY85925.1	>ENA|AFY85925|AFY85925.1_1	Serine/threonine protein kinase with WD40 repeats	X	ATP binding [GO:0005524]; protein serine/threonine kinase activity [GO:0004674]	X	PPPPPPPPPPPPPPPPP	308	324	17	CCGCCACCGCCACCACCACCACCACCGCCACCGCCACCGCCACCGCCACCT	924	974	0	0	0	0	0	0	0	0	0	0	0	0	17	0	0	0	0	0	0	0		0	0	0	0		0	0		0
Bacteria	Proteobacteria	Alphaproteobacteria	666509	Planktomarina temperata	tr|A0A076K3H6|A0A076K3H6	tr|A0A076K3H6|A0A076K3H6_1	>ENA|AII88170|AII88170.1	>ENA|AII88170|AII88170.1_1	Putative RTX toxin and hemolysin-type calcium binding protein	X	calcium ion binding [GO:0005509]	X	GGGGGGGGGGGG	286	297	12	GGAGGCGGCGGAGGCGGCGGCGGCGGCGGCGGCGGC	858	893	0	0	0	0	0	12	0	0	0	0	0	0	0	0	0	0	0	0	0	0		0	0	0	0		0	0		0
Bacteria	Proteobacteria	Betaproteobacteria	1736487	Noviherbaspirillum sp.	tr|A0A0Q8Q0T2|A0A0Q8Q0T2	tr|A0A0Q8Q0T2|A0A0Q8Q0T2_1	>ENA|KRB77648|KRB77648.1	>ENA|KRB77648|KRB77648.1_1	Uncharacterized protein	X	calcium ion binding [GO:0005509]	X	AAAAAAAAAAAAAAAAAAAAAAAAAAAAAAA	181	211	31	GCAGCAGCAGCAGCCGCAGCCGCCGCCGCAGCAGCAGCCGCAGCCGCCGCCGCAGCAGCAGCGGCAGCGGCAGCGGCAGCAGCAGCTGCAGCT	543	635	31	0	0	0	0	0	0	0	0	0	0	0	0	0	0	0	0	0	0	0		18	8	3	2		0	0		0
Bacteria	Proteobacteria	Alphaproteobacteria	366602	Caulobacter sp.	tr|B0T1F8|B0T1F8	tr|B0T1F8|B0T1F8_1	>ENA|ABZ70715|ABZ70715.1	>ENA|ABZ70715|ABZ70715.1_1	Uncharacterized protein	X	calcium ion binding [GO:0005509]	X	GGGGGGGGGG	170	179	10	GGCGGCGGTGGCGGTGGCGGTGGCGGTGGC	510	539	0	0	0	0	0	10	0	0	0	0	0	0	0	0	0	0	0	0	0	0		0	0	0	0		0	0		0
Bacteria	Acidobacteria	Acidobacteriales	240015	Acidobacterium capsulatum	tr|C1F4B9|C1F4B9	tr|C1F4B9|C1F4B9_1	>ENA|ACO32644|ACO32644.1	>ENA|ACO32644|ACO32644.1_1	Type II/III secretion system protein	polysaccharide catabolic process [GO:0000272]; protein secretion [GO:0009306]	carbohydrate binding [GO:0030246]	X	SSSSSSSSSSSSSSSSSSS	342	360	19	TCGAGCAGCAGTTCCAGTTCGTCTTCGAGCAGCAGTTCCAGCTCAAGTTCCAGTTCG	1026	1082	0	0	0	0	0	0	0	0	0	0	0	0	0	0	0	19	0	0	0	0		0	0	0	0		0	0		0
Bacteria	Acidobacteria	Acidobacteriales	204669	Koribacter versatilis	tr|Q1IQ52|Q1IQ52	tr|Q1IQ52|Q1IQ52_1	>ENA|ABF40998|ABF40998.1	>ENA|ABF40998|ABF40998.1_1	Type II and III secretion system protein	polysaccharide catabolic process [GO:0000272]; protein secretion [GO:0009306]	carbohydrate binding [GO:0030246]	X	NNNNNNNNNN	345	354	10	AATAACAATAACAACAACAATAACAATAAC	1035	1064	0	0	0	0	0	0	0	0	0	0	0	10	0	0	0	0	0	0	0	0		0	0	0	0		0	0		0
Bacteria	Proteobacteria	Betaproteobacteria	1735686	Xylophilus sp.	tr|A0A0Q4H3J5|A0A0Q4H3J5	tr|A0A0Q4H3J5|A0A0Q4H3J5_1	>ENA|KQM79563|KQM79563.1	>ENA|KQM79563|KQM79563.1_1	Uncharacterized protein	X	carbohydrate binding [GO:0030246]	X	GGGGGGGGGGG	562	572	11	GGCGGCGGCGGTGGAGGCGGCGGTGGGGGTGGT	1686	1718	0	0	0	0	0	11	0	0	0	0	0	0	0	0	0	0	0	0	0	0		0	0	0	0		0	0		0
Bacteria	Proteobacteria	Betaproteobacteria	1735686	Xylophilus sp.	tr|A0A0Q4H3J5|A0A0Q4H3J5	tr|A0A0Q4H3J5|A0A0Q4H3J5_2	>ENA|KQM79563|KQM79563.1	>ENA|KQM79563|KQM79563.1_2	Uncharacterized protein	X	carbohydrate binding [GO:0030246]	X	NNNNNNNNNNN	635	645	11	AACAACAACAACAACAACAACAACAACAACAAC	1905	1937	0	0	0	0	0	0	0	0	0	0	0	11	0	0	0	0	0	0	0	0		0	0	0	0		0	0		0
Bacteria	Firmicutes	Clostridia	246199	Ruminococcus albus	tr|E9SF85|E9SF85	tr|E9SF85|E9SF85_1	>ENA|EGC02078|EGC02078.1	>ENA|EGC02078|EGC02078.1_1	Ricin-type beta-trefoil lectin domain protein	X	carbohydrate binding [GO:0030246]	X	SSSSSSSSSSSSSSSSSSSSSSS	192	214	23	AGCTCTTCTTCGAGCAGTTCATCTTCTTCAAGCAGCAGTTCTTCATCTTCAAGCAGTTCATCTTCTTCG	576	644	0	0	0	0	0	0	0	0	0	0	0	0	0	0	0	23	0	0	0	0		0	0	0	0		0	0		0
Bacteria	Proteobacteria	Gammaproteobacteria	203122	Saccharophagus degradans	tr|Q21P73|Q21P73	tr|Q21P73|Q21P73_1	>ENA|ABD79506|ABD79506.1	>ENA|ABD79506|ABD79506.1_1	Putative polysaccharide-binding protein	X	carbohydrate binding [GO:0030246]	X	SSSSSSSSSSS	38	48	11	AGTTCTAGCTCCAGTTCTTCGTCTTCTTCATCT	114	146	0	0	0	0	0	0	0	0	0	0	0	0	0	0	0	11	0	0	0	0		0	0	0	0		0	0		0
Bacteria	Proteobacteria	Gammaproteobacteria	252514	Microbulbifer thermotolerans	tr|A0A143HNW1|A0A143HNW1	tr|A0A143HNW1|A0A143HNW1_1	>ENA|AMX03424|AMX03424.1	>ENA|AMX03424|AMX03424.1_1	Endoglucanase	cellulose catabolic process [GO:0030245]	carbohydrate binding [GO:0030246]; cellulase activity [GO:0008810]	X	SSSSSSSSSSSSSSSSSSSSSSSS	336	359	24	AGCAGTTCGTCGTCCAGCTCCAGCAGCTCTTCCAGTTCCAGTAGTTCTTCCAGCTCCAGTAGTTCGTCGTCC	1008	1079	0	0	0	0	0	0	0	0	0	0	0	0	0	0	0	24	0	0	0	0		0	0	0	0		0	0		0
Bacteria	Proteobacteria	Gammaproteobacteria	377629	Teredinibacter turnerae	tr|C5BRI4|C5BRI4	tr|C5BRI4|C5BRI4_1	>ENA|ACR11017|ACR11017.2	>ENA|ACR11017|ACR11017.2_1	Endoglucanase	cellulose catabolic process [GO:0030245]	carbohydrate binding [GO:0030246]; cellulase activity [GO:0008810]	X	SSSSSSSSSSSSSSSSSSSSSSSSSSSSSSSSSSSSSSSSSSSS	173	216	44	TCGAGTTCCAGTTCATCCAGCAGTTCCAGCTCGTCAAGCTCCTCGTCGAGTAGCAGTTCATCTTCCAGCAGTTCCTCCAGTAGTTCCTCCAGCAGTAGCTCTTCTAGCAGTAGCTCTTCTAGCAGTAGCTCG	519	650	0	0	0	0	0	0	0	0	0	0	0	0	0	0	0	44	0	0	0	0		0	0	0	0		0	0		0
Bacteria	Proteobacteria	Gammaproteobacteria	377629	Teredinibacter turnerae	tr|C5BRI4|C5BRI4	tr|C5BRI4|C5BRI4_2	>ENA|ACR11017|ACR11017.2	>ENA|ACR11017|ACR11017.2_1	Endoglucanase	cellulose catabolic process [GO:0030245]	carbohydrate binding [GO:0030246]; cellulase activity [GO:0008810]	X	SSSSSSSSSSSSSSSSSSSSSSSSSSSSSSSSSS	129	162	34	AGTTCCTCGTCCAGTAGCAGTTCGTCCAGTAGTTCTTCCTCAAGCAGTTCTTCGAGCAGCAGCTCCTCAAGCAGTTCATCCTCGAGCAGCTCTTCATCCAGC	387	488	0	0	0	0	0	0	0	0	0	0	0	0	0	0	0	34	0	0	0	0		0	0	0	0		0	0		0
Bacteria	Actinobacteria	Pseudonocardiales	446462	Actinosynnema mirum	tr|C6WH88|C6WH88	tr|C6WH88|C6WH88_1	>ENA|ACU38007|ACU38007.1	>ENA|ACU38007|ACU38007.1_1	Endoglucanase	cellulose catabolic process [GO:0030245]	carbohydrate binding [GO:0030246]; cellulase activity [GO:0008810]	X	TTTTTTTTTTTTTT	332	345	14	ACGACGACGACGACCACCACCACGACGACCACCACGACCACG	996	1037	0	0	0	0	0	0	0	0	0	0	0	0	0	0	0	0	14	0	0	0		0	0	0	0		0	0		0
Bacteria	Actinobacteria	Pseudonocardiales	68170	Lechevalieria aerocolonigenes	tr|A0A0F0H5U7|A0A0F0H5U7	tr|A0A0F0H5U7|A0A0F0H5U7_1	>ENA|KJK49687|KJK49687.1	>ENA|KJK49687|KJK49687.1_1	Chitinase	carbohydrate metabolic process [GO:0005975]	carbohydrate binding [GO:0030246]; chitin binding [GO:0008061]; hydrolase activity, hydrolyzing O-glycosyl compounds [GO:0004553]	X	TTTTTTTTTTTTTTTT	145	160	16	ACGACCACCACCACGACTACGACCACCACCACGACGACCACGACGACG	435	482	0	0	0	0	0	0	0	0	0	0	0	0	0	0	0	0	16	0	0	0		0	0	0	0		0	0		0
Bacteria	Actinobacteria	Pseudonocardiales	1653480	Alloactinosynnema sp.	tr|A0A0H5CJ26|A0A0H5CJ26	tr|A0A0H5CJ26|A0A0H5CJ26_1	>ENA|CRK57454|CRK57454.1	>ENA|CRK57454|CRK57454.1_1	Chitinase	carbohydrate metabolic process [GO:0005975]	carbohydrate binding [GO:0030246]; chitinase activity [GO:0004568]	X	TTTTTTTTTTTTTT	145	158	14	ACCACAACGACGACGACAACCACCACCACCACGACCACAACC	435	476	0	0	0	0	0	0	0	0	0	0	0	0	0	0	0	0	14	0	0	0		0	0	0	0		0	0		0
Bacteria	Actinobacteria	Pseudonocardiales	1179773	Saccharothrix espanaensis	tr|K0KD12|K0KD12	tr|K0KD12|K0KD12_1	>ENA|CCH34669|CCH34669.1	>ENA|CCH34669|CCH34669.1_1	Chitinase C	carbohydrate metabolic process [GO:0005975]	carbohydrate binding [GO:0030246]; chitinase activity [GO:0004568]; chitin binding [GO:0008061]	X	TTTTTTTTTTTTTTTT	138	153	16	ACGACGACCACGACGACGACCACCACCACGACCACGACGACCACCACG	414	461	0	0	0	0	0	0	0	0	0	0	0	0	0	0	0	0	16	0	0	0		0	0	0	0		0	0		0
Bacteria	Proteobacteria	Gammaproteobacteria	252514	Microbulbifer thermotolerans	tr|A0A143HJT6|A0A143HJT6	tr|A0A143HJT6|A0A143HJT6_1	>ENA|AMX01740|AMX01740.1	>ENA|AMX01740|AMX01740.1_3	Uncharacterized protein	carbohydrate metabolic process [GO:0005975]	carbohydrate binding [GO:0030246]; electron carrier activity [GO:0009055]; heme binding [GO:0020037]; hydrolase activity, hydrolyzing O-glycosyl compounds [GO:0004553]; oxidoreductase activity, acting on the CH-OH group of donors, quinone or similar compound as acceptor [GO:0016901]; quinone binding [GO:0048038]	X	SSSSSSSSSSSSSSSSSSSSS	648	668	21	TCGTCGAGCAGCAGCTCCAGTTCTTCGTCGAGCAGCTCCAGCTCCTCGTCCAGCAGCTCCAGC	1944	2006	0	0	0	0	0	0	0	0	0	0	0	0	0	0	0	21	0	0	0	0		0	0	0	0		0	0		0
Bacteria	Proteobacteria	Gammaproteobacteria	252514	Microbulbifer thermotolerans	tr|A0A143HJT6|A0A143HJT6	tr|A0A143HJT6|A0A143HJT6_2	>ENA|AMX01740|AMX01740.1	>ENA|AMX01740|AMX01740.1_2	Uncharacterized protein	carbohydrate metabolic process [GO:0005975]	carbohydrate binding [GO:0030246]; electron carrier activity [GO:0009055]; heme binding [GO:0020037]; hydrolase activity, hydrolyzing O-glycosyl compounds [GO:0004553]; oxidoreductase activity, acting on the CH-OH group of donors, quinone or similar compound as acceptor [GO:0016901]; quinone binding [GO:0048038]	X	SSSSSSSSSSSSSSSSSS	519	536	18	AGCAGCTCATCTTCAAGCAGCAGCTCAAGCTCCAGCAGCTCGTCGAGCAGCTCC	1557	1610	0	0	0	0	0	0	0	0	0	0	0	0	0	0	0	18	0	0	0	0		0	0	0	0		0	0		0
Bacteria	Proteobacteria	Gammaproteobacteria	252514	Microbulbifer thermotolerans	tr|A0A143HJT6|A0A143HJT6	tr|A0A143HJT6|A0A143HJT6_3	>ENA|AMX01740|AMX01740.1	>ENA|AMX01740|AMX01740.1_1	Uncharacterized protein	carbohydrate metabolic process [GO:0005975]	carbohydrate binding [GO:0030246]; electron carrier activity [GO:0009055]; heme binding [GO:0020037]; hydrolase activity, hydrolyzing O-glycosyl compounds [GO:0004553]; oxidoreductase activity, acting on the CH-OH group of donors, quinone or similar compound as acceptor [GO:0016901]; quinone binding [GO:0048038]	X	SSSSSSSSSSSSSSSSS	130	146	17	AGCTCCAGCAGCTCCAGCTCATCTTCCAGCTCCAGCTCATCGTCCAGTTCC	390	440	0	0	0	0	0	0	0	0	0	0	0	0	0	0	0	17	0	0	0	0		0	0	0	0		0	0		0
Bacteria	Proteobacteria	Deltaproteobacteria	1254432	Sorangium cellulosum	tr|S4XTH7|S4XTH7	tr|S4XTH7|S4XTH7_1	>ENA|AGP33898|AGP33898.1	>ENA|AGP33898|AGP33898.1_1	Beta-xylanase	polysaccharide catabolic process [GO:0000272]	carbohydrate binding [GO:0030246]; endo-1,4-beta-xylanase activity [GO:0031176]	X	SSSSSSSSSSSSS	139	151	13	TCGTCGTCGAGCAGCAGCTCGAGCTCGTCGTCGAGCTCC	417	455	0	0	0	0	0	0	0	0	0	0	0	0	0	0	0	13	0	0	0	0		0	0	0	0		0	0		0
Bacteria	Proteobacteria	Deltaproteobacteria	1254432	Sorangium cellulosum	tr|S4XTH7|S4XTH7	tr|S4XTH7|S4XTH7_2	>ENA|AGP33898|AGP33898.1	>ENA|AGP33898|AGP33898.1_1	Beta-xylanase	polysaccharide catabolic process [GO:0000272]	carbohydrate binding [GO:0030246]; endo-1,4-beta-xylanase activity [GO:0031176]	X	GGGGGGGGGGG	180	190	11	GGCGGCGGGGGCGGCGGCGGCGGCGGCGGCGGC	540	572	0	0	0	0	0	11	0	0	0	0	0	0	0	0	0	0	0	0	0	0		0	0	0	0		0	0		0
Bacteria	Actinobacteria	Streptosporangiales	183763	Streptomonospora alba	tr|A0A0C2G326|A0A0C2G326	tr|A0A0C2G326|A0A0C2G326_1	>ENA|KIH97693|KIH97693.1	>ENA|KIH97693|KIH97693.1_1	Endo-1,4-beta-xylanase	xylan catabolic process [GO:0045493]	carbohydrate binding [GO:0030246]; endo-1,4-beta-xylanase activity [GO:0031176]	X	GGGGGGGGGGGGGGGGGG	232	249	18	GGCGGCGGCGGAGGCGGCGGCGGCGGTGGCGGCGGCGGTGGCGGTGGCGGCGGC	696	749	0	0	0	0	0	18	0	0	0	0	0	0	0	0	0	0	0	0	0	0		0	0	0	0		0	0		0
Bacteria	Actinobacteria	Streptosporangiales	316330	Microbispora sp.	tr|W2F0S2|W2F0S2	tr|W2F0S2|W2F0S2_1	>ENA|ETK36657|ETK36657.1	>ENA|ETK36657|ETK36657.1_1	Endo-1,4-beta-xylanase	xylan catabolic process [GO:0045493]	carbohydrate binding [GO:0030246]; endo-1,4-beta-xylanase activity [GO:0031176]	X	GGGGGGGGGGGGGGGGG	230	246	17	GGTGGCGGCGGCGGCGGCGGTGGTGGCGGCGGCGGCGGTGGCGGCGGCGGG	690	740	0	0	0	0	0	17	0	0	0	0	0	0	0	0	0	0	0	0	0	0		0	0	0	0		0	0		0
Bacteria	Actinobacteria	Pseudonocardiales	345341	Kutzneria sp.	tr|W7SRZ7|W7SRZ7	tr|W7SRZ7|W7SRZ7_1	>ENA|EWM10441|EWM10441.1	>ENA|EWM10441|EWM10441.1_1	Beta-xylanase	xylan catabolic process [GO:0045493]	carbohydrate binding [GO:0030246]; endo-1,4-beta-xylanase activity [GO:0031176]	X	TTTTTTTTTTTTTTTTTTTTTTT	345	367	23	ACCACGACAACGACGACAACGACGACAACGACGACAACGACGACAACGACGACAACCACCACGACGACC	1035	1103	0	0	0	0	0	0	0	0	0	0	0	0	0	0	0	0	23	0	0	0		0	0	0	0		0	0		0
Bacteria	Actinobacteria	Pseudonocardiales	68170	Lechevalieria aerocolonigenes	tr|A0A0F0GYB0|A0A0F0GYB0	tr|A0A0F0GYB0|A0A0F0GYB0_1	>ENA|KJK48295|KJK48295.1	>ENA|KJK48295|KJK48295.1_1	Xyloglucanase	carbohydrate metabolic process [GO:0005975]	carbohydrate binding [GO:0030246]; hydrolase activity, hydrolyzing O-glycosyl compounds [GO:0004553]	X	TTTTTTTTTTTTTTTTTTT	768	786	19	ACCACAACGACCACAACCACCACGACGACCACCACCACCACCACCACGACCACGACG	2304	2360	0	0	0	0	0	0	0	0	0	0	0	0	0	0	0	0	19	0	0	0		0	0	0	0		0	0		0
Bacteria	Proteobacteria	Gammaproteobacteria	252514	Microbulbifer thermotolerans	tr|A0A143HPJ4|A0A143HPJ4	tr|A0A143HPJ4|A0A143HPJ4_1	>ENA|AMX03421|AMX03421.1	>ENA|AMX03421|AMX03421.1_1	Xyloglucanase	carbohydrate metabolic process [GO:0005975]	carbohydrate binding [GO:0030246]; hydrolase activity, hydrolyzing O-glycosyl compounds [GO:0004553]	X	SSSSSSSSSSSSSSSS	754	769	16	TCCAGTTCATCGAGCAGTTCCAGCTCATCGAGCAGTTCCAGTTCGTCG	2262	2309	0	0	0	0	0	0	0	0	0	0	0	0	0	0	0	16	0	0	0	0		0	0	0	0		0	0		0
Bacteria	Proteobacteria	Gammaproteobacteria	252514	Microbulbifer thermotolerans	tr|A0A143HPJ4|A0A143HPJ4	tr|A0A143HPJ4|A0A143HPJ4_2	>ENA|AMX03421|AMX03421.1	>ENA|AMX03421|AMX03421.1_1	Xyloglucanase	carbohydrate metabolic process [GO:0005975]	carbohydrate binding [GO:0030246]; hydrolase activity, hydrolyzing O-glycosyl compounds [GO:0004553]	X	SSSSSSSSSSSSSSS	771	785	15	AGTTCCAGCTCCTCGAGCTCCTCAAGTAGTTCAAGCTCTTCAAGT	2313	2357	0	0	0	0	0	0	0	0	0	0	0	0	0	0	0	15	0	0	0	0		0	0	0	0		0	0		0
Bacteria	Proteobacteria	Gammaproteobacteria	377629	Teredinibacter turnerae	tr|C5BK73|C5BK73	tr|C5BK73|C5BK73_1	>ENA|ACR11700|ACR11700.2	>ENA|ACR11700|ACR11700.2_1	Carbohydrate esterase family 12 domain protein	carbohydrate metabolic process [GO:0005975]	carbohydrate binding [GO:0030246]; hydrolase activity, hydrolyzing O-glycosyl compounds [GO:0004553]	X	SSSSSSSSSSSSSSSSSSSS	130	149	20	TCCTCTAGTTCATCGTCATCCAGTTCTAGCTCATCCTCCAGTTCTAGCTCATCTTCGAGC	390	449	0	0	0	0	0	0	0	0	0	0	0	0	0	0	0	20	0	0	0	0		0	0	0	0		0	0		0
Bacteria	Actinobacteria	Pseudonocardiales	446462	Actinosynnema mirum	tr|C6WCX2|C6WCX2	tr|C6WCX2|C6WCX2_1	>ENA|ACU35739|ACU35739.1	>ENA|ACU35739|ACU35739.1_1	Cellulose-binding family II	carbohydrate metabolic process [GO:0005975]	carbohydrate binding [GO:0030246]; hydrolase activity, hydrolyzing O-glycosyl compounds [GO:0004553]	X	TTTTTTTTTTTTTT	789	802	14	ACCACGACCACGACGACGACGACGACCACTACCACCACCACG	2367	2408	0	0	0	0	0	0	0	0	0	0	0	0	0	0	0	0	14	0	0	0		0	0	0	0		0	0		0
Bacteria	Proteobacteria	Gammaproteobacteria	203122	Saccharophagus degradans	tr|Q21FN3|Q21FN3	tr|Q21FN3|Q21FN3_1	>ENA|ABD82496|ABD82496.1	>ENA|ABD82496|ABD82496.1_1	Putative endoglucanase	carbohydrate metabolic process [GO:0005975]	carbohydrate binding [GO:0030246]; hydrolase activity, hydrolyzing O-glycosyl compounds [GO:0004553]	X	SSSSSSSSSSSS	527	538	12	TCTAGCTCTTCTTCGAGCTCATCTTCTAGCTCTTCA	1581	1616	0	0	0	0	0	0	0	0	0	0	0	0	0	0	0	12	0	0	0	0		0	0	0	0		0	0		0
Bacteria	Proteobacteria	Gammaproteobacteria	203122	Saccharophagus degradans	tr|Q21FN3|Q21FN3	tr|Q21FN3|Q21FN3_2	>ENA|ABD82496|ABD82496.1	>ENA|ABD82496|ABD82496.1_1	Putative endoglucanase	carbohydrate metabolic process [GO:0005975]	carbohydrate binding [GO:0030246]; hydrolase activity, hydrolyzing O-glycosyl compounds [GO:0004553]	X	SSSSSSSSSSS	515	525	11	TCTTCCTCTTCAAGCTCCTCATCTAGCTCGTCA	1545	1577	0	0	0	0	0	0	0	0	0	0	0	0	0	0	0	11	0	0	0	0		0	0	0	0		0	0		0
Bacteria	Proteobacteria	Gammaproteobacteria	203122	Saccharophagus degradans	tr|Q21FN5|Q21FN5	tr|Q21FN5|Q21FN5_1	>ENA|ABD82494|ABD82494.1	>ENA|ABD82494|ABD82494.1_1	Putative endoglucanase	carbohydrate metabolic process [GO:0005975]	carbohydrate binding [GO:0030246]; hydrolase activity, hydrolyzing O-glycosyl compounds [GO:0004553]	X	SSSSSSSSSSSSSSSSSSSSSS	345	366	22	AGTTCTTCTTCAAGCAGCTCCTCGTCTAGTAGCTCATCATCTAGCAGCTCTTCATCTAGTAGTTCT	1035	1100	0	0	0	0	0	0	0	0	0	0	0	0	0	0	0	22	0	0	0	0		0	0	0	0		0	0		0
Bacteria	Proteobacteria	Gammaproteobacteria	203122	Saccharophagus degradans	tr|Q21N96|Q21N96	tr|Q21N96|Q21N96_1	>ENA|ABD79833|ABD79833.1	>ENA|ABD79833|ABD79833.1_2	Putative cellulose-binding protein	carbohydrate metabolic process [GO:0005975]	carbohydrate binding [GO:0030246]; hydrolase activity, hydrolyzing O-glycosyl compounds [GO:0004553]	X	SSSSSSSSSSSSS	291	303	13	AGCTCATCTAGCAGCAGCTCAAGCTCATCATCCAGCTCA	873	911	0	0	0	0	0	0	0	0	0	0	0	0	0	0	0	13	0	0	0	0		0	0	0	0		0	0		0
Bacteria	Actinobacteria	Pseudonocardiales	345341	Kutzneria sp.	tr|W7SZU3|W7SZU3	tr|W7SZU3|W7SZU3_1	>ENA|EWM13286|EWM13286.1	>ENA|EWM13286|EWM13286.1_1	Chitinase 63	carbohydrate metabolic process [GO:0005975]	carbohydrate binding [GO:0030246]; hydrolase activity, hydrolyzing O-glycosyl compounds [GO:0004553]	X	TTTTTTTTTTTTTTTTTTTT	169	188	20	ACGACCACCACAACCACGACCACCACGACGACGACAACGACTACGACCACCACCACCACG	507	566	0	0	0	0	0	0	0	0	0	0	0	0	0	0	0	0	20	0	0	0		0	0	0	0		0	0		0
Bacteria	Proteobacteria	Gammaproteobacteria	203122	Saccharophagus degradans	tr|Q21IE7|Q21IE7	tr|Q21IE7|Q21IE7_1	>ENA|ABD81532|ABD81532.1	>ENA|ABD81532|ABD81532.1_1	Glucanase	cellulose catabolic process [GO:0030245]	carbohydrate binding [GO:0030246]; hydrolase activity, hydrolyzing O-glycosyl compounds [GO:0004553]	X	SSSSSSSSSSSSSSSSSSSSS	145	165	21	TCTAGCTCTTCCAGCTCCAGCTCATCATCTAGTTCATCAAGCTCTTCTAGTAGCTCAAGCAGC	435	497	0	0	0	0	0	0	0	0	0	0	0	0	0	0	0	21	0	0	0	0		0	0	0	0		0	0		0
Bacteria	Proteobacteria	Gammaproteobacteria	203122	Saccharophagus degradans	tr|Q21IE7|Q21IE7	tr|Q21IE7|Q21IE7_2	>ENA|ABD81532|ABD81532.1	>ENA|ABD81532|ABD81532.1_2	Glucanase	cellulose catabolic process [GO:0030245]	carbohydrate binding [GO:0030246]; hydrolase activity, hydrolyzing O-glycosyl compounds [GO:0004553]	X	SSSSSSSSSSSSSS	357	370	14	TCGTCTAGTTCCAGCTCATCTTCCTCAAGCTCTAGCTCTTCT	1071	1112	0	0	0	0	0	0	0	0	0	0	0	0	0	0	0	14	0	0	0	0		0	0	0	0		0	0		0
Bacteria	Proteobacteria	Gammaproteobacteria	203122	Saccharophagus degradans	tr|Q21IE7|Q21IE7	tr|Q21IE7|Q21IE7_3	>ENA|ABD81532|ABD81532.1	>ENA|ABD81532|ABD81532.1_2	Glucanase	cellulose catabolic process [GO:0030245]	carbohydrate binding [GO:0030246]; hydrolase activity, hydrolyzing O-glycosyl compounds [GO:0004553]	X	SSSSSSSSSS	299	308	10	AGCTCATCAAGTAGCTCATCCAGTTCGTCT	897	926	0	0	0	0	0	0	0	0	0	0	0	0	0	0	0	10	0	0	0	0		0	0	0	0		0	0		0
Bacteria	Actinobacteria	Pseudonocardiales	345341	Kutzneria sp.	tr|W7SP49|W7SP49	tr|W7SP49|W7SP49_1	>ENA|EWM10439|EWM10439.1	>ENA|EWM10439|EWM10439.1_1	Glucanase	cellulose catabolic process [GO:0030245]	carbohydrate binding [GO:0030246]; hydrolase activity, hydrolyzing O-glycosyl compounds [GO:0004553]	X	TTTTTTTTTTTTTTTT	149	164	16	ACCACGACGACGACAACAACCACCACCACGACAACCACCACGACGACC	447	494	0	0	0	0	0	0	0	0	0	0	0	0	0	0	0	0	16	0	0	0		0	0	0	0		0	0		0
Bacteria	Proteobacteria	Gammaproteobacteria	377629	Teredinibacter turnerae	tr|C5BQL8|C5BQL8	tr|C5BQL8|C5BQL8_1	>ENA|ACR11173|ACR11173.2	>ENA|ACR11173|ACR11173.2_1	Polysaccharide lyase, family 11	carbohydrate metabolic process [GO:0005975]	carbohydrate binding [GO:0030246]; hydrolase activity, hydrolyzing O-glycosyl compounds [GO:0004553]; lyase activity [GO:0016829]	X	SSSSSSSSSSSSSSSSSSSSSSS	792	814	23	AGCTCATCGTCTTCCAGCTCGAGCAGTTCATCCAGCAGCTCGTCGAGTTCCAGCAGCAGTTCCAGCTCA	2376	2444	0	0	0	0	0	0	0	0	0	0	0	0	0	0	0	23	0	0	0	0		0	0	0	0		0	0		0
Bacteria	Proteobacteria	Gammaproteobacteria	377629	Teredinibacter turnerae	tr|C5BQL8|C5BQL8	tr|C5BQL8|C5BQL8_2	>ENA|ACR11173|ACR11173.2	>ENA|ACR11173|ACR11173.2_1	Polysaccharide lyase, family 11	carbohydrate metabolic process [GO:0005975]	carbohydrate binding [GO:0030246]; hydrolase activity, hydrolyzing O-glycosyl compounds [GO:0004553]; lyase activity [GO:0016829]	X	SSSSSSSSSSSSSSSSSS	766	783	18	AGCAGTTCGTCTTCCAGCAGTTCTAGTTCTAGCTCCAGTAGTTCATCGAGCTCC	2298	2351	0	0	0	0	0	0	0	0	0	0	0	0	0	0	0	18	0	0	0	0		0	0	0	0		0	0		0
Bacteria	Proteobacteria	Gammaproteobacteria	377629	Teredinibacter turnerae	tr|C5BQP4|C5BQP4	tr|C5BQP4|C5BQP4_1	>ENA|ACR13233|ACR13233.2	>ENA|ACR13233|ACR13233.2_1	Putative pectate lyase	carbohydrate metabolic process [GO:0005975]	carbohydrate binding [GO:0030246]; hydrolase activity, hydrolyzing O-glycosyl compounds [GO:0004553]; lyase activity [GO:0016829]	X	SSSSSSSSSSSSSSSSSSSSSSSSSSSSSS	135	164	30	TCCTCCAGCTCTTCAAGTTCCAGTTCATCGAGCTCTAGCTCTTCAAGCAGCTCTTCATCCAGCAGTAGTTCCTCATCCAGCAGCAGCTCC	405	494	0	0	0	0	0	0	0	0	0	0	0	0	0	0	0	30	0	0	0	0		0	0	0	0		0	0		0
Bacteria	Proteobacteria	Gammaproteobacteria	203122	Saccharophagus degradans	tr|Q21IA8|Q21IA8	tr|Q21IA8|Q21IA8_1	>ENA|ABD81571|ABD81571.1	>ENA|ABD81571|ABD81571.1_1	Pectin/pectate lyase-like protein	carbohydrate metabolic process [GO:0005975]	carbohydrate binding [GO:0030246]; hydrolase activity, hydrolyzing O-glycosyl compounds [GO:0004553]; lyase activity [GO:0016829]	X	SSSSSSSSSSSSSSS	162	176	15	AGCTCTTCTAGCTCTAGCTCGTCCAGCTCGTCTAGCTCCTCCTCT	486	530	0	0	0	0	0	0	0	0	0	0	0	0	0	0	0	15	0	0	0	0		0	0	0	0		0	0		0
Bacteria	Proteobacteria	Gammaproteobacteria	203122	Saccharophagus degradans	tr|Q21IA8|Q21IA8	tr|Q21IA8|Q21IA8_2	>ENA|ABD81571|ABD81571.1	>ENA|ABD81571|ABD81571.1_2	Pectin/pectate lyase-like protein	carbohydrate metabolic process [GO:0005975]	carbohydrate binding [GO:0030246]; hydrolase activity, hydrolyzing O-glycosyl compounds [GO:0004553]; lyase activity [GO:0016829]	X	SSSSSSSSSSSSSS	321	334	14	AGCTCAAGCAGCAGCTCTAGTTCAAGCTCTAGTTCCAGCTCA	963	1004	0	0	0	0	0	0	0	0	0	0	0	0	0	0	0	14	0	0	0	0		0	0	0	0		0	0		0
Bacteria	Proteobacteria	Gammaproteobacteria	203122	Saccharophagus degradans	tr|Q21IA8|Q21IA8	tr|Q21IA8|Q21IA8_3	>ENA|ABD81571|ABD81571.1	>ENA|ABD81571|ABD81571.1_2	Pectin/pectate lyase-like protein	carbohydrate metabolic process [GO:0005975]	carbohydrate binding [GO:0030246]; hydrolase activity, hydrolyzing O-glycosyl compounds [GO:0004553]; lyase activity [GO:0016829]	X	SSSSSSSSSSS	336	346	11	TCTAGTAGCTCCTCAAGTTCCAGCTCGTCTAGC	1008	1040	0	0	0	0	0	0	0	0	0	0	0	0	0	0	0	11	0	0	0	0		0	0	0	0		0	0		0
Bacteria	Proteobacteria	Gammaproteobacteria	203122	Saccharophagus degradans	tr|Q21K69|Q21K69	tr|Q21K69|Q21K69_1	>ENA|ABD80910|ABD80910.1	>ENA|ABD80910|ABD80910.1_1	Putative rhamnogalacturonan lyase	carbohydrate metabolic process [GO:0005975]	carbohydrate binding [GO:0030246]; hydrolase activity, hydrolyzing O-glycosyl compounds [GO:0004553]; lyase activity [GO:0016829]	X	SSSSSSSSSSSSSSSSSSSSSSSSSSSSSSS	780	810	31	AGCAGCTCGTCCTCCAGTAGCTCCTCTAGTTCTTCCAGCAGCTCTTCAAGCTCTAGTAGCAGTTCCAGTAGTAGCTCGAGCAGCAGCTCATCC	2340	2432	0	0	0	0	0	0	0	0	0	0	0	0	0	0	0	31	0	0	0	0		0	0	0	0		0	0		0
Bacteria	Proteobacteria	Gammaproteobacteria	203122	Saccharophagus degradans	tr|Q21LW6|Q21LW6	tr|Q21LW6|Q21LW6_1	>ENA|ABD80313|ABD80313.1	>ENA|ABD80313|ABD80313.1_1	Putative pectate lyase	carbohydrate metabolic process [GO:0005975]	carbohydrate binding [GO:0030246]; hydrolase activity, hydrolyzing O-glycosyl compounds [GO:0004553]; lyase activity [GO:0016829]	X	SSSSSSSSSSSSSSSSSSSSSSSSSSSSSSSSSSSSSS	158	195	38	AGTAGTAGTTCGTCCAGCTCTTCGAGTTCATCCAGCAGTTCATCTTCCAGCTCTTCAAGTAGTTCTTCAAGCAGCTCTAGTAGTTCTTCATCTTCTAGCTCATCGTCTTCGTCC	474	587	0	0	0	0	0	0	0	0	0	0	0	0	0	0	0	38	0	0	0	0		0	0	0	0		0	0		0
Bacteria	Proteobacteria	Gammaproteobacteria	203122	Saccharophagus degradans	tr|Q21LW6|Q21LW6	tr|Q21LW6|Q21LW6_2	>ENA|ABD80313|ABD80313.1	>ENA|ABD80313|ABD80313.1_2	Putative pectate lyase	carbohydrate metabolic process [GO:0005975]	carbohydrate binding [GO:0030246]; hydrolase activity, hydrolyzing O-glycosyl compounds [GO:0004553]; lyase activity [GO:0016829]	X	SSSSSSSSSS	345	354	10	AGCTCTTCCAGTAGCTCTAGTTCCTCCAGT	1035	1064	0	0	0	0	0	0	0	0	0	0	0	0	0	0	0	10	0	0	0	0		0	0	0	0		0	0		0
Bacteria	Proteobacteria	Gammaproteobacteria	203122	Saccharophagus degradans	tr|Q21LW6|Q21LW6	tr|Q21LW6|Q21LW6_3	>ENA|ABD80313|ABD80313.1	>ENA|ABD80313|ABD80313.1_2	Putative pectate lyase	carbohydrate metabolic process [GO:0005975]	carbohydrate binding [GO:0030246]; hydrolase activity, hydrolyzing O-glycosyl compounds [GO:0004553]; lyase activity [GO:0016829]	X	SSSSSSSSSS	356	365	10	TCTAGCTCAAGTTCCAGCTCCAGTTCAAGT	1068	1097	0	0	0	0	0	0	0	0	0	0	0	0	0	0	0	10	0	0	0	0		0	0	0	0		0	0		0
Bacteria	Proteobacteria	Gammaproteobacteria	203122	Saccharophagus degradans	tr|Q21PD3|Q21PD3	tr|Q21PD3|Q21PD3_1	>ENA|ABD79446|ABD79446.1	>ENA|ABD79446|ABD79446.1_1	Cellulose-binding protein	carbohydrate metabolic process [GO:0005975]	carbohydrate binding [GO:0030246]; hydrolase activity, hydrolyzing O-glycosyl compounds [GO:0004553]; metal ion binding [GO:0046872]	X	SSSSSSSSSSSSSSSSSSSSSSSSSSSSSSSSSSSSSS	125	162	38	TCATCATCCTCTTCTAGTTCTTCTAGTTCTTCTAGTTCTTCTAGTTCTTCTAGTTCTTCTAGTTCTTCTAGTTCTTCTAGTTCTTCTAGTTCTTCTAGTTCTTCTAGTTCTTCT	375	488	0	0	0	0	0	0	0	0	0	0	0	0	0	0	0	38	0	0	0	0		0	0	0	0		0	0		0
Bacteria	Proteobacteria	Gammaproteobacteria	203122	Saccharophagus degradans	tr|Q21PD3|Q21PD3	tr|Q21PD3|Q21PD3_2	>ENA|ABD79446|ABD79446.1	>ENA|ABD79446|ABD79446.1_1	Cellulose-binding protein	carbohydrate metabolic process [GO:0005975]	carbohydrate binding [GO:0030246]; hydrolase activity, hydrolyzing O-glycosyl compounds [GO:0004553]; metal ion binding [GO:0046872]	X	SSSSSSSSSSSS	164	175	12	TCTTCTAGCTCGAGCAGCAGCTCGTCGAGTTCTAGT	492	527	0	0	0	0	0	0	0	0	0	0	0	0	0	0	0	12	0	0	0	0		0	0	0	0		0	0		0
Bacteria	Proteobacteria	Gammaproteobacteria	203122	Saccharophagus degradans	tr|Q21PD3|Q21PD3	tr|Q21PD3|Q21PD3_3	>ENA|ABD79446|ABD79446.1	>ENA|ABD79446|ABD79446.1_2	Cellulose-binding protein	carbohydrate metabolic process [GO:0005975]	carbohydrate binding [GO:0030246]; hydrolase activity, hydrolyzing O-glycosyl compounds [GO:0004553]; metal ion binding [GO:0046872]	X	SSSSSSSSSSS	344	354	11	TCAAGTTCGTCTAGCTCTTCTTCCAGTTCAAGT	1032	1064	0	0	0	0	0	0	0	0	0	0	0	0	0	0	0	11	0	0	0	0		0	0	0	0		0	0		0
Bacteria	Proteobacteria	Gammaproteobacteria	203122	Saccharophagus degradans	tr|Q21FN4|Q21FN4	tr|Q21FN4|Q21FN4_1	>ENA|ABD82495|ABD82495.1	>ENA|ABD82495|ABD82495.1_2	Polysaccharide lyase-like protein	X	carbohydrate binding [GO:0030246]; lyase activity [GO:0016829]	X	SSSSSSSSSSSSSSSSSSSSSSSSSSS	526	552	27	AGCTCCTCTTCTAGCTCCAGCTCTAGCTCAAGTTCATCGTCAAGCTCGTCTTCAAGCTCGTCATCTAGCTCTAGCTCCTCC	1578	1658	0	0	0	0	0	0	0	0	0	0	0	0	0	0	0	27	0	0	0	0		0	0	0	0		0	0		0
Bacteria	Proteobacteria	Gammaproteobacteria	203122	Saccharophagus degradans	tr|Q21FN4|Q21FN4	tr|Q21FN4|Q21FN4_2	>ENA|ABD82495|ABD82495.1	>ENA|ABD82495|ABD82495.1_1	Polysaccharide lyase-like protein	X	carbohydrate binding [GO:0030246]; lyase activity [GO:0016829]	X	SSSSSSSSSSSSSSSSSSSSS	355	375	21	TCGTCTTCCAGCTCATCGTCTAGTTCTTCTAGTTCGTCTTCAAGTTCATCCTCTAGCTCTTCA	1065	1127	0	0	0	0	0	0	0	0	0	0	0	0	0	0	0	21	0	0	0	0		0	0	0	0		0	0		0
Bacteria	Proteobacteria	Gammaproteobacteria	203122	Saccharophagus degradans	tr|Q21GH5|Q21GH5	tr|Q21GH5|Q21GH5_1	>ENA|ABD82204|ABD82204.1	>ENA|ABD82204|ABD82204.1_1	Pectate lyase-like protein	X	carbohydrate binding [GO:0030246]; lyase activity [GO:0016829]	X	SSSSSSSSSSSSSSSSSSSSSSSSSSSSSSSS	43	74	32	AGTTCTAGCAGCTCATCCAGCTCTAGTAGTTCGTCTAGCTCAAGCAGCTCGTCTTCCAGTTCCAGCAGCTCATCCTCTAGCTCTAGCAGCTCTTCT	129	224	0	0	0	0	0	0	0	0	0	0	0	0	0	0	0	32	0	0	0	0		0	0	0	0		0	0		0
Bacteria	Actinobacteria	Kineosporiales	266940	Kineococcus radiotolerans	tr|A6W992|A6W992	tr|A6W992|A6W992_1	>ENA|ABS03381|ABS03381.2	>ENA|ABS03381|ABS03381.2_1	Peptidase M15B and M15C DD-carboxypeptidase VanY/endolysin	X	carboxypeptidase activity [GO:0004180]	X	AAAAAAAAAAAAAAAA	278	293	16	GCGGCGGCCGCGGCCGCCGCTGCGGCCGCCGCAGCCGCGGCCGCCGCC	834	881	16	0	0	0	0	0	0	0	0	0	0	0	0	0	0	0	0	0	0	0		1	9	5	1		0	0		0
Bacteria	Cyanobacteria	Synechococcales	1666911	Phormidesmis priestleyi	tr|A0A0P7ZNC6|A0A0P7ZNC6	tr|A0A0P7ZNC6|A0A0P7ZNC6_1	>ENA|KPQ34388|KPQ34388.1	>ENA|KPQ34388|KPQ34388.1_1	Membrane carboxypeptidase (Penicillin-binding protein)	X	carboxypeptidase activity [GO:0004180]; penicillin binding [GO:0008658]; transferase activity [GO:0016740]	X	PPPPPPPPPPPPP	814	826	13	CCACCGCCACCGCCACCGCCACCGCCGCCACCGCCGCCC	2442	2480	0	0	0	0	0	0	0	0	0	0	0	0	13	0	0	0	0	0	0	0		0	0	0	0		0	0		0
Bacteria	Proteobacteria	Betaproteobacteria	1706231	Janthinobacterium sp.	tr|A0A0S4KA61|A0A0S4KA61	tr|A0A0S4KA61|A0A0S4KA61_1	>ENA|CUI06555|CUI06555.1	>ENA|CUI06555|CUI06555.1_1	Uncharacterized protein	carbohydrate metabolic process [GO:0005975]	cellulase activity [GO:0008810]	X	PPPPPPPPPPP	42	52	11	CCGCCGCCACCGCCACCGCCACCGCCACCGCCA	126	158	0	0	0	0	0	0	0	0	0	0	0	0	11	0	0	0	0	0	0	0		0	0	0	0		0	0		0
Bacteria	Proteobacteria	Gammaproteobacteria	377629	Teredinibacter turnerae	tr|C5BPF5|C5BPF5	tr|C5BPF5|C5BPF5_1	>ENA|ACR13785|ACR13785.2	>ENA|ACR13785|ACR13785.2_1	Endoglucanase	carbohydrate metabolic process [GO:0005975]	cellulase activity [GO:0008810]	X	SSSSSSSSSSSSSSSSSSSSSSSSSSS	96	122	27	TCGTCTAGCAGTAGTTCGTCATCGAGTAGCTCGTCGTCATCATCTTCTAGCTCTAGCTCTAGCTCTAGCTCTAGCTCTAGT	288	368	0	0	0	0	0	0	0	0	0	0	0	0	0	0	0	27	0	0	0	0		0	0	0	0		0	0		0
Bacteria	Proteobacteria	Gammaproteobacteria	377629	Teredinibacter turnerae	tr|C5BPF5|C5BPF5	tr|C5BPF5|C5BPF5_2	>ENA|ACR13785|ACR13785.2	>ENA|ACR13785|ACR13785.2_1	Endoglucanase	carbohydrate metabolic process [GO:0005975]	cellulase activity [GO:0008810]	X	SSSSSSSSSSSSSSSSSSSSS	50	70	21	AGTTCCAGCTCTTCCAGTAGCTCATCTTCAAGCAGTTCTTCGTCGAGCAGCTCTTCTTCGAGT	150	212	0	0	0	0	0	0	0	0	0	0	0	0	0	0	0	21	0	0	0	0		0	0	0	0		0	0		0
Bacteria	Proteobacteria	Gammaproteobacteria	377629	Teredinibacter turnerae	tr|C5BPF5|C5BPF5	tr|C5BPF5|C5BPF5_3	>ENA|ACR13785|ACR13785.2	>ENA|ACR13785|ACR13785.2_1	Endoglucanase	carbohydrate metabolic process [GO:0005975]	cellulase activity [GO:0008810]	X	SSSSSSSSSSSSSSS	74	88	15	TCCAGCTCGTCCAGCAGCAGTAGCTCCAGTTCAAGCAGCTCTTCG	222	266	0	0	0	0	0	0	0	0	0	0	0	0	0	0	0	15	0	0	0	0		0	0	0	0		0	0		0
Bacteria	Proteobacteria	Gammaproteobacteria	377629	Teredinibacter turnerae	tr|C5BPF5|C5BPF5	tr|C5BPF5|C5BPF5_4	>ENA|ACR13785|ACR13785.2	>ENA|ACR13785|ACR13785.2_1	Endoglucanase	carbohydrate metabolic process [GO:0005975]	cellulase activity [GO:0008810]	X	SSSSSSSSSSSSSS	124	137	14	AGTTCAAGTTCAAGTTCAAGTTCAAGTTCAAGTTCAAGTTCG	372	413	0	0	0	0	0	0	0	0	0	0	0	0	0	0	0	14	0	0	0	0		0	0	0	0		0	0		0
Bacteria	Proteobacteria	Alphaproteobacteria	715226	Asticcacaulis biprosthecum	tr|F4QIJ0|F4QIJ0	tr|F4QIJ0|F4QIJ0_1	>ENA|EGF92979|EGF92979.1	>ENA|EGF92979|EGF92979.1_1	Endoglucanase A	carbohydrate metabolic process [GO:0005975]	cellulase activity [GO:0008810]	X	SSSSSSSSSSSSSSSSSSS	51	69	19	AGCAGCTCCAGCTCAAGCAGCAGTTCGAGCAGCTCAAGCAGCAGTTCGTCGTCGTCG	153	209	0	0	0	0	0	0	0	0	0	0	0	0	0	0	0	19	0	0	0	0		0	0	0	0		0	0		0
Bacteria	Proteobacteria	Alphaproteobacteria	715226	Asticcacaulis biprosthecum	tr|F4QIJ0|F4QIJ0	tr|F4QIJ0|F4QIJ0_2	>ENA|EGF92979|EGF92979.1	>ENA|EGF92979|EGF92979.1_1	Endoglucanase A	carbohydrate metabolic process [GO:0005975]	cellulase activity [GO:0008810]	X	GGGGGGGGGGGG	30	41	12	GGAGGCGGAGGCGGAGGCGGAGGCGGTGGCGGGGGC	90	125	0	0	0	0	0	12	0	0	0	0	0	0	0	0	0	0	0	0	0	0		0	0	0	0		0	0		0
Bacteria	Proteobacteria	Gammaproteobacteria	377629	Teredinibacter turnerae	tr|C5BQQ5|C5BQQ5	tr|C5BQQ5|C5BQQ5_1	>ENA|ACR13005|ACR13005.2	>ENA|ACR13005|ACR13005.2_1	Cellulase	carbohydrate metabolic process [GO:0005975]	cellulase activity [GO:0008810]; cellulose binding [GO:0030248]	X	SSSSSSSSSSSSSSSSSSSSSSSSS	158	182	25	TCATCCAGCTCGTCTTCGTCCAGCAGCAGTTCATCGTCGAGCAGTTCCTCCTCCAGCAGCAGTTCGAGCTCCAGT	474	548	0	0	0	0	0	0	0	0	0	0	0	0	0	0	0	25	0	0	0	0		0	0	0	0		0	0		0
Bacteria	Proteobacteria	Gammaproteobacteria	377629	Teredinibacter turnerae	tr|C5BQQ5|C5BQQ5	tr|C5BQQ5|C5BQQ5_2	>ENA|ACR13005|ACR13005.2	>ENA|ACR13005|ACR13005.2_1	Cellulase	carbohydrate metabolic process [GO:0005975]	cellulase activity [GO:0008810]; cellulose binding [GO:0030248]	X	SSSSSSSSSSSSSSSSSSSSS	134	154	21	AGTTCTTCAAGCAGCTCGTCTTCCAGCAGTTCGTCCAGCTCTTCGAGCAGTTCATCGAGCTCG	402	464	0	0	0	0	0	0	0	0	0	0	0	0	0	0	0	21	0	0	0	0		0	0	0	0		0	0		0
Bacteria	Proteobacteria	Gammaproteobacteria	377629	Teredinibacter turnerae	tr|C5BQQ5|C5BQQ5	tr|C5BQQ5|C5BQQ5_3	>ENA|ACR13005|ACR13005.2	>ENA|ACR13005|ACR13005.2_2	Cellulase	carbohydrate metabolic process [GO:0005975]	cellulase activity [GO:0008810]; cellulose binding [GO:0030248]	X	SSSSSSSSSSSSSSSSSSS	240	258	19	TCATCCAGTTCGAGTTCATCCAGTAGCTCATCGTCCAGCTCCAGCAGCTCTTCGTCG	720	776	0	0	0	0	0	0	0	0	0	0	0	0	0	0	0	19	0	0	0	0		0	0	0	0		0	0		0
Bacteria	Proteobacteria	Gammaproteobacteria	377629	Teredinibacter turnerae	tr|C5BQQ5|C5BQQ5	tr|C5BQQ5|C5BQQ5_4	>ENA|ACR13005|ACR13005.2	>ENA|ACR13005|ACR13005.2_2	Cellulase	carbohydrate metabolic process [GO:0005975]	cellulase activity [GO:0008810]; cellulose binding [GO:0030248]	X	SSSSSSSSSSSSS	262	274	13	TCCAGTAGCTCCAGCTCATCAAGCTCTTCTTCCAGTAGT	786	824	0	0	0	0	0	0	0	0	0	0	0	0	0	0	0	13	0	0	0	0		0	0	0	0		0	0		0
Bacteria	Proteobacteria	Gammaproteobacteria	377629	Teredinibacter turnerae	tr|C5BNR9|C5BNR9	tr|C5BNR9|C5BNR9_1	>ENA|ACR14629|ACR14629.2	>ENA|ACR14629|ACR14629.2_1	Endoglucanase	cellulose catabolic process [GO:0030245]	cellulase activity [GO:0008810]; cellulose binding [GO:0030248]	X	SSSSSSSSSSSSSSSSSSSSSSSSSSSSSSS	608	638	31	TCCAGCAGCAGCTCATCGTCCAGCTCGTCTTCGAGCTCCTCGTCTTCGAGCAGCTCATCATCGTCAAGCAGCTCAAGCAGTTCAAGTTCCAGC	1824	1916	0	0	0	0	0	0	0	0	0	0	0	0	0	0	0	31	0	0	0	0		0	0	0	0		0	0		0
Bacteria	Proteobacteria	Gammaproteobacteria	377629	Teredinibacter turnerae	tr|C5BNR9|C5BNR9	tr|C5BNR9|C5BNR9_2	>ENA|ACR14629|ACR14629.2	>ENA|ACR14629|ACR14629.2_2	Endoglucanase	cellulose catabolic process [GO:0030245]	cellulase activity [GO:0008810]; cellulose binding [GO:0030248]	X	SSSSSSSSSSSSSSSSSSSSSSS	751	773	23	TCAAGCAGCAGCTCATCATCTAGCAGCTCTTCGTCTAGTAGTTCATCGTCCAGCAGCTCTTCTTCGAGT	2253	2321	0	0	0	0	0	0	0	0	0	0	0	0	0	0	0	23	0	0	0	0		0	0	0	0		0	0		0
Bacteria	Proteobacteria	Gammaproteobacteria	377629	Teredinibacter turnerae	tr|C5BNR9|C5BNR9	tr|C5BNR9|C5BNR9_3	>ENA|ACR14629|ACR14629.2	>ENA|ACR14629|ACR14629.2_1	Endoglucanase	cellulose catabolic process [GO:0030245]	cellulase activity [GO:0008810]; cellulose binding [GO:0030248]	X	SSSSSSSSSSSSSSSSSSSSSS	650	671	22	TCATCCAGCTCCAGCAGTTCGTCATCAAGCTCAAGCAGCTCTTCCTCGAGTAGCTCAAGTTCATCG	1950	2015	0	0	0	0	0	0	0	0	0	0	0	0	0	0	0	22	0	0	0	0		0	0	0	0		0	0		0
Bacteria	Proteobacteria	Gammaproteobacteria	377629	Teredinibacter turnerae	tr|C5BNR9|C5BNR9	tr|C5BNR9|C5BNR9_4	>ENA|ACR14629|ACR14629.2	>ENA|ACR14629|ACR14629.2_2	Endoglucanase	cellulose catabolic process [GO:0030245]	cellulase activity [GO:0008810]; cellulose binding [GO:0030248]	X	SSSSSSSSSSSSSSSSSS	728	745	18	AGCTCCAGCAGCTCGAGCTCGTCCAGTTCGTCCAGTAGCTCTTCTTCCAGCTCA	2184	2237	0	0	0	0	0	0	0	0	0	0	0	0	0	0	0	18	0	0	0	0		0	0	0	0		0	0		0
Bacteria	Proteobacteria	Gammaproteobacteria	377629	Teredinibacter turnerae	tr|C5BQM3|C5BQM3	tr|C5BQM3|C5BQM3_1	>ENA|ACR12247|ACR12247.2	>ENA|ACR12247|ACR12247.2_2	Endoglucanase	cellulose catabolic process [GO:0030245]	cellulase activity [GO:0008810]; cellulose binding [GO:0030248]	X	SSSSSSSSSSSSSSSSSSSSSSSSSSS	247	273	27	AGTTCGTCCTCGTCAAGTTCATCCAGTTCAAGTTCGAGCTCAAGTTCATCCAGCTCGAGTTCATCTAGCTCCAGCAGTTCC	741	821	0	0	0	0	0	0	0	0	0	0	0	0	0	0	0	27	0	0	0	0		0	0	0	0		0	0		0
Bacteria	Proteobacteria	Gammaproteobacteria	377629	Teredinibacter turnerae	tr|C5BQM3|C5BQM3	tr|C5BQM3|C5BQM3_2	>ENA|ACR12247|ACR12247.2	>ENA|ACR12247|ACR12247.2_1	Endoglucanase	cellulose catabolic process [GO:0030245]	cellulase activity [GO:0008810]; cellulose binding [GO:0030248]	X	SSSSSSSSSSSSSSSSSSSSSSSS	127	150	24	TCTTCATCGAGCTCGAGCAGCTCTTCAAGCTCGAGCAGTTCTTCAAGTTCCTCAAGCTCCAGTAGCTCTTCG	381	452	0	0	0	0	0	0	0	0	0	0	0	0	0	0	0	24	0	0	0	0		0	0	0	0		0	0		0
Bacteria	Proteobacteria	Gammaproteobacteria	377629	Teredinibacter turnerae	tr|C5BQM3|C5BQM3	tr|C5BQM3|C5BQM3_3	>ENA|ACR12247|ACR12247.2	>ENA|ACR12247|ACR12247.2_1	Endoglucanase	cellulose catabolic process [GO:0030245]	cellulase activity [GO:0008810]; cellulose binding [GO:0030248]	X	SSSSSSSSSSSSSSSSSSS	152	170	19	TCCAGTTCATCCAGTTCCAGCTCATCCAGCAGCTCGAGCTCGTCAAGCTCCTCGTCA	456	512	0	0	0	0	0	0	0	0	0	0	0	0	0	0	0	19	0	0	0	0		0	0	0	0		0	0		0
Bacteria	Proteobacteria	Gammaproteobacteria	377629	Teredinibacter turnerae	tr|C5BQM3|C5BQM3	tr|C5BQM3|C5BQM3_4	>ENA|ACR12247|ACR12247.2	>ENA|ACR12247|ACR12247.2_2	Endoglucanase	cellulose catabolic process [GO:0030245]	cellulase activity [GO:0008810]; cellulose binding [GO:0030248]	X	SSSSSSSSSSSSSSSSS	227	243	17	TCGAGCAGTTCCAGCTCAAGTTCAAGCTCCAGTAGTTCCTCCAGCTCGAGT	681	731	0	0	0	0	0	0	0	0	0	0	0	0	0	0	0	17	0	0	0	0		0	0	0	0		0	0		0
Bacteria	Proteobacteria	Gammaproteobacteria	203122	Saccharophagus degradans	tr|Q21HD3|Q21HD3	tr|Q21HD3|Q21HD3_1	>ENA|ABD81896|ABD81896.1	>ENA|ABD81896|ABD81896.1_1	Endoglucanase	cellulose catabolic process [GO:0030245]	cellulase activity [GO:0008810]; cellulose binding [GO:0030248]	X	SSSSSSSSSSSSSSSSSSSS	129	148	20	TCATCTTCTAGTTCATCAAGTTCTTCCAGCTCCTCAAGTAGTTCTTCATCTAGCTCAAGT	387	446	0	0	0	0	0	0	0	0	0	0	0	0	0	0	0	20	0	0	0	0		0	0	0	0		0	0		0
Bacteria	Proteobacteria	Gammaproteobacteria	203122	Saccharophagus degradans	tr|Q21HD3|Q21HD3	tr|Q21HD3|Q21HD3_2	>ENA|ABD81896|ABD81896.1	>ENA|ABD81896|ABD81896.1_1	Endoglucanase	cellulose catabolic process [GO:0030245]	cellulase activity [GO:0008810]; cellulose binding [GO:0030248]	X	SSSSSSSSSSSSS	174	186	13	TCTTCTAGCTCATCGTCCAGTTCATCAAGCTCTTCTTCG	522	560	0	0	0	0	0	0	0	0	0	0	0	0	0	0	0	13	0	0	0	0		0	0	0	0		0	0		0
Bacteria	Proteobacteria	Gammaproteobacteria	203122	Saccharophagus degradans	tr|Q21HD3|Q21HD3	tr|Q21HD3|Q21HD3_3	>ENA|ABD81896|ABD81896.1	>ENA|ABD81896|ABD81896.1_2	Endoglucanase	cellulose catabolic process [GO:0030245]	cellulase activity [GO:0008810]; cellulose binding [GO:0030248]	X	SSSSSSSSSSSS	241	252	12	TCTAGCTCTTCATCCAGTTCTTCGTCCAGTTCGTCT	723	758	0	0	0	0	0	0	0	0	0	0	0	0	0	0	0	12	0	0	0	0		0	0	0	0		0	0		0
Bacteria	Proteobacteria	Gammaproteobacteria	203122	Saccharophagus degradans	tr|Q21HD3|Q21HD3	tr|Q21HD3|Q21HD3_4	>ENA|ABD81896|ABD81896.1	>ENA|ABD81896|ABD81896.1_2	Endoglucanase	cellulose catabolic process [GO:0030245]	cellulase activity [GO:0008810]; cellulose binding [GO:0030248]	X	SSSSSSSSSS	267	276	10	AGCAGCTCATCAAGCTCTAGTTCGTCGTCT	801	830	0	0	0	0	0	0	0	0	0	0	0	0	0	0	0	10	0	0	0	0		0	0	0	0		0	0		0
Bacteria	Proteobacteria	Gammaproteobacteria	203122	Saccharophagus degradans	tr|Q21N18|Q21N18	tr|Q21N18|Q21N18_1	>ENA|ABD79911|ABD79911.1	>ENA|ABD79911|ABD79911.1_2	Endoglucanase	cellulose catabolic process [GO:0030245]	cellulase activity [GO:0008810]; cellulose binding [GO:0030248]	X	SSSSSSSSSSSSSSSSSSSSSSSS	718	741	24	TCTAGCTCGAGCTCTTCATCTAGCTCTAGCAGTAGCTCTTCGAGTTCATCCAGCTCTTCTAGCAGTTCTTCC	2154	2225	0	0	0	0	0	0	0	0	0	0	0	0	0	0	0	24	0	0	0	0		0	0	0	0		0	0		0
Bacteria	Proteobacteria	Gammaproteobacteria	203122	Saccharophagus degradans	tr|Q21N18|Q21N18	tr|Q21N18|Q21N18_2	>ENA|ABD79911|ABD79911.1	>ENA|ABD79911|ABD79911.1_1	Endoglucanase	cellulose catabolic process [GO:0030245]	cellulase activity [GO:0008810]; cellulose binding [GO:0030248]	X	SSSSSSSSSSSSSSSSSSS	611	629	19	TCTAGCTCGTCAAGTTCTTCTAGCTCATCTAGCTCTTCGTCAAGTTCTTCCAGTTCG	1833	1889	0	0	0	0	0	0	0	0	0	0	0	0	0	0	0	19	0	0	0	0		0	0	0	0		0	0		0
Bacteria	Proteobacteria	Gammaproteobacteria	203122	Saccharophagus degradans	tr|Q21N18|Q21N18	tr|Q21N18|Q21N18_3	>ENA|ABD79911|ABD79911.1	>ENA|ABD79911|ABD79911.1_2	Endoglucanase	cellulose catabolic process [GO:0030245]	cellulase activity [GO:0008810]; cellulose binding [GO:0030248]	X	SSSSSSSSSSSSSS	743	756	14	TCAAGCTCGTCGAGTAGTTCGTCTTCTAGCTCTTCTAGTTCG	2229	2270	0	0	0	0	0	0	0	0	0	0	0	0	0	0	0	14	0	0	0	0		0	0	0	0		0	0		0
Bacteria	Proteobacteria	Gammaproteobacteria	203122	Saccharophagus degradans	tr|Q21N18|Q21N18	tr|Q21N18|Q21N18_4	>ENA|ABD79911|ABD79911.1	>ENA|ABD79911|ABD79911.1_1	Endoglucanase	cellulose catabolic process [GO:0030245]	cellulase activity [GO:0008810]; cellulose binding [GO:0030248]	X	SSSSSSSSSSSSS	631	643	13	TCTAGCTCGTCGTCTTCTAGTAGTAGCTCTTCGTCGAGC	1893	1931	0	0	0	0	0	0	0	0	0	0	0	0	0	0	0	13	0	0	0	0		0	0	0	0		0	0		0
Bacteria	Proteobacteria	Gammaproteobacteria	203122	Saccharophagus degradans	tr|Q21PQ1|Q21PQ1	tr|Q21PQ1|Q21PQ1_1	>ENA|ABD79328|ABD79328.1	>ENA|ABD79328|ABD79328.1_2	Endoglucanase	cellulose catabolic process [GO:0030245]	cellulase activity [GO:0008810]; cellulose binding [GO:0030248]	X	SSSSSSSSSSSSSSSSSSSSSSSSSSSSSSSSSSSSSSSSSS	419	460	42	TCTTCGTCGAGCAGTTCTTCTAGTAGTTCATCAAGCAGTTCTTCTAGCAGCTCATCCAGTAGCAGTTCTAGCTCATCTAGCAGCAGCTCGTCGTCCTCAAGTTCTTCTTCTTCTAGTAGTTCATCG	1257	1382	0	0	0	0	0	0	0	0	0	0	0	0	0	0	0	42	0	0	0	0		0	0	0	0		0	0		0
Bacteria	Proteobacteria	Gammaproteobacteria	203122	Saccharophagus degradans	tr|Q21PQ1|Q21PQ1	tr|Q21PQ1|Q21PQ1_2	>ENA|ABD79328|ABD79328.1	>ENA|ABD79328|ABD79328.1_1	Endoglucanase	cellulose catabolic process [GO:0030245]	cellulase activity [GO:0008810]; cellulose binding [GO:0030248]	X	SSSSSSSSSSSS	338	349	12	TCGTCGAGCAGTTCTAGTTCATCTAGTAGCTCTTCA	1014	1049	0	0	0	0	0	0	0	0	0	0	0	0	0	0	0	12	0	0	0	0		0	0	0	0		0	0		0
Bacteria	Proteobacteria	Gammaproteobacteria	377629	Teredinibacter turnerae	tr|C5BKQ9|C5BKQ9	tr|C5BKQ9|C5BKQ9_1	>ENA|ACR14100|ACR14100.2	>ENA|ACR14100|ACR14100.2_1	Carbohydrate binding module family 33 and 10 domain protein	carbohydrate metabolic process [GO:0005975]	cellulose binding [GO:0030248]	X	SSSSSSSSSSSSSSSSSSSSSSSSSS	236	261	26	TCTTCTTCCTCATCCTCGAGCTCCAGTTCCAGCTCATCGTCTAGTTCCAGCTCAAGTTCCAGCTCAAGTTCCAGTTCT	708	785	0	0	0	0	0	0	0	0	0	0	0	0	0	0	0	26	0	0	0	0		0	0	0	0		0	0		0
Bacteria	Proteobacteria	Gammaproteobacteria	377629	Teredinibacter turnerae	tr|C5BKQ9|C5BKQ9	tr|C5BKQ9|C5BKQ9_2	>ENA|ACR14100|ACR14100.2	>ENA|ACR14100|ACR14100.2_1	Carbohydrate binding module family 33 and 10 domain protein	carbohydrate metabolic process [GO:0005975]	cellulose binding [GO:0030248]	X	SSSSSSSSSSSSSSSSSSSSSSSS	265	288	24	TCTTCCAGCAGCTCAAGCTCTTCATCCAGCTCCTCAAGTTCAAGCTCCTCCTCCAGCAGCTCCAGCTCTTCC	795	866	0	0	0	0	0	0	0	0	0	0	0	0	0	0	0	24	0	0	0	0		0	0	0	0		0	0		0
Bacteria	Proteobacteria	Gammaproteobacteria	377629	Teredinibacter turnerae	tr|C5BSV8|C5BSV8	tr|C5BSV8|C5BSV8_1	>ENA|ACR14707|ACR14707.2	>ENA|ACR14707|ACR14707.2_3	Gluconolactonase domain protein	carbohydrate metabolic process [GO:0005975]	cellulose binding [GO:0030248]; electron carrier activity [GO:0009055]; heme binding [GO:0020037]; hydrolase activity, hydrolyzing O-glycosyl compounds [GO:0004553]; metal ion binding [GO:0046872]; oxidoreductase activity, acting on the CH-OH group of donors, quinone or similar compound as acceptor [GO:0016901]; quinone binding [GO:0048038]	X	SSSSSSSSSSSSSSSSSSSSSSSSSSSSS	385	413	29	AGCTCCAGCTCCTCTTCGAGCAGCTCAAGTTCGTCCAGCTCGAGCTCGTCCAGTTCGTCCTCCAGCAGTTCCAGCTCTTCCAGCTCG	1155	1241	0	0	0	0	0	0	0	0	0	0	0	0	0	0	0	29	0	0	0	0		0	0	0	0		0	0		0
Bacteria	Proteobacteria	Gammaproteobacteria	377629	Teredinibacter turnerae	tr|C5BSV8|C5BSV8	tr|C5BSV8|C5BSV8_2	>ENA|ACR14707|ACR14707.2	>ENA|ACR14707|ACR14707.2_1	Gluconolactonase domain protein	carbohydrate metabolic process [GO:0005975]	cellulose binding [GO:0030248]; electron carrier activity [GO:0009055]; heme binding [GO:0020037]; hydrolase activity, hydrolyzing O-glycosyl compounds [GO:0004553]; metal ion binding [GO:0046872]; oxidoreductase activity, acting on the CH-OH group of donors, quinone or similar compound as acceptor [GO:0016901]; quinone binding [GO:0048038]	X	SSSSSSSSSSSSSSSSSSSSSSSSS	1071	1095	25	TCCAGCTCATCCTCGTCGTCCAGTAGCTCCAGTTCATCCAGCAGCTCCAGCTCGTCTTCGTCCTCCAGCAGCTCC	3213	3287	0	0	0	0	0	0	0	0	0	0	0	0	0	0	0	25	0	0	0	0		0	0	0	0		0	0		0
Bacteria	Proteobacteria	Gammaproteobacteria	377629	Teredinibacter turnerae	tr|C5BSV8|C5BSV8	tr|C5BSV8|C5BSV8_3	>ENA|ACR14707|ACR14707.2	>ENA|ACR14707|ACR14707.2_2	Gluconolactonase domain protein	carbohydrate metabolic process [GO:0005975]	cellulose binding [GO:0030248]; electron carrier activity [GO:0009055]; heme binding [GO:0020037]; hydrolase activity, hydrolyzing O-glycosyl compounds [GO:0004553]; metal ion binding [GO:0046872]; oxidoreductase activity, acting on the CH-OH group of donors, quinone or similar compound as acceptor [GO:0016901]; quinone binding [GO:0048038]	X	SSSSSSSSSSSSSSSSSSSSSSS	1206	1228	23	TCCAGCAGCTCCTCCTCGAGCAGTAGCTCCAGCAGTTCGTCCTCCAGCAGCTCCAGCTCCTCAAGCTCG	3618	3686	0	0	0	0	0	0	0	0	0	0	0	0	0	0	0	23	0	0	0	0		0	0	0	0		0	0		0
Bacteria	Proteobacteria	Gammaproteobacteria	377629	Teredinibacter turnerae	tr|C5BSV8|C5BSV8	tr|C5BSV8|C5BSV8_4	>ENA|ACR14707|ACR14707.2	>ENA|ACR14707|ACR14707.2_4	Gluconolactonase domain protein	carbohydrate metabolic process [GO:0005975]	cellulose binding [GO:0030248]; electron carrier activity [GO:0009055]; heme binding [GO:0020037]; hydrolase activity, hydrolyzing O-glycosyl compounds [GO:0004553]; metal ion binding [GO:0046872]; oxidoreductase activity, acting on the CH-OH group of donors, quinone or similar compound as acceptor [GO:0016901]; quinone binding [GO:0048038]	X	SSSSSSSSSSSSSSSSSSSSSS	85	106	22	TCGTCCAGTTCATCCAGCAGTTCCAGTTCTTCCAGCAGCTCGTCAAGCAGCTCATCCTCCTCTTCG	255	320	0	0	0	0	0	0	0	0	0	0	0	0	0	0	0	22	0	0	0	0		0	0	0	0		0	0		0
Bacteria	Proteobacteria	Gammaproteobacteria	377629	Teredinibacter turnerae	tr|C5BSV8|C5BSV8	tr|C5BSV8|C5BSV8_5	>ENA|ACR14707|ACR14707.2	>ENA|ACR14707|ACR14707.2_3	Gluconolactonase domain protein	carbohydrate metabolic process [GO:0005975]	cellulose binding [GO:0030248]; electron carrier activity [GO:0009055]; heme binding [GO:0020037]; hydrolase activity, hydrolyzing O-glycosyl compounds [GO:0004553]; metal ion binding [GO:0046872]; oxidoreductase activity, acting on the CH-OH group of donors, quinone or similar compound as acceptor [GO:0016901]; quinone binding [GO:0048038]	X	SSSSSSSSSSSSS	371	383	13	TCGTCATCCAGCTCCAGCTCGTCCTCCAGCAGTTCGTCC	1113	1151	0	0	0	0	0	0	0	0	0	0	0	0	0	0	0	13	0	0	0	0		0	0	0	0		0	0		0
Bacteria	Proteobacteria	Gammaproteobacteria	377629	Teredinibacter turnerae	tr|C5BSV8|C5BSV8	tr|C5BSV8|C5BSV8_6	>ENA|ACR14707|ACR14707.2	>ENA|ACR14707|ACR14707.2_4	Gluconolactonase domain protein	carbohydrate metabolic process [GO:0005975]	cellulose binding [GO:0030248]; electron carrier activity [GO:0009055]; heme binding [GO:0020037]; hydrolase activity, hydrolyzing O-glycosyl compounds [GO:0004553]; metal ion binding [GO:0046872]; oxidoreductase activity, acting on the CH-OH group of donors, quinone or similar compound as acceptor [GO:0016901]; quinone binding [GO:0048038]	X	SSSSSSSSSS	110	119	10	TCCAGTTCTTCGAGTTCTTCCAGCAGTTCG	330	359	0	0	0	0	0	0	0	0	0	0	0	0	0	0	0	10	0	0	0	0		0	0	0	0		0	0		0
Bacteria	Proteobacteria	Gammaproteobacteria	377629	Teredinibacter turnerae	tr|C5BLA7|C5BLA7	tr|C5BLA7|C5BLA7_1	>ENA|ACR13418|ACR13418.2	>ENA|ACR13418|ACR13418.2_1	Beta-xylanase	xylan catabolic process [GO:0045493]	cellulose binding [GO:0030248]; endo-1,4-beta-xylanase activity [GO:0031176]	X	SSSSSSSSSSSSSSSSSSSSSSSSSSSS	135	162	28	TCCAGCAGCTCGAGCTCATCCAGTTCAAGTTCGTCAAGTTCAAGTTCAAGTTCAAGTTCTTCTAGCTCGTCCAGCTCGAGCTCC	405	488	0	0	0	0	0	0	0	0	0	0	0	0	0	0	0	28	0	0	0	0		0	0	0	0		0	0		0
Bacteria	Proteobacteria	Gammaproteobacteria	377629	Teredinibacter turnerae	tr|C5BLA7|C5BLA7	tr|C5BLA7|C5BLA7_2	>ENA|ACR13418|ACR13418.2	>ENA|ACR13418|ACR13418.2_2	Beta-xylanase	xylan catabolic process [GO:0045493]	cellulose binding [GO:0030248]; endo-1,4-beta-xylanase activity [GO:0031176]	X	SSSSSSSSSSSSSSSSSSSSSSSS	237	260	24	AGCTCCTCCAGTTCCAGCTCGTCTAGCTCATCCAGCAGTTCGAGCAGCTCTTCCTCGTCGTCATCTTCAAGC	711	782	0	0	0	0	0	0	0	0	0	0	0	0	0	0	0	24	0	0	0	0		0	0	0	0		0	0		0
Bacteria	Proteobacteria	Gammaproteobacteria	377629	Teredinibacter turnerae	tr|C5BLA7|C5BLA7	tr|C5BLA7|C5BLA7_3	>ENA|ACR13418|ACR13418.2	>ENA|ACR13418|ACR13418.2_2	Beta-xylanase	xylan catabolic process [GO:0045493]	cellulose binding [GO:0030248]; endo-1,4-beta-xylanase activity [GO:0031176]	X	SSSSSSSSSSSSSSSSSSSSSSS	265	287	23	TCAAGCTCGTCTTCAAGCAGTTCATCATCAAGCTCAAGCAGTTCATCGAGTTCGTCTTCAAGCTCCAGT	795	863	0	0	0	0	0	0	0	0	0	0	0	0	0	0	0	23	0	0	0	0		0	0	0	0		0	0		0
Bacteria	Proteobacteria	Gammaproteobacteria	377629	Teredinibacter turnerae	tr|C5BLA7|C5BLA7	tr|C5BLA7|C5BLA7_4	>ENA|ACR13418|ACR13418.2	>ENA|ACR13418|ACR13418.2_1	Beta-xylanase	xylan catabolic process [GO:0045493]	cellulose binding [GO:0030248]; endo-1,4-beta-xylanase activity [GO:0031176]	X	SSSSSSSSSSSSSSSS	164	179	16	TCCTCTAGTAGCTCTAGCTCGTCCTCCAGTTCCAGCAGCTCCAGCTCG	492	539	0	0	0	0	0	0	0	0	0	0	0	0	0	0	0	16	0	0	0	0		0	0	0	0		0	0		0
Bacteria	Proteobacteria	Gammaproteobacteria	203122	Saccharophagus degradans	tr|Q21GI8|Q21GI8	tr|Q21GI8|Q21GI8_1	>ENA|ABD82191|ABD82191.1	>ENA|ABD82191|ABD82191.1_1	Beta-xylanase	xylan catabolic process [GO:0045493]	cellulose binding [GO:0030248]; endo-1,4-beta-xylanase activity [GO:0031176]	X	SSSSSSSSSSSSSSSSSSSSSSSSSSS	135	161	27	TCTTCCAGCTCAAGCTCTAGTTCTTCGTCTAGCAGCTCTAGTTCTAGCAGCAGTTCGAGTTCATCGAGTAGCTCGTCTAGC	405	485	0	0	0	0	0	0	0	0	0	0	0	0	0	0	0	27	0	0	0	0		0	0	0	0		0	0		0
Bacteria	Proteobacteria	Gammaproteobacteria	203122	Saccharophagus degradans	tr|Q21GI8|Q21GI8	tr|Q21GI8|Q21GI8_2	>ENA|ABD82191|ABD82191.1	>ENA|ABD82191|ABD82191.1_2	Beta-xylanase	xylan catabolic process [GO:0045493]	cellulose binding [GO:0030248]; endo-1,4-beta-xylanase activity [GO:0031176]	X	SSSSSSSSSSSSSSSSSSSSSSSSSSS	230	256	27	TCTAGTTCTAGCAGCTCTTCAAGTTCCTCTAGTTCGAGCTCGTCTAGCAGTTCAAGCTCGTCTAGCAGTTCAAGCTCGTCT	690	770	0	0	0	0	0	0	0	0	0	0	0	0	0	0	0	27	0	0	0	0		0	0	0	0		0	0		0
Bacteria	Proteobacteria	Gammaproteobacteria	203122	Saccharophagus degradans	tr|Q21GI8|Q21GI8	tr|Q21GI8|Q21GI8_3	>ENA|ABD82191|ABD82191.1	>ENA|ABD82191|ABD82191.1_1	Beta-xylanase	xylan catabolic process [GO:0045493]	cellulose binding [GO:0030248]; endo-1,4-beta-xylanase activity [GO:0031176]	X	SSSSSSSSSSSS	163	174	12	TCAAGCTCGTCATCTAGCAGCTCTTCCAGTTCATCG	489	524	0	0	0	0	0	0	0	0	0	0	0	0	0	0	0	12	0	0	0	0		0	0	0	0		0	0		0
Bacteria	Proteobacteria	Gammaproteobacteria	377629	Teredinibacter turnerae	tr|C5BI92|C5BI92	tr|C5BI92|C5BI92_1	>ENA|ACR14618|ACR14618.2	>ENA|ACR14618|ACR14618.2_2	O-Glycosyl hydrolase family 30	carbohydrate metabolic process [GO:0005975]; sphingolipid metabolic process [GO:0006665]	cellulose binding [GO:0030248]; glucosylceramidase activity [GO:0004348]	X	SSSSSSSSSSSSSSSSSSSSSSS	83	105	23	TCGTCGAGTTCATCTAGTTCAAGCTCGTCCAGTTCGAGCTCCTCGAGTTCCTCTAGCTCCTCAAGTTCG	249	317	0	0	0	0	0	0	0	0	0	0	0	0	0	0	0	23	0	0	0	0		0	0	0	0		0	0		0
Bacteria	Proteobacteria	Gammaproteobacteria	377629	Teredinibacter turnerae	tr|C5BI92|C5BI92	tr|C5BI92|C5BI92_2	>ENA|ACR14618|ACR14618.2	>ENA|ACR14618|ACR14618.2_1	O-Glycosyl hydrolase family 30	carbohydrate metabolic process [GO:0005975]; sphingolipid metabolic process [GO:0006665]	cellulose binding [GO:0030248]; glucosylceramidase activity [GO:0004348]	X	SSSSSSSSSSSSSSSSSS	272	289	18	AGCAGTTCAAGCTCCAGCTCCTCCAGTTCCAGTTCGTCCAGCTCGAGTTCCAGC	816	869	0	0	0	0	0	0	0	0	0	0	0	0	0	0	0	18	0	0	0	0		0	0	0	0		0	0		0
Bacteria	Proteobacteria	Gammaproteobacteria	377629	Teredinibacter turnerae	tr|C5BJI9|C5BJI9	tr|C5BJI9|C5BJI9_1	>ENA|ACR13114|ACR13114.2	>ENA|ACR13114|ACR13114.2_1	Glycoside hydrolase family 16 domain protein	carbohydrate metabolic process [GO:0005975]	cellulose binding [GO:0030248]; hydrolase activity, hydrolyzing O-glycosyl compounds [GO:0004553]	X	SSSSSSSSSSSSSSSSSS	147	164	18	AGTTCATCCAGTTCTAGCTCCTCTAGCTCCAGTTCATCCTCTTCAAGTTCTTCC	441	494	0	0	0	0	0	0	0	0	0	0	0	0	0	0	0	18	0	0	0	0		0	0	0	0		0	0		0
Bacteria	Proteobacteria	Gammaproteobacteria	377629	Teredinibacter turnerae	tr|C5BJI9|C5BJI9	tr|C5BJI9|C5BJI9_2	>ENA|ACR13114|ACR13114.2	>ENA|ACR13114|ACR13114.2_2	Glycoside hydrolase family 16 domain protein	carbohydrate metabolic process [GO:0005975]	cellulose binding [GO:0030248]; hydrolase activity, hydrolyzing O-glycosyl compounds [GO:0004553]	X	SSSSSSSSSSSSSSSSS	221	237	17	TCTTCCAGTAGCTCAAGCTCATCAAGTTCGTCCAGCAGCTCCAGTTCATCA	663	713	0	0	0	0	0	0	0	0	0	0	0	0	0	0	0	17	0	0	0	0		0	0	0	0		0	0		0
Bacteria	Proteobacteria	Gammaproteobacteria	377629	Teredinibacter turnerae	tr|C5BJI9|C5BJI9	tr|C5BJI9|C5BJI9_3	>ENA|ACR13114|ACR13114.2	>ENA|ACR13114|ACR13114.2_1	Glycoside hydrolase family 16 domain protein	carbohydrate metabolic process [GO:0005975]	cellulose binding [GO:0030248]; hydrolase activity, hydrolyzing O-glycosyl compounds [GO:0004553]	X	SSSSSSSSSSSS	127	138	12	AGTTCCTCGTCCAGTAGTAGTTCATCGTCCAGCAGC	381	416	0	0	0	0	0	0	0	0	0	0	0	0	0	0	0	12	0	0	0	0		0	0	0	0		0	0		0
Bacteria	Proteobacteria	Gammaproteobacteria	377629	Teredinibacter turnerae	tr|C5BM19|C5BM19	tr|C5BM19|C5BM19_1	>ENA|ACR13154|ACR13154.2	>ENA|ACR13154|ACR13154.2_2	Carbohydrate esterase, family 3	carbohydrate metabolic process [GO:0005975]	cellulose binding [GO:0030248]; hydrolase activity, hydrolyzing O-glycosyl compounds [GO:0004553]	X	SSSSSSSSSSSSSSSSSSSSSSSSSSSSSSSS	350	381	32	AGCAGTTCGTCCAGCAGTTCCTCTTCAAGCAGTTCAAGCAGCTCCTCTTCAAGCAGTTCAAGCAGCTCCTCGTCAAGTAGCTCATCGAGCAGTTCA	1050	1145	0	0	0	0	0	0	0	0	0	0	0	0	0	0	0	32	0	0	0	0		0	0	0	0		0	0		0
Bacteria	Proteobacteria	Gammaproteobacteria	377629	Teredinibacter turnerae	tr|C5BM19|C5BM19	tr|C5BM19|C5BM19_2	>ENA|ACR13154|ACR13154.2	>ENA|ACR13154|ACR13154.2_2	Carbohydrate esterase, family 3	carbohydrate metabolic process [GO:0005975]	cellulose binding [GO:0030248]; hydrolase activity, hydrolyzing O-glycosyl compounds [GO:0004553]	X	SSSSSSSSSSSSSSSSSSSS	327	346	20	TCTAGTTCGTCTTCGAGCAGCTCGAGCTCTTCATCAAGCAGCTCTAGCTCGTCGTCTTCC	981	1040	0	0	0	0	0	0	0	0	0	0	0	0	0	0	0	20	0	0	0	0		0	0	0	0		0	0		0
Bacteria	Proteobacteria	Gammaproteobacteria	377629	Teredinibacter turnerae	tr|C5BM19|C5BM19	tr|C5BM19|C5BM19_3	>ENA|ACR13154|ACR13154.2	>ENA|ACR13154|ACR13154.2_1	Carbohydrate esterase, family 3	carbohydrate metabolic process [GO:0005975]	cellulose binding [GO:0030248]; hydrolase activity, hydrolyzing O-glycosyl compounds [GO:0004553]	X	SSSSSSSSSSS	259	269	11	AGTTCATCGTCCAGCTCAAGTTCTTCGTCCTCC	777	809	0	0	0	0	0	0	0	0	0	0	0	0	0	0	0	11	0	0	0	0		0	0	0	0		0	0		0
Bacteria	Proteobacteria	Gammaproteobacteria	377629	Teredinibacter turnerae	tr|C5BQL1|C5BQL1	tr|C5BQL1|C5BQL1_1	>ENA|ACR14174|ACR14174.2	>ENA|ACR14174|ACR14174.2_1	Glycoside hydrolase family 74 domain protein	carbohydrate metabolic process [GO:0005975]	cellulose binding [GO:0030248]; hydrolase activity, hydrolyzing O-glycosyl compounds [GO:0004553]	X	SSSSSSSSSSSSSSSSSSSSSSSSSSSSSSSS	776	807	32	TCCAGCAGCTCGTCTTCCAGTTCGTCCAGCTCTTCCTCCTCTAGCTCATCAAGCAGCAGCTCCAGCTCATCGTCCAGTAGTTCCAGTTCATCTTCG	2328	2423	0	0	0	0	0	0	0	0	0	0	0	0	0	0	0	32	0	0	0	0		0	0	0	0		0	0		0
Bacteria	Proteobacteria	Gammaproteobacteria	377629	Teredinibacter turnerae	tr|C5BQL1|C5BQL1	tr|C5BQL1|C5BQL1_2	>ENA|ACR14174|ACR14174.2	>ENA|ACR14174|ACR14174.2_2	Glycoside hydrolase family 74 domain protein	carbohydrate metabolic process [GO:0005975]	cellulose binding [GO:0030248]; hydrolase activity, hydrolyzing O-glycosyl compounds [GO:0004553]	X	SSSSSSSSSSSSSSSSSSSSSSS	894	916	23	AGCAGCTCGAGCTCTTCCTCGTCCAGTAGCTCTTCCTCGTCCAGTAGTTCTTCGTCCAGCAGCTCCTCC	2682	2750	0	0	0	0	0	0	0	0	0	0	0	0	0	0	0	23	0	0	0	0		0	0	0	0		0	0		0
Bacteria	Proteobacteria	Gammaproteobacteria	377629	Teredinibacter turnerae	tr|C5BQL1|C5BQL1	tr|C5BQL1|C5BQL1_3	>ENA|ACR14174|ACR14174.2	>ENA|ACR14174|ACR14174.2_2	Glycoside hydrolase family 74 domain protein	carbohydrate metabolic process [GO:0005975]	cellulose binding [GO:0030248]; hydrolase activity, hydrolyzing O-glycosyl compounds [GO:0004553]	X	SSSSSSSSSSSSSSSSSSSSSSS	919	941	23	TCGTCATCCAGCAGCAGTTCTTCGTCGAGTAGCAGCTCCTCATCAAGCAGCTCAAGCTCGTCCAGCTCT	2757	2825	0	0	0	0	0	0	0	0	0	0	0	0	0	0	0	23	0	0	0	0		0	0	0	0		0	0		0
Bacteria	Proteobacteria	Gammaproteobacteria	377629	Teredinibacter turnerae	tr|C5BQL1|C5BQL1	tr|C5BQL1|C5BQL1_4	>ENA|ACR14174|ACR14174.2	>ENA|ACR14174|ACR14174.2_1	Glycoside hydrolase family 74 domain protein	carbohydrate metabolic process [GO:0005975]	cellulose binding [GO:0030248]; hydrolase activity, hydrolyzing O-glycosyl compounds [GO:0004553]	X	SSSSSSSSSSSSSSSSSSSSS	817	837	21	TCGAGTAGTTCGAGCAGCTCCAGTTCGTCGTCCAGCTCAAGCAGTTCATCCTCAAGCAGCTCT	2451	2513	0	0	0	0	0	0	0	0	0	0	0	0	0	0	0	21	0	0	0	0		0	0	0	0		0	0		0
Bacteria	Proteobacteria	Gammaproteobacteria	377629	Teredinibacter turnerae	tr|C5BTU4|C5BTU4	tr|C5BTU4|C5BTU4_1	>ENA|ACR14279|ACR14279.2	>ENA|ACR14279|ACR14279.2_1	Glycoside hydrolase family 9 domain protein	carbohydrate metabolic process [GO:0005975]	cellulose binding [GO:0030248]; hydrolase activity, hydrolyzing O-glycosyl compounds [GO:0004553]	X	SSSSSSSSSSSSSSSSSSSSSSSSSSS	712	738	27	TCCAGCTCAAGCAGCTCGAGTTCAAGCAGCTCCAGCTCATCGTCCAGTTCAAGCTCCAGCTCTAGTTCATCATCGAGTTCT	2136	2216	0	0	0	0	0	0	0	0	0	0	0	0	0	0	0	27	0	0	0	0		0	0	0	0		0	0		0
Bacteria	Proteobacteria	Gammaproteobacteria	377629	Teredinibacter turnerae	tr|C5BTU4|C5BTU4	tr|C5BTU4|C5BTU4_2	>ENA|ACR14279|ACR14279.2	>ENA|ACR14279|ACR14279.2_1	Glycoside hydrolase family 9 domain protein	carbohydrate metabolic process [GO:0005975]	cellulose binding [GO:0030248]; hydrolase activity, hydrolyzing O-glycosyl compounds [GO:0004553]	X	SSSSSSSSSSSSSSSSSSSSSS	751	772	22	AGTTCGTCATCCAGTTCAAGTAGTTCATCCAGTTCCAGCAGCTCCTCATCAAGCAGTTCTAGCTCC	2253	2318	0	0	0	0	0	0	0	0	0	0	0	0	0	0	0	22	0	0	0	0		0	0	0	0		0	0		0
Bacteria	Proteobacteria	Gammaproteobacteria	203122	Saccharophagus degradans	tr|Q21F54|Q21F54	tr|Q21F54|Q21F54_1	>ENA|ABD82675|ABD82675.1	>ENA|ABD82675|ABD82675.1_2	Putative retaining b-glycosidase	carbohydrate metabolic process [GO:0005975]	cellulose binding [GO:0030248]; hydrolase activity, hydrolyzing O-glycosyl compounds [GO:0004553]	X	SSSSSSSSSS	213	222	10	AGTTCTTCAAGTTCTTCAAGTTCTTCTAGC	639	668	0	0	0	0	0	0	0	0	0	0	0	0	0	0	0	10	0	0	0	0		0	0	0	0		0	0		0
Bacteria	Proteobacteria	Gammaproteobacteria	203122	Saccharophagus degradans	tr|Q21N11|Q21N11	tr|Q21N11|Q21N11_1	>ENA|ABD79918|ABD79918.1	>ENA|ABD79918|ABD79918.1_1	Putative mannan endo-1,4-b-mannosidase	carbohydrate metabolic process [GO:0005975]	cellulose binding [GO:0030248]; hydrolase activity, hydrolyzing O-glycosyl compounds [GO:0004553]	X	SSSSSSSSSSSS	453	464	12	TCTAGTTCAAGTTCGTCGAGCTCTTCAAGCAGCTCA	1359	1394	0	0	0	0	0	0	0	0	0	0	0	0	0	0	0	12	0	0	0	0		0	0	0	0		0	0		0
Bacteria	Proteobacteria	Gammaproteobacteria	203122	Saccharophagus degradans	tr|Q21N11|Q21N11	tr|Q21N11|Q21N11_2	>ENA|ABD79918|ABD79918.1	>ENA|ABD79918|ABD79918.1_1	Putative mannan endo-1,4-b-mannosidase	carbohydrate metabolic process [GO:0005975]	cellulose binding [GO:0030248]; hydrolase activity, hydrolyzing O-glycosyl compounds [GO:0004553]	X	SSSSSSSSSS	442	451	10	AGCTCTTCGAGTTCATCAAGTTCTAGCTCT	1326	1355	0	0	0	0	0	0	0	0	0	0	0	0	0	0	0	10	0	0	0	0		0	0	0	0		0	0		0
Bacteria	Proteobacteria	Gammaproteobacteria	203122	Saccharophagus degradans	tr|Q21N17|Q21N17	tr|Q21N17|Q21N17_1	>ENA|ABD79912|ABD79912.1	>ENA|ABD79912|ABD79912.1_2	Putative cellulose-binding protein	carbohydrate metabolic process [GO:0005975]	cellulose binding [GO:0030248]; hydrolase activity, hydrolyzing O-glycosyl compounds [GO:0004553]	X	SSSSSSSSSSSSSSSSSSSSSSSSSSS	300	326	27	TCTAGCAGTAGTTCTTCATCTTCGAGCTCTAGCAGTTCATCTAGCTCTTCAAGCAGTTCTTCTAGTAGCTCTTCTTCAAGT	900	980	0	0	0	0	0	0	0	0	0	0	0	0	0	0	0	27	0	0	0	0		0	0	0	0		0	0		0
Bacteria	Proteobacteria	Gammaproteobacteria	203122	Saccharophagus degradans	tr|Q21N17|Q21N17	tr|Q21N17|Q21N17_2	>ENA|ABD79912|ABD79912.1	>ENA|ABD79912|ABD79912.1_2	Putative cellulose-binding protein	carbohydrate metabolic process [GO:0005975]	cellulose binding [GO:0030248]; hydrolase activity, hydrolyzing O-glycosyl compounds [GO:0004553]	X	SSSSSSSSSSSSSSSSSS	237	254	18	TCATCGAGCAGCTCTTCGAGTTCTTCGTCAAGCTCATCCAGCTCTTCTAGTTCA	711	764	0	0	0	0	0	0	0	0	0	0	0	0	0	0	0	18	0	0	0	0		0	0	0	0		0	0		0
Bacteria	Proteobacteria	Gammaproteobacteria	203122	Saccharophagus degradans	tr|Q21N17|Q21N17	tr|Q21N17|Q21N17_3	>ENA|ABD79912|ABD79912.1	>ENA|ABD79912|ABD79912.1_2	Putative cellulose-binding protein	carbohydrate metabolic process [GO:0005975]	cellulose binding [GO:0030248]; hydrolase activity, hydrolyzing O-glycosyl compounds [GO:0004553]	X	SSSSSSSSSSSSSSSSS	282	298	17	AGTAGCTCGTCGTCTTCGTCTAGCTCATCGAGTAGTTCTTCAAGCAGTTCG	846	896	0	0	0	0	0	0	0	0	0	0	0	0	0	0	0	17	0	0	0	0		0	0	0	0		0	0		0
Bacteria	Proteobacteria	Gammaproteobacteria	203122	Saccharophagus degradans	tr|Q21N17|Q21N17	tr|Q21N17|Q21N17_4	>ENA|ABD79912|ABD79912.1	>ENA|ABD79912|ABD79912.1_2	Putative cellulose-binding protein	carbohydrate metabolic process [GO:0005975]	cellulose binding [GO:0030248]; hydrolase activity, hydrolyzing O-glycosyl compounds [GO:0004553]	X	SSSSSSSSSSSSSSS	266	280	15	TCTTCAAGTTCTTCGTCGAGTTCATCATCTAGCTCTTCAAGTTCT	798	842	0	0	0	0	0	0	0	0	0	0	0	0	0	0	0	15	0	0	0	0		0	0	0	0		0	0		0
Bacteria	Proteobacteria	Gammaproteobacteria	203122	Saccharophagus degradans	tr|Q21N17|Q21N17	tr|Q21N17|Q21N17_5	>ENA|ABD79912|ABD79912.1	>ENA|ABD79912|ABD79912.1_1	Putative cellulose-binding protein	carbohydrate metabolic process [GO:0005975]	cellulose binding [GO:0030248]; hydrolase activity, hydrolyzing O-glycosyl compounds [GO:0004553]	X	SSSSSSSSSSS	149	159	11	AGCAGTTCTTCAAGTAGCTCTTCAAGTAGTTCC	447	479	0	0	0	0	0	0	0	0	0	0	0	0	0	0	0	11	0	0	0	0		0	0	0	0		0	0		0
Bacteria	Proteobacteria	Gammaproteobacteria	203122	Saccharophagus degradans	tr|Q21N17|Q21N17	tr|Q21N17|Q21N17_6	>ENA|ABD79912|ABD79912.1	>ENA|ABD79912|ABD79912.1_1	Putative cellulose-binding protein	carbohydrate metabolic process [GO:0005975]	cellulose binding [GO:0030248]; hydrolase activity, hydrolyzing O-glycosyl compounds [GO:0004553]	X	SSSSSSSSSS	134	143	10	TCATCATCTAGCTCTTCATCGAGTAGCTCT	402	431	0	0	0	0	0	0	0	0	0	0	0	0	0	0	0	10	0	0	0	0		0	0	0	0		0	0		0
Bacteria	Proteobacteria	Gammaproteobacteria	377629	Teredinibacter turnerae	tr|C5BLD5|C5BLD5	tr|C5BLD5|C5BLD5_1	>ENA|ACR12952|ACR12952.2	>ENA|ACR12952|ACR12952.2_2	Glycoside hydrolase family 26 domain protein	substituted mannan metabolic process [GO:0006080]	cellulose binding [GO:0030248]; mannan endo-1,4-beta-mannosidase activity [GO:0016985]	X	SSSSSSSSSSSSSSSSSSSSSSSSSSSSSSSSSSSSSSSSSS	257	298	42	TCTTCGAGCAGCAGTTCCTCATCGAGCAGCTCTTCATCCTCAAGTAGTTCGTCATCCTCAAGCAGTTCCTCAAGCAGCTCGTCTTCGTCCTCGAGCAGCTCGTCCTCTTCGTCCAGCAGTTCCAGT	771	896	0	0	0	0	0	0	0	0	0	0	0	0	0	0	0	42	0	0	0	0		0	0	0	0		0	0		0
Bacteria	Proteobacteria	Gammaproteobacteria	377629	Teredinibacter turnerae	tr|C5BLD5|C5BLD5	tr|C5BLD5|C5BLD5_2	>ENA|ACR12952|ACR12952.2	>ENA|ACR12952|ACR12952.2_1	Glycoside hydrolase family 26 domain protein	substituted mannan metabolic process [GO:0006080]	cellulose binding [GO:0030248]; mannan endo-1,4-beta-mannosidase activity [GO:0016985]	X	SSSSSSSSSSSSSSSSSSSSSSSSS	160	184	25	TCCAGCTCGTCGAGCTCTAGCTCTAGCTCTAGCTCTAGCTCTAGCTCTAGCTCATCAAGCAGCTCCAGTTCGTCG	480	554	0	0	0	0	0	0	0	0	0	0	0	0	0	0	0	25	0	0	0	0		0	0	0	0		0	0		0
Bacteria	Proteobacteria	Gammaproteobacteria	377629	Teredinibacter turnerae	tr|C5BLD5|C5BLD5	tr|C5BLD5|C5BLD5_3	>ENA|ACR12952|ACR12952.2	>ENA|ACR12952|ACR12952.2_1	Glycoside hydrolase family 26 domain protein	substituted mannan metabolic process [GO:0006080]	cellulose binding [GO:0030248]; mannan endo-1,4-beta-mannosidase activity [GO:0016985]	X	SSSSSSSSSSSSSSSSSS	141	158	18	TCGTCGAGTTCAAGCTCCAGCTCAAGCTCATCGAGCTCAAGTTCCTCCAGCTCA	423	476	0	0	0	0	0	0	0	0	0	0	0	0	0	0	0	18	0	0	0	0		0	0	0	0		0	0		0
Bacteria	Proteobacteria	Gammaproteobacteria	377629	Teredinibacter turnerae	tr|C5BLD5|C5BLD5	tr|C5BLD5|C5BLD5_4	>ENA|ACR12952|ACR12952.2	>ENA|ACR12952|ACR12952.2_2	Glycoside hydrolase family 26 domain protein	substituted mannan metabolic process [GO:0006080]	cellulose binding [GO:0030248]; mannan endo-1,4-beta-mannosidase activity [GO:0016985]	X	SSSSSSSSSSSSSSSS	239	254	16	AGCAGCTCGAGCTCATCCAGCTCCAGTTCGTCCAGTTCATCATCTTCC	717	764	0	0	0	0	0	0	0	0	0	0	0	0	0	0	0	16	0	0	0	0		0	0	0	0		0	0		0
Bacteria	Proteobacteria	Gammaproteobacteria	203122	Saccharophagus degradans	tr|Q21ED3|Q21ED3	tr|Q21ED3|Q21ED3_1	>ENA|ABD82946|ABD82946.1	>ENA|ABD82946|ABD82946.1_1	Putative endo-b-1,4-mannanase	substituted mannan metabolic process [GO:0006080]	cellulose binding [GO:0030248]; mannan endo-1,4-beta-mannosidase activity [GO:0016985]	X	SSSSSSSSSSSSSSSSSSSSSSSSSSSSSSSSSSSSSSSSSSSSSSSSSSSS	29	80	52	TCGTCTTCTAGCTCTTCGAGCAGTAGCTCTAGCAGCTCATCCAGCAGTTCTAGTTCGTCTAGTAGCAGCTCTAGCTCATCTAGCTCTAGTTCTTCATCGAGCTCATCCAGTTCTTCTAGCTCCTCGTCTAGCTCTAGCTCGTCTAGCAGTTCTAGC	87	242	0	0	0	0	0	0	0	0	0	0	0	0	0	0	0	52	0	0	0	0		0	0	0	0		0	0		0
Bacteria	Actinobacteria	Pseudonocardiales	1179773	Saccharothrix espanaensis	tr|K0JVH0|K0JVH0	tr|K0JVH0|K0JVH0_1	>ENA|CCH28784|CCH28784.1	>ENA|CCH28784|CCH28784.1_1	Carbohydrate-binding CenC domain protein	carbohydrate metabolic process [GO:0005975]	chitin binding [GO:0008061]; hydrolase activity, hydrolyzing O-glycosyl compounds [GO:0004553]	X	TTTTTTTTTTTTTT	191	204	14	ACCACGACGACGACCACCACCACGACCACCACGACGACGACC	573	614	0	0	0	0	0	0	0	0	0	0	0	0	0	0	0	0	14	0	0	0		0	0	0	0		0	0		0
Bacteria	Actinobacteria	Pseudonocardiales	345341	Kutzneria sp.	tr|W7SKM0|W7SKM0	tr|W7SKM0|W7SKM0_1	>ENA|EWM14777|EWM14777.1	>ENA|EWM14777|EWM14777.1_1	Chitinase	carbohydrate metabolic process [GO:0005975]	chitin binding [GO:0008061]; hydrolase activity, hydrolyzing O-glycosyl compounds [GO:0004553]	X	TTTTTTTTTTTTTTT	152	166	15	ACCACCACAACGACGACCACGACGACCACCACCACGACCACAACC	456	500	0	0	0	0	0	0	0	0	0	0	0	0	0	0	0	0	15	0	0	0		0	0	0	0		0	0		0
Bacteria	Proteobacteria	Gammaproteobacteria	203122	Saccharophagus degradans	tr|Q7PC53|Q7PC53	tr|Q7PC53|Q7PC53_1	>ENA|ABD83125|ABD83125.1	>ENA|ABD83125|ABD83125.1_1	Chitinase B	carbohydrate metabolic process [GO:0005975]; chitin catabolic process [GO:0006032]	chitinase activity [GO:0004568]; chitin binding [GO:0008061]	X	SSSSSSSSSSSSSSSSSSSSSSSS	156	179	24	AGTTCATCATCAAGCTCTAGTAGCTCAAGTTCGTCTTCTAGTTCATCGTCAAGTTCTTCAAGCTCTTCTAGT	468	539	0	0	0	0	0	0	0	0	0	0	0	0	0	0	0	24	0	0	0	0		0	0	0	0		0	0		0
Bacteria	Proteobacteria	Gammaproteobacteria	203122	Saccharophagus degradans	tr|Q7PC53|Q7PC53	tr|Q7PC53|Q7PC53_2	>ENA|ABD83125|ABD83125.1	>ENA|ABD83125|ABD83125.1_1	Chitinase B	carbohydrate metabolic process [GO:0005975]; chitin catabolic process [GO:0006032]	chitinase activity [GO:0004568]; chitin binding [GO:0008061]	X	SSSSSSSSSSSSS	128	140	13	TCTTCGTCTAGCAGTTCTTCAAGCAGCTCTAGTTCATCT	384	422	0	0	0	0	0	0	0	0	0	0	0	0	0	0	0	13	0	0	0	0		0	0	0	0		0	0		0
Bacteria	Proteobacteria	Gammaproteobacteria	203122	Saccharophagus degradans	tr|Q7PC53|Q7PC53	tr|Q7PC53|Q7PC53_3	>ENA|ABD83125|ABD83125.1	>ENA|ABD83125|ABD83125.1_4	Chitinase B	carbohydrate metabolic process [GO:0005975]; chitin catabolic process [GO:0006032]	chitinase activity [GO:0004568]; chitin binding [GO:0008061]	X	SSSSSSSSSSSSS	820	832	13	AGTTCATCGAGCAGTTCATCTAGCTCTAGTAGTTCAAGT	2460	2498	0	0	0	0	0	0	0	0	0	0	0	0	0	0	0	13	0	0	0	0		0	0	0	0		0	0		0
Bacteria	Proteobacteria	Gammaproteobacteria	203122	Saccharophagus degradans	tr|Q7PC53|Q7PC53	tr|Q7PC53|Q7PC53_4	>ENA|ABD83125|ABD83125.1	>ENA|ABD83125|ABD83125.1_2	Chitinase B	carbohydrate metabolic process [GO:0005975]; chitin catabolic process [GO:0006032]	chitinase activity [GO:0004568]; chitin binding [GO:0008061]	X	SSSSSSSSSSS	40	50	11	TCTAGCAGCTCCAGTTCCAGCTCTAGTTCTAGC	120	152	0	0	0	0	0	0	0	0	0	0	0	0	0	0	0	11	0	0	0	0		0	0	0	0		0	0		0
Bacteria	Proteobacteria	Gammaproteobacteria	203122	Saccharophagus degradans	tr|Q7PC53|Q7PC53	tr|Q7PC53|Q7PC53_5	>ENA|ABD83125|ABD83125.1	>ENA|ABD83125|ABD83125.1_4	Chitinase B	carbohydrate metabolic process [GO:0005975]; chitin catabolic process [GO:0006032]	chitinase activity [GO:0004568]; chitin binding [GO:0008061]	X	SSSSSSSSSS	795	804	10	TCGTCAAGCTCTAGTAGCTCGTCTTCTAGT	2385	2414	0	0	0	0	0	0	0	0	0	0	0	0	0	0	0	10	0	0	0	0		0	0	0	0		0	0		0
Bacteria	Bacteroidetes	Cytophagia	929562	Emticicia oligotrophica	tr|I2EZY6|I2EZY6	tr|I2EZY6|I2EZY6_1	>ENA|AFK05239|AFK05239.1	>ENA|AFK05239|AFK05239.1_1	Peptidase C1A papain	X	cysteine-type peptidase activity [GO:0008234]	X	EEEEEEEEEEEEEEEEEEEEEEE	414	436	23	GAAGAAGAGGAAGAAGAGGAAGAGGAAGAAGAAGAAGAGGAAGAAGAAGAGGAAGAAGAGGAAGAAGAA	1242	1310	0	0	0	23	0	0	0	0	0	0	0	0	0	0	0	0	0	0	0	0		0	0	0	0		0	0		0
Bacteria	Cyanobacteria	Nostocales	371196	Mastigocoleus testarum	tr|A0A0V7ZHQ8|A0A0V7ZHQ8	tr|A0A0V7ZHQ8|A0A0V7ZHQ8_1	>ENA|KST64696|KST64696.1	>ENA|KST64696|KST64696.1_1	AbrB family transcriptional regulator	X	DNA binding [GO:0003677]	X	EEEEEEEEEE	142	151	10	GAAGAAGAAGAAGAGGAAGAAGAGGAGGAA	426	455	0	0	0	10	0	0	0	0	0	0	0	0	0	0	0	0	0	0	0	0		0	0	0	0		0	0		0
Bacteria	Proteobacteria	Deltaproteobacteria	215803	Enhygromyxa salina	tr|A0A0C2D3E8|A0A0C2D3E8	tr|A0A0C2D3E8|A0A0C2D3E8_1	>ENA|KIG16260|KIG16260.1	>ENA|KIG16260|KIG16260.1_1	Phage protein	transcription, DNA-templated [GO:0006351]	DNA binding [GO:0003677]; DNA-directed 5'-3' RNA polymerase activity [GO:0003899]	X	DDDDDDDDDD	150	159	10	GACGATGACGACGACGACGACGACGACGAC	450	479	0	0	10	0	0	0	0	0	0	0	0	0	0	0	0	0	0	0	0	0		0	0	0	0		0	0		9
Bacteria	Chloroflexi	Ardenticatenia	872965	Ardenticatena maritima	tr|A0A0M8K9E2|A0A0M8K9E2	tr|A0A0M8K9E2|A0A0M8K9E2_1	>ENA|GAP63541|GAP63541.1	>ENA|GAP63541|GAP63541.1_1	DNA-directed RNA polymerase subunit beta'	transcription, DNA-templated [GO:0006351]	DNA binding [GO:0003677]; DNA-directed 5'-3' RNA polymerase activity [GO:0003899]	X	EEEEEEEEEE	1507	1516	10	GAAGAAGAAGAAGAGGAAGAAGAGGAAGAA	4521	4550	0	0	0	10	0	0	0	0	0	0	0	0	0	0	0	0	0	0	0	0		0	0	0	0		0	0		0
Bacteria	Cyanobacteria	Chroococcidiopsidales	251229	Chroococcidiopsis thermalis	tr|K9TVG6|K9TVG6	tr|K9TVG6|K9TVG6_1	>ENA|AFY85999|AFY85999.1	>ENA|AFY85999|AFY85999.1_1	DNA-directed RNA polymerase subunit beta'	transcription, DNA-templated [GO:0006351]	DNA binding [GO:0003677]; DNA-directed 5'-3' RNA polymerase activity [GO:0003899]	X	DDDDDDDDDDDD	1330	1341	12	GATGATGACGATGATGACGATGATGACGATGACGAC	3990	4025	0	0	12	0	0	0	0	0	0	0	0	0	0	0	0	0	0	0	0	0		0	0	0	0		0	0		5
Bacteria	Proteobacteria	Deltaproteobacteria	48	Archangium gephyra	tr|A0A0G2ZPU7|A0A0G2ZPU7	tr|A0A0G2ZPU7|A0A0G2ZPU7_1	>ENA|AKJ03638|AKJ03638.1	>ENA|AKJ03638|AKJ03638.1_1	Uncharacterized protein	DNA replication [GO:0006260]	DNA binding [GO:0003677]; DNA-directed DNA polymerase activity [GO:0003887]; hydrolase activity [GO:0016787]	X	GGGGGGGGGGG	233	243	11	GGCGGAGGTGGGGGCGGGGGTGGCGGGGGTGGG	699	731	0	0	0	0	0	11	0	0	0	0	0	0	0	0	0	0	0	0	0	0		0	0	0	0		0	0		0
Bacteria	Proteobacteria	Deltaproteobacteria	483547	Geoalkalibacter subterraneus	tr|A0A0B5FP95|A0A0B5FP95	tr|A0A0B5FP95|A0A0B5FP95_1	>ENA|AJF06469|AJF06469.1	>ENA|AJF06469|AJF06469.1_1	RNA polymerase sigma factor rpoD	DNA-templated transcription, initiation [GO:0006352]	DNA binding [GO:0003677]; sigma factor activity [GO:0016987]; transcription factor activity, sequence-specific DNA binding [GO:0003700]	X	EEEEEEEEEEEEEEEEEEE	38	56	19	GAGGAGGAAGAAGAGGAAGAGGAAGAGGAAGAGGAAGAGGAAGAGGAAGAGGAAGAA	114	170	0	0	0	19	0	0	0	0	0	0	0	0	0	0	0	0	0	0	0	0		0	0	0	0		0	0		0
Bacteria	Actinobacteria	Pseudonocardiales	345341	Kutzneria sp.	tr|W7STM4|W7STM4	tr|W7STM4|W7STM4_1	>ENA|EWM17577|EWM17577.1	>ENA|EWM17577|EWM17577.1_1	Serine/arginine repetitive matrix protein 1	DNA-templated transcription, initiation [GO:0006352]	DNA binding [GO:0003677]; sigma factor activity [GO:0016987]; transcription factor activity, sequence-specific DNA binding [GO:0003700]	X	TTTTTTTTTT	343	352	10	ACCACGACGACAACCACGACCACGACAACC	1029	1058	0	0	0	0	0	0	0	0	0	0	0	0	0	0	0	0	10	0	0	0		0	0	0	0		0	0		0
Bacteria	Proteobacteria	Betaproteobacteria	1523424	beta proteobacterium	tr|A0A0N0JEM3|A0A0N0JEM3	tr|A0A0N0JEM3|A0A0N0JEM3_1	>ENA|KPF50798|KPF50798.1	>ENA|KPF50798|KPF50798.1_1	Uncharacterized protein	X	electron carrier activity [GO:0009055]; heme binding [GO:0020037]; metal ion binding [GO:0046872]	X	PPPPPPPPPPPPPPP	335	349	15	CCGCCACCGCCACCGCCACCGCCACCGCCACCGCCACCGCCACCG	1005	1049	0	0	0	0	0	0	0	0	0	0	0	0	15	0	0	0	0	0	0	0		0	0	0	0		0	0		0
Bacteria	Proteobacteria	Gammaproteobacteria	252514	Microbulbifer thermotolerans	tr|A0A143HR52|A0A143HR52	tr|A0A143HR52|A0A143HR52_1	>ENA|AMX04213|AMX04213.1	>ENA|AMX04213|AMX04213.1_1	Uncharacterized protein	X	electron carrier activity [GO:0009055]; heme binding [GO:0020037]; metal ion binding [GO:0046872]	X	SSSSSSSSSSSSSSS	240	254	15	TCATCTTCATCCTCTTCTTCGTCCTCATCTTCATCTTCTTCGTCT	720	764	0	0	0	0	0	0	0	0	0	0	0	0	0	0	0	15	0	0	0	0		0	0	0	0		0	0		0
Bacteria	Proteobacteria	Gammaproteobacteria	422289	Beggiatoa sp.	tr|A7BXV5|A7BXV5	tr|A7BXV5|A7BXV5_1	>ENA|EDN68630|EDN68630.1	>ENA|EDN68630|EDN68630.1_1	Cytochrome c, class I	X	electron carrier activity [GO:0009055]; heme binding [GO:0020037]; metal ion binding [GO:0046872]	X	DDDDDDDDDDD	216	226	11	GATGATGACGATGACGATGATGATGACGATGAT	648	680	0	0	11	0	0	0	0	0	0	0	0	0	0	0	0	0	0	0	0	0		0	0	0	0		0	0		3
Bacteria	Proteobacteria	Gammaproteobacteria	377629	Teredinibacter turnerae	tr|C5BNC6|C5BNC6	tr|C5BNC6|C5BNC6_1	>ENA|ACR10928|ACR10928.2	>ENA|ACR10928|ACR10928.2_2	Putative lipoprotein	X	electron carrier activity [GO:0009055]; heme binding [GO:0020037]; metal ion binding [GO:0046872]	X	SSSSSSSSSSSSSSSSSSSSSSSSSSSSSS	301	330	30	AGCTCTTCCAGTAGCAGTTCATCCAGCAGTAGTTCCTCGTCCAGTTCCAGCTCATCGAGCTCCTCAAGCTCATCTTCGAGCAGTTCGAGC	903	992	0	0	0	0	0	0	0	0	0	0	0	0	0	0	0	30	0	0	0	0		0	0	0	0		0	0		0
Bacteria	Proteobacteria	Gammaproteobacteria	377629	Teredinibacter turnerae	tr|C5BNC6|C5BNC6	tr|C5BNC6|C5BNC6_2	>ENA|ACR10928|ACR10928.2	>ENA|ACR10928|ACR10928.2_3	Putative lipoprotein	X	electron carrier activity [GO:0009055]; heme binding [GO:0020037]; metal ion binding [GO:0046872]	X	SSSSSSSSSSSSSSSSSSSSSSSS	583	606	24	AGCAGTTCGTCCAGCTCAAGTTCTTCTTCAAGTTCATCGAGTTCCAGTTCGTCCTCAAGTTCGAGCAGTTCT	1749	1820	0	0	0	0	0	0	0	0	0	0	0	0	0	0	0	24	0	0	0	0		0	0	0	0		0	0		0
Bacteria	Proteobacteria	Gammaproteobacteria	377629	Teredinibacter turnerae	tr|C5BNC6|C5BNC6	tr|C5BNC6|C5BNC6_3	>ENA|ACR10928|ACR10928.2	>ENA|ACR10928|ACR10928.2_4	Putative lipoprotein	X	electron carrier activity [GO:0009055]; heme binding [GO:0020037]; metal ion binding [GO:0046872]	X	SSSSSSSSSSSSSSSSSS	710	727	18	TCTAGCAGCTCTTCCAGTTCGAGCAGTAGCTCCAGCAGCAGTTCGTCCAGCTCC	2130	2183	0	0	0	0	0	0	0	0	0	0	0	0	0	0	0	18	0	0	0	0		0	0	0	0		0	0		0
Bacteria	Proteobacteria	Gammaproteobacteria	377629	Teredinibacter turnerae	tr|C5BNC6|C5BNC6	tr|C5BNC6|C5BNC6_4	>ENA|ACR10928|ACR10928.2	>ENA|ACR10928|ACR10928.2_4	Putative lipoprotein	X	electron carrier activity [GO:0009055]; heme binding [GO:0020037]; metal ion binding [GO:0046872]	X	SSSSSSSSSSSSSSS	688	702	15	TCTTCGAGTTCCAGCAGCTCGAGCAGCTCATCCAGCTCAAGCAGC	2064	2108	0	0	0	0	0	0	0	0	0	0	0	0	0	0	0	15	0	0	0	0		0	0	0	0		0	0		0
Bacteria	Proteobacteria	Gammaproteobacteria	377629	Teredinibacter turnerae	tr|C5BNC6|C5BNC6	tr|C5BNC6|C5BNC6_5	>ENA|ACR10928|ACR10928.2	>ENA|ACR10928|ACR10928.2_1	Putative lipoprotein	X	electron carrier activity [GO:0009055]; heme binding [GO:0020037]; metal ion binding [GO:0046872]	X	SSSSSSSSSSSSS	207	219	13	TCTTCATCGAGTTCTTCGAGTTCATCAAGCTCATCTTCT	621	659	0	0	0	0	0	0	0	0	0	0	0	0	0	0	0	13	0	0	0	0		0	0	0	0		0	0		0
Bacteria	Proteobacteria	Gammaproteobacteria	377629	Teredinibacter turnerae	tr|C5BNC6|C5BNC6	tr|C5BNC6|C5BNC6_6	>ENA|ACR10928|ACR10928.2	>ENA|ACR10928|ACR10928.2_1	Putative lipoprotein	X	electron carrier activity [GO:0009055]; heme binding [GO:0020037]; metal ion binding [GO:0046872]	X	SSSSSSSSSS	173	182	10	TCAAGTTCCAGTTCGAGTAGCAGCTCCAGC	519	548	0	0	0	0	0	0	0	0	0	0	0	0	0	0	0	10	0	0	0	0		0	0	0	0		0	0		0
Bacteria	Proteobacteria	Gammaproteobacteria	765910	Marichromatium purpuratum	tr|W0DZR6|W0DZR6	tr|W0DZR6|W0DZR6_1	>ENA|AHF04105|AHF04105.1	>ENA|AHF04105|AHF04105.1_1	Cytochrome C	X	electron carrier activity [GO:0009055]; heme binding [GO:0020037]; metal ion binding [GO:0046872]	X	PPPPPPPPPPPPP	246	258	13	CCGCCGCCCCCGCCGCCGCCCCCGCCGCCGCCGCCGCCG	738	776	0	0	0	0	0	0	0	0	0	0	0	0	13	0	0	0	0	0	0	0		0	0	0	0		0	0		0
Bacteria	Proteobacteria	Deltaproteobacteria	1254432	Sorangium cellulosum	tr|S4YE52|S4YE52	tr|S4YE52|S4YE52_1	>ENA|AGP41088|AGP41088.1	>ENA|AGP41088|AGP41088.1_1	Beta-xylanase	polysaccharide catabolic process [GO:0000272]	endo-1,4-beta-xylanase activity [GO:0031176]	X	SSSSSSSSSSSSSS	184	197	14	TCGAGCAGCAGCTCCAGCAGCTCCAGCAGCTCCAGCAGCTCG	552	593	0	0	0	0	0	0	0	0	0	0	0	0	0	0	0	14	0	0	0	0		0	0	0	0		0	0		0
Bacteria	Proteobacteria	Deltaproteobacteria	1254432	Sorangium cellulosum	tr|S4YE52|S4YE52	tr|S4YE52|S4YE52_2	>ENA|AGP41088|AGP41088.1	>ENA|AGP41088|AGP41088.1_1	Beta-xylanase	polysaccharide catabolic process [GO:0000272]	endo-1,4-beta-xylanase activity [GO:0031176]	X	GGGGGGGGGGGG	209	220	12	GGCGGCGGCGGCGGCGGTGGCGGCGGTGGCGGCGGC	627	662	0	0	0	0	0	12	0	0	0	0	0	0	0	0	0	0	0	0	0	0		0	0	0	0		0	0		0
Bacteria	Proteobacteria	Gammaproteobacteria	377629	Teredinibacter turnerae	tr|C5BPL7|C5BPL7	tr|C5BPL7|C5BPL7_1	>ENA|ACR10884|ACR10884.2	>ENA|ACR10884|ACR10884.2_1	Beta-xylanase	xylan catabolic process [GO:0045493]	endo-1,4-beta-xylanase activity [GO:0031176]	X	SSSSSSSSSSSSSSSSSSSSSSSSSS	74	99	26	TCTTCCAGCTCGAGTAGTTCGAGTTCCTCCAGTTCTTCAAGCAGCTCAAGTTCTTCCAGCTCTTCAAGTAGTTCAAGT	222	299	0	0	0	0	0	0	0	0	0	0	0	0	0	0	0	26	0	0	0	0		0	0	0	0		0	0		0
Bacteria	Proteobacteria	Gammaproteobacteria	377629	Teredinibacter turnerae	tr|C5BPL7|C5BPL7	tr|C5BPL7|C5BPL7_2	>ENA|ACR10884|ACR10884.2	>ENA|ACR10884|ACR10884.2_1	Beta-xylanase	xylan catabolic process [GO:0045493]	endo-1,4-beta-xylanase activity [GO:0031176]	X	SSSSSSSSSSSSSS	59	72	14	TCTTCCAGTTCTTCGAGTAGTTCAAGTTCTTCCAGCAGCTCA	177	218	0	0	0	0	0	0	0	0	0	0	0	0	0	0	0	14	0	0	0	0		0	0	0	0		0	0		0
Bacteria	Proteobacteria	Gammaproteobacteria	377629	Teredinibacter turnerae	tr|C5BPL7|C5BPL7	tr|C5BPL7|C5BPL7_3	>ENA|ACR10884|ACR10884.2	>ENA|ACR10884|ACR10884.2_1	Beta-xylanase	xylan catabolic process [GO:0045493]	endo-1,4-beta-xylanase activity [GO:0031176]	X	SSSSSSSSSSS	44	54	11	TCCAGCAGCAGTTCATCTAGCAGTAGCTCTTCC	132	164	0	0	0	0	0	0	0	0	0	0	0	0	0	0	0	11	0	0	0	0		0	0	0	0		0	0		0
Bacteria	Proteobacteria	Gammaproteobacteria	377629	Teredinibacter turnerae	tr|C5BQL3|C5BQL3	tr|C5BQL3|C5BQL3_1	>ENA|ACR13552|ACR13552.2	>ENA|ACR13552|ACR13552.2_1	Beta-xylanase	xylan catabolic process [GO:0045493]	endo-1,4-beta-xylanase activity [GO:0031176]	X	SSSSSSSSSSSSSSSSSSSSSSSSSSSSSS	32	61	30	TCTTCCAGCAGTAGTTCAAGCTCCTCCAGCAGCTCTTCAAGTAGTTCGAGCTCCTCCAGTTCGAGCTCTTCAAGCAGCTCAAGTTCTTCT	96	185	0	0	0	0	0	0	0	0	0	0	0	0	0	0	0	30	0	0	0	0		0	0	0	0		0	0		0
Bacteria	Proteobacteria	Alphaproteobacteria	224911	Bradyrhizobium diazoefficiens	tr|Q89J78|Q89J78	tr|Q89J78|Q89J78_1	>ENA|BAC50671|BAC50671.2	>ENA|BAC50671|BAC50671.2_1	Blr5406 protein	X	FAD binding [GO:0071949]; oxidoreductase activity [GO:0016491]	X	SSSSSSSSSSS	390	400	11	TCCTCCTCGTCGTCCTCGTCCTCATCATCCTCG	1170	1202	0	0	0	0	0	0	0	0	0	0	0	0	0	0	0	11	0	0	0	0		0	0	0	0		0	0		0
Bacteria	Cyanobacteria	Oscillatoriophycideae	1173026	Gloeocapsa sp.	tr|K9XJV2|K9XJV2	tr|K9XJV2|K9XJV2_1	>ENA|AFZ31952|AFZ31952.1	>ENA|AFZ31952|AFZ31952.1_1	Protoporphyrin ferrochelatase	heme biosynthetic process [GO:0006783]	ferrochelatase activity [GO:0004325]	X	HHHHHHHHHH	366	375	10	CATCACCACCATCACCACCATCATCACCAC	1098	1127	0	0	0	0	0	0	10	0	0	0	0	0	0	0	0	0	0	0	0	0		0	0	0	0		0	0		0
Bacteria	Cyanobacteria	Nostocales	1164990	Richelia intracellularis	tr|X5JVB3|X5JVB3	tr|X5JVB3|X5JVB3_1	>ENA|CDN14420|CDN14420.1	>ENA|CDN14420|CDN14420.1_1	Protoporphyrin ferrochelatase	heme biosynthetic process [GO:0006783]	ferrochelatase activity [GO:0004325]	X	HHHHHHHHHHH	364	374	11	CATCATCACCATCACCATCACCATCACCACCAT	1092	1124	0	0	0	0	0	0	11	0	0	0	0	0	0	0	0	0	0	0	0	0		0	0	0	0		0	0		0
Bacteria	Proteobacteria	Alphaproteobacteria	348824	Rhizobium favelukesii	tr|W6R6X5|W6R6X5	tr|W6R6X5|W6R6X5_1	>ENA|CDM56145|CDM56145.1	>ENA|CDM56145|CDM56145.1_1	Hemolysin protein	X	flavin adenine dinucleotide binding [GO:0050660]; oxidoreductase activity, acting on CH-OH group of donors [GO:0016614]	X	SSSSSSSSSSSS	25	36	12	AGTAGTAGTAGTAGTAGTAGTAGTAGTAGTAGTAGT	75	110	0	0	0	0	0	0	0	0	0	0	0	0	0	0	0	12	0	0	0	0		0	0	0	0		0	0		0
Bacteria	Proteobacteria	Gammaproteobacteria	377629	Teredinibacter turnerae	tr|C5BPF2|C5BPF2	tr|C5BPF2|C5BPF2_1	>ENA|ACR13841|ACR13841.2	>ENA|ACR13841|ACR13841.2_1	Glycoside hydrolase family 5 domain protein	sphingolipid metabolic process [GO:0006665]	glucosylceramidase activity [GO:0004348]	X	SSSSSSSSSSSSSSSSSSSSSS	24	45	22	AGTTCGAGTTCAAGTAGTTCGAGTTCCAGCAGCTCTAGCTCGAGCAGCTCGTCGTCTTCCAGCAGC	72	137	0	0	0	0	0	0	0	0	0	0	0	0	0	0	0	22	0	0	0	0		0	0	0	0		0	0		0
Bacteria	Proteobacteria	Alphaproteobacteria	715226	Asticcacaulis biprosthecum	tr|F4QGH7|F4QGH7	tr|F4QGH7|F4QGH7_1	>ENA|EGF93658|EGF93658.1	>ENA|EGF93658|EGF93658.1_1	O-Glycosyl hydrolase family 30 family protein	sphingolipid metabolic process [GO:0006665]	glucosylceramidase activity [GO:0004348]	X	SSSSSSSSSSSS	25	36	12	TCGTCCTCGTCGTCGAGTTCTTCCAGTTCTTCAAGT	75	110	0	0	0	0	0	0	0	0	0	0	0	0	0	0	0	12	0	0	0	0		0	0	0	0		0	0		0
Bacteria	Proteobacteria	Alphaproteobacteria	1502851	Bosea sp.	tr|A0A085EX81|A0A085EX81	tr|A0A085EX81|A0A085EX81_1	>ENA|KFC63826|KFC63826.1	>ENA|KFC63826|KFC63826.1_1	Animal hem peroxidase	response to oxidative stress [GO:0006979]	heme binding [GO:0020037]; peroxidase activity [GO:0004601]	X	DDDDDDDDDDDDDD	2009	2022	14	GATGATGATGATGATGATGACGATGACGATGACGATGACGAC	6027	6068	0	0	14	0	0	0	0	0	0	0	0	0	0	0	0	0	0	0	0	0		0	0	0	0		0	0		5
Bacteria	Proteobacteria	Alphaproteobacteria	1502851	Bosea sp.	tr|A0A085EX81|A0A085EX81	tr|A0A085EX81|A0A085EX81_2	>ENA|KFC63826|KFC63826.1	>ENA|KFC63826|KFC63826.1_1	Animal hem peroxidase	response to oxidative stress [GO:0006979]	heme binding [GO:0020037]; peroxidase activity [GO:0004601]	X	DDDDDDDDDD	1987	1996	10	GACGACGACGATGATGATGACGACGACGAC	5961	5990	0	0	10	0	0	0	0	0	0	0	0	0	0	0	0	0	0	0	0	0		0	0	0	0		0	0		7
Bacteria	Actinobacteria	Micrococcales	471853	Beutenbergia cavernae	tr|C5C089|C5C089	tr|C5C089|C5C089_1	>ENA|ACQ79275|ACQ79275.1	>ENA|ACQ79275|ACQ79275.1_1	Metallophosphoesterase	X	hydrolase activity [GO:0016787]	X	PPPPPPPPPPPPPPPPPPPPPPPPPPPPPPPPP	651	683	33	CCGCCGCCGCCGCCGCCTCCGCCTCCGCCTCCGCCTCCGCCTCCGCCGCCTCCGCCTCCGCCTCCGCCTCCGCCTCCGCCGCCGCCGCCTCCGCCTCCG	1953	2051	0	0	0	0	0	0	0	0	0	0	0	0	33	0	0	0	0	0	0	0		0	0	0	0		0	0		0
Bacteria	Actinobacteria	Coriobacteriia	471855	Slackia heliotrinireducens	tr|C7N7T3|C7N7T3	tr|C7N7T3|C7N7T3_1	>ENA|ACV22968|ACV22968.1	>ENA|ACV22968|ACV22968.1_1	Cell wall-associated hydrolase, invasion-associated protein	X	hydrolase activity [GO:0016787]	X	SSSSSSSSSSS	270	280	11	TCAAGTTCAAGCTCGAGTTCCAGCTCAAGTTCC	810	842	0	0	0	0	0	0	0	0	0	0	0	0	0	0	0	11	0	0	0	0		0	0	0	0		0	0		0
Bacteria	Proteobacteria	Alphaproteobacteria	473781	Sphingomonas sp.	tr|J8VVU1|J8VVU1	tr|J8VVU1|J8VVU1_1	>ENA|EJU12148|EJU12148.1	>ENA|EJU12148|EJU12148.1_1	Deaminase	X	hydrolase activity, acting on carbon-nitrogen (but not peptide) bonds [GO:0016810]	X	GGGGGGGGGGGGGGGGGGG	110	128	19	GGGGGGGGGGGGGGGGGGGGGGGGGGGGGGGGGGGGGGGGGGGGGGGGGGGGGAGGA	330	386	0	0	0	0	0	19	0	0	0	0	0	0	0	0	0	0	0	0	0	0		0	0	0	0		0	0		0
Bacteria	Actinobacteria	Acidimicrobiia	1313172	Ilumatobacter coccineus	tr|M5ASN3|M5ASN3	tr|M5ASN3|M5ASN3_1	>ENA|BAN04145|BAN04145.1	>ENA|BAN04145|BAN04145.1_1	Putative acylase	antibiotic biosynthetic process [GO:0017000]	hydrolase activity, acting on carbon-nitrogen (but not peptide) bonds, in linear amides [GO:0016811]	X	TTTTTTTTTTTTTT	22	35	14	ACCACGACCACCACCACGACCACCACCACGACGACCACGACG	66	107	0	0	0	0	0	0	0	0	0	0	0	0	0	0	0	0	14	0	0	0		0	0	0	0		0	0		0
Bacteria	Proteobacteria	Gammaproteobacteria	422289	Beggiatoa sp.	tr|A7BS90|A7BS90	tr|A7BS90|A7BS90_1	>ENA|EDN70590|EDN70590.1	>ENA|EDN70590|EDN70590.1_1	Tyrosinase/Peptidase	X	hydrolase activity, acting on ester bonds [GO:0016788]	X	SSSSSSSSSSSSSSSSSSS	19	37	19	TCATCCAGTAGTTCAAGTTCATCTAGTAGCTCTAGCTCGTCAAGTTCAAGCTCAAGT	57	113	0	0	0	0	0	0	0	0	0	0	0	0	0	0	0	19	0	0	0	0		0	0	0	0		0	0		0
Bacteria	Proteobacteria	Betaproteobacteria	413882	[Polyangium] brachysporum	tr|A0A0G3BGK8|A0A0G3BGK8	tr|A0A0G3BGK8|A0A0G3BGK8_1	>ENA|AKJ28574|AKJ28574.1	>ENA|AKJ28574|AKJ28574.1_1	Uncharacterized protein	carbohydrate metabolic process [GO:0005975]	hydrolase activity, hydrolyzing O-glycosyl compounds [GO:0004553]	X	PPPPPPPPPPPPPPPPP	474	490	17	CCACCGCCGCCGCCGCCGCCACCGCCACCGCCGCCGCCACCGCCACCGCCC	1422	1472	0	0	0	0	0	0	0	0	0	0	0	0	17	0	0	0	0	0	0	0		0	0	0	0		0	0		0
Bacteria	Proteobacteria	Alphaproteobacteria	366602	Caulobacter sp.	tr|B0T428|B0T428	tr|B0T428|B0T428_1	>ENA|ABZ73912|ABZ73912.1	>ENA|ABZ73912|ABZ73912.1_1	Glycoside hydrolase family 16	carbohydrate metabolic process [GO:0005975]	hydrolase activity, hydrolyzing O-glycosyl compounds [GO:0004553]	X	PPPPPPPPPPPPPPPPPPPPPPPPPPPP	467	494	28	CCGCCACCACCACCACCACCGCCTCCTCCTCCTCCTCCTCCTCCTCCTCCTCCTCCTCCTCCTCCTCCTCCGCCTCCTCCTCCG	1401	1484	0	0	0	0	0	0	0	0	0	0	0	0	28	0	0	0	0	0	0	0		0	0	0	0		0	0		0
Bacteria	Proteobacteria	Gammaproteobacteria	203122	Saccharophagus degradans	tr|Q21HS9|Q21HS9	tr|Q21HS9|Q21HS9_1	>ENA|ABD81750|ABD81750.1	>ENA|ABD81750|ABD81750.1_1	Endoglucanase-like protein	carbohydrate metabolic process [GO:0005975]	hydrolase activity, hydrolyzing O-glycosyl compounds [GO:0004553]	X	SSSSSSSSSSSSSSSSSSS	46	64	19	TCATCCTCTAGCTCGTCTAGCAGCAGTTCGTCTAGTAGCTCTTCGAGCAGTTCTTCA	138	194	0	0	0	0	0	0	0	0	0	0	0	0	0	0	0	19	0	0	0	0		0	0	0	0		0	0		0
Bacteria	Proteobacteria	Gammaproteobacteria	203122	Saccharophagus degradans	tr|Q21HS9|Q21HS9	tr|Q21HS9|Q21HS9_2	>ENA|ABD81750|ABD81750.1	>ENA|ABD81750|ABD81750.1_1	Endoglucanase-like protein	carbohydrate metabolic process [GO:0005975]	hydrolase activity, hydrolyzing O-glycosyl compounds [GO:0004553]	X	SSSSSSSSSSSSSSSSSS	66	83	18	AGTTCCTCAAGCTCCTCTTCAAGCTCTAGTTCGTCCAGTTCCAGCTCTTCGTCT	198	251	0	0	0	0	0	0	0	0	0	0	0	0	0	0	0	18	0	0	0	0		0	0	0	0		0	0		0
Bacteria	Proteobacteria	Gammaproteobacteria	203122	Saccharophagus degradans	tr|Q21NZ0|Q21NZ0	tr|Q21NZ0|Q21NZ0_1	>ENA|ABD79589|ABD79589.1	>ENA|ABD79589|ABD79589.1_1	Endoglucanase-like protein	carbohydrate metabolic process [GO:0005975]	hydrolase activity, hydrolyzing O-glycosyl compounds [GO:0004553]	X	SSSSSSSSSSSSSSSSSSSSSS	34	55	22	AGTTCTTCTAGCTCTAGCAGTTCGTCAAGTTCGAGCAGTTCCTCTAGTTCGTCGTCTAGCTCTTCA	102	167	0	0	0	0	0	0	0	0	0	0	0	0	0	0	0	22	0	0	0	0		0	0	0	0		0	0		0
Bacteria	Proteobacteria	Gammaproteobacteria	203122	Saccharophagus degradans	tr|Q21NZ0|Q21NZ0	tr|Q21NZ0|Q21NZ0_2	>ENA|ABD79589|ABD79589.1	>ENA|ABD79589|ABD79589.1_1	Endoglucanase-like protein	carbohydrate metabolic process [GO:0005975]	hydrolase activity, hydrolyzing O-glycosyl compounds [GO:0004553]	X	SSSSSSSSSSSSSSSSSS	57	74	18	AGCTCTAGCAGCTCATCTAGCTCCAGCTCATCATCAAGCTCTAGCAGTTCTTCG	171	224	0	0	0	0	0	0	0	0	0	0	0	0	0	0	0	18	0	0	0	0		0	0	0	0		0	0		0
Bacteria	Proteobacteria	Gammaproteobacteria	377629	Teredinibacter turnerae	tr|C5BTS3|C5BTS3	tr|C5BTS3|C5BTS3_1	>ENA|ACR14000|ACR14000.2	>ENA|ACR14000|ACR14000.2_1	Glucanase	cellulose catabolic process [GO:0030245]	hydrolase activity, hydrolyzing O-glycosyl compounds [GO:0004553]	X	SSSSSSSSSSSSSSSSSSSSSSSSSSSS	121	148	28	TCCAGCAGTTCGAGTAGTTCGAGTAGTTCGAGTAGTTCGAGTAGCTCAAGTAGTTCCAGTAGTTCCAGTAGTTCCAGTAGTTCA	363	446	0	0	0	0	0	0	0	0	0	0	0	0	0	0	0	28	0	0	0	0		0	0	0	0		0	0		0
Bacteria	Proteobacteria	Gammaproteobacteria	377629	Teredinibacter turnerae	tr|C5BTS3|C5BTS3	tr|C5BTS3|C5BTS3_2	>ENA|ACR14000|ACR14000.2	>ENA|ACR14000|ACR14000.2_1	Glucanase	cellulose catabolic process [GO:0030245]	hydrolase activity, hydrolyzing O-glycosyl compounds [GO:0004553]	X	SSSSSSSSSSSSSSSSSS	102	119	18	AGTTCGAGTAGCTCAAGTAGTTCGAGCAGTTCGAGCAGTTCGAGTAGTTCGAGT	306	359	0	0	0	0	0	0	0	0	0	0	0	0	0	0	0	18	0	0	0	0		0	0	0	0		0	0		0
Bacteria	Proteobacteria	Gammaproteobacteria	377629	Teredinibacter turnerae	tr|C5BTS3|C5BTS3	tr|C5BTS3|C5BTS3_3	>ENA|ACR14000|ACR14000.2	>ENA|ACR14000|ACR14000.2_1	Glucanase	cellulose catabolic process [GO:0030245]	hydrolase activity, hydrolyzing O-glycosyl compounds [GO:0004553]	X	SSSSSSSSSSSSSSS	42	56	15	AGCAGCTCATCGAGTTCCAGCTCGAGTTCTAGTTCGAGCTCCAGT	126	170	0	0	0	0	0	0	0	0	0	0	0	0	0	0	0	15	0	0	0	0		0	0	0	0		0	0		0
Bacteria	Proteobacteria	Betaproteobacteria	1736365	Ramlibacter sp.	tr|A0A0Q5ZM74|A0A0Q5ZM74	tr|A0A0Q5ZM74|A0A0Q5ZM74_1	>ENA|KQT13834|KQT13834.1	>ENA|KQT13834|KQT13834.1_1	Uncharacterized protein	X	hydrolase activity, hydrolyzing O-glycosyl compounds [GO:0004553]	X	PPPPPPPPPPPPPPPPP	453	469	17	CCGCCACCGCCACCGCCACCGCCACCACCGCCACCGCCGCCGCCGCCGCCT	1359	1409	0	0	0	0	0	0	0	0	0	0	0	0	17	0	0	0	0	0	0	0		0	0	0	0		0	0		0
Bacteria	Proteobacteria	Betaproteobacteria	1232866	Caballeronia udeis	tr|A0A158ICI0|A0A158ICI0	tr|A0A158ICI0|A0A158ICI0_1	>ENA|SAL53969|SAL53969.1	>ENA|SAL53969|SAL53969.1_1	Uncharacterized protein	X	ice binding [GO:0050825]	X	AAAAAAAAAAAAAAAAAAAAAA	129	150	22	GCCGCGGCAGCGGCAGCGGCAGCGGCAGCGGCAGCGGCAGCGGCAGCGGCAGCGGCAGCGGCAGCG	387	452	22	0	0	0	0	0	0	0	0	0	0	0	0	0	0	0	0	0	0	0		10	1	11	0		0	0		0
Bacteria	Proteobacteria	Gammaproteobacteria	203122	Saccharophagus degradans	tr|Q21DQ6|Q21DQ6	tr|Q21DQ6|Q21DQ6_1	>ENA|ABD83173|ABD83173.1	>ENA|ABD83173|ABD83173.1_1	Alginate lyase-like protein	X	lyase activity [GO:0016829]	X	SSSSSSSSSSSSSSS	298	312	15	TCGAGCTCGTCGTCCAGCTCTTCATCCAGCTCCAGCAGTTCATCG	894	938	0	0	0	0	0	0	0	0	0	0	0	0	0	0	0	15	0	0	0	0		0	0	0	0		0	0		0
Bacteria	Proteobacteria	Gammaproteobacteria	203122	Saccharophagus degradans	tr|Q21DQ6|Q21DQ6	tr|Q21DQ6|Q21DQ6_2	>ENA|ABD83173|ABD83173.1	>ENA|ABD83173|ABD83173.1_1	Alginate lyase-like protein	X	lyase activity [GO:0016829]	X	SSSSSSSSSSS	286	296	11	TCTTCTAGTTCATCTTCAAGTTCAAGCAGTTCT	858	890	0	0	0	0	0	0	0	0	0	0	0	0	0	0	0	11	0	0	0	0		0	0	0	0		0	0		0
Bacteria	Proteobacteria	Gammaproteobacteria	203122	Saccharophagus degradans	tr|Q21GH6|Q21GH6	tr|Q21GH6|Q21GH6_1	>ENA|ABD82203|ABD82203.1	>ENA|ABD82203|ABD82203.1_1	Putative pectate lyase	X	lyase activity [GO:0016829]	X	SSSSSSSSSSSSSSSSSSSSSSS	110	132	23	AGTTCAAGCAGCAGCTCTAGCAGTTCTTCTAGCTCTTCGTCTTCCAGTAGCTCAAGTTCTAGTTCAAGT	330	398	0	0	0	0	0	0	0	0	0	0	0	0	0	0	0	23	0	0	0	0		0	0	0	0		0	0		0
Bacteria	Proteobacteria	Gammaproteobacteria	203122	Saccharophagus degradans	tr|Q21GH6|Q21GH6	tr|Q21GH6|Q21GH6_2	>ENA|ABD82203|ABD82203.1	>ENA|ABD82203|ABD82203.1_1	Putative pectate lyase	X	lyase activity [GO:0016829]	X	SSSSSSSSSS	99	108	10	TCGTCTAGTTCTAGTAGTTCATCTAGCAGC	297	326	0	0	0	0	0	0	0	0	0	0	0	0	0	0	0	10	0	0	0	0		0	0	0	0		0	0		0
Bacteria	Proteobacteria	Gammaproteobacteria	203122	Saccharophagus degradans	tr|Q21HM2|Q21HM2	tr|Q21HM2|Q21HM2_1	>ENA|ABD81807|ABD81807.1	>ENA|ABD81807|ABD81807.1_1	Putative alginate lyase	X	lyase activity [GO:0016829]	X	SSSSSSSSSS	306	315	10	TCATCTAGCAGTTCTAGTTCATCTAGCTCT	918	947	0	0	0	0	0	0	0	0	0	0	0	0	0	0	0	10	0	0	0	0		0	0	0	0		0	0		0
Bacteria	Proteobacteria	Gammaproteobacteria	203122	Saccharophagus degradans	tr|Q21PT1|Q21PT1	tr|Q21PT1|Q21PT1_1	>ENA|ABD79298|ABD79298.1	>ENA|ABD79298|ABD79298.1_1	Polysaccharide lyase-like protein	X	lyase activity [GO:0016829]	X	SSSSSSSSSSSSSSSSSSSSSSSSSSSSSSSSSS	307	340	34	AGTTCATCTAGTTCAAGCAGCTCTTCAAGTTCCTCGTCTAGCTCTTCTAGCAGTTCGTCTAGTTCTAGTAGCTCAAGCAGTTCTTCAAGTTCTAGCTCGTCG	921	1022	0	0	0	0	0	0	0	0	0	0	0	0	0	0	0	34	0	0	0	0		0	0	0	0		0	0		0
Bacteria	Proteobacteria	Gammaproteobacteria	203122	Saccharophagus degradans	tr|Q21PT1|Q21PT1	tr|Q21PT1|Q21PT1_2	>ENA|ABD79298|ABD79298.1	>ENA|ABD79298|ABD79298.1_1	Polysaccharide lyase-like protein	X	lyase activity [GO:0016829]	X	SSSSSSSSSSSSSSSSS	289	305	17	TCTAGTAGTTCGAGCAGTTCTTCAAGCAGCTCATCGAGTTCATCTAGCTCA	867	917	0	0	0	0	0	0	0	0	0	0	0	0	0	0	0	17	0	0	0	0		0	0	0	0		0	0		0
Bacteria	Proteobacteria	Betaproteobacteria	1547922	Ideonella sakaiensis	tr|A0A0K8P8A2|A0A0K8P8A2	tr|A0A0K8P8A2|A0A0K8P8A2_1	>ENA|GAP38425|GAP38425.1	>ENA|GAP38425|GAP38425.1_1	Pseudouridine synthase	pseudouridine synthesis [GO:0001522]	lyase activity [GO:0016829]; pseudouridine synthase activity [GO:0009982]; RNA binding [GO:0003723]	X	GGGGGGGGGGGGGGGG	676	691	16	GGCGGTGGCGGCGGCGGTGGTGGCGGCGGCGGCGGCGGCGGTGGCGGC	2028	2075	0	0	0	0	0	16	0	0	0	0	0	0	0	0	0	0	0	0	0	0		0	0	0	0		0	0		0
Bacteria	Bacteroidetes	Bacteroidetes	309807	Salinibacter ruber	tr|Q2RZU4|Q2RZU4	tr|Q2RZU4|Q2RZU4_1	>ENA|ABC45978|ABC45978.1	>ENA|ABC45978|ABC45978.1_1	Uncharacterized protein	oxidation-reduction process [GO:0055114]; superoxide metabolic process [GO:0006801]	metal ion binding [GO:0046872]	X	GGGGGGGGGGGG	304	315	12	GGCGGCGGGGGCGGCGGTGGAGGTGGGGGCGGCGGA	912	947	0	0	0	0	0	12	0	0	0	0	0	0	0	0	0	0	0	0	0	0		0	0	0	0		0	0		0
Bacteria	Bacteroidetes	Bacteroidetes	309807	Salinibacter ruber	tr|Q2S0C9|Q2S0C9	tr|Q2S0C9|Q2S0C9_1	>ENA|ABC45726|ABC45726.1	>ENA|ABC45726|ABC45726.1_1	Uncharacterized protein	oxidation-reduction process [GO:0055114]; superoxide metabolic process [GO:0006801]	metal ion binding [GO:0046872]	X	GGGGGGGGGGGG	321	332	12	GGCGGCGGGGGCGGCGGTGGAGGTGGGGGCGGCGGA	963	998	0	0	0	0	0	12	0	0	0	0	0	0	0	0	0	0	0	0	0	0		0	0	0	0		0	0		0
Bacteria	Actinobacteria	Acidimicrobiia	1313172	Ilumatobacter coccineus	tr|M4ZYS1|M4ZYS1	tr|M4ZYS1|M4ZYS1_1	>ENA|BAN01642|BAN01642.1	>ENA|BAN01642|BAN01642.1_1	Peptidase M14 family protein	X	metallocarboxypeptidase activity [GO:0004181]; zinc ion binding [GO:0008270]	X	TTTTTTTTTTTT	74	85	12	ACCACGACGACCACCACCACGACGACCACGACCACG	222	257	0	0	0	0	0	0	0	0	0	0	0	0	0	0	0	0	12	0	0	0		0	0	0	0		0	0		0
Bacteria	Bacteroidetes	Flavobacteriia	1861784	Bizionia sp.	tr|A0A1A7QVB9|A0A1A7QVB9	tr|A0A1A7QVB9|A0A1A7QVB9_1	>ENA|OBX23238|OBX23238.1	>ENA|OBX23238|OBX23238.1_1	Cytosine methyltransferase	X	methyltransferase activity [GO:0008168]	X	EEEEEEEEEEEEE	121	133	13	GAAGAAGAAGAAGAAGAAGAAGAAGAAGAAGAAGAAGAA	363	401	0	0	0	13	0	0	0	0	0	0	0	0	0	0	0	0	0	0	0	0		0	0	0	0		0	0		0
Bacteria	Proteobacteria	Gammaproteobacteria	631362	Thiorhodovibrio sp.	tr|H8Z0Y3|H8Z0Y3	tr|H8Z0Y3|H8Z0Y3_1	>ENA|EIC22404|EIC22404.1	>ENA|EIC22404|EIC22404.1_1	Hydrogenase accessory protein HypB	protein complex assembly [GO:0006461]	nickel cation binding [GO:0016151]	X	HHHHHHHHHH	261	270	10	CACCACCACCACCATCATCATCATCATCAC	783	812	0	0	0	0	0	0	10	0	0	0	0	0	0	0	0	0	0	0	0	0		0	0	0	0		0	0		0
Bacteria	Terrabacteria group	Actinobacteria	1592326	Actinobacteria bacterium	tr|A0A0N1GJI4|A0A0N1GJI4	tr|A0A0N1GJI4|A0A0N1GJI4_1	>ENA|KPI13672|KPI13672.1	>ENA|KPI13672|KPI13672.1_1	Putative Nitrile hydratase accessory protein (Fragment)	X	nitrile hydratase activity [GO:0018822]	X	PPPPPPPPPP	106	115	10	CCCCCGCCCCCCCCCCCCCCCCCCCCCCCC	318	347	0	0	0	0	0	0	0	0	0	0	0	0	10	0	0	0	0	0	0	0		0	0	0	0		0	0		0
Bacteria	Proteobacteria	Betaproteobacteria	1458425	Comamonadaceae bacterium	tr|A0A060NQ98|A0A060NQ98	tr|A0A060NQ98|A0A060NQ98_1	>ENA|BAO81703|BAO81703.1	>ENA|BAO81703|BAO81703.1_1	RNA-binding protein with RRM domain	X	nucleic acid binding [GO:0003676]	X	GGGGGGGGGG	125	134	10	GGTGGCGGCGGCGGCGGCGGTGGTGGTGGC	375	404	0	0	0	0	0	10	0	0	0	0	0	0	0	0	0	0	0	0	0	0		0	0	0	0		0	0		0
Bacteria	Proteobacteria	Deltaproteobacteria	1629708	Desulfatitalea sp.	tr|A0A0F2QYB9|A0A0F2QYB9	tr|A0A0F2QYB9|A0A0F2QYB9_1	>ENA|KJS31423|KJS31423.1	>ENA|KJS31423|KJS31423.1_1	RNA-binding protein	X	nucleic acid binding [GO:0003676]	X	GGGGGGGGGGG	110	120	11	GGTGGCGGTGGCGGTGGCGGTGGCGGTGGCGGC	330	362	0	0	0	0	0	11	0	0	0	0	0	0	0	0	0	0	0	0	0	0		0	0	0	0		0	0		0
Bacteria	Proteobacteria	Betaproteobacteria	391735	Verminephrobacter eiseniae	tr|A1WE85|A1WE85	tr|A1WE85|A1WE85_1	>ENA|ABM55942|ABM55942.1	>ENA|ABM55942|ABM55942.1_2	RNP-1 like RNA-binding protein	X	nucleic acid binding [GO:0003676]	X	GGGGGGGGGG	94	103	10	GGCGGCGGCGGAGGGGGTGGCGGCGGTGGT	282	311	0	0	0	0	0	10	0	0	0	0	0	0	0	0	0	0	0	0	0	0		0	0	0	0		0	0		0
Bacteria	Planctomycetes	Planctomycetia	314230	Blastopirellula marina	tr|A3ZRX9|A3ZRX9	tr|A3ZRX9|A3ZRX9_1	>ENA|EAQ80901|EAQ80901.1	>ENA|EAQ80901|EAQ80901.1_1	RNA-binding protein	X	nucleic acid binding [GO:0003676]	X	GGGGGGGGGGG	121	131	11	GGCGGCGGCGGTGGTGGCGGCGGCGGCGGTGGC	363	395	0	0	0	0	0	11	0	0	0	0	0	0	0	0	0	0	0	0	0	0		0	0	0	0		0	0		0
Bacteria	Proteobacteria	Deltaproteobacteria	391625	Plesiocystis pacifica	tr|A6GBL5|A6GBL5	tr|A6GBL5|A6GBL5_1	>ENA|EDM76721|EDM76721.1	>ENA|EDM76721|EDM76721.1_2	RNA-binding protein	X	nucleic acid binding [GO:0003676]	X	GGGGGGGGGGG	122	132	11	GGCGGAGGCGGTGGTGGCGGAGGCGGTGGCGGC	366	398	0	0	0	0	0	11	0	0	0	0	0	0	0	0	0	0	0	0	0	0		0	0	0	0		0	0		0
Bacteria	Proteobacteria	Deltaproteobacteria	391625	Plesiocystis pacifica	tr|A6GBL5|A6GBL5	tr|A6GBL5|A6GBL5_2	>ENA|EDM76721|EDM76721.1	>ENA|EDM76721|EDM76721.1_2	RNA-binding protein	X	nucleic acid binding [GO:0003676]	X	GGGGGGGGGG	96	105	10	GGAGGCGGTGGCGGAGGCGGAGGCGGAGGC	288	317	0	0	0	0	0	10	0	0	0	0	0	0	0	0	0	0	0	0	0	0		0	0	0	0		0	0		0
Bacteria	Verrucomicrobia	Spartobacteria	497964	Chthoniobacter flavus	tr|B4DCN2|B4DCN2	tr|B4DCN2|B4DCN2_1	>ENA|EDY15797|EDY15797.1	>ENA|EDY15797|EDY15797.1_1	RNP-1 like RNA-binding protein	X	nucleic acid binding [GO:0003676]	X	GGGGGGGGGG	98	107	10	GGCGGTGGCGGCGGCGGCGGCGGCGGTGGC	294	323	0	0	0	0	0	10	0	0	0	0	0	0	0	0	0	0	0	0	0	0		0	0	0	0		0	0		0
Bacteria	Verrucomicrobia	Verrucomicrobiae	320771	Pedosphaera parvula	tr|B9XL48|B9XL48	tr|B9XL48|B9XL48_1	>ENA|EEF59399|EEF59399.1	>ENA|EEF59399|EEF59399.1_1	RNP-1 like RNA-binding protein	X	nucleic acid binding [GO:0003676]	X	GGGGGGGGGG	95	104	10	GGTGGTGGCGGAGGCGGAGGCGGTGGTGGA	285	314	0	0	0	0	0	10	0	0	0	0	0	0	0	0	0	0	0	0	0	0		0	0	0	0		0	0		0
Bacteria	Proteobacteria	Deltaproteobacteria	502025	Haliangium ochraceum	tr|D0LLF6|D0LLF6	tr|D0LLF6|D0LLF6_1	>ENA|ACY13173|ACY13173.1	>ENA|ACY13173|ACY13173.1_1	RNA binding S1 domain protein	X	nucleic acid binding [GO:0003676]	X	GGGGGGGGGGG	521	531	11	GGTGGCGGCGGCGGCGGTGGCGGCGGCGGCGGT	1563	1595	0	0	0	0	0	11	0	0	0	0	0	0	0	0	0	0	0	0	0	0		0	0	0	0		0	0		0
Bacteria	Proteobacteria	Deltaproteobacteria	502025	Haliangium ochraceum	tr|D0LV99|D0LV99	tr|D0LV99|D0LV99_1	>ENA|ACY15940|ACY15940.1	>ENA|ACY15940|ACY15940.1_1	RNP-1 like RNA-binding protein	X	nucleic acid binding [GO:0003676]	X	GGGGGGGGGG	84	93	10	GGCGGCGGCGGCGGCGGCGGTGGCGGTGGC	252	281	0	0	0	0	0	10	0	0	0	0	0	0	0	0	0	0	0	0	0	0		0	0	0	0		0	0		0
Bacteria	Proteobacteria	Deltaproteobacteria	502025	Haliangium ochraceum	tr|D0LV99|D0LV99	tr|D0LV99|D0LV99_2	>ENA|ACY15940|ACY15940.1	>ENA|ACY15940|ACY15940.1_1	RNP-1 like RNA-binding protein	X	nucleic acid binding [GO:0003676]	X	GGGGGGGGGG	96	105	10	GGCGGCGGCGGCGGCGGCGGCGGTGGCGGT	288	317	0	0	0	0	0	10	0	0	0	0	0	0	0	0	0	0	0	0	0	0		0	0	0	0		0	0		0
Bacteria	Planctomycetes	Planctomycetia	886293	Singulisphaera acidiphila	tr|L0DL85|L0DL85	tr|L0DL85|L0DL85_1	>ENA|AGA29411|AGA29411.1	>ENA|AGA29411|AGA29411.1_1	RRM domain-containing RNA-binding protein	X	nucleic acid binding [GO:0003676]	X	GGGGGGGGGG	106	115	10	GGCGGAGGAGGAGGCGGCGGAGGAGGAGGG	318	347	0	0	0	0	0	10	0	0	0	0	0	0	0	0	0	0	0	0	0	0		0	0	0	0		0	0		0
Bacteria	Cyanobacteria	Synechococcales	74547	Prochlorococcus marinus	tr|Q7V9D6|Q7V9D6	tr|Q7V9D6|Q7V9D6_1	>ENA|CAE20189|CAE20189.1	>ENA|CAE20189|CAE20189.1_1	RNA-binding region RNP-1 (RNA recognition motif)	X	nucleic acid binding [GO:0003676]	X	GGGGGGGGGG	90	99	10	GGCGGTGGTGGCGGCGGTGGCGGCGGTGGA	270	299	0	0	0	0	0	10	0	0	0	0	0	0	0	0	0	0	0	0	0	0		0	0	0	0		0	0		0
Bacteria	Proteobacteria	Deltaproteobacteria	1254432	Sorangium cellulosum	tr|S4YDR4|S4YDR4	tr|S4YDR4|S4YDR4_1	>ENA|AGP40928|AGP40928.1	>ENA|AGP40928|AGP40928.1_1	RNA-binding protein	X	nucleic acid binding [GO:0003676]	X	GGGGGGGGGG	97	106	10	GGCGGCGGCGGCGGCGGAGGCGGCGGCGGC	291	320	0	0	0	0	0	10	0	0	0	0	0	0	0	0	0	0	0	0	0	0		0	0	0	0		0	0		0
Bacteria	Actinobacteria	Thermoleophilia	1097667	Patulibacter medicamentivorans	tr|H0E260|H0E260	tr|H0E260|H0E260_1	>ENA|EHN12270|EHN12270.1	>ENA|EHN12270|EHN12270.1_1	Multimodular transpeptidase-transglycosylase	X	penicillin binding [GO:0008658]; peptidoglycan glycosyltransferase activity [GO:0008955]	X	GGGGGGGGGG	719	728	10	GGCGGCGGTGGCGGTGGCGGTGGCGGCGGG	2157	2186	0	0	0	0	0	10	0	0	0	0	0	0	0	0	0	0	0	0	0	0		0	0	0	0		0	0		0
Bacteria	Firmicutes	Tissierellia	33033	Parvimonas micra	tr|A0A0B4S395|A0A0B4S395	tr|A0A0B4S395|A0A0B4S395_1	>ENA|AIZ37227|AIZ37227.1	>ENA|AIZ37227|AIZ37227.1_1	Transglycosylase	X	penicillin binding [GO:0008658]; transferase activity [GO:0016740]	X	NNNNNNNNNNNNN	922	934	13	AATAACAACAATAACAATAACAACAACAATAATAATAAC	2766	2804	0	0	0	0	0	0	0	0	0	0	0	13	0	0	0	0	0	0	0	0		0	0	0	0		0	0		0
Bacteria	Actinobacteria	Micrococcales	1619947	Terrabacter sp.	tr|A0A0F0ETP7|A0A0F0ETP7	tr|A0A0F0ETP7|A0A0F0ETP7_1	>ENA|KJK12064|KJK12064.1	>ENA|KJK12064|KJK12064.1_1	Peptidoglycan glycosyltransferase	X	penicillin binding [GO:0008658]; transferase activity [GO:0016740]	X	GGGGGGGGGG	784	793	10	GGCGGCGGTGGCGGTGGCGGTGGCGGCGGT	2352	2381	0	0	0	0	0	10	0	0	0	0	0	0	0	0	0	0	0	0	0	0		0	0	0	0		0	0		0
Bacteria	Actinobacteria	Geodermatophilales	1146883	Blastococcus saxobsidens	tr|H6RSD4|H6RSD4	tr|H6RSD4|H6RSD4_1	>ENA|CCG05526|CCG05526.1	>ENA|CCG05526|CCG05526.1_1	Glycosyl transferase family 51	X	penicillin binding [GO:0008658]; transferase activity [GO:0016740]	X	PPPPPPPPPPPPPPPPPPPPPPPPPPPPPPPPP	739	771	33	CCGCCACCGCCACCGCCACCGCCGCCACCACCGCCGCCGCCACCGCCACCGCCGCCACCACCGCCGCCGCCACCGCCGCCACCGCCGCCACCACCCCCG	2217	2315	0	0	0	0	0	0	0	0	0	0	0	0	33	0	0	0	0	0	0	0		0	0	0	0		0	0		0
Bacteria	Actinobacteria	Bifidobacteriales	1437608	Bifidobacterium biavatii	tr|A0A087A1F4|A0A087A1F4	tr|A0A087A1F4|A0A087A1F4_1	>ENA|KFI52604|KFI52604.1	>ENA|KFI52604|KFI52604.1_1	Peptidylprolyl isomerase	X	peptidyl-prolyl cis-trans isomerase activity [GO:0003755]	X	SSSSSSSSSSSSS	38	50	13	TCCTCGTCCTCCTCGTCTTCTTCGTCCTCCTCATCCTCC	114	152	0	0	0	0	0	0	0	0	0	0	0	0	0	0	0	13	0	0	0	0		0	0	0	0		0	0		0
Bacteria	Actinobacteria	Actinopolysporales	414996	Actinopolyspora erythraea	tr|A0A099D9N6|A0A099D9N6	tr|A0A099D9N6|A0A099D9N6_1	>ENA|KGI82799|KGI82799.1	>ENA|KGI82799|KGI82799.1_1	Uncharacterized protein	X	phosphatidylinositol-4-phosphate binding [GO:0070273]	X	GGGGGGGGGGG	515	525	11	GGCGGCGGAGGTGGAGGTGGCGGCGGTGGTGGC	1545	1577	0	0	0	0	0	11	0	0	0	0	0	0	0	0	0	0	0	0	0	0		0	0	0	0		0	0		0
Bacteria	Proteobacteria	Alphaproteobacteria	682184	Orientia tsutsugamushi	tr|A0A0F3Q7L4|A0A0F3Q7L4	tr|A0A0F3Q7L4|A0A0F3Q7L4_1	>ENA|KJV88528|KJV88528.1	>ENA|KJV88528|KJV88528.1_1	Autotransporter beta-domain protein	X	protein dimerization activity [GO:0046983]	X	QQQQQQQQQQQQQQQQQQQQQQQQQQQQQQQQQQQQQQ	1142	1179	38	CAACAACAGCAACAGCAACAGCAACAGCAACAACAGCAACAACAGCAACAACAGCAACAACAGCAACAACAGCAACAACAGCAACAACAGCAACAACAGCAACAACAGCAACAA	3426	3539	0	0	0	0	0	0	0	0	0	0	0	0	0	38	0	0	0	0	0	0		0	0	0	0		0	0		0
Bacteria	Proteobacteria	Betaproteobacteria	413882	[Polyangium] brachysporum	tr|A0A0G3BQY9|A0A0G3BQY9	tr|A0A0G3BQY9|A0A0G3BQY9_1	>ENA|AKJ28975|AKJ28975.1	>ENA|AKJ28975|AKJ28975.1_1	Pseudouridine synthase	pseudouridine synthesis [GO:0001522]	pseudouridine synthase activity [GO:0009982]; RNA binding [GO:0003723]	X	GGGGGGGGGGG	668	678	11	GGTGGTGGCGGCGGCGGCGGCGGTGGCGGTGGC	2004	2036	0	0	0	0	0	11	0	0	0	0	0	0	0	0	0	0	0	0	0	0		0	0	0	0		0	0		0
Bacteria	Proteobacteria	Alphaproteobacteria	665126	Prosthecomicrobium hirschii	tr|A0A0P6WBT3|A0A0P6WBT3	tr|A0A0P6WBT3|A0A0P6WBT3_1	>ENA|KPL54222|KPL54222.1	>ENA|KPL54222|KPL54222.1_1	Pseudouridine synthase	pseudouridine synthesis [GO:0001522]	pseudouridine synthase activity [GO:0009982]; RNA binding [GO:0003723]	X	GGGGGGGGGGGGGGGGGGGGGGG	701	723	23	GGTGGTGGCGGCGGTGGCGGCGGCGGTGGCGGCGGCGGTGGCGGCGGTGGCGGCGGTGGCGGCGGCGGA	2103	2171	0	0	0	0	0	23	0	0	0	0	0	0	0	0	0	0	0	0	0	0		0	0	0	0		0	0		0
Bacteria	Proteobacteria	Betaproteobacteria	1736365	Ramlibacter sp.	tr|A0A0Q5YZJ2|A0A0Q5YZJ2	tr|A0A0Q5YZJ2|A0A0Q5YZJ2_1	>ENA|KQT11053|KQT11053.1	>ENA|KQT11053|KQT11053.1_1	Pseudouridine synthase	pseudouridine synthesis [GO:0001522]	pseudouridine synthase activity [GO:0009982]; RNA binding [GO:0003723]	X	GGGGGGGGGGGGGGGGG	458	474	17	GGCGGCGGAGGTGGTGGCGGCGGTGGCGGCGGCGGCGGCGGCGGCGGTGGC	1374	1424	0	0	0	0	0	17	0	0	0	0	0	0	0	0	0	0	0	0	0	0		0	0	0	0		0	0		0
Bacteria	Proteobacteria	Betaproteobacteria	76731	Roseateles depolymerans	tr|A0A0U2U0W8|A0A0U2U0W8	tr|A0A0U2U0W8|A0A0U2U0W8_1	>ENA|ALV05969|ALV05969.1	>ENA|ALV05969|ALV05969.1_1	Pseudouridine synthase	pseudouridine synthesis [GO:0001522]	pseudouridine synthase activity [GO:0009982]; RNA binding [GO:0003723]	X	GGGGGGGGGGGGG	722	734	13	GGGGGTGGCGGCGGAGGGGGCGGCGGCGGTGGCGGTGGA	2166	2204	0	0	0	0	0	13	0	0	0	0	0	0	0	0	0	0	0	0	0	0		0	0	0	0		0	0		0
Bacteria	Proteobacteria	Betaproteobacteria	1658665	Mitsuaria sp.	tr|A0A1A9HU76|A0A1A9HU76	tr|A0A1A9HU76|A0A1A9HU76_1	>ENA|ANH70550|ANH70550.1	>ENA|ANH70550|ANH70550.1_1	Pseudouridine synthase	pseudouridine synthesis [GO:0001522]	pseudouridine synthase activity [GO:0009982]; RNA binding [GO:0003723]	X	GGGGGGGGGGGGG	664	676	13	GGGGGCGGCGGCGGAGGTGGTGGCGGGGGCGGTGGTGGC	1992	2030	0	0	0	0	0	13	0	0	0	0	0	0	0	0	0	0	0	0	0	0		0	0	0	0		0	0		0
Bacteria	Proteobacteria	Alphaproteobacteria	1110502	Tistrella mobilis	tr|I3TJA8|I3TJA8	tr|I3TJA8|I3TJA8_1	>ENA|AFK52846|AFK52846.1	>ENA|AFK52846|AFK52846.1_1	Ribonuclease G	RNA processing [GO:0006396]	ribonuclease activity [GO:0004540]; RNA binding [GO:0003723]	X	AAAAAAAAAA	97	106	10	GCCGCGGCTGCCGCCGCTGCGGCCGCCGCC	291	320	10	0	0	0	0	0	0	0	0	0	0	0	0	0	0	0	0	0	0	0		0	6	2	2		0	0		0
Bacteria	Actinobacteria	Acidothermales	351607	Acidothermus cellulolyticus	tr|A0LUX3|A0LUX3	tr|A0LUX3|A0LUX3_1	>ENA|ABK53233|ABK53233.1	>ENA|ABK53233|ABK53233.1_1	Putative cell wall binding repeat 2-containing protein	X	serine-type endopeptidase activity [GO:0004252]	X	GGGGGGGGGG	763	772	10	GGAGGAGGCGGCGGTGGCGGAGGGGGCGGC	2289	2318	0	0	0	0	0	10	0	0	0	0	0	0	0	0	0	0	0	0	0	0		0	0	0	0		0	0		0
Bacteria	Proteobacteria	Deltaproteobacteria	1121405	Desulfococcus multivorans	tr|S7TE91|S7TE91	tr|S7TE91|S7TE91_1	>ENA|EPR35522|EPR35522.1	>ENA|EPR35522|EPR35522.1_1	Peptidase S8 and S53 subtilisin kexin sedolisin (Fragment)	X	serine-type endopeptidase activity [GO:0004252]	X	GGGGGGGGGGGGGGGGGGGGGGGGGG	417	442	26	GGGGGGGGGGGGGGAGGGGGGGGGGGGGGGGGGGGGGGGGGGGGGGGGGGGGGGGGGGGGGGGGGGGGGGGGGGGGGG	1251	1328	0	0	0	0	0	26	0	0	0	0	0	0	0	0	0	0	0	0	0	0		0	0	0	0		0	0		0
Bacteria	Gemmatimonadetes	Gemmatimonadales	861299	Gemmatirosa kalamazoonesis	tr|W0RR97|W0RR97	tr|W0RR97|W0RR97_1	>ENA|AHG93196|AHG93196.1	>ENA|AHG93196|AHG93196.1_1	Peptidase S8 and S53 subtilisin kexin sedolisin	X	serine-type endopeptidase activity [GO:0004252]	X	PPPPPPPPPPPPPPPPPPPPPPPPPPPPPPPPP	780	812	33	CCCCCACCGCCACCGCCGCCACCGCCGCCACCTCCTCCGCCACCACCTCCGCCACCACCGCCGCCGCCACCCCCACCGCCGCCACCGCCACCGCCACCG	2340	2438	0	0	0	0	0	0	0	0	0	0	0	0	33	0	0	0	0	0	0	0		0	0	0	0		0	0		0
Bacteria	Proteobacteria	Deltaproteobacteria	1391654	Labilithrix luteola	tr|A0A0K1Q5A4|A0A0K1Q5A4	tr|A0A0K1Q5A4|A0A0K1Q5A4_1	>ENA|AKV00899|AKV00899.1	>ENA|AKV00899|AKV00899.1_1	Single-stranded DNA-binding protein	DNA recombination [GO:0006310]; DNA repair [GO:0006281]; DNA replication [GO:0006260]	single-stranded DNA binding [GO:0003697]	X	GGGGGGGGGGGGGG	128	141	14	GGCGGGGGCGGGGGCGGCGGAGGCGGCGGAGGCGGCGGCGGC	384	425	0	0	0	0	0	14	0	0	0	0	0	0	0	0	0	0	0	0	0	0		0	0	0	0		0	0		0
Bacteria	Proteobacteria	Deltaproteobacteria	1254432	Sorangium cellulosum	tr|S4XKC1|S4XKC1	tr|S4XKC1|S4XKC1_1	>ENA|AGP32921|AGP32921.1	>ENA|AGP32921|AGP32921.1_1	Single-stranded DNA-binding protein	DNA recombination [GO:0006310]; DNA repair [GO:0006281]; DNA replication [GO:0006260]	single-stranded DNA binding [GO:0003697]	X	GGGGGGGGGG	150	159	10	GGTGGCGGCGGCGGCGGCGGTGGCGGCGGT	450	479	0	0	0	0	0	10	0	0	0	0	0	0	0	0	0	0	0	0	0	0		0	0	0	0		0	0		0
Bacteria	Proteobacteria	Deltaproteobacteria	927083	Sandaracinus amylolyticus	tr|A0A0F6SHL5|A0A0F6SHL5	tr|A0A0F6SHL5|A0A0F6SHL5_1	>ENA|AKF10654|AKF10654.1	>ENA|AKF10654|AKF10654.1_1	Single-stranded DNA-binding protein	DNA replication [GO:0006260]	single-stranded DNA binding [GO:0003697]	X	GGGGGGGGGGG	154	164	11	GGCGGCGGCGGTGGTGGCGGAGGCGGCGGCGGG	462	494	0	0	0	0	0	11	0	0	0	0	0	0	0	0	0	0	0	0	0	0		0	0	0	0		0	0		0
Bacteria	Actinobacteria	Pseudonocardiales	675635	Pseudonocardia dioxanivorans	tr|F4CXT6|F4CXT6	tr|F4CXT6|F4CXT6_1	>ENA|AEA28742|AEA28742.1	>ENA|AEA28742|AEA28742.1_1	Single-stranded DNA-binding protein	DNA replication [GO:0006260]	single-stranded DNA binding [GO:0003697]	X	GGGGGGGGGGG	139	149	11	GGCGGCGGCGGCGGTGGCGGCGGCGGTGGCGGC	417	449	0	0	0	0	0	11	0	0	0	0	0	0	0	0	0	0	0	0	0	0		0	0	0	0		0	0		0
Bacteria	Actinobacteria	Geodermatophilales	1146883	Blastococcus saxobsidens	tr|H6RVY1|H6RVY1	tr|H6RVY1|H6RVY1_1	>ENA|CCG05811|CCG05811.1	>ENA|CCG05811|CCG05811.1_1	Single-stranded DNA-binding protein	DNA replication [GO:0006260]	single-stranded DNA binding [GO:0003697]	X	GGGGGGGGGG	129	138	10	GGCGGAGGCGGCGGCGGTGGCGGTGGCGGC	387	416	0	0	0	0	0	10	0	0	0	0	0	0	0	0	0	0	0	0	0	0		0	0	0	0		0	0		0
Bacteria	Chloroflexi	Ardenticatenia	872965	Ardenticatena maritima	tr|A0A0M8K7X0|A0A0M8K7X0	tr|A0A0M8K7X0|A0A0M8K7X0_1	>ENA|GAP63585|GAP63585.1	>ENA|GAP63585|GAP63585.1_1	Sirohydrochlorin cobaltochelatase	cobalamin biosynthetic process [GO:0009236]	sirohydrochlorin cobaltochelatase activity [GO:0016852]	X	HHHHHHHHHHH	289	299	11	CATCACCATCACCACCATCATCACCACCACCAC	867	899	0	0	0	0	0	0	11	0	0	0	0	0	0	0	0	0	0	0	0	0		0	0	0	0		0	0		0
Bacteria	Actinobacteria	Pseudonocardiales	345341	Kutzneria sp.	tr|W7ST15|W7ST15	tr|W7ST15|W7ST15_1	>ENA|EWM14023|EWM14023.1	>ENA|EWM14023|EWM14023.1_1	Secreted protein	X	transferase activity [GO:0016740]	X	TTTTTTTTTTT	47	57	11	ACCACGACGACCACCACAACGACGACCACCACG	141	173	0	0	0	0	0	0	0	0	0	0	0	0	0	0	0	0	11	0	0	0		0	0	0	0		0	0		0
Bacteria	Proteobacteria	Gammaproteobacteria	1239307	Sodalis praecaptivus	tr|W0I493|W0I493	tr|W0I493|W0I493_1	>ENA|AHF79280|AHF79280.1	>ENA|AHF79280|AHF79280.1_1	Putative, possible adhesin-like protein	cell adhesion [GO:0007155]	X	X	PPPPPPPPPPPPPPPPPPPP	566	585	20	CCGCCACCGCCACCGCCACCGCCACCGCCACCGCCACCGCCGCCGCCGCCACCACCGCCG	1698	1757	0	0	0	0	0	0	0	0	0	0	0	0	20	0	0	0	0	0	0	0		0	0	0	0		0	0		0
Bacteria	Proteobacteria	Gammaproteobacteria	1239307	Sodalis praecaptivus	tr|W0I493|W0I493	tr|W0I493|W0I493_2	>ENA|AHF79280|AHF79280.1	>ENA|AHF79280|AHF79280.1_2	Putative, possible adhesin-like protein	cell adhesion [GO:0007155]	X	X	PPPPPPPPPPPPPPPPPPP	872	890	19	CCACCGCCACCGCCACCGCCACCGCCACCGCCACCGCCACCGCCACCGCCACCGCCA	2616	2672	0	0	0	0	0	0	0	0	0	0	0	0	19	0	0	0	0	0	0	0		0	0	0	0		0	0		0
Bacteria	Actinobacteria	Micromonosporales	135947	Actinoplanes awajinensis	tr|A0A101JRU9|A0A101JRU9	tr|A0A101JRU9|A0A101JRU9_1	>ENA|KUL31533|KUL31533.1	>ENA|KUL31533|KUL31533.1_1	Sugar-binding protein	self proteolysis [GO:0097264]	X	X	GGGGGGGGGGGGGGGGGG	1852	1869	18	GGCGGAGGCGGAGGCGGAGGCGGAGGCGGAGGCGGAGGCGGAGGCGGAGGCGGC	5556	5609	0	0	0	0	0	18	0	0	0	0	0	0	0	0	0	0	0	0	0	0		0	0	0	0		0	0		0
Bacteria	Proteobacteria	Gammaproteobacteria	1543381	Oleiagrimonas soli	tr|A0A099D1H7|A0A099D1H7	tr|A0A099D1H7|A0A099D1H7_1	>ENA|KGI79165|KGI79165.1	>ENA|KGI79165|KGI79165.1_1	Energy transducer TonB	transport [GO:0006810]	X	X	PPPPPPPPPPPP	60	71	12	CCGCCGCCGCCGCCGCCGCCGCCGCCGCCGCCGCCG	180	215	0	0	0	0	0	0	0	0	0	0	0	0	12	0	0	0	0	0	0	0		0	0	0	0		0	0		0
Bacteria	Proteobacteria	Gammaproteobacteria	1860122	Halothiobacillus sp.	tr|A0A191ZDS9|A0A191ZDS9	tr|A0A191ZDS9|A0A191ZDS9_1	>ENA|ANJ66024|ANJ66024.1	>ENA|ANJ66024|ANJ66024.1_1	Uncharacterized protein	transport [GO:0006810]	X	X	PPPPPPPPPPPPPPPPPPPP	71	90	20	CCGCCGCCTCCGCCACCACCACCACCACCACCACCACCACCGCCGCCACCGCCGCCGCCT	213	272	0	0	0	0	0	0	0	0	0	0	0	0	20	0	0	0	0	0	0	0		0	0	0	0		0	0		0
Bacteria	Proteobacteria	Deltaproteobacteria	1192034	Chondromyces apiculatus	tr|A0A017ST02|A0A017ST02	tr|A0A017ST02|A0A017ST02_1	>ENA|EYF00113|EYF00113.1	>ENA|EYF00113|EYF00113.1_1	RTX toxin and Ca2+-binding protein	X	X	X	PPPPPPPPPPPPPPPPPPPPPPP	294	316	23	CCGCCGCCGCCGCCGCCGCCGCCACCGCCGCCGCCACCGCCGCCGCCGCCGCCGCCGCCGCCGCCGCCG	882	950	0	0	0	0	0	0	0	0	0	0	0	0	23	0	0	0	0	0	0	0		0	0	0	0		0	0		0
Bacteria	Proteobacteria	Deltaproteobacteria	1192034	Chondromyces apiculatus	tr|A0A017SY48|A0A017SY48	tr|A0A017SY48|A0A017SY48_1	>ENA|EYF01221|EYF01221.1	>ENA|EYF01221|EYF01221.1_1	VgrG protein	X	X	X	GGGGGGGGGGGGGGGGGG	588	605	18	GGCGGCGGCGGCGGCGGAGGCGGCGGAGGCGGCGGTGGCGGCGGTGGCGGCGGC	1764	1817	0	0	0	0	0	18	0	0	0	0	0	0	0	0	0	0	0	0	0	0		0	0	0	0		0	0		0
Bacteria	Proteobacteria	Deltaproteobacteria	1192034	Chondromyces apiculatus	tr|A0A017SZG4|A0A017SZG4	tr|A0A017SZG4|A0A017SZG4_1	>ENA|EYF01691|EYF01691.1	>ENA|EYF01691|EYF01691.1_1	Uncharacterized protein	X	X	X	DDDDDDDDDDDDD	109	121	13	GACGACGACGACGACGACGACGACGATGACGACGACGAC	327	365	0	0	13	0	0	0	0	0	0	0	0	0	0	0	0	0	0	0	0	0		0	0	0	0		0	0		12
Bacteria	Proteobacteria	Deltaproteobacteria	1192034	Chondromyces apiculatus	tr|A0A017T1E1|A0A017T1E1	tr|A0A017T1E1|A0A017T1E1_1	>ENA|EYF02827|EYF02827.1	>ENA|EYF02827|EYF02827.1_1	Collagen triple helix repeat protein	X	X	X	DDDDDDDDDDDDDDDDDDD	89	107	19	GACGACGACGACGACGACGACGACGACGACGACGATGACGACGATGACGACGATGAC	267	323	0	0	19	0	0	0	0	0	0	0	0	0	0	0	0	0	0	0	0	0		0	0	0	0		0	0		16
Bacteria	Proteobacteria	Deltaproteobacteria	1192034	Chondromyces apiculatus	tr|A0A017T1S7|A0A017T1S7	tr|A0A017T1S7|A0A017T1S7_1	>ENA|EYF03214|EYF03214.1	>ENA|EYF03214|EYF03214.1_1	Uncharacterized protein	X	X	X	TTTTTTTTTT	30	39	10	ACGACGACGACGACGACGACCACCACCACC	90	119	0	0	0	0	0	0	0	0	0	0	0	0	0	0	0	0	10	0	0	0		0	0	0	0		0	0		0
Bacteria	Proteobacteria	Deltaproteobacteria	1192034	Chondromyces apiculatus	tr|A0A017T2Z7|A0A017T2Z7	tr|A0A017T2Z7|A0A017T2Z7_1	>ENA|EYF03377|EYF03377.1	>ENA|EYF03377|EYF03377.1_1	Uncharacterized protein	X	X	X	PPPPPPPPPPPPP	195	207	13	CCGCCGCCACCACCACCTCCTCCGCCGCCGCCGCCTCCT	585	623	0	0	0	0	0	0	0	0	0	0	0	0	13	0	0	0	0	0	0	0		0	0	0	0		0	0		0
Bacteria	Proteobacteria	Deltaproteobacteria	1192034	Chondromyces apiculatus	tr|A0A017TD79|A0A017TD79	tr|A0A017TD79|A0A017TD79_1	>ENA|EYF07253|EYF07253.1	>ENA|EYF07253|EYF07253.1_1	Uncharacterized protein	X	X	X	AAAAAAAAAAA	154	164	11	GCCGCAGCCGCAGCCGCAGCCGCAGCCGCAGCC	462	494	11	0	0	0	0	0	0	0	0	0	0	0	0	0	0	0	0	0	0	0		5	6	0	0		0	0		0
Bacteria	Proteobacteria	Deltaproteobacteria	1192034	Chondromyces apiculatus	tr|A0A017TIV8|A0A017TIV8	tr|A0A017TIV8|A0A017TIV8_1	>ENA|EYF08837|EYF08837.1	>ENA|EYF08837|EYF08837.1_1	Uncharacterized protein	X	X	X	TTTTTTTTTTTTT	107	119	13	ACCACGACCACGACCACGACCACGACCACGACCACGACC	321	359	0	0	0	0	0	0	0	0	0	0	0	0	0	0	0	0	13	0	0	0		0	0	0	0		0	0		0
Bacteria	Cyanobacteria	Oscillatoriophycideae	388467	Planktothrix agardhii	tr|A0A073CKZ6|A0A073CKZ6	tr|A0A073CKZ6|A0A073CKZ6_1	>ENA|KEI68373|KEI68373.1	>ENA|KEI68373|KEI68373.1_1	Uncharacterized protein	X	X	X	DDDDDDDDDD	68	77	10	GACGACGATGATGATGATGATGATGATGAT	204	233	0	0	10	0	0	0	0	0	0	0	0	0	0	0	0	0	0	0	0	0		0	0	0	0		0	0		2
Bacteria	Actinobacteria	Micrococcales	1497974	Georgenia sp.	tr|A0A074PWC6|A0A074PWC6	tr|A0A074PWC6|A0A074PWC6_1	>ENA|KEP22730|KEP22730.1	>ENA|KEP22730|KEP22730.1_1	FmdB family transcriptional regulator	X	X	X	SSSSSSSSSS	71	80	10	AGCTCGTCCAGCTCCTCGAGCAGCTCCTCC	213	242	0	0	0	0	0	0	0	0	0	0	0	0	0	0	0	10	0	0	0	0		0	0	0	0		0	0		0
Bacteria	Firmicutes	Negativicutes	484770	Pelosinus sp.	tr|A0A075KDI6|A0A075KDI6	tr|A0A075KDI6|A0A075KDI6_1	>ENA|AIF52180|AIF52180.1	>ENA|AIF52180|AIF52180.1_1	Uncharacterized protein	X	X	X	SSSSSSSSSSS	15	25	11	AGTTCCTCTAGTTCTTCGTCCAGTTCATCGTCC	45	77	0	0	0	0	0	0	0	0	0	0	0	0	0	0	0	11	0	0	0	0		0	0	0	0		0	0		0
Bacteria	Proteobacteria	Gammaproteobacteria	1137799	Endozoicomonas numazuensis	tr|A0A081NFK9|A0A081NFK9	tr|A0A081NFK9|A0A081NFK9_1	>ENA|KEQ17232|KEQ17232.1	>ENA|KEQ17232|KEQ17232.1_1	Uncharacterized protein	X	X	X	GGGGGGGGGGGGGGGGGGGGGG	24	45	22	GGAGGTGGCGGTGGCGGTGGCGGTGGCGGTGGCGGTGGCGGTGGCGGTGGCGGTGGCGGTGGAGGA	72	137	0	0	0	0	0	22	0	0	0	0	0	0	0	0	0	0	0	0	0	0		0	0	0	0		0	0		0
Bacteria	Proteobacteria	Gammaproteobacteria	1137799	Endozoicomonas numazuensis	tr|A0A081NIU3|A0A081NIU3	tr|A0A081NIU3|A0A081NIU3_1	>ENA|KEQ18366|KEQ18366.1	>ENA|KEQ18366|KEQ18366.1_1	Uncharacterized protein	X	X	X	SSSSSSSSSSSSSSSSSSSSSS	545	566	22	TCCAGTAGCAGTAGCAGCAGTAGCAGCAGTAGTAGCAGTAGTAGCAGTAGTAGCAGTAGTAGTAGC	1635	1700	0	0	0	0	0	0	0	0	0	0	0	0	0	0	0	22	0	0	0	0		0	0	0	0		0	0		0
Bacteria	Proteobacteria	Gammaproteobacteria	1006004	Buttiauxella agrestis	tr|A0A085G5N6|A0A085G5N6	tr|A0A085G5N6|A0A085G5N6_1	>ENA|KFC79031|KFC79031.1	>ENA|KFC79031|KFC79031.1_1	Large repetitive protein	X	X	X	GGGGGGGGGGGGG	137	149	13	GGCGGAGGCGGCGGAGGTGGTGGCGGAGGTGGTGGCGGG	411	449	0	0	0	0	0	13	0	0	0	0	0	0	0	0	0	0	0	0	0	0		0	0	0	0		0	0		0
Bacteria	Proteobacteria	Deltaproteobacteria	394096	Hyalangium minutum	tr|A0A085WR73|A0A085WR73	tr|A0A085WR73|A0A085WR73_1	>ENA|KFE70186|KFE70186.1	>ENA|KFE70186|KFE70186.1_1	Uncharacterized protein	X	X	X	PPPPPPPPPPPPPPPPPPP	484	502	19	CCGCCGCCTCCTCCTCCTCCCCCGCCCCCGCCCCCGCCTCCTCCTCCCCCGCCGCCT	1452	1508	0	0	0	0	0	0	0	0	0	0	0	0	19	0	0	0	0	0	0	0		0	0	0	0		0	0		0
Bacteria	Proteobacteria	Deltaproteobacteria	394096	Hyalangium minutum	tr|A0A085WWG3|A0A085WWG3	tr|A0A085WWG3|A0A085WWG3_1	>ENA|KFE72026|KFE72026.1	>ENA|KFE72026|KFE72026.1_1	Flagellar protein FlgJ	X	X	X	SSSSSSSSSSSSSSSSSSSSSS	13	34	22	AGCTCGTCGTCTTCCTCCTCTTCTTCTTCTTCCTCCTCTTCTTCTTCTTCCTCTTCCTCCAGCAGC	39	104	0	0	0	0	0	0	0	0	0	0	0	0	0	0	0	22	0	0	0	0		0	0	0	0		0	0		0
Bacteria	Proteobacteria	Gammaproteobacteria	40754	Thioploca ingrica	tr|A0A090BVS2|A0A090BVS2	tr|A0A090BVS2|A0A090BVS2_1	>ENA|BAP57351|BAP57351.1	>ENA|BAP57351|BAP57351.1_1	Uncharacterized protein	X	X	X	PPPPPPPPPP	770	779	10	CCACCACCGCCACCACCACCACCGCCGCCA	2310	2339	0	0	0	0	0	0	0	0	0	0	0	0	10	0	0	0	0	0	0	0		0	0	0	0		0	0		0
Bacteria	Chlamydiae	Chlamydiales	1437425	Criblamydia sequanensis	tr|A0A090D0D5|A0A090D0D5	tr|A0A090D0D5|A0A090D0D5_1	>ENA|CDR34992|CDR34992.1	>ENA|CDR34992|CDR34992.1_1	Conserved putative secreted protein	X	X	X	DDDDDDDDDDD	189	199	11	GACGACGACGATGATGATGACGACGATGACGAC	567	599	0	0	11	0	0	0	0	0	0	0	0	0	0	0	0	0	0	0	0	0		0	0	0	0		0	0		7
Bacteria	Firmicutes	Clostridia	1156417	Caloranaerobacter azorensis	tr|A0A096CSY0|A0A096CSY0	tr|A0A096CSY0|A0A096CSY0_1	>ENA|KGG79629|KGG79629.1	>ENA|KGG79629|KGG79629.1_1	Uncharacterized protein	X	X	X	SSSSSSSSSS	78	87	10	TCTAGTAGTAGCAGTAGTAGTAGTTCTAGT	234	263	0	0	0	0	0	0	0	0	0	0	0	0	0	0	0	10	0	0	0	0		0	0	0	0		0	0		0
Bacteria	Bacteroidetes	Cytophagia	153721	Sporocytophaga myxococcoides	tr|A0A098LJJ9|A0A098LJJ9	tr|A0A098LJJ9|A0A098LJJ9_1	>ENA|GAL86597|GAL86597.1	>ENA|GAL86597|GAL86597.1_1	Uncharacterized protein	X	X	X	NNNNNNNNNNNNNNNNNNNNNNN	89	111	23	AATAATAATAATAATAATAATAATAATAATAATAATAATAATAATAATAATAATAATAATAATAATAAT	267	335	0	0	0	0	0	0	0	0	0	0	0	23	0	0	0	0	0	0	0	0		0	0	0	0		0	0		0
Bacteria	Firmicutes	Bacilli	545501	Oceanobacillus oncorhynchi	tr|A0A0A1M604|A0A0A1M604	tr|A0A0A1M604|A0A0A1M604_1	>ENA|CEI80715|CEI80715.1	>ENA|CEI80715|CEI80715.1_1	Uncharacterized protein	X	X	X	SSSSSSSSSSSSSSS	400	414	15	AGCAGTTCAAGTAGTTCAAGCTCTAGCAGTAGCTCAAGTTCATCT	1200	1244	0	0	0	0	0	0	0	0	0	0	0	0	0	0	0	15	0	0	0	0		0	0	0	0		0	0		0
Bacteria	Firmicutes	Bacilli	545501	Oceanobacillus oncorhynchi	tr|A0A0A1M604|A0A0A1M604	tr|A0A0A1M604|A0A0A1M604_2	>ENA|CEI80715|CEI80715.1	>ENA|CEI80715|CEI80715.1_1	Uncharacterized protein	X	X	X	SSSSSSSSSS	355	364	10	TCATCCTCATCGTCATCATCATCGTCATCA	1065	1094	0	0	0	0	0	0	0	0	0	0	0	0	0	0	0	10	0	0	0	0		0	0	0	0		0	0		0
Bacteria	Bacteroidetes/Chlorobi group	Bacteroidetes	1300143	Chryseobacterium oranimense	tr|A0A0A1RZ65|A0A0A1RZ65	tr|A0A0A1RZ65|A0A0A1RZ65_1	>ENA|CEJ71169|CEJ71169.1	>ENA|CEJ71169|CEJ71169.1_1	Uncharacterized protein	X	X	X	GGGGGGGGGGG	627	637	11	GGAGGCGGCGGAGGCGGTGGTGGAGGCGGAGGC	1881	1913	0	0	0	0	0	11	0	0	0	0	0	0	0	0	0	0	0	0	0	0		0	0	0	0		0	0		0
Bacteria	Firmicutes	Bacilli	1543706	Halobacillus sp.	tr|A0A0B0D3N8|A0A0B0D3N8	tr|A0A0B0D3N8|A0A0B0D3N8_1	>ENA|KHE71331|KHE71331.1	>ENA|KHE71331|KHE71331.1_1	M23/M37 family peptidase	X	X	X	SSSSSSSSSSSS	293	304	12	TCCAGCTCCAGCTCCAGTTCAAGCAGCAGCTCTTCT	879	914	0	0	0	0	0	0	0	0	0	0	0	0	0	0	0	12	0	0	0	0		0	0	0	0		0	0		0
Bacteria	Actinobacteria	Propionibacteriales	1348852	Mumia flava	tr|A0A0B2B6M5|A0A0B2B6M5	tr|A0A0B2B6M5|A0A0B2B6M5_1	>ENA|KHL10493|KHL10493.1	>ENA|KHL10493|KHL10493.1_2	Uncharacterized protein	X	X	X	GGGGGGGGGGGG	45	56	12	GGCGGAGGAGGAGGCGGTGGGGGAGGCGGTGGGGGA	135	170	0	0	0	0	0	12	0	0	0	0	0	0	0	0	0	0	0	0	0	0		0	0	0	0		0	0		0
Bacteria	Proteobacteria	Alphaproteobacteria	1577905	Tateyamaria sp.	tr|A0A0B4CFY8|A0A0B4CFY8	tr|A0A0B4CFY8|A0A0B4CFY8_1	>ENA|KIC50845|KIC50845.1	>ENA|KIC50845|KIC50845.1_1	RTX family exoprotein	X	X	X	GGGGGGGGGG	194	203	10	GGTGGTGGTGGCGGTGGTGGTGGCGGTGGA	582	611	0	0	0	0	0	10	0	0	0	0	0	0	0	0	0	0	0	0	0	0		0	0	0	0		0	0		0
Bacteria	Firmicutes	Bacilli	1508404	Jeotgalibacillus malaysiensis	tr|A0A0B5ATQ5|A0A0B5ATQ5	tr|A0A0B5ATQ5|A0A0B5ATQ5_1	>ENA|AJD92102|AJD92102.1	>ENA|AJD92102|AJD92102.1_1	Uncharacterized protein	X	X	X	SSSSSSSSSS	308	317	10	AGCAGCTCAAGCAGTTCAAGCAGTTCTTCA	924	953	0	0	0	0	0	0	0	0	0	0	0	0	0	0	0	10	0	0	0	0		0	0	0	0		0	0		0
Bacteria	Proteobacteria	Deltaproteobacteria	215803	Enhygromyxa salina	tr|A0A0C1ZRL3|A0A0C1ZRL3	tr|A0A0C1ZRL3|A0A0C1ZRL3_1	>ENA|KIG13643|KIG13643.1	>ENA|KIG13643|KIG13643.1_1	Phage protein	X	X	X	DDDDDDDDDDDDD	272	284	13	GACGACGACGACGACGACGACGACGACGACGACGACGAC	816	854	0	0	13	0	0	0	0	0	0	0	0	0	0	0	0	0	0	0	0	0		0	0	0	0		0	0		13
Bacteria	Proteobacteria	Deltaproteobacteria	215803	Enhygromyxa salina	tr|A0A0C1ZW57|A0A0C1ZW57	tr|A0A0C1ZW57|A0A0C1ZW57_1	>ENA|KIG15263|KIG15263.1	>ENA|KIG15263|KIG15263.1_1	Transposase	X	X	X	DDDDDDDDDDD	98	108	11	GACGACGACGACGACGACGACGACGACGACGAC	294	326	0	0	11	0	0	0	0	0	0	0	0	0	0	0	0	0	0	0	0	0		0	0	0	0		0	0		11
Bacteria	Proteobacteria	Deltaproteobacteria	215803	Enhygromyxa salina	tr|A0A0C2CPP3|A0A0C2CPP3	tr|A0A0C2CPP3|A0A0C2CPP3_1	>ENA|KIG13156|KIG13156.1	>ENA|KIG13156|KIG13156.1_1	NB-ARC domain protein	X	X	X	DDDDDDDDDD	309	318	10	GACGACGACGACGACGACGACGACGACGAT	927	956	0	0	10	0	0	0	0	0	0	0	0	0	0	0	0	0	0	0	0	0		0	0	0	0		0	0		9
Bacteria	Tenericutes	Mollicutes	42094	Ureaplasma diversum	tr|A0A0C5RLH5|A0A0C5RLH5	tr|A0A0C5RLH5|A0A0C5RLH5_1	>ENA|AJQ45277|AJQ45277.1	>ENA|AJQ45277|AJQ45277.1_1	Uncharacterized protein	X	X	X	SSSSSSSSSSSSSSSSSSS	94	112	19	AGTTCTTCTTCTTCTTCTTCTTCTTCTTCTTCTTCTTCTTCTTCTTCTTCTTCTAGT	282	338	0	0	0	0	0	0	0	0	0	0	0	0	0	0	0	19	0	0	0	0		0	0	0	0		0	0		0
Bacteria	Proteobacteria	Alphaproteobacteria	1123501	Wenxinia marina	tr|A0A0D0Q9I7|A0A0D0Q9I7	tr|A0A0D0Q9I7|A0A0D0Q9I7_1	>ENA|KIQ69032|KIQ69032.1	>ENA|KIQ69032|KIQ69032.1_1	Uncharacterized protein	X	X	X	PPPPPPPPPPPPPPPP	87	102	16	CCGCCCCCGCCGCCACCTCCGCCGCCCCCTCCGCCTCCGCCGCCGCCC	261	308	0	0	0	0	0	0	0	0	0	0	0	0	16	0	0	0	0	0	0	0		0	0	0	0		0	0		0
Bacteria	Firmicutes	Bacilli	47500	Aneurinibacillus migulanus	tr|A0A0D1XTM8|A0A0D1XTM8	tr|A0A0D1XTM8|A0A0D1XTM8_1	>ENA|KON90710|KON90710.1	>ENA|KON90710|KON90710.1_1	Uncharacterized protein	X	X	X	GGGGGGGGGG	222	231	10	GGTGGTGGTGGTGGAGGCGGTGGTGGAGGA	666	695	0	0	0	0	0	10	0	0	0	0	0	0	0	0	0	0	0	0	0	0		0	0	0	0		0	0		0
Bacteria	Cyanobacteria	Nostocales	1188	Tolypothrix sp.	tr|A0A0D6KIY9|A0A0D6KIY9	tr|A0A0D6KIY9|A0A0D6KIY9_1	>ENA|EKE99736|EKE99736.1	>ENA|EKE99736|EKE99736.1_1	Forkhead associated domain protein	X	X	X	PPPPPPPPPPPP	15	26	12	CCACCGCCGCCGCCGCCACCCCCACCACCGCCACCG	45	80	0	0	0	0	0	0	0	0	0	0	0	0	12	0	0	0	0	0	0	0		0	0	0	0		0	0		0
Bacteria	Cyanobacteria	Nostocales	1188	Tolypothrix sp.	tr|A0A0D6L1K9|A0A0D6L1K9	tr|A0A0D6L1K9|A0A0D6L1K9_1	>ENA|EKF05619|EKF05619.1	>ENA|EKF05619|EKF05619.1_1	Uncharacterized protein	X	X	X	SSSSSSSSSSS	17	27	11	TCATCCTCCTCATCCTCCTCATCCTCCTCATCC	51	83	0	0	0	0	0	0	0	0	0	0	0	0	0	0	0	11	0	0	0	0		0	0	0	0		0	0		0
Bacteria	Proteobacteria	Alphaproteobacteria	1076	Rhodopseudomonas palustris	tr|A0A0D7F3L4|A0A0D7F3L4	tr|A0A0D7F3L4|A0A0D7F3L4_1	>ENA|KIZ47375|KIZ47375.1	>ENA|KIZ47375|KIZ47375.1_1	Uncharacterized protein	X	X	X	NNNNNNNNNN	19	28	10	AACAATAACAACAACAATAACAACAATAAT	57	86	0	0	0	0	0	0	0	0	0	0	0	10	0	0	0	0	0	0	0	0		0	0	0	0		0	0		0
Bacteria	Actinobacteria	Acidimicrobiia	1121877	Ferrimicrobium acidiphilum	tr|A0A0D8FXZ8|A0A0D8FXZ8	tr|A0A0D8FXZ8|A0A0D8FXZ8_1	>ENA|KJE77829|KJE77829.1	>ENA|KJE77829|KJE77829.1_1	Rare lipoprotein A	X	X	X	PPPPPPPPPPPPPPPP	104	119	16	CCACCACCACCACCACCACCTCCTCCTCCTCCTCCTCCACCACCACCG	312	359	0	0	0	0	0	0	0	0	0	0	0	0	16	0	0	0	0	0	0	0		0	0	0	0		0	0		0
Bacteria	Actinobacteria	Micrococcales	1619947	Terrabacter sp.	tr|A0A0F0EX56|A0A0F0EX56	tr|A0A0F0EX56|A0A0F0EX56_1	>ENA|KJK12790|KJK12790.1	>ENA|KJK12790|KJK12790.1_1	Uncharacterized protein	X	X	X	SSSSSSSSSSS	34	44	11	AGCTCGAGCAGCTCGAGCAGCTCGAGCAGCTCG	102	134	0	0	0	0	0	0	0	0	0	0	0	0	0	0	0	11	0	0	0	0		0	0	0	0		0	0		0
Bacteria	Actinobacteria	Pseudonocardiales	68170	Lechevalieria aerocolonigenes	tr|A0A0F0GFD9|A0A0F0GFD9	tr|A0A0F0GFD9|A0A0F0GFD9_1	>ENA|KJK42085|KJK42085.1	>ENA|KJK42085|KJK42085.1_1	Lytic transglycosylase	X	X	X	GGGGGGGGGGGGG	242	254	13	GGCGGTGGAGGCGGTGGCGGCGGCGGTGGTGGCGGCGGC	726	764	0	0	0	0	0	13	0	0	0	0	0	0	0	0	0	0	0	0	0	0		0	0	0	0		0	0		0
Bacteria	Actinobacteria	Pseudonocardiales	68170	Lechevalieria aerocolonigenes	tr|A0A0F0GZM9|A0A0F0GZM9	tr|A0A0F0GZM9|A0A0F0GZM9_1	>ENA|KJK47457|KJK47457.1	>ENA|KJK47457|KJK47457.1_1	Uncharacterized protein	X	X	X	GGGGGGGGGG	230	239	10	GGTGGTGGAGGCGGCGGAGGAGGTGGTGGT	690	719	0	0	0	0	0	10	0	0	0	0	0	0	0	0	0	0	0	0	0	0		0	0	0	0		0	0		0
Bacteria	Proteobacteria	Alphaproteobacteria	1629718	Rhodospirillaceae bacterium	tr|A0A0F2S278|A0A0F2S278	tr|A0A0F2S278|A0A0F2S278_1	>ENA|KJS44994|KJS44994.1	>ENA|KJS44994|KJS44994.1_1	Uncharacterized protein	X	X	X	PPPPPPPPPPPP	2085	2096	12	CCCCCACCTCCGCCGCCACCACCTCCACCGCCGCCG	6255	6290	0	0	0	0	0	0	0	0	0	0	0	0	12	0	0	0	0	0	0	0		0	0	0	0		0	0		0
Bacteria	Cyanobacteria	Oscillatoriophycideae	1637645	Limnoraphis robusta	tr|A0A0F5YF87|A0A0F5YF87	tr|A0A0F5YF87|A0A0F5YF87_1	>ENA|KKD37549|KKD37549.1	>ENA|KKD37549|KKD37549.1_1	Uncharacterized protein	X	X	X	DDDDDDDDDD	65	74	10	GATGATGATGATGATGATGACGACGATGAT	195	224	0	0	10	0	0	0	0	0	0	0	0	0	0	0	0	0	0	0	0	0		0	0	0	0		0	0		2
Bacteria	Proteobacteria	Deltaproteobacteria	927083	Sandaracinus amylolyticus	tr|A0A0F6YF75|A0A0F6YF75	tr|A0A0F6YF75|A0A0F6YF75_1	>ENA|AKF03266|AKF03266.1	>ENA|AKF03266|AKF03266.1_1	Type IV fimbrial biogenesis protein PilY1	X	X	X	GGGGGGGGGGGGGGGGGGGGGGG	502	524	23	GGCGGTGGCGGCGGTGGTGGCGGCGGTGGAGGCGGCGGTGGCGGTGGAGGCGGCGGTGGCGGCGGCGGC	1506	1574	0	0	0	0	0	23	0	0	0	0	0	0	0	0	0	0	0	0	0	0		0	0	0	0		0	0		0
Bacteria	Proteobacteria	Deltaproteobacteria	927083	Sandaracinus amylolyticus	tr|A0A0F6YMV1|A0A0F6YMV1	tr|A0A0F6YMV1|A0A0F6YMV1_1	>ENA|AKF11138|AKF11138.1	>ENA|AKF11138|AKF11138.1_1	OmpA family protein	X	X	X	PPPPPPPPPPPPPPPPPPPPPP	113	134	22	CCTCCTCCACCGCCACCACCTCCGCCGCCGCCACCTCCGCCGCCACCTCCGCCGCCGCCTCCGCCG	339	404	0	0	0	0	0	0	0	0	0	0	0	0	22	0	0	0	0	0	0	0		0	0	0	0		0	0		0
Bacteria	Proteobacteria	Deltaproteobacteria	48	Archangium gephyra	tr|A0A0G3AAN4|A0A0G3AAN4	tr|A0A0G3AAN4|A0A0G3AAN4_1	>ENA|AKJ08074|AKJ08074.1	>ENA|AKJ08074|AKJ08074.1_1	Uncharacterized protein	X	X	X	NNNNNNNNNNNNNNN	135	149	15	AACAACAACAACAACAACAATAACAACAACAATAACAACAACAAC	405	449	0	0	0	0	0	0	0	0	0	0	0	15	0	0	0	0	0	0	0	0		0	0	0	0		0	0		0
Bacteria	Proteobacteria	Gammaproteobacteria	1547516	Luteimonas sp.	tr|A0A0H1ACG7|A0A0H1ACG7	tr|A0A0H1ACG7|A0A0H1ACG7_1	>ENA|KLI96963|KLI96963.1	>ENA|KLI96963|KLI96963.1_1	Uncharacterized protein (Fragment)	X	X	X	GGGGGGGGGGGGGGGGGGGGGGGGGGGGGGGGGGGGGGGGGGGGGGGGGGGGGGGGGG	45	102	58	GGGGGGGGGGGGGGGGGGGGGGGGGGGGGGGGGGGGGGGGGGGGGGGGGGGGGGGGGGGGGGGGGGGGGGGGGGGGGGGGGGGGGGGGGGGGGGGGGGGGGGGGGGGGGGGGGGGGGGGGGGGGGGGGGGGGGGGGGGGGGGGGGGGGGGGGGGGGGGGGGGGGGGGGGGGGGG	135	308	0	0	0	0	0	58	0	0	0	0	0	0	0	0	0	0	0	0	0	0		0	0	0	0		0	0		0
Bacteria	Proteobacteria	Gammaproteobacteria	1547516	Luteimonas sp.	tr|A0A0H1ACG7|A0A0H1ACG7	tr|A0A0H1ACG7|A0A0H1ACG7_2	>ENA|KLI96963|KLI96963.1	>ENA|KLI96963|KLI96963.1_1	Uncharacterized protein (Fragment)	X	X	X	GGGGGGGGGGGGGGGGGGGGGGGGGGGGGGGGGGGGGGGGGGGG	0	43	44	GGGGGGGGGGGGGGGGGGGGGGGGGGGGGGGGGGGGGGGGGGGGGGGGGGGGGGGGGGGGGGGGGGGGGGGGGGGGGGGGGGGGGGGGGGGGGGGGGGGGGGGGGGGGGGGGGGGGGGGGGGGGGGGGGGGG	0	131	0	0	0	0	0	44	0	0	0	0	0	0	0	0	0	0	0	0	0	0		0	0	0	0		0	0		0
Bacteria	Actinobacteria	Micrococcales	264251	Cellulosimicrobium funkei	tr|A0A0H2KK60|A0A0H2KK60	tr|A0A0H2KK60|A0A0H2KK60_1	>ENA|KLN33558|KLN33558.1	>ENA|KLN33558|KLN33558.1_1	Peptidase M23	X	X	X	GGGGGGGGGGGG	305	316	12	GGCGGCGGTGGCGGTGGCGGCGGAGGGGGCGGTGGG	915	950	0	0	0	0	0	12	0	0	0	0	0	0	0	0	0	0	0	0	0	0		0	0	0	0		0	0		0
Bacteria	Actinobacteria	Pseudonocardiales	1653480	Alloactinosynnema sp.	tr|A0A0H5D5D3|A0A0H5D5D3	tr|A0A0H5D5D3|A0A0H5D5D3_1	>ENA|CRK59840|CRK59840.1	>ENA|CRK59840|CRK59840.1_1	Uncharacterized protein	X	X	X	GGGGGGGGGGGGGGGGGGGGG	197	217	21	GGCGGCGGTGGGGGCGGAGGCGGCGGTGGTGGAGGGGGCGGCGGAGGCGGTGGCGGCGGAGGT	591	653	0	0	0	0	0	21	0	0	0	0	0	0	0	0	0	0	0	0	0	0		0	0	0	0		0	0		0
Bacteria	Firmicutes	Bacilli	1658766	Fructobacillus sp.	tr|A0A0J5SBP2|A0A0J5SBP2	tr|A0A0J5SBP2|A0A0J5SBP2_1	>ENA|KMK54182|KMK54182.1	>ENA|KMK54182|KMK54182.1_1	YbbR-like protein	X	X	X	SSSSSSSSSSSSSS	233	246	14	TCGAGTTCAAGCTCAAGCTCCAGTTCCAGTAGTAGCAGTTCA	699	740	0	0	0	0	0	0	0	0	0	0	0	0	0	0	0	14	0	0	0	0		0	0	0	0		0	0		0
Bacteria	Fibrobacteres	Chitinispirillia	1008392	Chitinispirillum alkaliphilum	tr|A0A0J7HVG1|A0A0J7HVG1	tr|A0A0J7HVG1|A0A0J7HVG1_1	>ENA|KMQ52761|KMQ52761.1	>ENA|KMQ52761|KMQ52761.1_1	FHA domain protein	X	X	X	DDDDDDDDDDDDDDDDDDDDD	508	528	21	GACGACGATGACGACGATGACGACGATGACGACGATGACGACGATGACGACGATGACGACGAT	1524	1586	0	0	21	0	0	0	0	0	0	0	0	0	0	0	0	0	0	0	0	0		0	0	0	0		0	0		14
Bacteria	Fibrobacteres	Chitinispirillia	1008392	Chitinispirillum alkaliphilum	tr|A0A0J7HW65|A0A0J7HW65	tr|A0A0J7HW65|A0A0J7HW65_1	>ENA|KMQ52762|KMQ52762.1	>ENA|KMQ52762|KMQ52762.1_1	Uncharacterized protein	X	X	X	DDDDDDDDDDDDDDDDDD	543	560	18	GATGATGATGATGATGATGATGATGATGATGATGATGATGATGATGACGATGAT	1629	1682	0	0	18	0	0	0	0	0	0	0	0	0	0	0	0	0	0	0	0	0		0	0	0	0		0	0		1
Bacteria	Proteobacteria	Gammaproteobacteria	1579979	Wenzhouxiangella marina	tr|A0A0K0XU18|A0A0K0XU18	tr|A0A0K0XU18|A0A0K0XU18_1	>ENA|AKS41121|AKS41121.1	>ENA|AKS41121|AKS41121.1_1	Uncharacterized protein	X	X	X	DDDDDDDDDDDD	420	431	12	GACGACGATGACGATGACGACGATGATGACGACGAC	1260	1295	0	0	12	0	0	0	0	0	0	0	0	0	0	0	0	0	0	0	0	0		0	0	0	0		0	0		8
Bacteria	Proteobacteria	Deltaproteobacteria	1391653	Vulgatibacter incomptus	tr|A0A0K1PDJ1|A0A0K1PDJ1	tr|A0A0K1PDJ1|A0A0K1PDJ1_1	>ENA|AKU91184|AKU91184.1	>ENA|AKU91184|AKU91184.1_1	BNR repeat domain protein	X	X	X	GGGGGGGGGGGGGG	531	544	14	GGTGGCGGCGGTGGCGGCGGTGGCGGCGGTGGCGGCGGTGGC	1593	1634	0	0	0	0	0	14	0	0	0	0	0	0	0	0	0	0	0	0	0	0		0	0	0	0		0	0		0
Bacteria	Proteobacteria	Deltaproteobacteria	1391654	Labilithrix luteola	tr|A0A0K1PVE1|A0A0K1PVE1	tr|A0A0K1PVE1|A0A0K1PVE1_1	>ENA|AKU97498|AKU97498.1	>ENA|AKU97498|AKU97498.1_1	Phage protein	X	X	X	DDDDDDDDDDDDDDDD	340	355	16	GACGATGACGACGATGACGACGATGACGACGACGATGACGACGACGAT	1020	1067	0	0	16	0	0	0	0	0	0	0	0	0	0	0	0	0	0	0	0	0		0	0	0	0		0	0		11
Bacteria	Proteobacteria	Deltaproteobacteria	1391654	Labilithrix luteola	tr|A0A0K1Q8Q2|A0A0K1Q8Q2	tr|A0A0K1Q8Q2|A0A0K1Q8Q2_1	>ENA|AKV02123|AKV02123.1	>ENA|AKV02123|AKV02123.1_1	Endoglucanase A	X	X	X	SSSSSSSSSSSSS	82	94	13	TCGTCCTCGTCCTCGTCCTCGTCCTCGTCCTCGTCGTCG	246	284	0	0	0	0	0	0	0	0	0	0	0	0	0	0	0	13	0	0	0	0		0	0	0	0		0	0		0
Bacteria	Firmicutes	Limnochordia	1555112	Limnochorda pilosa	tr|A0A0K2SJZ9|A0A0K2SJZ9	tr|A0A0K2SJZ9|A0A0K2SJZ9_1	>ENA|BAS27149|BAS27149.1	>ENA|BAS27149|BAS27149.1_1	Uncharacterized protein	X	X	X	PPPPPPPPPPPPPPPP	286	301	16	CCGCCCCCACCGCCTCCGCCGCCCCCGCCGCCCCCACCCCCGCCGCCG	858	905	0	0	0	0	0	0	0	0	0	0	0	0	16	0	0	0	0	0	0	0		0	0	0	0		0	0		0
Bacteria	Proteobacteria	Betaproteobacteria	1547922	Ideonella sakaiensis	tr|A0A0K8P4A2|A0A0K8P4A2	tr|A0A0K8P4A2|A0A0K8P4A2_1	>ENA|GAP37389|GAP37389.1	>ENA|GAP37389|GAP37389.1_1	Uncharacterized protein	X	X	X	PPPPPPPPPPPPPPPPPPPP	340	359	20	CCGCCGCCACCGCCACCCCCGCCGCCACCTCCGCCGCCACCCCCGCCGCCGCCTCCTCCT	1020	1079	0	0	0	0	0	0	0	0	0	0	0	0	20	0	0	0	0	0	0	0		0	0	0	0		0	0		0
Bacteria	Proteobacteria	Betaproteobacteria	1547922	Ideonella sakaiensis	tr|A0A0K8P8R8|A0A0K8P8R8	tr|A0A0K8P8R8|A0A0K8P8R8_1	>ENA|GAP38585|GAP38585.1	>ENA|GAP38585|GAP38585.1_1	Hemolysin-type calcium-binding region	X	X	X	PPPPPPPPPPPP	270	281	12	CCTCCGCCCCCCCCGCCGCCGCCGCCGCCCCCGCCG	810	845	0	0	0	0	0	0	0	0	0	0	0	0	12	0	0	0	0	0	0	0		0	0	0	0		0	0		0
Bacteria	Firmicutes	Bacilli	582475	Lysinibacillus xylanilyticus	tr|A0A0K9FGT0|A0A0K9FGT0	tr|A0A0K9FGT0|A0A0K9FGT0_1	>ENA|KMY33734|KMY33734.1	>ENA|KMY33734|KMY33734.1_1	Uncharacterized protein	X	X	X	TTTTTTTTTTT	318	328	11	ACAACAACGACAACAACGACAACAACAACAACT	954	986	0	0	0	0	0	0	0	0	0	0	0	0	0	0	0	0	11	0	0	0		0	0	0	0		0	0		0
Bacteria	Firmicutes	Clostridia	270498	Catabacter hongkongensis	tr|A0A0M2NK24|A0A0M2NK24	tr|A0A0M2NK24|A0A0M2NK24_1	>ENA|KKI51316|KKI51316.1	>ENA|KKI51316|KKI51316.1_1	NLP/P60 family protein	X	X	X	SSSSSSSSSSSSSSS	285	299	15	AGCAGCTCCAGCAGCAGTTCCTCTTCTTCGTCGAGTAGTTCTTCA	855	899	0	0	0	0	0	0	0	0	0	0	0	0	0	0	0	15	0	0	0	0		0	0	0	0		0	0		0
Bacteria	Cyanobacteria	Synechococcales	317619	Prochlorothrix hollandica	tr|A0A0M2PUJ4|A0A0M2PUJ4	tr|A0A0M2PUJ4|A0A0M2PUJ4_1	>ENA|KKI98772|KKI98772.1	>ENA|KKI98772|KKI98772.1_1	Uncharacterized protein	X	X	X	GGGGGGGGGGG	169	179	11	GGTGGCGGTGGCGGTGGCGGTGGCGGTGGCGGT	507	539	0	0	0	0	0	11	0	0	0	0	0	0	0	0	0	0	0	0	0	0		0	0	0	0		0	0		0
Bacteria	Proteobacteria	Deltaproteobacteria	1509431	Candidatus Magnetomorum	tr|A0A0M9E5H4|A0A0M9E5H4	tr|A0A0M9E5H4|A0A0M9E5H4_1	>ENA|KPA14730|KPA14730.1	>ENA|KPA14730|KPA14730.1_1	Uncharacterized protein (Fragment)	X	X	X	DDDDDDDDDDDDDDDDDDDDDDDDDDD	408	434	27	GATGACGATGATGATGATGATGATGATGATGATGATGATGATGATGATGACGATGACGATGACGATGACGATGACGATGAC	1224	1304	0	0	27	0	0	0	0	0	0	0	0	0	0	0	0	0	0	0	0	0		0	0	0	0		0	0		7
Bacteria	Proteobacteria	Deltaproteobacteria	1509431	Candidatus Magnetomorum	tr|A0A0N0D467|A0A0N0D467	tr|A0A0N0D467|A0A0N0D467_1	>ENA|KPA14754|KPA14754.1	>ENA|KPA14754|KPA14754.1_1	Uncharacterized protein	X	X	X	TTTTTTTTTTTTTTTTTTTT	300	319	20	ACAACAACTACTACGACCACGACCACTACGACCACTACCACTACCACGACAACAACAACT	900	959	0	0	0	0	0	0	0	0	0	0	0	0	0	0	0	0	20	0	0	0		0	0	0	0		0	0		0
Bacteria	Actinobacteria	Streptomycetales	1609099	Streptomyces sp.	tr|A0A0N0H5A8|A0A0N0H5A8	tr|A0A0N0H5A8|A0A0N0H5A8_1	>ENA|KPC67821|KPC67821.1	>ENA|KPC67821|KPC67821.1_1	Uncharacterized protein	X	X	X	SSSSSSSSSSSSSSSSS	73	89	17	TCGTCCTCGTCGTCCTCTTCTTCGTCTTCTTCGTCTTCTTCGTCGTCCTCC	219	269	0	0	0	0	0	0	0	0	0	0	0	0	0	0	0	17	0	0	0	0		0	0	0	0		0	0		0
Bacteria	Terrabacteria group	Actinobacteria	1592326	Actinobacteria bacterium	tr|A0A0N0MKQ0|A0A0N0MKQ0	tr|A0A0N0MKQ0|A0A0N0MKQ0_1	>ENA|KPH97690|KPH97690.1	>ENA|KPH97690|KPH97690.1_1	Uncharacterized protein (Fragment)	X	X	X	PPPPPPPPPPPPPPPPPPPPPPPPPPPPPPPPPPPPPPPPPPPPPPPPPPPPPP	84	137	54	CCCCCCCCCCCCCCCCCCCCCCCCCCCCCCCCCCCCCCCCCCCCCCCCCCCCCCCCCCCCCCCCCCCCCCCCCCCCCCCCCCCCCCCCCCCCCCCCCCCCCCCCCCCCCCCCCCCCCCCCCCCCCCCCCCCCCCCCCCCCCCCCCCCCCCCCCCCCCCCCCC	252	413	0	0	0	0	0	0	0	0	0	0	0	0	54	0	0	0	0	0	0	0		0	0	0	0		0	0		0
Bacteria	Firmicutes	Bacilli	2026	Thermoactinomyces vulgaris	tr|A0A0N0Y1J8|A0A0N0Y1J8	tr|A0A0N0Y1J8|A0A0N0Y1J8_1	>ENA|KPC68254|KPC68254.1	>ENA|KPC68254|KPC68254.1_1	Uncharacterized protein	X	X	X	DDDDDDDDDD	285	294	10	GATGATGATGACGATGATGACGACGATGAT	855	884	0	0	10	0	0	0	0	0	0	0	0	0	0	0	0	0	0	0	0	0		0	0	0	0		0	0		3
Bacteria	Terrabacteria group	Actinobacteria	1592326	Actinobacteria bacterium	tr|A0A0N1GF25|A0A0N1GF25	tr|A0A0N1GF25|A0A0N1GF25_1	>ENA|KPI17846|KPI17846.1	>ENA|KPI17846|KPI17846.1_1	Uncharacterized protein	X	X	X	EEEEEEEEEEEEE	140	152	13	GAGGAAGAAGAAGAGGAGGAAGAAGAGGAGGAAGAGGAA	420	458	0	0	0	13	0	0	0	0	0	0	0	0	0	0	0	0	0	0	0	0		0	0	0	0		0	0		0
Bacteria	Terrabacteria group	Actinobacteria	1592326	Actinobacteria bacterium	tr|A0A0N1GF25|A0A0N1GF25	tr|A0A0N1GF25|A0A0N1GF25_2	>ENA|KPI17846|KPI17846.1	>ENA|KPI17846|KPI17846.1_1	Uncharacterized protein	X	X	X	EEEEEEEEEE	120	129	10	GAAGAAGAGGAGGAAGAGGAGGAAGAGGAG	360	389	0	0	0	10	0	0	0	0	0	0	0	0	0	0	0	0	0	0	0	0		0	0	0	0		0	0		0
Bacteria	Terrabacteria group	Actinobacteria	1592326	Actinobacteria bacterium	tr|A0A0N1GQP0|A0A0N1GQP0	tr|A0A0N1GQP0|A0A0N1GQP0_1	>ENA|KPI14945|KPI14945.1	>ENA|KPI14945|KPI14945.1_1	Uncharacterized protein	X	X	X	GGGGGGGGGGG	105	115	11	GGCGGCGGTGGCGGCGGCGGTGGCGGTGGCGGC	315	347	0	0	0	0	0	11	0	0	0	0	0	0	0	0	0	0	0	0	0	0		0	0	0	0		0	0		0
Bacteria	Terrabacteria group	Actinobacteria	1592326	Actinobacteria bacterium	tr|A0A0N1GQP0|A0A0N1GQP0	tr|A0A0N1GQP0|A0A0N1GQP0_2	>ENA|KPI14945|KPI14945.1	>ENA|KPI14945|KPI14945.1_3	Uncharacterized protein	X	X	X	GGGGGGGGGGG	105	115	11	GGCGGCGGTGGCGGCGGCGGTGGCGGTGGCGGC	315	347	0	0	0	0	0	11	0	0	0	0	0	0	0	0	0	0	0	0	0	0		0	0	0	0		0	0		0
Bacteria	Proteobacteria	Gammaproteobacteria	1298881	Idiomarinaceae bacterium	tr|A0A0N8KB28|A0A0N8KB28	tr|A0A0N8KB28|A0A0N8KB28_1	>ENA|CUS49590|CUS49590.1	>ENA|CUS49590|CUS49590.1_1	Uncharacterized protein	X	X	X	DDDDDDDDDDDDDD	98	111	14	GATGACGACGATGACGACGATGATGATGACGATGATGATGAT	294	335	0	0	14	0	0	0	0	0	0	0	0	0	0	0	0	0	0	0	0	0		0	0	0	0		0	0		5
Bacteria	Proteobacteria	Gammaproteobacteria	1298881	Idiomarinaceae bacterium	tr|A0A0N8KB28|A0A0N8KB28	tr|A0A0N8KB28|A0A0N8KB28_2	>ENA|CUS49590|CUS49590.1	>ENA|CUS49590|CUS49590.1_1	Uncharacterized protein	X	X	X	TTTTTTTTTT	122	131	10	ACCACCACGACAACAACTACCACTACCACA	366	395	0	0	0	0	0	0	0	0	0	0	0	0	0	0	0	0	10	0	0	0		0	0	0	0		0	0		0
Bacteria	Actinobacteria	Pseudonocardiales	860235	Kibdelosporangium phytohabitans	tr|A0A0N9I6E6|A0A0N9I6E6	tr|A0A0N9I6E6|A0A0N9I6E6_1	>ENA|ALG13701|ALG13701.1	>ENA|ALG13701|ALG13701.1_1	Uncharacterized protein	X	X	X	GGGGGGGGGGGG	228	239	12	GGCGGTGGCGGTGGCGGTGGCGGAGGAGGCGGGGGT	684	719	0	0	0	0	0	12	0	0	0	0	0	0	0	0	0	0	0	0	0	0		0	0	0	0		0	0		0
Bacteria	Actinobacteria	Pseudonocardiales	860235	Kibdelosporangium phytohabitans	tr|A0A0N9I6Q5|A0A0N9I6Q5	tr|A0A0N9I6Q5|A0A0N9I6Q5_1	>ENA|ALG13838|ALG13838.1	>ENA|ALG13838|ALG13838.1_1	Uncharacterized protein	X	X	X	GGGGGGGGGGGG	363	374	12	GGCGGCGGAGGCGGCGGCGGTGGGGGCGGAGGGGGC	1089	1124	0	0	0	0	0	12	0	0	0	0	0	0	0	0	0	0	0	0	0	0		0	0	0	0		0	0		0
Bacteria	Actinobacteria	Pseudonocardiales	860235	Kibdelosporangium phytohabitans	tr|A0A0N9I6Q5|A0A0N9I6Q5	tr|A0A0N9I6Q5|A0A0N9I6Q5_2	>ENA|ALG13838|ALG13838.1	>ENA|ALG13838|ALG13838.1_1	Uncharacterized protein	X	X	X	GGGGGGGGGG	349	358	10	GGCGGTGGCGGCGGGGGAGGCGGCGGTGGC	1047	1076	0	0	0	0	0	10	0	0	0	0	0	0	0	0	0	0	0	0	0	0		0	0	0	0		0	0		0
Bacteria	Proteobacteria	Alphaproteobacteria	1715692	Ruegeria sp.	tr|A0A0P1IER0|A0A0P1IER0	tr|A0A0P1IER0|A0A0P1IER0_1	>ENA|CUJ94943|CUJ94943.1	>ENA|CUJ94943|CUJ94943.1_1	Uncharacterized protein	X	X	X	GGGGGGGGGG	192	201	10	GGCGGCGGCGGCGGCGGCGGCGGCGGCGGT	576	605	0	0	0	0	0	10	0	0	0	0	0	0	0	0	0	0	0	0	0	0		0	0	0	0		0	0		0
Bacteria	Cyanobacteria	Synechococcales	1666911	Phormidesmis priestleyi	tr|A0A0P7YY61|A0A0P7YY61	tr|A0A0P7YY61|A0A0P7YY61_1	>ENA|KPQ36199|KPQ36199.1	>ENA|KPQ36199|KPQ36199.1_1	MarR family	X	X	X	DDDDDDDDDDDD	242	253	12	GACGACGACGACGATGACGACGATGACGATGACGAT	726	761	0	0	12	0	0	0	0	0	0	0	0	0	0	0	0	0	0	0	0	0		0	0	0	0		0	0		8
Bacteria	Cyanobacteria	Oscillatoriophycideae	1666905	Phormidium sp.	tr|A0A0P7ZW13|A0A0P7ZW13	tr|A0A0P7ZW13|A0A0P7ZW13_1	>ENA|KPQ39438|KPQ39438.1	>ENA|KPQ39438|KPQ39438.1_1	Uncharacterized protein	X	X	X	DDDDDDDDDDDDDDDDDDDDDDDDDDDDDDDDDD	42	75	34	GATGACGATGACGACGACGATGACGACGACGATGACGATGATGACGACGATGATGACGACGATGATGACGACGATGACGACGACGATGACGACGACGATGAT	126	227	0	0	34	0	0	0	0	0	0	0	0	0	0	0	0	0	0	0	0	0		0	0	0	0		0	0		20
Bacteria	Cyanobacteria	Oscillatoriophycideae	1666905	Phormidium sp.	tr|A0A0P7ZW13|A0A0P7ZW13	tr|A0A0P7ZW13|A0A0P7ZW13_2	>ENA|KPQ39438|KPQ39438.1	>ENA|KPQ39438|KPQ39438.1_1	Uncharacterized protein	X	X	X	DDDDDDDDDDDDDDDDDD	77	94	18	GATGACGACGACGATGACGACGACGATGACGACGACGATGACGACGACGATGAT	231	284	0	0	18	0	0	0	0	0	0	0	0	0	0	0	0	0	0	0	0	0		0	0	0	0		0	0		12
Bacteria	Proteobacteria	Alphaproteobacteria	1700845	Loktanella sp.	tr|A0A0Q0ZPF3|A0A0Q0ZPF3	tr|A0A0Q0ZPF3|A0A0Q0ZPF3_1	>ENA|KQB97352|KQB97352.1	>ENA|KQB97352|KQB97352.1_1	Uncharacterized protein	X	X	X	DDDDDDDDDDDDDDDDDDDDDDDDDDDDDDDDDDDDDDDDD	94	134	41	GACGATGACGATGATGACGACGACGACGATGATGACGACGACGACGACGATGATGACGACGACGACGACGACGACGATGATGACGACGACGACGATGATGACGATGATGACGATGATGACGAC	282	404	0	0	41	0	0	0	0	0	0	0	0	0	0	0	0	0	0	0	0	0		0	0	0	0		0	0		26
Bacteria	Proteobacteria	Betaproteobacteria	1735686	Xylophilus sp.	tr|A0A0Q4H2V8|A0A0Q4H2V8	tr|A0A0Q4H2V8|A0A0Q4H2V8_1	>ENA|KQM79782|KQM79782.1	>ENA|KQM79782|KQM79782.1_1	Uncharacterized protein	X	X	X	QQQQQQQQQQQQQ	553	565	13	CAGCAACAACAGCAACAACAGCAACAGCAACAACAGCAG	1659	1697	0	0	0	0	0	0	0	0	0	0	0	0	0	13	0	0	0	0	0	0		0	0	0	0		0	0		0
Bacteria	Actinobacteria	Micrococcales	1736333	Plantibacter sp.	tr|A0A0Q5EGJ4|A0A0Q5EGJ4	tr|A0A0Q5EGJ4|A0A0Q5EGJ4_1	>ENA|KQQ52074|KQQ52074.1	>ENA|KQQ52074|KQQ52074.1_1	Uncharacterized protein	X	X	X	AAAAAAAAAAAAAA	250	263	14	GCGGCGGCAGCGGCTGCTGCAGCTGCGGCCGCCGCGGCAGCC	750	791	14	0	0	0	0	0	0	0	0	0	0	0	0	0	0	0	0	0	0	0		3	3	5	3		0	0		0
Bacteria	Actinobacteria	Micrococcales	1736333	Plantibacter sp.	tr|A0A0Q5EGJ4|A0A0Q5EGJ4	tr|A0A0Q5EGJ4|A0A0Q5EGJ4_2	>ENA|KQQ52074|KQQ52074.1	>ENA|KQQ52074|KQQ52074.1_1	Uncharacterized protein	X	X	X	GGGGGGGGGGG	281	291	11	GGTGGCGGCGGCGGTGGTGGCGGCGGTGGCGGT	843	875	0	0	0	0	0	11	0	0	0	0	0	0	0	0	0	0	0	0	0	0		0	0	0	0		0	0		0
Bacteria	Proteobacteria	Betaproteobacteria	1736365	Ramlibacter sp.	tr|A0A0Q5Z491|A0A0Q5Z491	tr|A0A0Q5Z491|A0A0Q5Z491_1	>ENA|KQT12401|KQT12401.1	>ENA|KQT12401|KQT12401.1_2	Uncharacterized protein	X	X	X	GGGGGGGGGGGGGGGGGGG	298	316	19	GGGGGCGGCGGTGGCGGCGGGGGCGGCGGGGGCGGTGGCGGTGGCGGTGGCGGTGGC	894	950	0	0	0	0	0	19	0	0	0	0	0	0	0	0	0	0	0	0	0	0		0	0	0	0		0	0		0
Bacteria	Actinobacteria	Propionibacteriales	1736379	Marmoricola sp.	tr|A0A0Q6FZ99|A0A0Q6FZ99	tr|A0A0Q6FZ99|A0A0Q6FZ99_1	>ENA|KQT94838|KQT94838.1	>ENA|KQT94838|KQT94838.1_1	Uncharacterized protein	X	X	X	SSSSSSSSSSS	32	42	11	TCGTCGTCCTCCAGCTCGTCGTCGTCCTCCAGC	96	128	0	0	0	0	0	0	0	0	0	0	0	0	0	0	0	11	0	0	0	0		0	0	0	0		0	0		0
Bacteria	Proteobacteria	Alphaproteobacteria	1736420	Aminobacter sp.	tr|A0A0Q6LA13|A0A0Q6LA13	tr|A0A0Q6LA13|A0A0Q6LA13_1	>ENA|KQU64720|KQU64720.1	>ENA|KQU64720|KQU64720.1_1	Uncharacterized protein (Fragment)	X	X	X	GGGGGGGGGGGGGGGGGGGGGGGGGGGGGGGGGGGGGGGGGGGGGG	143	188	46	GGCGGCGGCGGCGGCGGCGGCGGCGGTGGCGGCGGTGGCGGCGGCGGTGGTGGCGGCGGCGGCGGCGGCGGTGGTGGCGGCGGCGGTGGCGGCGGCGGCGGTGGCGGCGGCGGCGGCGGCGGCGGCGGCGGCGGCGGC	429	566	0	0	0	0	0	46	0	0	0	0	0	0	0	0	0	0	0	0	0	0		0	0	0	0		0	0		0
Bacteria	Actinobacteria	Micrococcales	1736516	Yonghaparkia sp.	tr|A0A0Q6RFP3|A0A0Q6RFP3	tr|A0A0Q6RFP3|A0A0Q6RFP3_1	>ENA|KQV24791|KQV24791.1	>ENA|KQV24791|KQV24791.1_1	Uncharacterized protein	X	X	X	AAAAAAAAAAAAAAAAAA	201	218	18	GCGGCGGCAGCAGCAGCAGCAGCAGCAGCAGCAGCAGCAGCAGCAGCAGCAGCA	603	656	18	0	0	0	0	0	0	0	0	0	0	0	0	0	0	0	0	0	0	0		16	0	2	0		0	0		0
Bacteria	Proteobacteria	Betaproteobacteria	1736522	Massilia sp.	tr|A0A0Q6VMM5|A0A0Q6VMM5	tr|A0A0Q6VMM5|A0A0Q6VMM5_1	>ENA|KQV78618|KQV78618.1	>ENA|KQV78618|KQV78618.1_1	Uncharacterized protein	X	X	X	AAAAAAAAAAAAAAAA	95	110	16	GCTGCTGCTGCTGCTGCTGCTGCTGCTGCTGCTGCTGCTGCTGCTGCA	285	332	16	0	0	0	0	0	0	0	0	0	0	0	0	0	0	0	0	0	0	0		1	0	0	15		0	0		0
Bacteria	Proteobacteria	Alphaproteobacteria	1736531	Devosia sp.	tr|A0A0Q7DM30|A0A0Q7DM30	tr|A0A0Q7DM30|A0A0Q7DM30_1	>ENA|KQW78338|KQW78338.1	>ENA|KQW78338|KQW78338.1_1	Uncharacterized protein	X	X	X	TTTTTTTTTTTT	93	104	12	ACGACGACGACCACCACCACCACCACAACGACAACA	279	314	0	0	0	0	0	0	0	0	0	0	0	0	0	0	0	0	12	0	0	0		0	0	0	0		0	0		0
Bacteria	Proteobacteria	Alphaproteobacteria	1736462	Brevundimonas sp.	tr|A0A0Q7R967|A0A0Q7R967	tr|A0A0Q7R967|A0A0Q7R967_1	>ENA|KQY66782|KQY66782.1	>ENA|KQY66782|KQY66782.1_1	Filamentous hemagglutinin	X	X	X	PPPPPPPPPPPPPPPPPPPP	666	685	20	CCCCCTCCGCCTCCGCCGCCGCCGCCTCCGCCTCCGCCTCCTCCCCCGCCGCCGCCGCCC	1998	2057	0	0	0	0	0	0	0	0	0	0	0	0	20	0	0	0	0	0	0	0		0	0	0	0		0	0		0
Bacteria	Proteobacteria	Alphaproteobacteria	1736462	Brevundimonas sp.	tr|A0A0Q7SPI9|A0A0Q7SPI9	tr|A0A0Q7SPI9|A0A0Q7SPI9_1	>ENA|KQY89827|KQY89827.1	>ENA|KQY89827|KQY89827.1_1	Uncharacterized protein	X	X	X	PPPPPPPPPPPPPPPPPPPPPPPPPPPPPPPPPPPPPPPPPPPPPPPPPPPPPPPPPPPPPPPPPPPPPPPPPPP	713	787	75	CCGCCGCCTCCGCCGCCCCCTCCGCCGCCGCCGCCGCCTCCGCCACCGCCGCCCCCGCCGCCGCCGCCTCCGCCGCCCCCTCCGCCGCCTCCGCCTCCGCCGCCGCCGCCCCCGCCGCCGCCGCCTCCGCCGCCGCCGCCGCCGCCGCCTCCGCCGCCCCCTCCGCCGCCGCCTCCTCCGCCTCCGCCGCCGCCGCCTCCTCCGCCTCCGCCGCCGCCGCCGCCG	2139	2363	0	0	0	0	0	0	0	0	0	0	0	0	75	0	0	0	0	0	0	0		0	0	0	0		0	0		0
Bacteria	Actinobacteria	Micrococcales	1736607	Oerskovia sp.	tr|A0A0Q9CD23|A0A0Q9CD23	tr|A0A0Q9CD23|A0A0Q9CD23_1	>ENA|KRD36659|KRD36659.1	>ENA|KRD36659|KRD36659.1_1	Peptidase M23	X	X	X	GGGGGGGGGGGGGG	307	320	14	GGCGGAGGAGGCGGCGGCGGCGGTGGCGGCGGTGGCGGAGGC	921	962	0	0	0	0	0	14	0	0	0	0	0	0	0	0	0	0	0	0	0	0		0	0	0	0		0	0		0
Bacteria	Actinobacteria	Micrococcales	1736390	Agromyces sp.	tr|A0A0Q9IVI6|A0A0Q9IVI6	tr|A0A0Q9IVI6|A0A0Q9IVI6_1	>ENA|KRE20925|KRE20925.1	>ENA|KRE20925|KRE20925.1_1	Uncharacterized protein	X	X	X	AAAAAAAAAAAAAAAAAAAAA	260	280	21	GCAGCGGCTGCGGCGGCTGCGGCGGCGGCTGCGGCGGCTGCGGCGGCTGCTGCCGCTGCGGCG	780	842	21	0	0	0	0	0	0	0	0	0	0	0	0	0	0	0	0	0	0	0		1	1	12	7		0	0		0
Bacteria	Actinobacteria	Micrococcales	1736390	Agromyces sp.	tr|A0A0Q9IX65|A0A0Q9IX65	tr|A0A0Q9IX65|A0A0Q9IX65_1	>ENA|KRE21642|KRE21642.1	>ENA|KRE21642|KRE21642.1_1	Uncharacterized protein	X	X	X	AAAAAAAAAAAAAAA	189	203	15	GCCGCAGCAGCCGCAGCCGCGGCGGCTGCAGCCGCGGCGGCAGCG	567	611	15	0	0	0	0	0	0	0	0	0	0	0	0	0	0	0	0	0	0	0		5	4	5	1		0	0		0
Bacteria	Actinobacteria	Micrococcales	1736414	Phycicoccus sp.	tr|A0A0Q9SIM8|A0A0Q9SIM8	tr|A0A0Q9SIM8|A0A0Q9SIM8_1	>ENA|KRF27138|KRF27138.1	>ENA|KRF27138|KRF27138.1_1	Uncharacterized protein	X	X	X	SSSSSSSSSSSSSSSSS	38	54	17	TCCTCGAGCTCCTCGAGCAGCAGCTCCAGCTCGTCCAGCAGCAGCTCCAGC	114	164	0	0	0	0	0	0	0	0	0	0	0	0	0	0	0	17	0	0	0	0		0	0	0	0		0	0		0
Bacteria	Actinobacteria	Micrococcales	1736414	Phycicoccus sp.	tr|A0A0Q9SJ78|A0A0Q9SJ78	tr|A0A0Q9SJ78|A0A0Q9SJ78_1	>ENA|KRF27473|KRF27473.1	>ENA|KRF27473|KRF27473.1_1	Uncharacterized protein	X	X	X	SSSSSSSSSS	136	145	10	TCGAGCTCCTCGAGCTCGAGCTCGTCCTCA	408	437	0	0	0	0	0	0	0	0	0	0	0	0	0	0	0	10	0	0	0	0		0	0	0	0		0	0		0
Bacteria	Actinobacteria	Micrococcales	1736414	Phycicoccus sp.	tr|A0A0Q9SMJ6|A0A0Q9SMJ6	tr|A0A0Q9SMJ6|A0A0Q9SMJ6_1	>ENA|KRF28575|KRF28575.1	>ENA|KRF28575|KRF28575.1_1	FmdB family transcriptional regulator	X	X	X	SSSSSSSSSSSSSSS	74	88	15	TCGTCCAGCTCGTCCAGCTCGTCCAGCTCGTCGAGCTCGTCCTCG	222	266	0	0	0	0	0	0	0	0	0	0	0	0	0	0	0	15	0	0	0	0		0	0	0	0		0	0		0
Bacteria	Proteobacteria	Gammaproteobacteria	1590043	Coxiellaceae bacterium	tr|A0A0Q9YKL2|A0A0Q9YKL2	tr|A0A0Q9YKL2|A0A0Q9YKL2_1	>ENA|KRG21196|KRG21196.1	>ENA|KRG21196|KRG21196.1_1	RNase III inhibitor	X	X	X	QQQQQQQQQQQQQQQQQQQQQQQQQQQQQQQQQQQQQQQQQQQQQQQQ	1459	1506	48	CAACAGCAGCAACAACAGCAACAACAGCAGCAACAGCAGCAACAGCAGCAACAGCAGCAACAGCAACAACAGCAGCAACAGCAGCAACAACAGCAACAACAGCAGCAGCAGCAACAGCAACAGCAACAGCAACAGCAACAGCAA	4377	4520	0	0	0	0	0	0	0	0	0	0	0	0	0	48	0	0	0	0	0	0		0	0	0	0		0	0		0
Bacteria	Chloroflexi	Anaerolineae	1678840	Flexilinea flocculi	tr|A0A0S7BTJ2|A0A0S7BTJ2	tr|A0A0S7BTJ2|A0A0S7BTJ2_1	>ENA|GAP40105|GAP40105.1	>ENA|GAP40105|GAP40105.1_1	Uncharacterized protein	X	X	X	PPPPPPPPPPPPPP	71	84	14	CCACCTCCTCCACCGCCTCCGCCTCCTCCACCGCCTCCGCCG	213	254	0	0	0	0	0	0	0	0	0	0	0	0	14	0	0	0	0	0	0	0		0	0	0	0		0	0		0
Bacteria	Proteobacteria	Deltaproteobacteria	1703401	Desulfobacterales bacterium	tr|A0A0S8CPS8|A0A0S8CPS8	tr|A0A0S8CPS8|A0A0S8CPS8_1	>ENA|KPK26041|KPK26041.1	>ENA|KPK26041|KPK26041.1_1	Uncharacterized protein	X	X	X	TTTTTTTTTTTTTTTTT	908	924	17	ACCACGACAACAACCACCACGACAACCACGACGACCACGACGACCACGACT	2724	2774	0	0	0	0	0	0	0	0	0	0	0	0	0	0	0	0	17	0	0	0		0	0	0	0		0	0		0
Bacteria	Chlamydiae	Chlamydiales	389348	Protochlamydia naegleriophila	tr|A0A0U5JBU1|A0A0U5JBU1	tr|A0A0U5JBU1|A0A0U5JBU1_1	>ENA|CUI17513|CUI17513.1	>ENA|CUI17513|CUI17513.1_1	Uncharacterized protein	X	X	X	PPPPPPPPPP	214	223	10	CCACCGCCACCACCGCCACCTCCTCCCCCG	642	671	0	0	0	0	0	0	0	0	0	0	0	0	10	0	0	0	0	0	0	0		0	0	0	0		0	0		0
Bacteria	Firmicutes	Bacilli	1017270	Fictibacillus enclensis	tr|A0A0V8J708|A0A0V8J708	tr|A0A0V8J708|A0A0V8J708_1	>ENA|KSU82787|KSU82787.1	>ENA|KSU82787|KSU82787.1_1	Uncharacterized protein	X	X	X	SSSSSSSSSSSS	307	318	12	TCGAGTTCCAGCAGCAGTTCTTCCAGCAGTTCTTCA	921	956	0	0	0	0	0	0	0	0	0	0	0	0	0	0	0	12	0	0	0	0		0	0	0	0		0	0		0
Bacteria	Firmicutes	Bacilli	1017270	Fictibacillus enclensis	tr|A0A0V8JD73|A0A0V8JD73	tr|A0A0V8JD73|A0A0V8JD73_1	>ENA|KSU84893|KSU84893.1	>ENA|KSU84893|KSU84893.1_1	Uncharacterized protein	X	X	X	SSSSSSSSSSS	33	43	11	AGCTCTAGTTCTAGCTCTAGCTCTAGCTCCAGC	99	131	0	0	0	0	0	0	0	0	0	0	0	0	0	0	0	11	0	0	0	0		0	0	0	0		0	0		0
Bacteria	Actinobacteria	Micrococcales	412690	Microterricola viridarii	tr|A0A0Y0N226|A0A0Y0N226	tr|A0A0Y0N226|A0A0Y0N226_1	>ENA|AMB58017|AMB58017.1	>ENA|AMB58017|AMB58017.1_1	Uncharacterized protein	X	X	X	AAAAAAAAAAAAAAAAAAA	199	217	19	GCTGCGGCTGCGGCTGCGGCTGCGGCTGCGGCTGCGGCTGCGGCTGCGGCTGCCGCC	597	653	19	0	0	0	0	0	0	0	0	0	0	0	0	0	0	0	0	0	0	0		0	2	8	9		0	0		0
Bacteria	Synergistetes	Synergistia	1635272	Synergistales bacterium	tr|A0A101FMM1|A0A101FMM1	tr|A0A101FMM1|A0A101FMM1_1	>ENA|KUK39813|KUK39813.1	>ENA|KUK39813|KUK39813.1_1	Uncharacterized protein	X	X	X	EEEEEEEEEE	365	374	10	GAAGAAGAAGAGGAGGAAGAAGAGGAAGAA	1095	1124	0	0	0	10	0	0	0	0	0	0	0	0	0	0	0	0	0	0	0	0		0	0	0	0		0	0		0
Bacteria	Nitrospirae	X	1748249	Nitrospirae bacterium	tr|A0A109CHJ4|A0A109CHJ4	tr|A0A109CHJ4|A0A109CHJ4_1	>ENA|KWT87251|KWT87251.1	>ENA|KWT87251|KWT87251.1_1	Alpha amylase domain-containing protein	X	X	X	SSSSSSSSSSSSSSS	305	319	15	TCCAGCAGCTCAAGCTCTTCCTCAAGCAGCTCAAGCTCTTCAAGC	915	959	0	0	0	0	0	0	0	0	0	0	0	0	0	0	0	15	0	0	0	0		0	0	0	0		0	0		0
Bacteria	Nitrospirae	X	1748249	Nitrospirae bacterium	tr|A0A109CHJ4|A0A109CHJ4	tr|A0A109CHJ4|A0A109CHJ4_2	>ENA|KWT87251|KWT87251.1	>ENA|KWT87251|KWT87251.1_1	Alpha amylase domain-containing protein	X	X	X	SSSSSSSSSSSSS	341	353	13	AGCTCATCAAGCAGCTCATCAAGCAGCTCATCAAGTTCA	1023	1061	0	0	0	0	0	0	0	0	0	0	0	0	0	0	0	13	0	0	0	0		0	0	0	0		0	0		0
Bacteria	Nitrospirae	X	1748249	Nitrospirae bacterium	tr|A0A109CHJ4|A0A109CHJ4	tr|A0A109CHJ4|A0A109CHJ4_3	>ENA|KWT87251|KWT87251.1	>ENA|KWT87251|KWT87251.1_1	Alpha amylase domain-containing protein	X	X	X	SSSSSSSSSSS	282	292	11	AGCAGCTCAAGCTCTTCATCAAGTAGTTCATCG	846	878	0	0	0	0	0	0	0	0	0	0	0	0	0	0	0	11	0	0	0	0		0	0	0	0		0	0		0
Bacteria	Nitrospirae	X	1748249	Nitrospirae bacterium	tr|A0A109CHJ4|A0A109CHJ4	tr|A0A109CHJ4|A0A109CHJ4_4	>ENA|KWT87251|KWT87251.1	>ENA|KWT87251|KWT87251.1_1	Alpha amylase domain-containing protein	X	X	X	SSSSSSSSSS	294	303	10	AGCTCATCCAGCAGCTCTTCATCCAGCAGT	882	911	0	0	0	0	0	0	0	0	0	0	0	0	0	0	0	10	0	0	0	0		0	0	0	0		0	0		0
Bacteria	Proteobacteria	Betaproteobacteria	207745	Variovorax sp.	tr|A0A125NX50|A0A125NX50	tr|A0A125NX50|A0A125NX50_1	>ENA|KWT74938|KWT74938.1	>ENA|KWT74938|KWT74938.1_1	Uncharacterized protein	X	X	X	PPPPPPPPPPPP	27	38	12	CCGCCGCCGCCACCGCCTCCCCCCCCACCGCCGCCG	81	116	0	0	0	0	0	0	0	0	0	0	0	0	12	0	0	0	0	0	0	0		0	0	0	0		0	0		0
Bacteria	Proteobacteria	Alphaproteobacteria	674703	Rhodoplanes sp.	tr|A0A127F2R9|A0A127F2R9	tr|A0A127F2R9|A0A127F2R9_1	>ENA|AMN44752|AMN44752.1	>ENA|AMN44752|AMN44752.1_1	Ig family protein	X	X	X	PPPPPPPPPPPPPPPPPPPPP	361	381	21	CCGCCACCGCCACCACCACCACCGCCGCCACCGCCGCCGCCGCCACCTCCGCCGCCACCACCG	1083	1145	0	0	0	0	0	0	0	0	0	0	0	0	21	0	0	0	0	0	0	0		0	0	0	0		0	0		0
Bacteria	Proteobacteria	Alphaproteobacteria	674703	Rhodoplanes sp.	tr|A0A127F2R9|A0A127F2R9	tr|A0A127F2R9|A0A127F2R9_2	>ENA|AMN44752|AMN44752.1	>ENA|AMN44752|AMN44752.1_1	Ig family protein	X	X	X	PPPPPPPPPPPPPPPPPPPP	389	408	20	CCGCCGCCGCCACCGCCGCCGCCACCTCCGCCACCTCCGCCGCCGCCGCCACCACCGCCG	1167	1226	0	0	0	0	0	0	0	0	0	0	0	0	20	0	0	0	0	0	0	0		0	0	0	0		0	0		0
Bacteria	Proteobacteria	Gammaproteobacteria	465721	Steroidobacter denitrificans	tr|A0A127FC15|A0A127FC15	tr|A0A127FC15|A0A127FC15_1	>ENA|AMN47967|AMN47967.1	>ENA|AMN47967|AMN47967.1_1	Uncharacterized protein	X	X	X	GGGGGGGGGGGG	42	53	12	GGTGGTGGTGGTGGCGGCGGTGGCGGTGGCGGCGGC	126	161	0	0	0	0	0	12	0	0	0	0	0	0	0	0	0	0	0	0	0	0		0	0	0	0		0	0		0
Bacteria	Candidatus	Omnitrophica	1617433	Omnitrophica bacterium	tr|A0A136MHY4|A0A136MHY4	tr|A0A136MHY4|A0A136MHY4_1	>ENA|KXK33505|KXK33505.1	>ENA|KXK33505|KXK33505.1_2	Uncharacterized protein	X	X	X	PPPPPPPPPP	359	368	10	CCGCCTCCTCCTCCCCCGCCACCACCGCCC	1077	1106	0	0	0	0	0	0	0	0	0	0	0	0	10	0	0	0	0	0	0	0		0	0	0	0		0	0		0
Bacteria	Candidatus	Omnitrophica	1617433	Omnitrophica bacterium	tr|A0A136MNG9|A0A136MNG9	tr|A0A136MNG9|A0A136MNG9_1	>ENA|KXK35408|KXK35408.1	>ENA|KXK35408|KXK35408.1_1	Uncharacterized protein	X	X	X	DDDDDDDDDD	148	157	10	GACGACGATGATGATGATGACGACGATGAC	444	473	0	0	10	0	0	0	0	0	0	0	0	0	0	0	0	0	0	0	0	0		0	0	0	0		0	0		5
Bacteria	Terrabacteria group	Actinobacteria	47312	Tsukamurella pulmonis	tr|A0A138AMW0|A0A138AMW0	tr|A0A138AMW0|A0A138AMW0_1	>ENA|KXP11778|KXP11778.1	>ENA|KXP11778|KXP11778.1_1	Uncharacterized protein	X	X	X	SSSSSSSSSSSSSSSS	42	57	16	TCCAGCTCCAGCTCCAGCTCCAGCTCCAGCTCCAGCTCCAGCTCCAGC	126	173	0	0	0	0	0	0	0	0	0	0	0	0	0	0	0	16	0	0	0	0		0	0	0	0		0	0		0
Bacteria	Planctomycetes	Planctomycetia	1632864	Planctomyces sp.	tr|A0A142WPP2|A0A142WPP2	tr|A0A142WPP2|A0A142WPP2_1	>ENA|AMV16743|AMV16743.1	>ENA|AMV16743|AMV16743.1_1	Uncharacterized protein	X	X	X	GGGGGGGGGG	389	398	10	GGCGGCGGCGGAGGGGGTGGAGGAGGCGGC	1167	1196	0	0	0	0	0	10	0	0	0	0	0	0	0	0	0	0	0	0	0	0		0	0	0	0		0	0		0
Bacteria	Planctomycetes	Planctomycetia	1632864	Planctomyces sp.	tr|A0A142X6G1|A0A142X6G1	tr|A0A142X6G1|A0A142X6G1_1	>ENA|AMV21990|AMV21990.1	>ENA|AMV21990|AMV21990.1_1	Uncharacterized protein	X	X	X	GGGGGGGGGGGGGGGGGGG	225	243	19	GGTGGAGGAGGTGGTGGCGGAGGGGGCGGGGGTGGAGGCGGCGGAGGGGGCGGCGGG	675	731	0	0	0	0	0	19	0	0	0	0	0	0	0	0	0	0	0	0	0	0		0	0	0	0		0	0		0
Bacteria	Planctomycetes	Planctomycetia	1630693	Gemmata sp.	tr|A0A142XE37|A0A142XE37	tr|A0A142XE37|A0A142XE37_1	>ENA|AMV25044|AMV25044.1	>ENA|AMV25044|AMV25044.1_1	Uncharacterized protein	X	X	X	DDDDDDDDDDDDD	38	50	13	GACGACGATGACGACGATGACGACGATGACGATGACGAC	114	152	0	0	13	0	0	0	0	0	0	0	0	0	0	0	0	0	0	0	0	0		0	0	0	0		0	0		9
Bacteria	Planctomycetes	Planctomycetia	1632865	Pirellula sp.	tr|A0A142Y2B7|A0A142Y2B7	tr|A0A142Y2B7|A0A142Y2B7_1	>ENA|AMV33152|AMV33152.1	>ENA|AMV33152|AMV33152.1_1	Uncharacterized protein	X	X	X	NNNNNNNNNNNNNNNNNNNN	30	49	20	AATAACAATAACAACAACAACAATAATAATAACAACAATAACAACAACAATAATAACAAC	90	149	0	0	0	0	0	0	0	0	0	0	0	20	0	0	0	0	0	0	0	0		0	0	0	0		0	0		0
Bacteria	Proteobacteria	Gammaproteobacteria	252514	Microbulbifer thermotolerans	tr|A0A143HR72|A0A143HR72	tr|A0A143HR72|A0A143HR72_1	>ENA|AMX03967|AMX03967.1	>ENA|AMX03967|AMX03967.1_1	Cyclic nucleotide-binding protein	X	X	X	SSSSSSSSSSSSSSSSSSSSSSSSSS	272	297	26	AGCTCCAGTTCCAGCTCCAGCTCTAGTTCCAGCTCTAGCTCTAGTTCCAGCTCTAGCTCTAGTTCCAGCTCTAGCTCT	816	893	0	0	0	0	0	0	0	0	0	0	0	0	0	0	0	26	0	0	0	0		0	0	0	0		0	0		0
Bacteria	Proteobacteria	Gammaproteobacteria	252514	Microbulbifer thermotolerans	tr|A0A143HR72|A0A143HR72	tr|A0A143HR72|A0A143HR72_2	>ENA|AMX03967|AMX03967.1	>ENA|AMX03967|AMX03967.1_1	Cyclic nucleotide-binding protein	X	X	X	SSSSSSSSSSS	301	311	11	TCTAGCTCCAGCTCCAGTTCAAGCTCGAGCAGT	903	935	0	0	0	0	0	0	0	0	0	0	0	0	0	0	0	11	0	0	0	0		0	0	0	0		0	0		0
Bacteria	Acidobacteria	Acidobacteria	1813736	Acidobacteria bacterium	tr|A0A143PFX1|A0A143PFX1	tr|A0A143PFX1|A0A143PFX1_1	>ENA|AMY07421|AMY07421.1	>ENA|AMY07421|AMY07421.1_1	Uncharacterized protein	X	X	X	PPPPPPPPPPPPPPPPP	508	524	17	CCGCCACCCCCTCCACCCCCTCCACCGCCTCCACCGCCTCCACCGCCTCCA	1524	1574	0	0	0	0	0	0	0	0	0	0	0	0	17	0	0	0	0	0	0	0		0	0	0	0		0	0		0
Bacteria	Proteobacteria	Gammaproteobacteria	1300342	Dokdonella koreensis	tr|A0A160DXV3|A0A160DXV3	tr|A0A160DXV3|A0A160DXV3_1	>ENA|ANB19578|ANB19578.1	>ENA|ANB19578|ANB19578.1_1	Outer membrane autotransporter barrel domain protein	X	X	X	GGGGGGGGGGG	224	234	11	GGCGGCGGCGGTGGGGGCGGGGGCGGCGGCGGC	672	704	0	0	0	0	0	11	0	0	0	0	0	0	0	0	0	0	0	0	0	0		0	0	0	0		0	0		0
Bacteria	Proteobacteria	Gammaproteobacteria	1822214	Halioglobus sp.	tr|A0A165TYW7|A0A165TYW7	tr|A0A165TYW7|A0A165TYW7_1	>ENA|KZX58569|KZX58569.1	>ENA|KZX58569|KZX58569.1_1	Uncharacterized protein	X	X	X	SSSSSSSSSSSSSSSSS	63	79	17	TCCAGCTCAAGCAGCAGTTCCAGCTCAAGTTCAAGCTCCAGCAGCAGTTCC	189	239	0	0	0	0	0	0	0	0	0	0	0	0	0	0	0	17	0	0	0	0		0	0	0	0		0	0		0
Bacteria	Proteobacteria	Gammaproteobacteria	1822214	Halioglobus sp.	tr|A0A165TYW7|A0A165TYW7	tr|A0A165TYW7|A0A165TYW7_2	>ENA|KZX58569|KZX58569.1	>ENA|KZX58569|KZX58569.1_1	Uncharacterized protein	X	X	X	SSSSSSSSSSSSSSSS	46	61	16	AGTTCCAGCTCCAGTTCGAGTAGCAGTTCCAGCTCAAGTTCCAGTAGC	138	185	0	0	0	0	0	0	0	0	0	0	0	0	0	0	0	16	0	0	0	0		0	0	0	0		0	0		0
Bacteria	Proteobacteria	Alphaproteobacteria	980563	Methylosinus sp.	tr|A0A177PNL8|A0A177PNL8	tr|A0A177PNL8|A0A177PNL8_1	>ENA|OAI31761|OAI31761.1	>ENA|OAI31761|OAI31761.1_1	Uncharacterized protein	X	X	X	HHHHHHHHHHHHH	181	193	13	CATCATCACCACCACCATCATCATCATCATCATCATCAT	543	581	0	0	0	0	0	0	13	0	0	0	0	0	0	0	0	0	0	0	0	0		0	0	0	0		0	0		0
Bacteria	Proteobacteria	Gammaproteobacteria	1548547	Woeseia oceani	tr|A0A193LDC9|A0A193LDC9	tr|A0A193LDC9|A0A193LDC9_1	>ENA|ANO50446|ANO50446.1	>ENA|ANO50446|ANO50446.1_1	Uncharacterized protein	X	X	X	GGGGGGGGGG	439	448	10	GGCGGTGGCGGTGGCGGTGGTGGCGGTGGT	1317	1346	0	0	0	0	0	10	0	0	0	0	0	0	0	0	0	0	0	0	0	0		0	0	0	0		0	0		0
Bacteria	Proteobacteria	Betaproteobacteria	1101373	Tepidimonas fonticaldi	tr|A0A1A6DX84|A0A1A6DX84	tr|A0A1A6DX84|A0A1A6DX84_1	>ENA|OBS31557|OBS31557.1	>ENA|OBS31557|OBS31557.1_1	Uncharacterized protein (Fragment)	X	X	X	GGGGGGGGGGGGGGGGGGGGGGGGGGGGGGGGGGGGGGGGGGGGGGGGGGGGGGGGGGGGGGGGGGGGGGGGGGGGGGGGGGGGGGGGGGGGGGGGGGGGGGGGGGGGGGGGGGGGGGG	3	121	119	GGGGGGGGGGGGGGGGGGGGGGGGGGGGGGGGGGGGGGGGGGGGGGGGGGGGGGGGGGGGGGGGGGGGGGGGGGGGGGGGGGGGGGGGGGGGGGGGGGGGGGGGGGGGGGGGGGGGGGGGGGGGGGGGGGGGGGGGGGGGGGGGGGGGGGGGGGGGGGGGGGGGGGGGGGGGGGGGGGGGGGGGGGGGGGGGGGGGGGGGGGGGGGGGGGGGGGGGGGGGGGGGGGGGGGGGGGGGGGGGGGGGGGGGGGGGGGGGGGGGGGGGGGGGGGGGGGGGGGGGGGGGGGGGGGGGGGGGGGGGGGGGGGGGGGGGGGGGGGGGGGGGGGGGGGGGGGGGGGGGGGGGGGGGGGGGGGGGG	9	365	0	0	0	0	0	119	0	0	0	0	0	0	0	0	0	0	0	0	0	0		0	0	0	0		0	0		0
Bacteria	Proteobacteria	Betaproteobacteria	1658665	Mitsuaria sp.	tr|A0A1A9HI75|A0A1A9HI75	tr|A0A1A9HI75|A0A1A9HI75_1	>ENA|ANH67706|ANH67706.1	>ENA|ANH67706|ANH67706.1_1	Uncharacterized protein	X	X	X	PPPPPPPPPPPP	382	393	12	CCGCCCCCTCCTCCTCCTCCGCCGCCCCCGCCGCCG	1146	1181	0	0	0	0	0	0	0	0	0	0	0	0	12	0	0	0	0	0	0	0		0	0	0	0		0	0		0
Bacteria	Proteobacteria	Alphaproteobacteria	1759059	Caulobacteraceae bacterium	tr|A0A1B1AJ69|A0A1B1AJ69	tr|A0A1B1AJ69|A0A1B1AJ69_1	>ENA|ANP46618|ANP46618.1	>ENA|ANP46618|ANP46618.1_1	Uncharacterized protein	X	X	X	PPPPPPPPPPPPPPPP	368	383	16	CCGCCGCCGCCGCCACCGCCGCCGCCACCGCCACCACCACCACCGCCG	1104	1151	0	0	0	0	0	0	0	0	0	0	0	0	16	0	0	0	0	0	0	0		0	0	0	0		0	0		0
Bacteria	Proteobacteria	Alphaproteobacteria	1759059	Caulobacteraceae bacterium	tr|A0A1B1ALF6|A0A1B1ALF6	tr|A0A1B1ALF6|A0A1B1ALF6_1	>ENA|ANP47351|ANP47351.1	>ENA|ANP47351|ANP47351.1_1	Uncharacterized protein	X	X	X	PPPPPPPPPPPP	105	116	12	CCGCCACCACCGCCTCCACCGCCACCGCCACCGCCG	315	350	0	0	0	0	0	0	0	0	0	0	0	0	12	0	0	0	0	0	0	0		0	0	0	0		0	0		0
[truncated: 230 more rows]
[truncated: 68 more columns]

## Sheet: phages_SAR10
Superkingdom	Phylum	Class	Taxonomy ID	Organism	Acess ID	fragment ID	EMBL ID	Gene fragment ID	Protein annotation	Gene ontology (biological process)	Gene ontology (molecular function)	Gene ontology (cellular component)	protein fragment	start	end	length	gene fragment	start	end	A	C	D	E	F	G	H	I	K	L	M	N	P	Q	R	S	T	V	W	Y		A:GCA	A:GCC	A:GCG	A:GCT	C:TGC	C:TGT	D:GAC	D:GAT	E:GAA
[truncated: 4 more rows]
[truncated: 55 more columns]

[truncated: 3 more sheets: Description2, SARs_general_stats, SARs_per_organism]
