# Supplementary material for: Low complexity regions in the proteins of prokaryotes perform important functional roles and are highly conserved
Source: Nucleic Acids Res. 2019 Sep 4;47(19):9998–10009. doi: 10.1093/nar/gkz730 (PMC6821194; doi:10.1093/nar/gkz730)
Supplement: gkz730_Supplemental_Files [file gkz730_supplemental_files.zip › SUPPFILE6_ribosomal_proteins_lcrs.xlsx]

## Sheet: Description
Sheet	Description
bacterial_ribosomal_proteins	Ribosomal LCR protein fragments from bacteria
archaeal_ribosomal_proteins	Ribosomal LCR protein fragments from archaea
The above sheets have the same number of columns with the same names and the same description
Column name	Description
Superkingdom	The Kingdom to which the organism belongs
Phylum	The phylum of the organism
Class	The class of the organism
Taxonomy ID	The taxonomy ID from NCBI taxonomy
Organism	the name of the organism
Acess ID	The accesion ID for the protein given by Uniprot
Protein annotation	The annotation of the protein
protein fragment	The LCR protein sequence
start	Starting point of the LCR sequence in protein
end	Ending point of the LCR sequence in protein
Fragment length	The length of the LCR protein fragment
A -Y	The number of the corresponding aminoacid in the LCR protein fagment
Sheet	Description
bact_ribosomal_major.groups_vec	Only the LCR protein fragments from ribosomal proteins with 19 or more orthologs were analyzed (for bacteria)
arch_ribosomal_major.groups_vec	Only the LCR protein fragments from ribosomal proteins with 10 or more orthologs were analyzed (for archaea)
The above sheets have the same number of columns with the same names and the same description
Column name	Description
Protein	The ribosomal protein annotation
number of proteins	The number of proteins with this annotation
A -Y	In the row with the protein annotation:The number of the corresponding aminoacid in all the LCR protein fagments from this particular ribosomal protein
	In the row below (with the protein annotation percent): Calculation of the percentage of this aminoacid in all orthologs. Percentage value was calculated by dividing the total number of each aminoacid to the total number of all aminoacids (for each ortholog separately).
total number of aminoacids	Total number of all aminoacids for this particular ortholog. The total number was calculated using SUM function
row: all ribosomal protein LCRs: number of aminoacids in all ribosomal LCR protein fragments (for each kingdom separately)

## Sheet: bacterial_ribosomal_proteins
Superkingdom	Phylum	Class	Taxonomy ID	Organism	Acess ID	Protein annotation	protein fragment	start	end	Fragment length	A	C	D	E	F	G	H	I	K	L	M	N	P	Q	R	S	T	V	W	Y
Bacteria	Bacteroidetes	Flavobacteriia	1629721	Flavobacteriales bacterium	tr|A0A0F2NUH0|A0A0F2NUH0	30S ribosomal protein S1	VVAKKTTTKKTAETKEKTEAKAEKAVEEKA	15	45	30	6	0	0	6	0	0	0	0	9	0	0	0	0	0	0	0	6	3	0	0
Bacteria	Balneolaeota	Balneolia	1849360	Balneola sp.	tr|A0A1B6YCV4|A0A1B6YCV4	30S ribosomal protein S1	TTTEAVEETETTVAEEETTETEATAEETAE	15	45	30	5	0	0	12	0	0	0	0	0	0	0	0	0	0	0	0	11	2	0	0
Bacteria	Proteobacteria	Deltaproteobacteria	1144275	Corallococcus coralloides	tr|H8MFF7|H8MFF7	30S ribosomal protein S1	RGGGERGGGRGGERRGGSGGGGGGERRPSG	75	105	30	0	0	0	3	0	17	0	0	0	0	0	0	1	0	7	2	0	0	0	0
Bacteria	Cyanobacteria	Oscillatoriophycideae	313612	Lyngbya sp.	tr|A0YXU1|A0YXU1	30S ribosomal protein S1	AEPEAEPEAEPEAELEAEPEAELEVEPEAE	345	375	30	7	0	0	15	0	0	0	0	0	2	0	0	5	0	0	0	0	1	0	0
Bacteria	Actinobacteria	Coriobacteriia	79604	Denitrobacterium detoxificans	tr|A0A172RYV6|A0A172RYV6	30S ribosomal protein S1	RAAERAAREEASEQAAE	390	407	17	7	0	0	5	0	0	0	0	0	0	0	0	0	1	3	1	0	0	0	0
Bacteria	Actinobacteria	Coriobacteriia	1384484	Adlercreutzia equolifaciens	tr|S6CC65|S6CC65	30S ribosomal protein S1	TPAEAEVVEVETVEE	390	405	15	2	0	0	6	0	0	0	0	0	0	0	0	1	0	0	0	2	4	0	0
Bacteria	Actinobacteria	Micrococcales	1641401	Dermacoccus sp.	tr|A0A0I9VXH8|A0A0I9VXH8	30S ribosomal protein S1	TSYSSSASSSSSTSSSSSSSSSSSSSTPAE	450	480	30	2	0	0	1	0	0	0	0	0	0	0	0	1	0	0	22	3	0	0	1
Bacteria	Actinobacteria	Micrococcales	571913	Luteipulveratus mongoliensis	tr|A0A0K1JJN0|A0A0K1JJN0	30S ribosomal protein S1	TTYSSGSSDSSSSSSNGGGGSSSSSSSSSS	450	480	30	0	0	1	0	0	5	0	0	0	0	0	1	0	0	0	20	2	0	0	1
Bacteria	Planctomycetes	Planctomycetia	314230	Blastopirellula marina	tr|A3ZL59|A3ZL59	30S ribosomal protein S1	AAEAEAEPAEAEATTEEADAEAKPAEAEAE	600	630	30	13	0	1	11	0	0	0	0	1	0	0	0	2	0	0	0	2	0	0	0
Bacteria	Verrucomicrobia	Spartobacteria	690879	Terrimicrobium sacchariphilum	tr|A0A146GB49|A0A146GB49	30S ribosomal protein S11	APAEAVAPAAGAEAPAAAPAAAAPKEAKPKASKKAKKEEKKEAAA	45	90	45	21	0	0	6	0	1	0	0	9	0	0	0	6	0	0	1	0	1	0	0
Bacteria	Bacteroidetes	Cytophagia	153721	Sporocytophaga myxococcoides	tr|A0A098LAV7|A0A098LAV7	30S ribosomal protein S12	PGAAAKTPAAKGKKK	75	90	15	5	0	0	0	0	2	0	0	5	0	0	0	2	0	0	0	1	0	0	0
Bacteria	Bacteroidetes	Cytophagia	452471	Amoebophilus asiaticus	sp|B3EUF5|RS12	30S ribosomal protein S12	KGAAKQAAAAKSKKK	120	135	15	6	0	0	0	0	1	0	0	6	0	0	0	0	1	0	1	0	0	0	0
Bacteria	Cyanobacteria	Nostocales	1304833	Hassallia byssoidea	tr|A0A0C1UAM5|A0A0C1UAM5	30S ribosomal protein S12	RPKAGAAAPAAKGKK	120	135	15	6	0	0	0	0	2	0	0	4	0	0	0	2	0	1	0	0	0	0	0
Bacteria	Bacteroidetes/Chlorobi group	Bacteroidetes	1619897	Bacteroidetes bacterium	tr|A0A136LUF3|A0A136LUF3	30S ribosomal protein S12	RPKAGAAAAAAKGAPAKGKK	120	140	20	9	0	0	0	0	3	0	0	5	0	0	0	2	0	1	0	0	0	0	0
Bacteria	Verrucomicrobia	Verrucomicrobiae	1799659	Verrucomicrobiaceae bacterium	tr|A0A177RB19|A0A177RB19	30S ribosomal protein S12	RPKAGAAAAAAAKGKK	120	136	16	8	0	0	0	0	2	0	0	4	0	0	0	1	0	1	0	0	0	0	0
Bacteria	Planctomycetes	Planctomycetia	575540	Isosphaera pallida	tr|E8R5M3|E8R5M3	30S ribosomal protein S12	KKKAAATGKGAVKKK	120	135	15	4	0	0	0	0	2	0	0	7	0	0	0	0	0	0	0	1	1	0	0
Bacteria	Proteobacteria	Betaproteobacteria	1286631	Sphaerotilus natans	tr|A0A059KPB7|A0A059KPB7	30S ribosomal protein S16	KQAKGAAVAPAAAAA	75	90	15	9	0	0	0	0	1	0	0	2	0	0	0	1	1	0	0	0	1	0	0
Bacteria	Proteobacteria	Betaproteobacteria	1736318	Pseudorhodoferax sp.	tr|A0A0S9ND68|A0A0S9ND68	30S ribosomal protein S16	AQAAAAPAAAPAAAA	75	90	15	12	0	0	0	0	0	0	0	0	0	0	0	2	1	0	0	0	0	0	0
Bacteria	Verrucomicrobia	Opitutae	1548207	Cephaloticoccus primus	tr|A0A139SLW1|A0A139SLW1	30S ribosomal protein S16	RARKAAPAVAAAAAEEAPAAVAEAAPAAA	75	104	29	18	0	0	3	0	0	0	0	1	0	0	0	3	0	2	0	0	2	0	0
Bacteria	Proteobacteria	Betaproteobacteria	1736373	Methylophilus sp.	tr|A0A0Q6BAA4|A0A0Q6BAA4	30S ribosomal protein S16	KDAAKADAAKAKKEADAAAKVKAEADAAAAEAAAKEKADAAAKAEADAAEAAAAETPAAE	90	150	60	33	0	6	8	0	0	0	0	10	0	0	0	1	0	0	0	1	1	0	0
Bacteria	Proteobacteria	Betaproteobacteria	383631	Methylophilales bacterium	tr|A0P5E4|A0P5E4	30S ribosomal protein S16	KDLDKAAAKKAKKAAVKAEELAAAAEAAPAAEEAPAAEEAPAAEEAPAAEAAPAAEEAPAAEAAPAAEEAPAAEAAPAAEEAPAAEAAPAAEAAPAEDK	90	189	99	52	0	3	21	0	0	0	0	8	2	0	0	12	0	0	0	0	1	0	0
Bacteria	Actinobacteria	Coriobacteriia	553184	Atopobium rimae	tr|B9CK89|B9CK89	30S ribosomal protein S16	SKKAQAKAAAAAEAAAEEAAEASADAPEAEAE	90	122	32	17	0	1	7	0	0	0	0	3	0	0	0	1	1	0	2	0	0	0	0
Bacteria	Proteobacteria	Betaproteobacteria	666681	Methylotenera versatilis	tr|D7DMT6|D7DMT6	30S ribosomal protein S16	KDAAKADAVKAKIAAAEAAKLKAAADAAKAEADAKAAEAAAAAKAAEAEAAAAPVEAAADVAETPAADA	90	159	69	39	0	6	7	0	0	0	1	9	1	0	0	2	0	0	0	1	3	0	0
Bacteria	Chlamydiae	Chlamydiales	331113	Simkania negevensis	tr|F8L7B2|F8L7B2	30S ribosomal protein S16	IAKKQKEVAKKKKKK	90	105	15	2	0	0	1	0	0	0	1	9	0	0	0	0	1	0	0	0	1	0	0
Bacteria	Firmicutes	Tissierellia	883114	Helcococcus kunzii	tr|H3NNG4|H3NNG4	30S ribosomal protein S16	AEAEKKAKEAEERRLKREAEKKAKEAEERRLKREAEEKAKAEEAAKEVEAAAAEEEVVEETEEEVEA	90	157	67	17	0	0	26	0	0	0	0	11	2	0	0	0	0	6	0	1	4	0	0
Bacteria	Cyanobacteria	Synechococcales	292564	Cyanobium gracile	tr|K9P6N9|K9P6N9	30S ribosomal protein S16	QQAAARDAAAAAAVKEAAAAAEAAKEAAAKQAAEAAEAAAAAEPAAAKA	90	139	49	32	0	1	6	0	0	0	0	4	0	0	0	1	3	1	0	0	1	0	0
Bacteria	Proteobacteria	Alphaproteobacteria	488538	Puniceispirillum marinum	tr|D5BML7|D5BML7	30S ribosomal protein S16	AEAAANAEAAAEAEAAEKAAAAETAAAEAAAAAEAPAEEAVAEEAPAEEAVAEEAPAEDAVAEAPAEDAVAEAPAEDAVAEDAPAEEAAE	105	195	90	47	0	4	25	0	0	0	0	1	0	0	1	6	0	0	0	1	5	0	0
Bacteria	Proteobacteria	Alphaproteobacteria	439375	Ochrobactrum anthropi	sp|A6WXU5|RS16	30S ribosomal protein S16	AKQAEEEAAAKAAEAAAAAAAPAEEAASE	105	134	29	17	0	0	7	0	0	0	0	2	0	0	0	1	1	0	1	0	0	0	0
Bacteria	Proteobacteria	Alphaproteobacteria	402881	Parvibaculum lavamentivorans	sp|A7HT06|RS16	30S ribosomal protein S16	AARMAEEEAAAAAKAAAEAPAEEAPAAEAPAEEAQA	105	141	36	20	0	0	9	0	0	0	0	1	0	1	0	3	1	1	0	0	0	0	0
Bacteria	Proteobacteria	Alphaproteobacteria	395963	Beijerinckia indica	sp|B2IDX7|RS16	30S ribosomal protein S16	AAAAAAEKAASEAAA	105	120	15	11	0	0	2	0	0	0	0	1	0	0	0	0	0	0	1	0	0	0	0
Bacteria	Proteobacteria	Alphaproteobacteria	395965	Methylocella silvestris	sp|B8EIS6|RS16	30S ribosomal protein S16	ASAAAAEKAAAAAAPEA	105	122	17	12	0	0	2	0	0	0	0	1	0	0	0	1	0	0	1	0	0	0	0
Bacteria	Proteobacteria	Alphaproteobacteria	266779	Chelativorans sp.	sp|Q11D15|RS16	30S ribosomal protein S16	ARQAEEEAKAAAEAAAAAPAEAPAEEAAS	105	134	29	16	0	0	7	0	0	0	0	1	0	0	0	2	1	1	1	0	0	0	0
Bacteria	Proteobacteria	Alphaproteobacteria	359391	Brucella abortus	sp|Q2YLK6|RS16	30S ribosomal protein S16	AKQAEEEASAKAAEAAAAAAAPAEEAASE	105	134	29	16	0	0	7	0	0	0	0	2	0	0	0	1	1	0	2	0	0	0	0
Bacteria	Proteobacteria	Alphaproteobacteria	1454373	Actibacterium mucosum	tr|A0A037ZGH4|A0A037ZGH4	30S ribosomal protein S16	EKAAKAAEAAEAAAAPAEEAEAEAPAEEAAE	105	136	31	17	0	0	10	0	0	0	0	2	0	0	0	2	0	0	0	0	0	0	0
Bacteria	Proteobacteria	Alphaproteobacteria	1044	Erythrobacter longus	tr|A0A074ME04|A0A074ME04	30S ribosomal protein S16	EKAEKLKEAEEAAKAAEAEAAEAAAAPAEEAPAEEAAAEEAPVEE	105	150	45	20	0	0	16	0	0	0	0	4	1	0	0	3	0	0	0	0	1	0	0
Bacteria	Proteobacteria	Alphaproteobacteria	666509	Planktomarina temperata	tr|A0A076K2L6|A0A076K2L6	30S ribosomal protein S16	EKAAKAATPVEEAAPAEEAAAEE	105	128	23	10	0	0	7	0	0	0	0	2	0	0	0	2	0	0	0	1	1	0	0
Bacteria	Proteobacteria	Alphaproteobacteria	1225651	Thalassobacter sp.	tr|A0A099TC21|A0A099TC21	30S ribosomal protein S16	EKAAKAAEAAEAAAAPAEEAAAE	105	128	23	14	0	0	6	0	0	0	0	2	0	0	0	1	0	0	0	0	0	0	0
Bacteria	Proteobacteria	Alphaproteobacteria	1398085	Inquilinus limosus	tr|A0A0A0D828|A0A0A0D828	30S ribosomal protein S16	KAAAEAAAAAAEAPAEA	105	122	17	12	0	0	3	0	0	0	0	1	0	0	0	1	0	0	0	0	0	0	0
Bacteria	Proteobacteria	Alphaproteobacteria	1461694	Pseudooceanicola atlanticus	tr|A0A0A0EA98|A0A0A0EA98	30S ribosomal protein S16	AKAAKEAEAAEAAAAPAEESAE	105	127	22	12	0	0	6	0	0	0	0	2	0	0	0	1	0	0	1	0	0	0	0
Bacteria	Proteobacteria	Alphaproteobacteria	1384459	Methyloceanibacter caenitepidi	tr|A0A0A8JYX3|A0A0A8JYX3	30S ribosomal protein S16	AKRAAEEEKAAAAAAEKEAAEQAAAEAESA	105	135	30	16	0	0	8	0	0	0	0	3	0	0	0	0	1	1	1	0	0	0	0
Bacteria	Proteobacteria	Alphaproteobacteria	561184	Mameliella alba	tr|A0A0B3S2D8|A0A0B3S2D8	30S ribosomal protein S16	EKAEKAAAAAGADAE	105	120	15	8	0	1	3	0	1	0	0	2	0	0	0	0	0	0	0	0	0	0	0
Bacteria	Proteobacteria	Alphaproteobacteria	1577905	Tateyamaria sp.	tr|A0A0B4CJ12|A0A0B4CJ12	30S ribosomal protein S16	EKAAKAAEASEAPAEEAAAEETAE	105	129	24	11	0	0	8	0	0	0	0	2	0	0	0	1	0	0	1	1	0	0	0
Bacteria	Proteobacteria	Alphaproteobacteria	1123366	Thalassospira xiamenensis	tr|A0A0B4XTD3|A0A0B4XTD3	30S ribosomal protein S16	REKAEKAEAAAAAAAEAAAAPAEEAASEE	105	134	29	16	0	0	8	0	0	0	0	2	0	0	0	1	0	1	1	0	0	0	0
Bacteria	Proteobacteria	Alphaproteobacteria	1208324	Celeribacter indicus	tr|A0A0B5DQU0|A0A0B5DQU0	30S ribosomal protein S16	AAKAAAAEEAANAPAEEAAAEE	105	127	22	13	0	0	6	0	0	0	0	1	0	0	1	1	0	0	0	0	0	0	0
Bacteria	Cyanobacteria	Nostocales	1594576	Mastigocladus laminosus	tr|A0A0D6YL19|A0A0D6YL19	30S ribosomal protein S16	ERATKQAEAAEAAAAAEAAPAEEAPAEETPAEETPAAEASTEEAA	105	150	45	20	0	0	13	0	0	0	0	1	0	0	0	4	1	1	1	4	0	0	0
Bacteria	Proteobacteria	Alphaproteobacteria	552518	Elstera litoralis	tr|A0A0F3IVX6|A0A0F3IVX6	30S ribosomal protein S16	KAAAAAAEKAAAAAAAAE	105	123	18	14	0	0	2	0	0	0	0	2	0	0	0	0	0	0	0	0	0	0	0
Bacteria	Proteobacteria	Alphaproteobacteria	988812	Marinovum algicola	tr|A0A0H4KPA4|A0A0H4KPA4	30S ribosomal protein S16	EKAAKAAEAAEAPAEE	105	121	16	8	0	0	5	0	0	0	0	2	0	0	0	1	0	0	0	0	0	0	0
Bacteria	Proteobacteria	Alphaproteobacteria	1702325	Chelatococcus sp.	tr|A0A0K2DD69|A0A0K2DD69	30S ribosomal protein S16	ERAAAAEAAAAPAEAAEA	105	123	18	12	0	0	4	0	0	0	0	0	0	0	0	1	0	1	0	0	0	0	0
Bacteria	Proteobacteria	Alphaproteobacteria	121719	Pannonibacter phragmitetus	tr|A0A0L0IWE8|A0A0L0IWE8	30S ribosomal protein S16	AAKKKAEEAAAAAAEASE	105	123	18	10	0	0	4	0	0	0	0	3	0	0	0	0	0	0	1	0	0	0	0
Bacteria	Proteobacteria	Alphaproteobacteria	1549748	Kiloniella litopenaei	tr|A0A0M2R543|A0A0M2R543	30S ribosomal protein S16	EEKRMAAEAAAEEAAAASEESAAE	105	129	24	11	0	0	8	0	0	0	0	1	0	1	0	0	0	1	2	0	0	0	0
Bacteria	Proteobacteria	Alphaproteobacteria	1389006	Shimia sp.	tr|A0A0M9EKK2|A0A0M9EKK2	30S ribosomal protein S16	EKAAKAADAAEAAAAPAEEAAAEE	105	129	24	14	0	1	6	0	0	0	0	2	0	0	0	1	0	0	0	0	0	0	0
Bacteria	Proteobacteria	Alphaproteobacteria	441103	Tropicibacter naphthalenivorans	tr|A0A0N7LYG6|A0A0N7LYG6	30S ribosomal protein S16	EKAAKAADAAEAAADAE	105	122	17	10	0	2	3	0	0	0	0	2	0	0	0	0	0	0	0	0	0	0	0
Bacteria	Proteobacteria	Alphaproteobacteria	53501	Thalassobius gelatinovorus	tr|A0A0P1FJZ2|A0A0P1FJZ2	30S ribosomal protein S16	EKAAKAAEAAEAPAEEAAAEE	105	126	21	11	0	0	7	0	0	0	0	2	0	0	0	1	0	0	0	0	0	0	0
Bacteria	Proteobacteria	Alphaproteobacteria	1715693	Phaeobacter sp.	tr|A0A0P1IBU2|A0A0P1IBU2	30S ribosomal protein S16	EKAAKAADAAEAPAED	105	121	16	8	0	2	3	0	0	0	0	2	0	0	0	1	0	0	0	0	0	0	0
Bacteria	Proteobacteria	Alphaproteobacteria	1715692	Ruegeria sp.	tr|A0A0P1IJ91|A0A0P1IJ91	30S ribosomal protein S16	EKAAKVAEAAEAAAAPAEEAAAEE	105	129	24	13	0	0	7	0	0	0	0	2	0	0	0	1	0	0	0	0	1	0	0
Bacteria	Proteobacteria	Alphaproteobacteria	1700845	Loktanella sp.	tr|A0A0Q1A048|A0A0Q1A048	30S ribosomal protein S16	EKAAKAAAAEEAANAPAEEAPAEVAEEAAAEE	105	137	32	16	0	0	10	0	0	0	0	2	0	0	1	2	0	0	0	0	1	0	0
Bacteria	Proteobacteria	Alphaproteobacteria	1736509	Ensifer sp.	tr|A0A0Q9D2V9|A0A0Q9D2V9	30S ribosomal protein S16	EAKQKAEDAAAAAAEAAAE	105	124	19	11	0	1	4	0	0	0	0	2	0	0	0	0	1	0	0	0	0	0	0
Bacteria	Proteobacteria	Alphaproteobacteria	1655605	Pelagibacteraceae bacterium	tr|A0A0R2RWE0|A0A0R2RWE0	30S ribosomal protein S16	EAPKTEAPKAAAPAEAAPAAEAPAEAAPAAEAPAEAAPTTEAPAEAAPAAEAPSEEK	105	162	57	27	0	0	12	0	0	0	0	3	0	0	0	11	0	0	1	3	0	0	0
Bacteria	Proteobacteria	Alphaproteobacteria	1736584	Altererythrobacter sp.	tr|A0A0T2QEE3|A0A0T2QEE3	30S ribosomal protein S16	ERAAKAAAAEEAAKAAKEEAAAPAAEEVTEEVAAEAPAEEVVAAEAPAEEAAAEEAPAAEEAPVAEEAPAEEAAAEEAPAAEAGEEKAEG	105	195	90	41	0	0	29	0	2	0	0	4	0	0	0	7	0	1	0	1	5	0	0
Bacteria	Proteobacteria	Alphaproteobacteria	282199	Nereida ignava	tr|A0A0U1NLY7|A0A0U1NLY7	30S ribosomal protein S16	EKAAKAAAAAEAAEAANAPAEEAPAEEAAAAEE	105	138	33	19	0	0	9	0	0	0	0	2	0	0	1	2	0	0	0	0	0	0	0
Bacteria	Proteobacteria	Alphaproteobacteria	1315974	Sphingobium sp.	tr|A0A126RJ35|A0A126RJ35	30S ribosomal protein S16	DRAAKAAEAAEAAEAAKAAAAEAAAAPAVEEAPAAEEAAPAEEQA	105	150	45	26	0	1	10	0	0	0	0	2	0	0	0	3	1	1	0	0	1	0	0
Bacteria	Proteobacteria	Alphaproteobacteria	1806885	Sphingorhabdus sp.	tr|A0A127MEQ9|A0A127MEQ9	30S ribosomal protein S16	EKAEKAAAAEEAAKEAAAAPAEEAPAEEAAAETPAEEAPTAEAAP	105	150	45	22	0	0	13	0	0	0	0	3	0	0	0	5	0	0	0	2	0	0	0
Bacteria	Proteobacteria	Alphaproteobacteria	1494590	Paramesorhizobium deserti	tr|A0A135HT18|A0A135HT18	30S ribosomal protein S16	AKQAEEEAAAKAAEAAQAPAEAEAPAAEAASE	105	137	32	17	0	0	8	0	0	0	0	2	0	0	0	2	2	0	1	0	0	0	0
Bacteria	Proteobacteria	Alphaproteobacteria	1549855	Haematospirillum jordaniae	tr|A0A143DBQ9|A0A143DBQ9	30S ribosomal protein S16	RMAEERAKAAAEAAAAEAASE	105	126	21	11	0	0	5	0	0	0	0	1	0	1	0	0	0	2	1	0	0	0	0
Bacteria	Proteobacteria	Alphaproteobacteria	1300349	Porphyrobacter dokdonensis	tr|A0A1A7BGN4|A0A1A7BGN4	30S ribosomal protein S16	ERAAKIAEAEEAARAAEEEAKAAAAAPAAEEAPAEEAPAAEETPAAEEAPAAEEAAAAEEAAAEEQSEG	105	174	69	33	0	0	22	0	1	0	1	2	0	0	0	5	1	2	1	1	0	0	0
Bacteria	Proteobacteria	Alphaproteobacteria	1759059	Caulobacteraceae bacterium	tr|A0A1B1ADP4|A0A1B1ADP4	30S ribosomal protein S16	AEAAASAAPAEAASEA	105	121	16	10	0	0	3	0	0	0	0	0	0	0	0	1	0	0	2	0	0	0	0
Bacteria	Proteobacteria	Alphaproteobacteria	1792508	Yangia sp.	tr|A0A1B1PPJ9|A0A1B1PPJ9	30S ribosomal protein S16	AKAAKAAEAAEAPAEEGAE	105	124	19	10	0	0	5	0	1	0	0	2	0	0	0	1	0	0	0	0	0	0	0
Bacteria	Proteobacteria	Alphaproteobacteria	1849359	Jannaschia sp.	tr|A0A1B6YN89|A0A1B6YN89	30S ribosomal protein S16	EKAAKAAAAAEAAAAPAEAPAEEAPEAESAE	105	136	31	17	0	0	8	0	0	0	0	2	0	0	0	3	0	0	1	0	0	0	0
Bacteria	Proteobacteria	Alphaproteobacteria	1849171	Sphingomonadales bacterium	tr|A0A1B6Z5D8|A0A1B6Z5D8	30S ribosomal protein S16	EKAEKVVAAAEAAKEAAAAPAEEAPAAEAPAEEAAPAEEKSES	105	148	43	19	0	0	12	0	0	0	0	4	0	0	0	4	0	0	2	0	2	0	0
Bacteria	Proteobacteria	Alphaproteobacteria	1836468	Donghicola sp.	tr|A0A1B7Z2E3|A0A1B7Z2E3	30S ribosomal protein S16	AKAAKAAEAAAPAEEAAEE	105	124	19	11	0	0	5	0	0	0	0	2	0	0	0	1	0	0	0	0	0	0	0
Bacteria	Proteobacteria	Alphaproteobacteria	1612624	Pararhizobium polonicum	tr|A0A1C7P3N1|A0A1C7P3N1	30S ribosomal protein S16	EAKQKAEDAAAAAAE	105	120	15	8	0	1	3	0	0	0	0	2	0	0	0	0	1	0	0	0	0	0	0
Bacteria	Proteobacteria	Alphaproteobacteria	388399	Sagittula stellata	tr|A3KA79|A3KA79	30S ribosomal protein S16	EKAAKAAAAEEAPADE	105	121	16	8	0	1	4	0	0	0	0	2	0	0	0	1	0	0	0	0	0	0	0
Bacteria	Proteobacteria	Alphaproteobacteria	314254	Oceanicaulis sp.	tr|A3UHZ5|A3UHZ5	30S ribosomal protein S16	ERAEKEEAKKAAEAEAAAAPAEEAPAEEAAEEASE	105	140	35	15	0	0	13	0	0	0	0	3	0	0	0	2	0	1	1	0	0	0	0
Bacteria	Proteobacteria	Alphaproteobacteria	314271	Maritimibacter alkaliphilus	tr|A3V9R1|A3V9R1	30S ribosomal protein S16	AEKAAAAAAPAEEPAEEAAAEETAE	105	130	25	13	0	0	8	0	0	0	0	1	0	0	0	2	0	0	0	1	0	0	0
Bacteria	Planctomycetes	Planctomycetia	314230	Blastopirellula marina	tr|A4A168|A4A168	30S ribosomal protein S16	KAPEAPPAEEAPAEGETAEAAAEAPAAEAPAEEAAKVEGGE	105	146	41	16	0	0	12	0	3	0	0	2	0	0	0	6	0	0	0	1	1	0	0
Bacteria	Proteobacteria	Alphaproteobacteria	331869	alpha proteobacterium	tr|A8TYW1|A8TYW1	30S ribosomal protein S16	AEAATKAKQAVEAAEAEAAKAAEAAAAAAAAPAEEAPAEAEA	105	147	42	25	0	0	9	0	0	0	0	3	0	0	0	2	1	0	0	1	1	0	0
Bacteria	Proteobacteria	Alphaproteobacteria	582402	Hirschia baltica	tr|C6XN45|C6XN45	30S ribosomal protein S16	EKKEKEEARKAAEEEAKEAAKEAAKAAKEAAKAAAEAPAEEAPSEEAASE	105	155	50	20	0	0	16	0	0	0	0	9	0	0	0	2	0	1	2	0	0	0	0
Bacteria	Proteobacteria	Alphaproteobacteria	633131	Thalassobium sp.	tr|C7DC25|C7DC25	30S ribosomal protein S16	EKAAKAEAAAEAAAEAKAAPAEEAPVEEAT	105	135	30	15	0	0	8	0	0	0	0	3	0	0	0	2	0	0	0	1	1	0	0
Bacteria	Proteobacteria	Alphaproteobacteria	501479	Citreicella sp.	tr|D0DBJ2|D0DBJ2	30S ribosomal protein S16	AKASKAAAASEATAE	105	120	15	8	0	0	2	0	0	0	0	2	0	0	0	0	0	0	2	1	0	0	0
Bacteria	Actinobacteria	Micrococcales	446469	Sanguibacter keddieii	tr|D1BJ95|D1BJ95	30S ribosomal protein S16	EAVAAAAADAEKSKAKASEAKAAKAAAAAA	105	135	30	18	0	1	3	0	0	0	0	5	0	0	0	0	0	0	2	0	1	0	0
Bacteria	Actinobacteria	Micrococcales	446471	Xylanimonas cellulosilytica	tr|D1BZP4|D1BZP4	30S ribosomal protein S16	VEAVAAEAEKAKAKAAAAAKAAAPAAEAADAEAEADA	105	142	37	22	0	2	6	0	0	0	0	4	0	0	0	1	0	0	0	0	2	0	0
Bacteria	Proteobacteria	Alphaproteobacteria	744979	Ahrensia sp.	tr|E0MMN9|E0MMN9	30S ribosomal protein S16	EKKQKEEDAIEAAKAAAEEAKEAAAAAAAAATEAVTDAAETVADA	105	150	45	21	0	3	9	0	0	0	1	5	0	0	0	0	1	0	0	3	2	0	0
Bacteria	Actinobacteria	Actinomycetales	871571	Mobiluncus mulieris	tr|E0QSZ5|E0QSZ5	30S ribosomal protein S16	IKAADDAAEKAKAKKAEAEAKAKKEAEAAK	105	135	30	13	0	2	5	0	0	0	1	9	0	0	0	0	0	0	0	0	0	0	0
Bacteria	Proteobacteria	Alphaproteobacteria	314260	Parvularcula bermudensis	tr|E0TF56|E0TF56	30S ribosomal protein S16	ERKAKEEAAREAAAAAEAEPAAEAEAPAEEEAEA	105	139	34	16	0	0	12	0	0	0	0	2	0	0	0	2	0	2	0	0	0	0	0
Bacteria	Proteobacteria	Alphaproteobacteria	880591	Ketogulonicigenium vulgare	tr|E3EX32|E3EX32	30S ribosomal protein S16	KKAARDAAPAEEAAAE	105	121	16	8	0	1	3	0	0	0	0	2	0	0	0	1	0	1	0	0	0	0	0
Bacteria	Planctomycetes	Planctomycetia	756272	Rubinisphaera brasiliensis	tr|F0SNF1|F0SNF1	30S ribosomal protein S16	EEPAAEGEATEEAAAEQTEE	105	125	20	6	0	0	9	0	1	0	0	0	0	0	0	1	1	0	0	2	0	0	0
Bacteria	Proteobacteria	Alphaproteobacteria	1002672	Pelagibacter sp.	tr|F2I3H2|F2I3H2	30S ribosomal protein S16	AAAEAKKAAEAAPAETPAAEAAPAETPAAEAAPAETPAAEAAPAETPAAEAAPAETPAAEAAPAETPAAEAAPAETPAAEAAPATEEEKK	105	195	90	44	0	0	19	0	0	0	0	4	0	0	0	15	0	0	0	8	0	0	0
Bacteria	Proteobacteria	Alphaproteobacteria	991905	Polymorphum gilvum	tr|F2IZB0|F2IZB0	30S ribosomal protein S16	AKKQAEEEAAAAAAEASE	105	123	18	9	0	0	5	0	0	0	0	2	0	0	0	0	1	0	1	0	0	0	0
Bacteria	Proteobacteria	Alphaproteobacteria	717785	Hyphomicrobium sp.	tr|F8JE06|F8JE06	30S ribosomal protein S16	AAAEKAAQAAEAAAQGEQA	105	124	19	11	0	0	3	0	1	0	0	1	0	0	0	0	3	0	0	0	0	0	0
Bacteria	Proteobacteria	Alphaproteobacteria	856793	Micavibrio aeruginosavorus	tr|G2KNI7|G2KNI7	30S ribosomal protein S16	REKEAKAAEKAEAEAAAKAEAAAAAAAPKEEAAAEEAPAAE	105	146	41	22	0	0	11	0	0	0	0	5	0	0	0	2	0	1	0	0	0	0	0
Bacteria	Proteobacteria	Alphaproteobacteria	1082931	Pelagibacterium halotolerans	tr|G4R6Z8|G4R6Z8	30S ribosomal protein S16	EKKAAEEAAKEAAAAPAEEAPAEEAPAAEEATAE	105	139	34	16	0	0	11	0	0	0	0	3	0	0	0	3	0	0	0	1	0	0	0
Bacteria	Proteobacteria	Alphaproteobacteria	909943	SAR116 cluster	tr|G6A0S8|G6A0S8	30S ribosomal protein S16	AEAAEAAAAAAAEAAEAAAAAAAEAAEAEAAPADEAPAEVEAPAE	105	150	45	29	0	1	11	0	0	0	0	0	0	0	0	3	0	0	0	0	1	0	0
Bacteria	Proteobacteria	Alphaproteobacteria	911045	Pseudovibrio sp.	tr|G8PJ92|G8PJ92	30S ribosomal protein S16	EKLAAEAEAKAAAEEAAAEAAEASE	105	130	25	13	0	0	8	0	0	0	0	2	1	0	0	0	0	0	1	0	0	0	0
Bacteria	Proteobacteria	Alphaproteobacteria	1110502	Tistrella mobilis	tr|I3TQP8|I3TQP8	30S ribosomal protein S16	EAAAAAAAAEAAAAEA	105	121	16	13	0	0	3	0	0	0	0	0	0	0	0	0	0	0	0	0	0	0	0
Bacteria	Proteobacteria	Alphaproteobacteria	1094558	Bartonella tamiae	tr|J1K250|J1K250	30S ribosomal protein S16	AKQAEEDAQAAAAAAAEEAAAAASAEEAPAAEDNQA	105	141	36	20	0	2	7	0	0	0	0	1	0	0	1	1	3	0	1	0	0	0	0
Bacteria	Proteobacteria	Alphaproteobacteria	1207063	Oceanibaculum indicum	tr|K2K1W4|K2K1W4	30S ribosomal protein S16	KEQAALAEKAAAEKAEAEAAAEAAAAPAEEAPAEAPAEAAAEAPAEEAAEAEKPSA	105	161	56	29	0	0	15	0	0	0	0	4	1	0	0	5	1	0	1	0	0	0	0
Bacteria	Proteobacteria	Alphaproteobacteria	1231190	Nitratireductor indicus	tr|K2N2W7|K2N2W7	30S ribosomal protein S16	AKQAEEEAKAAAAEAAAAAAEPAEAPAEEAAGE	105	138	33	18	0	0	9	0	1	0	0	2	0	0	0	2	1	0	0	0	0	0	0
Bacteria	Proteobacteria	Alphaproteobacteria	391626	Octadecabacter antarcticus	tr|M9R7S4|M9R7S4	30S ribosomal protein S16	QKAAKVVAAAEAATAAEEAAKEAAAAAKIAAAEAAAAPAVVEAPA	105	150	45	26	0	0	6	0	0	0	1	4	0	0	0	2	1	0	0	1	4	0	0
Bacteria	Proteobacteria	Alphaproteobacteria	367336	Rhodobacterales bacterium	tr|Q0FA39|Q0FA39	30S ribosomal protein S16	EKAAAKEAAAEAEEAAKVAAAEAEEAAKAAAAEAAAAPVEEEVTEEPAAEEAVAETSEENAAE	105	168	63	29	0	0	20	0	0	0	0	4	0	0	1	2	0	0	1	2	4	0	0
Bacteria	Proteobacteria	Alphaproteobacteria	314265	Pelagibaca bermudensis	tr|Q0FR73|Q0FR73	30S ribosomal protein S16	ARAAKAAEAAEASEEAAAE	105	124	19	11	0	0	5	0	0	0	0	1	0	0	0	0	0	1	1	0	0	0	0
Bacteria	Proteobacteria	environmental	1262987	Proteobacteria bacterium	tr|R5QPR3|R5QPR3	30S ribosomal protein S16	KEKEEKAKAAAEAANAPAEEASAE	105	129	24	10	0	0	7	0	0	0	0	4	0	0	1	1	0	0	1	0	0	0	0
Bacteria	Actinobacteria	Micrococcales	1203568	Dermabacter sp.	tr|S3YKM5|S3YKM5	30S ribosomal protein S16	IAAADKAAAEKREEVKAAKAKAEAEAAAEKEAAEAAENAESSEESAEGAEAETSEETTEEA	105	166	61	23	0	1	19	0	1	0	1	6	0	0	1	0	0	1	4	3	1	0	0
Bacteria	Proteobacteria	Alphaproteobacteria	1123237	Salipiger mucosus	tr|S9QDQ7|S9QDQ7	30S ribosomal protein S16	AKAAKAAEAAEESAE	105	120	15	8	0	0	4	0	0	0	0	2	0	0	0	0	0	0	1	0	0	0	0
Bacteria	Proteobacteria	Alphaproteobacteria	999552	Leisingera methylohalidivorans	tr|V9VR98|V9VR98	30S ribosomal protein S16	EKAAKAAEASEAAADAE	105	122	17	9	0	1	4	0	0	0	0	2	0	0	0	0	0	0	1	0	0	0	0
Bacteria	Proteobacteria	Alphaproteobacteria	1288970	Magnetospira sp.	tr|W6K6D5|W6K6D5	30S ribosomal protein S16	REKEEKVQAAKDAAEEAAAAAAAAAAEAAAAPAEEAPAEEAPAEEAPAETEETAAE	105	161	56	27	0	1	16	0	0	0	0	3	0	0	0	4	1	1	0	2	1	0	0
Bacteria	Proteobacteria	Alphaproteobacteria	1294273	Roseibacterium elongatum	tr|W8S5E3|W8S5E3	30S ribosomal protein S16	EKAAKAAAAEAPAEETAD	105	123	18	9	0	1	4	0	0	0	0	2	0	0	0	1	0	0	0	1	0	0	0
Bacteria	Proteobacteria	Alphaproteobacteria	1419876	Blastomonas sp.	tr|W9C323|W9C323	30S ribosomal protein S16	EKAAKLAEAEEAAKAAAEAPAAEEAPAEEAAAEQAEG	105	142	37	18	0	0	11	0	1	0	0	3	1	0	0	2	1	0	0	0	0	0	0
Bacteria	Proteobacteria	Betaproteobacteria	1101195	Methylophilaceae bacterium	tr|Y0KK53|Y0KK53	30S ribosomal protein S16	AEAAKIKAAADAAKAEADAKAAAEAEKAAAEAAAAPAVEEAPAADAE	105	152	47	27	0	3	8	0	0	0	1	5	0	0	0	2	0	0	0	0	1	0	0
Bacteria	Proteobacteria	Alphaproteobacteria	366602	Caulobacter sp.	sp|B0T562|RS16	30S ribosomal protein S16	KEDAKAAAAEAAEAAAAAAAEAAAAPAPEPEVVAEEAPVEAAAEEAPAAEAAAEEAPASE	120	180	60	32	0	1	15	0	0	0	0	2	0	0	0	6	0	0	1	0	3	0	0
Bacteria	Chlorobi	Chlorobia	517418	Chloroherpeton thalassium	sp|B3QXJ8|RS16	30S ribosomal protein S16	KRKKEAEAKEKESAG	120	135	15	3	0	0	4	0	1	0	0	5	0	0	0	0	0	1	1	0	0	0	0
Bacteria	Chlorobi	Chlorobia	290512	Prosthecochloris aestuarii	sp|B4S7L7|RS16	30S ribosomal protein S16	QAKKDAQAAAAASAE	120	135	15	8	0	1	1	0	0	0	0	2	0	0	0	0	2	0	1	0	0	0	0
Bacteria	Actinobacteria	Micrococcales	465515	Micrococcus luteus	sp|C5CAG7|RS16	30S ribosomal protein S16	APAESEQPAEAPAEEAAEAPAEEAAEAPAE	120	150	30	13	0	0	10	0	0	0	0	0	0	0	0	5	1	0	1	0	0	0	0
Bacteria	Proteobacteria	Alphaproteobacteria	394221	Maricaulis maris	sp|Q0AKL6|RS16	30S ribosomal protein S16	EAKAAAAAPAAEEAPAEEAPAAEAAAEEEKSE	120	152	32	16	0	0	10	0	0	0	0	2	0	0	0	3	0	0	1	0	0	0	0
Bacteria	Proteobacteria	Alphaproteobacteria	264203	Zymomonas mobilis	sp|Q5NNL0|RS16	30S ribosomal protein S16	AAEAPAAEEQAPAEEAASNSEEA	120	143	23	10	0	0	7	0	0	0	0	0	0	0	1	2	1	0	2	0	0	0	0
Bacteria	Actinobacteria	Actinomycetales	59505	Actinotignum schaalii	tr|A0A068NH09|A0A068NH09	30S ribosomal protein S16	RAAAAEAKAKAEAEAAAAAAAEAGEAEAGDATEAETEEA	120	159	39	21	0	1	10	0	2	0	0	2	0	0	0	0	0	1	0	2	0	0	0
Bacteria	Proteobacteria	Alphaproteobacteria	1333998	Tepidicaulis marinus	tr|A0A081B899|A0A081B899	30S ribosomal protein S16	PAEEAPAEEAAAEESAEA	120	138	18	8	0	0	7	0	0	0	0	0	0	0	0	2	0	0	1	0	0	0	0
Bacteria	Actinobacteria	Bifidobacteriales	1437608	Bifidobacterium biavatii	tr|A0A086ZTP4|A0A086ZTP4	30S ribosomal protein S16	SEAEAKAKAEAEAAAAEAPAEEAAEEAQAE	120	150	30	15	0	0	10	0	0	0	0	2	0	0	0	1	1	0	1	0	0	0	0
Bacteria	Actinobacteria	Micrococcales	1703	Brevibacterium linens	tr|A0A0B9A0E3|A0A0B9A0E3	30S ribosomal protein S16	KSAEADEAPAEEAAEAAPEAAEESAEA	120	147	27	12	0	1	9	0	0	0	0	1	0	0	0	2	0	0	2	0	0	0	0
Bacteria	Actinobacteria	Micrococcales	110935	Agreia bicolorata	tr|A0A0D7QR51|A0A0D7QR51	30S ribosomal protein S16	EAPAAPAEEAPAADEAPEAEAEKA	120	144	24	11	0	1	7	0	0	0	0	1	0	0	0	4	0	0	0	0	0	0	0
Bacteria	Proteobacteria	Alphaproteobacteria	1629720	Hyphomonadaceae bacterium	tr|A0A0F2QFD2|A0A0F2QFD2	30S ribosomal protein S16	AAAAEPAPAEEAPAEEAASE	120	140	20	10	0	0	6	0	0	0	0	0	0	0	0	3	0	0	1	0	0	0	0
Bacteria	Proteobacteria	Alphaproteobacteria	33050	Sphingopyxis macrogoltabida	tr|A0A0N9V0S5|A0A0N9V0S5	30S ribosomal protein S16	AAAAPAPEPEAAEEAAPAEEAAAEAPAAEE	120	150	30	16	0	0	9	0	0	0	0	0	0	0	0	5	0	0	0	0	0	0	0
Bacteria	Actinobacteria	Micrococcales	1736333	Plantibacter sp.	tr|A0A0Q5E1Q9|A0A0Q5E1Q9	30S ribosomal protein S16	KAAPAEAEAPAADAAEAEQA	120	140	20	11	0	1	4	0	0	0	0	1	0	0	0	2	1	0	0	0	0	0	0
Bacteria	Proteobacteria	Alphaproteobacteria	1736442	Phenylobacterium sp.	tr|A0A0Q7D2V5|A0A0Q7D2V5	30S ribosomal protein S16	AAQPAPEPEPVVEEAPAAEAPAAEEAAAEAPAAEAPAAEAPAAEE	120	165	45	21	0	0	12	0	0	0	0	0	0	0	0	9	1	0	0	0	2	0	0
Bacteria	Proteobacteria	Gammaproteobacteria	1703354	Coxiella sp.	tr|A0A0S7XYZ2|A0A0S7XYZ2	30S ribosomal protein S16	EEKLEVKPEEPGKKPEKEPEEKPVEEKPEEPEEKHEEKTEEPKEE	120	165	45	0	0	0	21	0	1	1	0	10	1	0	0	8	0	0	0	1	2	0	0
Bacteria	Actinobacteria	Micrococcales	1837282	Enteractinococcus helveticum	tr|A0A1B7LUP3|A0A1B7LUP3	30S ribosomal protein S16	EEAAAEEPAAEEDKTEEAAE	120	140	20	7	0	1	9	0	0	0	0	1	0	0	0	1	0	0	0	1	0	0	0
Bacteria	Fibrobacteres	Fibrobacterales	59374	Fibrobacter succinogenes	tr|C9RLH7|C9RLH7	30S ribosomal protein S16	KAAKEAAEAPAAEEAQA	120	137	17	9	0	0	4	0	0	0	0	2	0	0	0	1	1	0	0	0	0	0	0
Bacteria	Actinobacteria	Actinomycetales	644284	Arcanobacterium haemolyticum	tr|D7BN08|D7BN08	30S ribosomal protein S16	EKAKAREEAEAKAAAEAEETEEA	120	143	23	9	0	0	9	0	0	0	0	3	0	0	0	0	0	1	0	1	0	0	0
Bacteria	Actinobacteria	Micrococcales	861360	Glutamicibacter arilaitensis	tr|E1VVS6|E1VVS6	30S ribosomal protein S16	EKPAAEEAEAEATEAE	120	136	16	6	0	0	7	0	0	0	0	1	0	0	0	1	0	0	0	1	0	0	0
Bacteria	Actinobacteria	Micrococcales	762948	Rothia dentocariosa	tr|E3H3E1|E3H3E1	30S ribosomal protein S16	KAEEATEEAPAEAEAEAAEEAAE	120	143	23	10	0	0	10	0	0	0	0	1	0	0	0	1	0	0	0	1	0	0	0
Bacteria	Proteobacteria	Alphaproteobacteria	715226	Asticcacaulis biprosthecum	tr|F4QJ89|F4QJ89	30S ribosomal protein S16	EEAAAAAAAPAPVVEEAAAEPEVEVAAAEETAPE	120	154	34	15	0	0	10	0	0	0	0	0	0	0	0	4	0	0	0	1	4	0	0
Bacteria	Proteobacteria	Alphaproteobacteria	1144343	Phyllobacterium sp.	tr|J2VZH5|J2VZH5	30S ribosomal protein S16	AEAAKAAEAPAEEEAAS	120	137	17	9	0	0	5	0	0	0	0	1	0	0	0	1	0	0	1	0	0	0	0
Bacteria	Proteobacteria	Alphaproteobacteria	473781	Sphingomonas sp.	tr|J8VSF0|J8VSF0	30S ribosomal protein S16	AAAAPAEEAAPEAATEESTEA	120	141	21	10	0	0	6	0	0	0	0	0	0	0	0	2	0	0	1	2	0	0	0
Bacteria	Actinobacteria	Micrococcales	1276920	Paeniglutamicibacter gangotriensis	tr|M7MPI9|M7MPI9	30S ribosomal protein S16	EKPAEAEVEAEATEAE	120	136	16	5	0	0	7	0	0	0	0	1	0	0	0	1	0	0	0	1	1	0	0
Bacteria	Proteobacteria	Alphaproteobacteria	287752	Aurantimonas manganoxydans	tr|Q1YDR9|Q1YDR9	30S ribosomal protein S16	EAAKNAPAEEAPAEEAASAE	120	140	20	9	0	0	6	0	0	0	0	1	0	0	1	2	0	0	1	0	0	0	0
Bacteria	Proteobacteria	Alphaproteobacteria	1123360	Litoreibacter arenae	tr|S9QLL8|S9QLL8	30S ribosomal protein S16	PAEEAPAEEAAAEQSAE	120	137	17	7	0	0	6	0	0	0	0	0	0	0	0	2	1	0	1	0	0	0	0
Bacteria	Actinobacteria	Bifidobacteriales	1321816	Alloscardovia omnicolens	tr|U1RBJ8|U1RBJ8	30S ribosomal protein S16	SEAAAKAKAEAAAEAEETQPEAEAE	120	145	25	11	0	0	8	0	0	0	0	2	0	0	0	1	1	0	1	1	0	0	0
Bacteria	Proteobacteria	Alphaproteobacteria	1397530	Labrenzia sp.	tr|U7FPZ3|U7FPZ3	30S ribosomal protein S16	KRQAEEEAAAAAAEAAAAPAEEAAAE	120	146	26	15	0	0	7	0	0	0	0	1	0	0	0	1	1	1	0	0	0	0	0
Bacteria	Actinobacteria	Actinomycetales	1661	Trueperella pyogenes	tr|X4QT26|X4QT26	30S ribosomal protein S16	DKAKAREEAEAAAKAEAEAEASEAAEAEEA	120	150	30	14	0	1	10	0	0	0	0	3	0	0	0	0	0	1	1	0	0	0	0
Bacteria	Actinobacteria	Corynebacteriales	101510	Rhodococcus jostii	sp|Q0S2C8|RS16	30S ribosomal protein S16	AAADAPAEAAAESEAADK	135	153	18	10	0	2	3	0	0	0	0	1	0	0	0	1	0	0	1	0	0	0	0
Bacteria	Bacteroidetes	Saprospiria	1524460	Phaeodactylibacter xiamenensis	tr|A0A098S011|A0A098S011	30S ribosomal protein S16	PPPPPPAPEPEEEEAPAETAEAAAAAEETP	135	165	30	9	0	0	9	0	0	0	0	0	0	0	0	10	0	0	0	2	0	0	0
Bacteria	Proteobacteria	Alphaproteobacteria	1620421	Hoeflea sp.	tr|A0A0F7PQ65|A0A0F7PQ65	30S ribosomal protein S16	AAAAAAAPAEEAPAEEPAAE	135	155	20	12	0	0	5	0	0	0	0	0	0	0	0	3	0	0	0	0	0	0	0
Bacteria	Actinobacteria	Pseudonocardiales	1653480	Alloactinosynnema sp.	tr|A0A0H5CLN1|A0A0H5CLN1	30S ribosomal protein S16	AEEAAPAAETEAAAE	135	150	15	8	0	0	5	0	0	0	0	0	0	0	0	1	0	0	0	1	0	0	0
Bacteria	Actinobacteria	Corynebacteriales	1528099	Lawsonella clevelandensis	tr|A0A0M4MBE1|A0A0M4MBE1	30S ribosomal protein S16	AAAAQEAASEDAADEAVEAE	135	155	20	10	0	2	5	0	0	0	0	0	0	0	0	0	1	0	1	0	1	0	0
Bacteria	Actinobacteria	Propionibacteriales	1427523	Tessaracoccus lapidicaptus	tr|A0A1C0ARG8|A0A1C0ARG8	30S ribosomal protein S16	AEAPAADDAEAPAEEA	135	151	16	8	0	2	4	0	0	0	0	0	0	0	0	2	0	0	0	0	0	0	0
Bacteria	Bacteroidetes	Flavobacteriia	216432	Croceibacter atlanticus	tr|A3U700|A3U700	30S ribosomal protein S16	EKELNAKKEAEAKEAEEAAAKAEAEAKAAAEAEAAAKEETAEDAD	135	180	45	19	0	2	14	0	0	0	0	7	1	0	1	0	0	0	0	1	0	0	0
Bacteria	Actinobacteria	Propionibacteriales	479435	Kribbella flavida	tr|D2PZH0|D2PZH0	30S ribosomal protein S16	DAAKTEAPAEAAAEAPAEAAPEAAAPEAAAEAAPADDAKA	135	175	40	22	0	3	7	0	0	0	0	2	0	0	0	5	0	0	0	1	0	0	0
Bacteria	Bacteroidetes	Bacteroidia	1262694	Alistipes sp.	tr|R6Z1H0|R6Z1H0	30S ribosomal protein S16	EAKIKEERAKAIAEKQAAAAAAAKEAEEAAAAEAAEAPAEGAAEAPAAE	135	184	49	25	0	0	12	0	1	0	2	5	0	0	0	2	1	1	0	0	0	0	0
Bacteria	Bacteroidetes	Bacteroidia	1235789	Parabacteroides goldsteinii	tr|S0GTR1|S0GTR1	30S ribosomal protein S16	EKEANKAKAEEVAKKKAELAAAAAAKAAEEAAANAPAEEAPAAESAE	135	182	47	22	0	0	11	0	0	0	0	7	1	0	2	2	0	0	1	0	1	0	0
Bacteria	Actinobacteria	Propionibacteriales	883161	Propionimicrobium lymphophilum	tr|S2W0G2|S2W0G2	30S ribosomal protein S16	AEEAEEAEKAEEPAEKTESEEA	135	157	22	6	0	0	11	0	0	0	0	2	0	0	0	1	0	0	1	1	0	0	0
Bacteria	Bacteroidetes	Bacteroidia	880074	Barnesiella viscericola	tr|W0EMA4|W0EMA4	30S ribosomal protein S16	EVEKNKVKAEAVAAKKAAEAAAKAEAEAAAKAEAEAAAAAEAPAKEAAPAAESAE	135	190	55	28	0	0	12	0	0	0	0	8	0	0	1	2	0	0	1	0	3	0	0
Bacteria	Actinobacteria	Corynebacteriales	1404245	Corynebacterium glyciniphilum	tr|X5DTB4|X5DTB4	30S ribosomal protein S16	KAAAEAEAADKAAEKEAEKADEAAETE	135	162	27	12	0	2	8	0	0	0	0	4	0	0	0	0	0	0	0	1	0	0	0
Bacteria	Terrabacteria group	Actinobacteria	47312	Tsukamurella pulmonis	tr|A0A138AH84|A0A138AH84	30S ribosomal protein S16	PAEAAEAPAEAAAEAPAEGE	135	155	20	10	0	0	6	0	1	0	0	0	0	0	0	3	0	0	0	0	0	0	0
Bacteria	Bacteroidetes	Flavobacteriia	376686	Flavobacterium johnsoniae	sp|A5FKD9|RS16	30S ribosomal protein S16	EADAIAAASATEEAATEEVAEAAEEAPAAEENNETTEA	150	188	38	15	0	1	12	0	0	0	1	0	0	0	2	1	0	0	1	4	1	0	0
Bacteria	Bacteroidetes	Bacteroidia	1433126	Mucinivorans hirudinis	tr|A0A060R7Q7|A0A060R7Q7	30S ribosomal protein S16	LAEQAAATTQTEAAEAVAEEAAAE	150	174	24	11	0	0	6	0	0	0	0	0	1	0	0	0	2	0	0	3	1	0	0
Bacteria	Bacteroidetes	Flavobacteriia	221126	Algibacter lectus	tr|A0A090VGQ7|A0A090VGQ7	30S ribosomal protein S16	VEEVAEEAAPEVEAEASNEEE	150	171	21	5	0	0	10	0	0	0	0	0	0	0	1	1	0	0	1	0	3	0	0
Bacteria	Bacteroidetes	Flavobacteriia	504487	Jejuia pallidilutea	tr|A0A090VWY0|A0A090VWY0	30S ribosomal protein S16	VEEAEEATEAEASNEEE	150	167	17	4	0	0	9	0	0	0	0	0	0	0	1	0	0	0	1	1	1	0	0
Bacteria	Bacteroidetes	Cytophagia	153721	Sporocytophaga myxococcoides	tr|A0A098LCZ0|A0A098LCZ0	30S ribosomal protein S16	AVVVEAAPAAPAEGEAPAAESAE	150	173	23	10	0	0	5	0	1	0	0	0	0	0	0	3	0	0	1	0	3	0	0
Bacteria	Actinobacteria	Propionibacteriales	2045	Pimelobacter simplex	tr|A0A0A1DLD8|A0A0A1DLD8	30S ribosomal protein S16	ETPAEEPAAEAEAPAEA	150	167	17	7	0	0	6	0	0	0	0	0	0	0	0	3	0	0	0	1	0	0	0
Bacteria	Bacteroidetes	Bacteroidia	1547597	Sanguibacteroides justesenii	tr|A0A0C3RDL0|A0A0C3RDL0	30S ribosomal protein S16	QAEIAAAKAEAEAAARAEVETAATEAAEAA	150	180	30	16	0	0	7	0	0	0	1	1	0	0	0	0	1	1	0	2	1	0	0
Bacteria	Bacteroidetes	Flavobacteriia	1454006	Siansivirga zeaxanthinifaciens	tr|A0A0C5W8L8|A0A0C5W8L8	30S ribosomal protein S16	VEEEAPAAEAEASNEEE	150	167	17	5	0	0	8	0	0	0	0	0	0	0	1	1	0	0	1	0	1	0	0
Bacteria	Bacteroidetes	Bacteroidia	1678841	Lentimicrobium saccharophilum	tr|A0A0S7BRT5|A0A0S7BRT5	30S ribosomal protein S16	AQAAAGETEEAAAEAAEEAAEEAAEEPAAEAAEETAAE	150	188	38	19	0	0	14	0	1	0	0	0	0	0	0	1	1	0	0	2	0	0	0
Bacteria	Bacteroidetes	Bacteroidia	28128	Prevotella corporis	tr|A0A133QNG6|A0A133QNG6	30S ribosomal protein S16	KAAAAAAKAEAEAAEAAANNEEVAAEATEAEAAPAETEAPAEA	150	193	43	23	0	0	11	0	0	0	0	2	0	0	2	2	0	0	0	2	1	0	0
Bacteria	Bacteroidetes	Cytophagia	1775430	Flammeovirga sp.	tr|A0A150AE89|A0A150AE89	30S ribosomal protein S16	EAEALAAAAEAAKQAEEAAEEAPAEDASEESTEEAAE	150	187	37	16	0	1	13	0	0	0	0	1	1	0	0	1	1	0	2	1	0	0	0
Bacteria	Bacteroidetes	Cytophagia	333140	Roseivirga spongicola	tr|A0A150XFG0|A0A150XFG0	30S ribosomal protein S16	KAEAEAAAAPAEEAEEGAEEATAEAENTEA	150	180	30	13	0	0	11	0	1	0	0	1	0	0	1	1	0	0	0	2	0	0	0
Bacteria	Bacteroidetes	Flavobacteriia	1790137	Wenyingzhuangia fucanilytica	tr|A0A1B1Y3J8|A0A1B1Y3J8	30S ribosomal protein S16	EAALLAEAQAAEATATATEGEAATEEATEETAE	150	183	33	13	0	0	10	0	1	0	0	0	2	0	0	0	1	0	0	6	0	0	0
Bacteria	Balneolaeota	Balneolia	1849360	Balneola sp.	tr|A0A1B6Y7U4|A0A1B6Y7U4	30S ribosomal protein S16	DEETATAETEEAEEATTEETTDETPAEEEVVEETAPEAEEEPEVEAKEAAEEVEENVAEA	150	210	60	12	0	2	27	0	0	0	0	1	0	0	1	3	0	0	0	9	5	0	0
Bacteria	Bacteroidetes	Flavobacteriia	411154	Gramella forsetii	tr|A0M5S9|A0M5S9	30S ribosomal protein S16	EEAEAKAAAEAEAAATAEATDEATVEQAEE	150	180	30	13	0	1	10	0	0	0	0	1	0	0	0	0	1	0	0	3	1	0	0
Bacteria	Bacteroidetes	Bacteroidia	626522	Alloprevotella tannerae	tr|C9LI56|C9LI56	30S ribosomal protein S16	KAAEAAAKAEAEAAAAPAEEVEAAPAEEAAPEVAAEEAPANE	150	192	42	21	0	0	12	0	0	0	0	2	0	0	1	4	0	0	0	0	2	0	0
Bacteria	Bacteroidetes	Bacteroidetes	518766	Rhodothermus marinus	tr|D0MHG3|D0MHG3	30S ribosomal protein S16	ARAEAEQQAAAEAAEAEAEAAEAEAEAAESEAVAEAETPAEPEAA	150	195	45	22	0	0	15	0	0	0	0	0	0	0	0	2	2	1	1	1	1	0	0
Bacteria	Bacteroidetes	Bacteroidia	694427	Paludibacter propionicigenes	tr|E4T3Z7|E4T3Z7	30S ribosomal protein S16	QAEAIAAAAEVVAEEEAPAEAPVAEEVAE	150	179	29	12	0	0	9	0	0	0	1	0	0	0	0	2	1	0	0	0	4	0	0
Bacteria	Bacteroidetes	Cytophagia	761193	Runella slithyformis	tr|F8EJE5|F8EJE5	30S ribosomal protein S16	VVEEAPAAEPAAEEAAAPAEEAAE	150	174	24	11	0	0	8	0	0	0	0	0	0	0	0	3	0	0	0	0	2	0	0
Bacteria	Bacteroidetes	Bacteroidia	709991	Odoribacter splanchnicus	tr|F9ZBK7|F9ZBK7	30S ribosomal protein S16	KAELAAAEAAKKAEEEAAAAPAEEAAAEAPAAE	150	183	33	18	0	0	9	0	0	0	0	3	1	0	0	2	0	0	0	0	0	0	0
Bacteria	Bacteroidetes	Cytophagia	880070	Cyclobacterium marinum	tr|G0J273|G0J273	30S ribosomal protein S16	EDAAKAAAEAEAKAAEAAAAPAEEAPAEGEAPAAGEEASEDKA	150	193	43	21	0	2	11	0	2	0	0	3	0	0	0	3	0	0	1	0	0	0	0
Bacteria	Bacteroidetes	Flavobacteriia	886377	Muricauda ruestringensis	tr|G2PIV7|G2PIV7	30S ribosomal protein S16	EEVAEEAAEETAEVATEEATAETEAPAEEEAPAAEEEADKKEE	150	193	43	13	0	1	19	0	0	0	0	2	0	0	0	2	0	0	0	4	2	0	0
Bacteria	Bacteroidetes	Flavobacteriia	926559	Joostella marina	tr|I3C3T1|I3C3T1	30S ribosomal protein S16	EAPAEEEVAEEAAPEAEAQAEEPAADAEEE	150	180	30	11	0	1	13	0	0	0	0	0	0	0	0	3	1	0	0	0	1	0	0
Bacteria	Bacteroidetes	Flavobacteriia	867902	Ornithobacterium rhinotracheale	tr|I4A0D5|I4A0D5	30S ribosomal protein S16	APAAEEAAAPAEEETTSEE	150	169	19	7	0	0	7	0	0	0	0	0	0	0	0	2	0	0	1	2	0	0	0
Bacteria	Bacteroidetes	Cytophagia	1225176	Cecembia lonarensis	tr|K1L5Q2|K1L5Q2	30S ribosomal protein S16	EEEAKAAAAAAEAPAEEAASAEGEAPEASA	150	180	30	15	0	0	9	0	1	0	0	1	0	0	0	2	0	0	2	0	0	0	0
Bacteria	Bacteroidetes	Flavobacteriia	555500	Galbibacter marinus	tr|K2P0Y8|K2P0Y8	30S ribosomal protein S16	EAEAIAEEAPAEEATEEVAETEAEAPVEEA	150	180	30	10	0	0	13	0	0	0	1	0	0	0	0	2	0	0	0	2	2	0	0
Bacteria	Bacteroidetes	Cytophagia	926556	Echinicola vietnamensis	tr|L0FXY9|L0FXY9	30S ribosomal protein S16	EEEAKAAAEAEAAEAEAPAEGEESEAPAAE	150	180	30	13	0	0	12	0	1	0	0	1	0	0	0	2	0	0	1	0	0	0	0
Bacteria	Bacteroidetes	Flavobacteriia	1127692	Capnocytophaga sp.	tr|L1NXQ6|L1NXQ6	30S ribosomal protein S16	AAEAAAAATAEQAEGEAAAETQETEA	150	176	26	13	0	0	7	0	1	0	0	0	0	0	0	0	2	0	0	3	0	0	0
Bacteria	Bacteroidetes	Flavobacteriia	1137281	Xanthomarina gelatinilytica	tr|M7MGE8|M7MGE8	30S ribosomal protein S16	EEEAAEEVAEEATAEDAPAVEAEATKEEE	150	179	29	9	0	1	13	0	0	0	0	1	0	0	0	1	0	0	0	2	2	0	0
Bacteria	Bacteroidetes	Flavobacteriia	641526	Winogradskyella psychrotolerans	tr|S7VTB6|S7VTB6	30S ribosomal protein S16	VEEEVAEDVATEETAANEEE	150	170	20	4	0	1	9	0	0	0	0	0	0	0	1	0	0	0	0	2	3	0	0
Bacteria	Bacteroidetes	Bacteroidia	1168034	Draconibacterium orientale	tr|X5DHF8|X5DHF8	30S ribosomal protein S16	EAELAAEAEAAAKETEAEAAAEEVEEEATA	150	180	30	13	0	0	12	0	0	0	0	1	1	0	0	0	0	0	0	2	1	0	0
Bacteria	Actinobacteria	Bifidobacteriales	1261070	Gardnerella vaginalis	tr|S4G7W1|S4G7W1	30S ribosomal protein S16	QAAAEAAANEAEEAPAEAAEAEEKAE	150	176	26	13	0	0	9	0	0	0	0	1	0	0	1	1	1	0	0	0	0	0	0
Bacteria	Actinobacteria	Micrococcales	529884	Rhodoluna lacicola	tr|A0A060JNE6|A0A060JNE6	30S ribosomal protein S16	APAAEEAAVVEEAPAASEEA	165	185	20	9	0	0	6	0	0	0	0	0	0	0	0	2	0	0	1	0	2	0	0
Bacteria	Bacteroidetes	Cytophagia	1048983	Anditalea andensis	tr|A0A074KWT4|A0A074KWT4	30S ribosomal protein S16	EEGEASEEAPEANEEENNA	165	184	19	4	0	0	9	0	1	0	0	0	0	0	3	1	0	0	1	0	0	0	0
Bacteria	Bacteroidetes	Bacteroidia	1562970	Fermentimonas caenicola	tr|A0A098BZV1|A0A098BZV1	30S ribosomal protein S16	ETTATEDTTTAEEAPATEEKTEE	165	188	23	4	0	1	8	0	0	0	0	1	0	0	0	1	0	0	0	8	0	0	0
Bacteria	Bacteroidetes	Flavobacteriia	63186	Zobellia galactanivorans	tr|G0L5K5|G0L5K5	30S ribosomal protein S16	AATEEAPAAEAEASKEEE	165	183	18	7	0	0	7	0	0	0	0	1	0	0	0	1	0	0	1	1	0	0	0
Bacteria	Bacteroidetes	Cytophagia	866536	Belliella baltica	tr|I3Z3P8|I3Z3P8	30S ribosomal protein S16	EAKAAAAAEAAAAEAPAATEDVAPESPEAS	165	195	30	15	0	1	6	0	0	0	0	1	0	0	0	3	0	0	2	1	1	0	0
Bacteria	Bacteroidetes	Flavobacteriia	883096	Bergeyella zoohelcum	tr|K1MTX8|K1MTX8	30S ribosomal protein S16	EVAEESAAEETPEAEA	165	181	16	5	0	0	7	0	0	0	0	0	0	0	0	1	0	0	1	1	1	0	0
Bacteria	Bacteroidetes	Cytophagia	1279009	Cesiribacter andamanensis	tr|M7N9C3|M7N9C3	30S ribosomal protein S16	AAGEEGAAQEGEATETAAE	165	184	19	7	0	0	6	0	3	0	0	0	0	0	0	0	1	0	0	2	0	0	0
Bacteria	Bacteroidetes	Cytophagia	1123057	Rhodonellum psychrophilum	tr|U5BPI5|U5BPI5	30S ribosomal protein S16	EAKAVVAAAEAEAAAAKAAIEAAKAPVVEP	165	195	30	15	0	0	5	0	0	0	1	3	0	0	0	2	0	0	0	0	4	0	0
Bacteria	Bacteroidetes	Bacteroidia	1445607	Bacteroides reticulotermitis	tr|W4UYZ7|W4UYZ7	30S ribosomal protein S16	PVEEAPVVEEAPVVEEAPVAEAPAPAAEEAPAKEAAAE	165	203	38	13	0	0	11	0	0	0	0	1	0	0	0	7	0	0	0	0	6	0	0
Bacteria	Bacteroidetes	Bacteroidia	869213	Saccharicrinis fermentans	tr|W7Y496|W7Y496	30S ribosomal protein S16	ASAEGEEAAEEPAAE	165	180	15	6	0	0	6	0	1	0	0	0	0	0	0	1	0	0	1	0	0	0	0
Bacteria	Bacteroidetes	Flavobacteriia	1629721	Flavobacteriales bacterium	tr|A0A0F2P523|A0A0F2P523	30S ribosomal protein S16	EEAPATEEAPVAEAKEEEAPAEEEKKED	180	208	28	7	0	1	12	0	0	0	0	3	0	0	0	3	0	0	0	1	1	0	0
Bacteria	Bacteroidetes	Flavobacteriia	865938	Weeksella virosa	tr|F0P154|F0P154	30S ribosomal protein S16	ATEGATTEEASEETAE	180	196	16	4	0	0	6	0	1	0	0	0	0	0	0	0	0	0	1	4	0	0	0
Bacteria	Bacteroidetes	Flavobacteriia	755732	Fluviicola taffensis	tr|F2IHY6|F2IHY6	30S ribosomal protein S16	TETPAEEAPAAEEGEAEA	180	198	18	6	0	0	7	0	1	0	0	0	0	0	0	2	0	0	0	2	0	0	0
Bacteria	Bacteroidetes	Bacteroidia	203275	Tannerella forsythia	tr|G8UN42|G8UN42	30S ribosomal protein S16	KAEAVAKKKAELAAAAEAKAKEEAAAAAAEEAVAAAPAEEAPETP	180	225	45	22	0	0	10	0	0	0	0	6	1	0	0	3	0	0	0	1	2	0	0
Bacteria	Bacteroidetes	Cytophagia	929562	Emticicia oligotrophica	tr|I2F086|I2F086	30S ribosomal protein S16	EEAAAAATATEETTEEAPAAEASEETTEA	180	209	29	11	0	0	10	0	0	0	0	0	0	0	0	1	0	0	1	6	0	0	0
Bacteria	Proteobacteria	Alphaproteobacteria	33050	Sphingopyxis macrogoltabida	tr|A0A0N9V0S5|A0A0N9V0S5	30S ribosomal protein S16	EQAAEGGPAEEAPAAPAAEEAAAEEAPAAE	195	225	30	14	0	0	9	0	2	0	0	0	0	0	0	4	1	0	0	0	0	0	0
Bacteria	Bacteroidetes	Flavobacteriia	1547436	Flagellimonas sp.	tr|A0A0Q1DMJ3|A0A0Q1DMJ3	30S ribosomal protein S16	KAEEAAPAEEAEASKEEE	195	213	18	6	0	0	8	0	0	0	0	2	0	0	0	1	0	0	1	0	0	0	0
Bacteria	Bacteroidetes	Flavobacteriia	313596	Robiginitalea biformata	tr|A4CGL9|A4CGL9	30S ribosomal protein S16	EEKEEKKEAAAGDKE	210	225	15	3	0	1	6	0	1	0	0	4	0	0	0	0	0	0	0	0	0	0	0
Bacteria	Bacteroidetes/Chlorobi group	Chlorobi	1619898	Chlorobi bacterium	tr|A0A136PHL8|A0A136PHL8	30S ribosomal protein S16 (Fragment)	AEAKAKAEAEAAAKAEAEAAAAAEAAAAAAKAEA	120	154	34	23	0	0	7	0	0	0	0	4	0	0	0	0	0	0	0	0	0	0	0
Bacteria	Proteobacteria	Alphaproteobacteria	856793	Micavibrio aeruginosavorus	tr|G2KQV4|G2KQV4	30S ribosomal protein S17	KAAAEPKAKKAPAKAGAKTAAAKKPAAKKTAAKKKDA	90	127	37	16	0	1	1	0	1	0	0	13	0	0	0	3	0	0	0	2	0	0	0
Bacteria	Proteobacteria	Deltaproteobacteria	404589	Anaeromyxobacter sp.	sp|A7H6J3|RS18	30S ribosomal protein S18	GGPRSGGGFGGGGYGGGGGGGGGYGGGGGGGFGGRGGDRGDRGDR	15	60	45	0	0	3	0	2	31	0	0	0	0	0	0	1	0	5	1	0	0	0	2
Bacteria	Proteobacteria	Deltaproteobacteria	394096	Hyalangium minutum	tr|A0A085WX49|A0A085WX49	30S ribosomal protein S18	AGGGGGGGRSFGGGGGGFGGGDRGDRGDRGGRDGGRDGGRDDRGG	15	60	45	1	0	7	0	2	26	0	0	0	0	0	0	0	0	8	1	0	0	0	0
Bacteria	Proteobacteria	Deltaproteobacteria	1391653	Vulgatibacter incomptus	tr|A0A0K1PFN6|A0A0K1PFN6	30S ribosomal protein S18	DERGGRGGDERGGRGGGGGGGFGGRRGGFG	15	45	30	0	0	2	2	2	18	0	0	0	0	0	0	0	0	6	0	0	0	0	0
Bacteria	Proteobacteria	Deltaproteobacteria	1144275	Corallococcus coralloides	tr|H8MPG3|H8MPG3	30S ribosomal protein S18	GPGGGGGYGGGSRGGDRGGDRGGDRDRGGDRGDRGGMGGDDDKRG	15	60	45	0	0	9	0	0	23	0	0	1	0	1	0	1	0	8	1	0	0	0	1
Bacteria	Proteobacteria	Deltaproteobacteria	378806	Stigmatella aurantiaca	tr|Q08SF5|Q08SF5	30S ribosomal protein S18	SGGSGGGGRSGGFGGGDRGGDRGGFGGGDRGGDRGGFGGGDRGDRGGDRGMDDDKRGGRG	15	75	60	0	0	10	0	3	32	0	0	1	0	1	0	0	0	10	3	0	0	0	0
Bacteria	Terrabacteria group	Chloroflexi	1617414	Chloroflexi bacterium	tr|A0A136NW77|A0A136NW77	30S ribosomal protein S18	GDRGDRGDRGDRGDRGDRGGRGDRGGRGFA	30	60	30	1	0	7	0	1	12	0	0	0	0	0	0	0	0	9	0	0	0	0	0
Bacteria	Actinobacteria	Streptosporangiales	1205910	Nocardiopsis alba	tr|J7L8W1|J7L8W1	30S ribosomal protein S18	QRQGGGFGGGGGGFGGGQPQGGGYGNQGGG	120	150	30	0	0	0	0	2	19	0	0	0	0	0	1	1	5	1	0	0	0	0	1
Bacteria	unclassified Parcubacteria	Halanaerobiales	1618839	Parcubacteria group	tr|A0A0G1U227|A0A0G1U227	30S ribosomal protein S19	EMKAAEAAKPAAAPEKK	90	107	17	7	0	0	3	0	0	0	0	4	0	1	0	2	0	0	0	0	0	0	0
Bacteria	Candidatus	Berkelbacteria	1618337	Berkelbacteria bacterium	tr|A0A0G4B480|A0A0G4B480	30S ribosomal protein S19	AQAVAAKEAQGVKAAAAPKAGK	90	112	22	10	0	0	1	0	2	0	0	4	0	0	0	1	2	0	0	0	2	0	0
Bacteria	Proteobacteria	Alphaproteobacteria	1123360	Litoreibacter arenae	tr|S9RQK9|S9RQK9	30S ribosomal protein S2	AMEEAPAEEAVAAEAPAEA	210	229	19	9	0	0	6	0	0	0	0	0	0	1	0	2	0	0	0	0	1	0	0
Bacteria	Firmicutes	Bacilli	1385511	Pontibacillus marinus	tr|A0A0A5G9A5|A0A0A5G9A5	30S ribosomal protein S2	QGEETEEAAAEEAEAATE	225	243	18	6	0	0	8	0	1	0	0	0	0	0	0	0	1	0	0	2	0	0	0
Bacteria	Firmicutes	Bacilli	1543706	Halobacillus sp.	tr|A0A0B0D7R7|A0A0B0D7R7	30S ribosomal protein S2	QGEETETTEEAEVEAATE	225	243	18	3	0	0	8	0	1	0	0	0	0	0	0	0	1	0	0	4	1	0	0
Bacteria	Firmicutes	Bacilli	157733	Anaerobacillus macyae	tr|A0A0J6D334|A0A0J6D334	30S ribosomal protein S2	KVEEEAEVEAVETEETSV	225	243	18	2	0	0	8	0	0	0	0	1	0	0	0	0	0	0	1	2	4	0	0
Bacteria	Firmicutes	Bacilli	33978	Caryophanon tenue	tr|A0A1C0YKK5|A0A1C0YKK5	30S ribosomal protein S2	QGEEEAVAAEAETAAE	225	241	16	6	0	0	6	0	1	0	0	0	0	0	0	0	1	0	0	1	1	0	0
Bacteria	Firmicutes	Clostridia	626523	Shuttleworthia satelles	tr|C4GBJ6|C4GBJ6	30S ribosomal protein S2	AEAEPKAEDEEETEE	225	240	15	3	0	1	8	0	0	0	0	1	0	0	0	1	0	0	0	1	0	0	0
Bacteria	Firmicutes	Clostridia	718255	Roseburia intestinalis	tr|D4KW99|D4KW99	30S ribosomal protein S2	TAEEAESAAADEAVEEA	225	242	17	7	0	1	6	0	0	0	0	0	0	0	0	0	0	0	1	1	1	0	0
Bacteria	Firmicutes	Erysipelotrichia	702450	Turicibacter sanguinis	tr|D4W5Z7|D4W5Z7	30S ribosomal protein S2	QGAAEEVVTEEVAVEAAAE	225	244	19	6	0	0	6	0	1	0	0	0	0	0	0	0	1	0	0	1	4	0	0
Bacteria	Proteobacteria	Gammaproteobacteria	762983	Succinatimonas hippei	tr|E8LJI2|E8LJI2	30S ribosomal protein S2	VEAEQPAEAQEEAEPAEEAKEEAAEAKAE	225	254	29	10	0	0	12	0	0	0	0	2	0	0	0	2	2	0	0	0	1	0	0
Bacteria	Proteobacteria	Gammaproteobacteria	870187	Thiothrix nivea	tr|I3BYM0|I3BYM0	30S ribosomal protein S2	VAAAVAPEAEVAAADAAAADEAEPTTDAAAAE	225	257	32	17	0	3	5	0	0	0	0	0	0	0	0	2	0	0	0	2	3	0	0
Bacteria	Thermotogae	Thermotogales	381764	Fervidobacterium nodosum	sp|A7HMF2|RS2	30S ribosomal protein S2	EKIEEIEINIPEGIGEEEI	240	259	19	0	0	0	8	0	2	0	6	1	0	0	1	1	0	0	0	0	0	0	0
Bacteria	Bacteroidetes	Flavobacteriia	504487	Jejuia pallidilutea	tr|A0A090WCW8|A0A090WCW8	30S ribosomal protein S2	PKAEAKKAAPANKEEEE	240	257	17	5	0	0	5	0	0	0	0	4	0	0	1	2	0	0	0	0	0	0	0
Bacteria	Proteobacteria	Alphaproteobacteria	1461694	Pseudooceanicola atlanticus	tr|A0A0A0EBD2|A0A0A0EBD2	30S ribosomal protein S2	EEAPVEEAVEEAPAEA	240	256	16	5	0	0	7	0	0	0	0	0	0	0	0	2	0	0	0	0	2	0	0
Bacteria	Proteobacteria	Gammaproteobacteria	2340	Solemya velum	tr|A0A0B0HFA9|A0A0B0HFA9	30S ribosomal protein S2	AAPAPEAAAEPTPEAAAEPAPEAPVEG	240	267	27	11	0	0	6	0	1	0	0	0	0	0	0	7	0	0	0	1	1	0	0
Bacteria	Proteobacteria	Gammaproteobacteria	1445510	Gynuella sunshinyii	tr|A0A0C5VMW5|A0A0C5VMW5	30S ribosomal protein S2	ESAETESESESDSEA	240	255	15	2	0	1	6	0	0	0	0	0	0	0	0	0	0	0	5	1	0	0	0
Bacteria	Proteobacteria	Alphaproteobacteria	1620421	Hoeflea sp.	tr|A0A0F7PJ42|A0A0F7PJ42	30S ribosomal protein S2	EAPVEPALAAAPEAAAPTAAEAAPAEAAPAAAVEAAPAEAAPAEEAAKA	240	289	49	27	0	0	9	0	0	0	0	1	1	0	0	8	0	0	0	1	2	0	0
Bacteria	Candidatus	Berkelbacteria	1618337	Berkelbacteria bacterium	tr|A0A0G4B348|A0A0G4B348	30S ribosomal protein S2	AKKEEAKEDKKPAKPSVKAEKK	240	262	22	4	0	1	4	0	0	0	0	9	0	0	0	2	0	0	1	0	1	0	0
Bacteria	Proteobacteria	Alphaproteobacteria	1389006	Shimia sp.	tr|A0A0N0V439|A0A0N0V439	30S ribosomal protein S2	EEAPVEEVVAEEAPAAEAEA	240	260	20	7	0	0	8	0	0	0	0	0	0	0	0	2	0	0	0	0	3	0	0
Bacteria	Proteobacteria	Alphaproteobacteria	53501	Thalassobius gelatinovorus	tr|A0A0P1F4Y8|A0A0P1F4Y8	30S ribosomal protein S2	EEAPVEEAAAESAEA	240	255	15	6	0	0	6	0	0	0	0	0	0	0	0	1	0	0	1	0	1	0	0
Bacteria	Proteobacteria	Alphaproteobacteria	1715693	Phaeobacter sp.	tr|A0A0P1I7H4|A0A0P1I7H4	30S ribosomal protein S2	EEAPAEEAVAVEAPAEA	240	257	17	7	0	0	6	0	0	0	0	0	0	0	0	2	0	0	0	0	2	0	0
Bacteria	Proteobacteria	Alphaproteobacteria	1715692	Ruegeria sp.	tr|A0A0P1I7S0|A0A0P1I7S0	30S ribosomal protein S2	EEAPVEEAVAEEAPAAEEAAPEVKAEA	240	267	27	10	0	0	10	0	0	0	0	1	0	0	0	3	0	0	0	0	3	0	0
Bacteria	Chloroflexi	Dehalococcoidia	1217799	Dehalogenimonas alkenigignens	tr|A0A0W0GI18|A0A0W0GI18	30S ribosomal protein S2	PDAELDEKLAADADAA	240	256	16	6	0	4	2	0	0	0	0	1	2	0	0	1	0	0	0	0	0	0	0
Bacteria	Bacteroidetes	Flavobacteriia	1742859	Flavobacteriaceae bacterium	tr|A0A117KEA4|A0A117KEA4	30S ribosomal protein S2	EAAEAAPAAEAAPAVEAAAPATEE	240	264	24	13	0	0	6	0	0	0	0	0	0	0	0	3	0	0	0	1	1	0	0
Bacteria	Actinobacteria	Coriobacteriia	79604	Denitrobacterium detoxificans	tr|A0A172RZR6|A0A172RZR6	30S ribosomal protein S2	APEAAAEAPAEAAAPAAE	240	258	18	11	0	0	4	0	0	0	0	0	0	0	0	3	0	0	0	0	0	0	0
Bacteria	Proteobacteria	Alphaproteobacteria	1300349	Porphyrobacter dokdonensis	tr|A0A1A7BJL4|A0A1A7BJL4	30S ribosomal protein S2	EEPPVEAVAEEAAPAAEDAEA	240	261	21	8	0	1	7	0	0	0	0	0	0	0	0	3	0	0	0	0	2	0	0
Bacteria	Proteobacteria	Alphaproteobacteria	1836468	Donghicola sp.	tr|A0A1B7Z9Q1|A0A1B7Z9Q1	30S ribosomal protein S2	EEMAEEVLADEAAAAAAAAN	240	260	20	10	0	1	5	0	0	0	0	0	1	1	1	0	0	0	0	0	1	0	0
Bacteria	Lentisphaerae	Lentisphaeria	313628	Lentisphaera araneosa	tr|A6DGW5|A6DGW5	30S ribosomal protein S2	KAEKAKAEKAEKIKADKEKAEKAKAEKAKK	240	270	30	9	0	1	6	0	0	0	1	13	0	0	0	0	0	0	0	0	0	0	0
Bacteria	Bacteroidetes	Flavobacteriia	391587	Kordia algicida	tr|A9DP18|A9DP18	30S ribosomal protein S2	EAPAKKEAPAKAEAPAKEETK	240	261	21	7	0	0	5	0	0	0	0	5	0	0	0	3	0	0	0	1	0	0	0
Bacteria	Verrucomicrobia	Verrucomicrobiae	382464	Verrucomicrobiae bacterium	tr|B5JHL4|B5JHL4	30S ribosomal protein S2	AAAEMVAAAAPAAEEAAPAAEAAPAEPVAEEAPAAEAPAKVAAPK	240	285	45	24	0	0	8	0	0	0	0	2	0	1	0	7	0	0	0	0	3	0	0
Bacteria	Proteobacteria	Gammaproteobacteria	247634	marine gamma	tr|B7S126|B7S126	30S ribosomal protein S2	EAEVSAAPEAEAAPAAEAAPAAEAAPAAEAAPEAATDGEVKAEAA	240	285	45	23	0	1	10	0	1	0	0	1	0	0	0	5	0	0	1	1	2	0	0
Bacteria	Proteobacteria	Alphaproteobacteria	633131	Thalassobium sp.	tr|C7D5F5|C7D5F5	30S ribosomal protein S2	AEAPVEEAVAEEAPAAEAAPAAEG	240	264	24	11	0	0	7	0	1	0	0	0	0	0	0	3	0	0	0	0	2	0	0
Bacteria	Actinobacteria	Coriobacteriia	479437	Eggerthella lenta	tr|C8WPI6|C8WPI6	30S ribosomal protein S2	PAEAAEAVAEAAVETAAAEVAVEAVAEAAVEAAAPATE	240	278	38	19	0	0	9	0	0	0	0	0	0	0	0	2	0	0	0	2	6	0	0
Bacteria	Cyanobacteria	Oscillatoriophycideae	696747	Arthrospira platensis	tr|D5A6F6|D5A6F6	30S ribosomal protein S2	DTDYDDEEFGDDYESDDDSDDSSDD	240	265	25	0	0	13	3	1	1	0	0	0	0	0	0	0	0	0	4	1	0	0	2
Bacteria	Proteobacteria	Alphaproteobacteria	880591	Ketogulonicigenium vulgare	tr|E3F1L5|E3F1L5	30S ribosomal protein S2	EVLAEATVAEEAAAAAAVAAAGEQA	240	265	25	13	0	0	5	0	1	0	0	0	1	0	0	0	1	0	0	1	3	0	0
Bacteria	Proteobacteria	Deltaproteobacteria	563192	Bilophila wadsworthia	tr|E5Y421|E5Y421	30S ribosomal protein S2	KKAADAEAKAEEAPAVEAAAE	240	261	21	10	0	1	5	0	0	0	0	3	0	0	0	1	0	0	0	0	1	0	0
Bacteria	Chrysiogenetes	Chrysiogenales	653733	Desulfurispirillum indicum	tr|E6W167|E6W167	30S ribosomal protein S2	EQEAEETTEETETENA	240	256	16	2	0	0	8	0	0	0	0	0	0	0	1	0	1	0	0	4	0	0	0
Bacteria	Proteobacteria	Deltaproteobacteria	760142	Hippea maritima	tr|F2LTU2|F2LTU2	30S ribosomal protein S2	FEEGREEKLQAEEEEEE	240	257	17	1	0	0	10	1	1	0	0	1	1	0	0	0	1	1	0	0	0	0	0
Bacteria	Actinobacteria	Coriobacteriia	700015	Coriobacterium glomerans	tr|F2N9G8|F2N9G8	30S ribosomal protein S2	PSASEPSTPASAPEPAAAASAAAPEAADAASPDA	240	274	34	15	0	2	3	0	0	0	0	0	0	0	0	7	0	0	6	1	0	0	0
Bacteria	Proteobacteria	Alphaproteobacteria	287752	Aurantimonas manganoxydans	tr|Q1YI47|Q1YI47	30S ribosomal protein S2	EEAPVEEAVEAEPVAEEAPAAEAEAPAAEAPAAEAPAENATPAA	240	284	44	19	0	0	13	0	0	0	0	0	0	0	1	7	0	0	0	1	3	0	0
Bacteria	Bacteroidetes	Flavobacteriia	156586	Flavobacteria bacterium	tr|Q26I31|Q26I31	30S ribosomal protein S2	TEKEAKAKAEKAAKAKKEAVKAEEEE	240	266	26	8	0	0	8	0	0	0	0	8	0	0	0	0	0	0	0	1	1	0	0
Bacteria	Actinobacteria	Coriobacteriia	1384484	Adlercreutzia equolifaciens	tr|S6CL29|S6CL29	30S ribosomal protein S2	ADAVAEVAVEAAADVAEGAGAEVVADVVAD	240	270	30	12	0	4	4	0	2	0	0	0	0	0	0	0	0	0	0	0	8	0	0
Bacteria	Proteobacteria	Alphaproteobacteria	1397530	Labrenzia sp.	tr|U7GJF1|U7GJF1	30S ribosomal protein S2	EVLAEASEEAPAEAAAAEA	240	259	19	9	0	0	6	0	0	0	0	0	1	0	0	1	0	0	1	0	1	0	0
Bacteria	Bacteroidetes	Flavobacteriia	1286632	Zhouia amylolytica	tr|W2UM68|W2UM68	30S ribosomal protein S2	EEKKAKKAEKEVAEETKEENK	240	261	21	3	0	0	8	0	0	0	0	7	0	0	1	0	0	0	0	1	1	0	0
Bacteria	Proteobacteria	Alphaproteobacteria	1288970	Magnetospira sp.	tr|W6KAQ8|W6KAQ8	30S ribosomal protein S2	EEVPAEVLPEAAAPEAEAAAPVAEAAAVEAPAEAPAEETAPATTP	240	285	45	18	0	0	11	0	0	0	0	0	1	0	0	8	0	0	0	3	4	0	0
Bacteria	Bacteroidetes	Flavobacteriia	886377	Muricauda ruestringensis	tr|G2PJD1|G2PJD1	30S ribosomal protein S2	KEEKVVEEKPAKKAEAEAPKKEAKEEAKPD	255	285	30	6	0	1	9	0	0	0	0	9	0	0	0	3	0	0	0	0	2	0	0
Bacteria	Actinobacteria	Micrococcales	452863	Pseudarthrobacter chlorophenolicus	sp|B8HFN5|RS2	30S ribosomal protein S2	KAEEAAAAAPAENAEAPAAPAAEAPAAAEAPAEDAK	255	291	36	20	0	1	7	0	0	0	0	2	0	0	1	5	0	0	0	0	0	0	0
Bacteria	Actinobacteria	Corynebacteriales	101510	Rhodococcus jostii	sp|Q0S285|RS2	30S ribosomal protein S2	SQAAPAAEAAPAAEAAPAAEAAPAAEAQAAPAAEAPAAEAPSTEA	255	300	45	26	0	0	7	0	0	0	0	0	0	0	0	7	2	0	2	1	0	0	0
Bacteria	Bacteroidetes	Bacteroidia	1433126	Mucinivorans hirudinis	tr|A0A060R9Z0|A0A060R9Z0	30S ribosomal protein S2	ARKAKPADEAAEAAAE	255	271	16	8	0	1	3	0	0	0	0	2	0	0	0	1	0	1	0	0	0	0	0
Bacteria	Actinobacteria	Streptomycetales	1348663	Kitasatospora cheerisanensis	tr|A0A066YPE7|A0A066YPE7	30S ribosomal protein S2	EGEKAAEAPAAEAPAAEAPAAEAAAEAPAAEAEQA	255	290	35	19	0	0	9	0	1	0	0	1	0	0	0	4	1	0	0	0	0	0	0
Bacteria	Proteobacteria	Deltaproteobacteria	394096	Hyalangium minutum	tr|A0A085WXK2|A0A085WXK2	30S ribosomal protein S2	EREGRDDRGDRRDDRRGPRRGDRGDRGDRR	255	285	30	0	0	8	2	0	6	0	0	0	0	0	0	1	0	13	0	0	0	0	0
Bacteria	Actinobacteria	Streptosporangiales	183763	Streptomonospora alba	tr|A0A0C2JM30|A0A0C2JM30	30S ribosomal protein S2	EKGEAAATAPAAEAAEAAPAPAAAAAEAPAAEAAPEQPAAETAPEQPAEAAPAAEAPAAE	255	315	60	32	0	0	12	0	1	0	0	1	0	0	0	10	2	0	0	2	0	0	0
Bacteria	Firmicutes	Clostridia	52689	Acetobacterium bakii	tr|A0A0L6TZY4|A0A0L6TZY4	30S ribosomal protein S2	VEAVVETVVETVVVDTIVE	255	274	19	1	0	1	4	0	0	0	1	0	0	0	0	0	0	0	0	3	9	0	0
Bacteria	Actinobacteria	Micrococcales	1292021	Kocuria sp.	tr|A0A0M2CRW4|A0A0M2CRW4	30S ribosomal protein S2	AAEQTAATEAPAETAAPAEAETAAATEAPAETEAPAEAPAETETAAE	255	302	47	21	0	0	12	0	0	0	0	0	0	0	0	5	1	0	0	8	0	0	0
Bacteria	Actinobacteria	Corynebacteriales	1528099	Lawsonella clevelandensis	tr|A0A0M3TBF6|A0A0M3TBF6	30S ribosomal protein S2	AAAAADAPAEEAAAKESPAAEEAPAADAAADAE	255	288	33	19	0	3	6	0	0	0	0	1	0	0	0	3	0	0	1	0	0	0	0
Bacteria	Proteobacteria	Alphaproteobacteria	1736384	Aureimonas sp.	tr|A0A0Q6EIV9|A0A0Q6EIV9	30S ribosomal protein S2	EAEAPAAEAPVAEEASAA	255	273	18	9	0	0	5	0	0	0	0	0	0	0	0	2	0	0	1	0	1	0	0
Bacteria	Actinobacteria	Micrococcales	1736516	Yonghaparkia sp.	tr|A0A0Q6RAC1|A0A0Q6RAC1	30S ribosomal protein S2	AAAAEAPAAEAAPAEEAPAEEAAAEAPAAESTEAPAEAAAEEAPVEAPAADAPAAEEAPAAEAETPAATPAP	255	327	72	37	0	1	17	0	0	0	0	0	0	0	0	12	0	0	1	3	1	0	0
Bacteria	Actinobacteria	Micrococcales	1736607	Oerskovia sp.	tr|A0A0Q9CA60|A0A0Q9CA60	30S ribosomal protein S2	AGSEAEAAVETAAAAEVVAEVAVEAAAEAEVVAEAAAEVAEAAVEAAAEAEVVAEAEVIA	255	315	60	28	0	0	16	0	1	0	1	0	0	0	0	0	0	0	1	1	12	0	0
Bacteria	Firmicutes	Erysipelotrichia	1514105	Erysipelothrix larvae	tr|A0A0X8GZB8|A0A0X8GZB8	30S ribosomal protein S2	ESERRRRQRQEERRRRDDRRRQQRGPRRDD	255	285	30	0	0	4	4	0	1	0	0	0	0	0	0	1	4	15	1	0	0	0	0
Bacteria	Actinobacteria	Micrococcales	1300344	Isoptericola dokdonensis	tr|A0A161IGF0|A0A161IGF0	30S ribosomal protein S2	AEADAAAEAAPAEAAPAEAEAAPAEEAPVEAEATVEAAPAEAEAE	255	300	45	23	0	1	13	0	0	0	0	0	0	0	0	5	0	0	0	1	2	0	0
Bacteria	Proteobacteria	Alphaproteobacteria	1849359	Jannaschia sp.	tr|A0A1B6YUX8|A0A1B6YUX8	30S ribosomal protein S2	AEAAAEAPAEEAPAAEG	255	272	17	9	0	0	5	0	1	0	0	0	0	0	0	2	0	0	0	0	0	0	0
Bacteria	Actinobacteria	Coriobacteriia	469378	Cryptobacterium curtum	tr|C7MKW5|C7MKW5	30S ribosomal protein S2	PAAEAASAAAPTNAVPAASAEAPAAEATAP	255	285	30	16	0	0	3	0	0	0	0	0	0	0	1	5	0	0	2	2	1	0	0
Bacteria	Actinobacteria	Micrococcales	446469	Sanguibacter keddieii	tr|D1BJ82|D1BJ82	30S ribosomal protein S2	ASKDAAAPAAEAPAAEAPAAEAPAAAEAPAAEEPAAAEAPAAEAPAEAAAEVEAPAAEAE	255	315	60	34	0	1	13	0	0	0	0	1	0	0	0	9	0	0	1	0	1	0	0
Bacteria	Actinobacteria	Actinomycetales	644284	Arcanobacterium haemolyticum	tr|D7BN23|D7BN23	30S ribosomal protein S2	EAPAAEAEATTEESEA	255	271	16	6	0	0	6	0	0	0	0	0	0	0	0	1	0	0	1	2	0	0	0
Bacteria	Proteobacteria	Alphaproteobacteria	909943	SAR116 cluster	tr|G5ZYH7|G5ZYH7	30S ribosomal protein S2	EAEQASEAAAEATEQASA	255	273	18	8	0	0	5	0	0	0	0	0	0	0	0	0	2	0	2	1	0	0	0
Bacteria	Bacteroidetes	Chitinophagia	700598	Niastella koreensis	tr|G8T7K2|G8T7K2	30S ribosomal protein S2	EAEAEGGRGRGGNRGGGNNAGGGGGGRGHGGGGGHRGGGQNRGGGGGNRGGGNRGPGGGRR	255	316	61	3	0	0	3	0	35	2	0	0	0	0	6	1	1	10	0	0	0	0	0
Bacteria	Bacteroidetes	Sphingobacteriia	929556	Solitalea canadensis	tr|H8KXC7|H8KXC7	30S ribosomal protein S2	AKKAEKSEEAAESAE	255	270	15	5	0	0	5	0	0	0	0	3	0	0	0	0	0	0	2	0	0	0	0
Bacteria	Actinobacteria	Corynebacteriales	1133849	Nocardia brasiliensis	tr|K0F9R7|K0F9R7	30S ribosomal protein S2	AEAPAEAPAEAAAVETPAEA	255	275	20	10	0	0	5	0	0	0	0	0	0	0	0	3	0	0	0	1	1	0	0
Bacteria	Actinobacteria	Micrococcales	1184607	Austwickia chelonae	tr|K6W430|K6W430	30S ribosomal protein S2	EAAPAVEAPAAEAAAEAAPATEEAPQA	255	282	27	14	0	0	6	0	0	0	0	0	0	0	0	4	1	0	0	1	1	0	0
Bacteria	Cyanobacteria	Oscillatoriophycideae	755178	Cyanobacterium aponinum	tr|K9Z269|K9Z269	30S ribosomal protein S2	YDDEDYEDDSDSEGEEE	255	272	17	0	0	6	6	0	1	0	0	0	0	0	0	0	0	0	2	0	0	0	2
Bacteria	Actinobacteria	Micrococcales	1276920	Paeniglutamicibacter gangotriensis	tr|M7MS51|M7MS51	30S ribosomal protein S2	KTEAPAAEAAKTEAPAAEAAKTEAPAAEAAPAATEAPAAEAAPAADEAPAASAE	255	309	54	28	0	1	10	0	0	0	0	3	0	0	0	7	0	0	1	4	0	0	0
Bacteria	Actinobacteria	Micrococcales	1330458	Agrococcus pavilionensis	tr|U1LN16|U1LN16	30S ribosomal protein S2	AAAPAADAAPAAEEAPAEAAAEAPAEEAPA	255	285	30	18	0	1	6	0	0	0	0	0	0	0	0	5	0	0	0	0	0	0	0
Bacteria	Haloplasmatales	Haloplasmataceae	1033810	Haloplasma contractile	tr|U2DZ07|U2DZ07	30S ribosomal protein S2	YNNNRNNDRKDYRNNNRNNNDRNNDRNNDQ	255	285	30	0	0	5	0	0	0	0	0	1	0	0	15	0	1	6	0	0	0	0	2
Bacteria	Actinobacteria	Micrococcales	1703	Brevibacterium linens	tr|A0A0B8ZZS1|A0A0B8ZZS1	30S ribosomal protein S2	AEAAPAAEAAPVAETAEAAPAAEAAPAADA	270	300	30	18	0	1	5	0	0	0	0	0	0	0	0	4	0	0	0	1	1	0	0
Bacteria	Actinobacteria	Micrococcales	571913	Luteipulveratus mongoliensis	tr|A0A0K1JIK1|A0A0K1JIK1	30S ribosomal protein S2	EAAATEAPAEAAVETPAAEATEAPATEAAATETPAAEATEAPAAEATEAPAEQA	270	324	54	25	0	0	13	0	0	0	0	0	0	0	0	6	1	0	0	8	1	0	0
Bacteria	Actinobacteria	Micromonosporales	135947	Actinoplanes awajinensis	tr|A0A101JKM3|A0A101JKM3	30S ribosomal protein S2	AAAEPAAAVAAVAAAEPVAAEPAAAEPAAE	270	300	30	18	0	0	5	0	0	0	0	0	0	0	0	4	0	0	0	0	3	0	0
Bacteria	Verrucomicrobia	Opitutae	1548207	Cephaloticoccus primus	tr|A0A139SN71|A0A139SN71	30S ribosomal protein S2	GEAPAETPAPEAAATAAAAE	270	290	20	10	0	0	4	0	1	0	0	0	0	0	0	3	0	0	0	2	0	0	0
Bacteria	Actinobacteria	Micrococcales	1758689	Serinicoccus sp.	tr|A0A1B1NGZ0|A0A1B1NGZ0	30S ribosomal protein S2	PAEAAAAEATEAEATEAAAATEAEATEVAE	270	300	30	15	0	0	9	0	0	0	0	0	0	0	0	1	0	0	0	4	1	0	0
Bacteria	Proteobacteria	Alphaproteobacteria	1849171	Sphingomonadales bacterium	tr|A0A1B6Z7Y6|A0A1B6Z7Y6	30S ribosomal protein S2	AEAAPAPEAPAAEPAEKKA	270	289	19	9	0	0	4	0	0	0	0	2	0	0	0	4	0	0	0	0	0	0	0
Bacteria	Actinobacteria	Propionibacteriales	1427523	Tessaracoccus lapidicaptus	tr|A0A1C0AIA9|A0A1C0AIA9	30S ribosomal protein S2	EAAAEESPAAAEETPAAAEEAPEADAEAAV	270	300	30	14	0	1	9	0	0	0	0	0	0	0	0	3	0	0	1	1	1	0	0
Bacteria	Actinobacteria	Pseudonocardiales	446462	Actinosynnema mirum	tr|C6WEU5|C6WEU5	30S ribosomal protein S2	AAEAPAAAEAPAAEAAEAPAAAEAPAEGTE	270	300	30	17	0	0	7	0	1	0	0	0	0	0	0	4	0	0	0	1	0	0	0
Bacteria	Actinobacteria	Micrococcales	446471	Xylanimonas cellulosilytica	tr|D1C022|D1C022	30S ribosomal protein S2	AAEAPAEVVEAAEVVEAAEVVEAPAEAEAPAAAEAPAAEAAEAEKSE	270	317	47	21	0	0	14	0	0	0	0	1	0	0	0	4	0	0	1	0	6	0	0
Bacteria	Actinobacteria	Streptosporangiales	479432	Streptosporangium roseum	tr|D2AUI9|D2AUI9	30S ribosomal protein S2	AAEAPAAEAETAEAPAAEAEAEVEAAPVAE	270	300	30	15	0	0	9	0	0	0	0	0	0	0	0	3	0	0	0	1	2	0	0
Bacteria	Actinobacteria	Micrococcales	590998	Cellulomonas fimi	tr|F4H6L6|F4H6L6	30S ribosomal protein S2	AAAAPAADEAAAPAADEAAAPAADEAAEAP	270	300	30	19	0	3	4	0	0	0	0	0	0	0	0	4	0	0	0	0	0	0	0
Bacteria	Chloroflexi	Caldilineae	926550	Caldilinea aerophila	tr|I0IA62|I0IA62	30S ribosomal protein S2	ESEEEYEEVGEEFEEELEDEE	270	291	21	0	0	1	14	1	1	0	0	0	1	0	0	0	0	0	1	0	1	0	1
Bacteria	Actinobacteria	Acidimicrobiia	1313172	Ilumatobacter coccineus	tr|M5A2M4|M5A2M4	30S ribosomal protein S2	LATAEAAPAAAPAEAPAAAEAPAAAAEAAP	270	300	30	19	0	0	4	0	0	0	0	0	1	0	0	5	0	0	0	1	0	0	0
Bacteria	Bacteroidetes	Bacteroidia	1262694	Alistipes sp.	tr|R6XWT8|R6XWT8	30S ribosomal protein S2	AEVVAAVETPFEEPAVEAAVEAVAEAAAEEAAAEAKAE	270	308	38	16	0	0	11	1	0	0	0	1	0	0	0	2	0	0	0	1	6	0	0
Bacteria	Actinobacteria	Bifidobacteriales	1321816	Alloscardovia omnicolens	tr|U1R883|U1R883	30S ribosomal protein S2	ANEAAPAQAAPEAEAAQAE	270	289	19	10	0	0	4	0	0	0	0	0	0	0	1	2	2	0	0	0	0	0	0
Bacteria	Actinobacteria	Streptomycetales	1380770	Streptomycetaceae bacterium	tr|V6L443|V6L443	30S ribosomal protein S2	AEEKPAEAAEEPKAEEPKAEEKPAEAAEEP	270	300	30	9	0	0	12	0	0	0	0	4	0	0	0	5	0	0	0	0	0	0	0
Bacteria	Actinobacteria	Micrococcales	584657	Intrasporangium chromatireducens	tr|W9GJ46|W9GJ46	30S ribosomal protein S2	AAAPAEAPAEAPAAEAPAPQAPAAEAAPEAPAEQA	270	305	35	19	0	0	6	0	0	0	0	0	0	0	0	8	2	0	0	0	0	0	0
Bacteria	Actinobacteria	Propionibacteriales	2045	Pimelobacter simplex	tr|A0A0A1DNK3|A0A0A1DNK3	30S ribosomal protein S2	APAAEATEAPAEAAAEAPADAPAEA	285	310	25	14	0	1	5	0	0	0	0	0	0	0	0	4	0	0	0	1	0	0	0
Bacteria	Proteobacteria	Gammaproteobacteria	1579979	Wenzhouxiangella marina	tr|A0A0K0XT09|A0A0K0XT09	30S ribosomal protein S2	KPAEEAEAAEEAPAEEAAEAKAEDATEEKA	285	315	30	12	0	1	11	0	0	0	0	3	0	0	0	2	0	0	0	1	0	0	0
Bacteria	Chloroflexi	Anaerolineae	869279	Thermanaerothrix daxensis	tr|A0A0P6YLD4|A0A0P6YLD4	30S ribosomal protein S2	EEELEEIEEIEAEDEEEA	285	303	18	2	0	1	12	0	0	0	2	0	1	0	0	0	0	0	0	0	0	0	0
Bacteria	Chloroflexi	Anaerolineae	1635294	Anaerolinaceae bacterium	tr|A0A101IE00|A0A101IE00	30S ribosomal protein S2	DEEEEIVDEDVEEEIEAVVEDDEEEIEAVV	285	315	30	2	0	5	14	0	0	0	3	0	0	0	0	0	0	0	0	0	6	0	0
Bacteria	Bacteroidetes/Chlorobi group	Chlorobi	1619898	Chlorobi bacterium	tr|A0A136PGK7|A0A136PGK7	30S ribosomal protein S2	ESAAAPAAAAAPAAAPAGAPAGDEA	285	310	25	15	0	1	2	0	2	0	0	0	0	0	0	4	0	0	1	0	0	0	0
Bacteria	Firmicutes	Erysipelotrichia	545696	Holdemania filiformis	tr|B9YAX9|B9YAX9	30S ribosomal protein S2	AAKAAEAAPAAEAKPAEAAKEAE	285	308	23	13	0	0	5	0	0	0	0	3	0	0	0	2	0	0	0	0	0	0	0
Bacteria	Bacteroidetes	Chitinophagia	485918	Chitinophaga pinensis	tr|C7PK39|C7PK39	30S ribosomal protein S2	GNRPGGGGGNRPGGGGNRPGGGGNRPGGGG	285	315	30	0	0	0	0	0	18	0	0	0	0	0	4	4	0	4	0	0	0	0	0
Bacteria	Actinobacteria	Thermoleophilia	469383	Conexibacter woesei	tr|D3F075|D3F075	30S ribosomal protein S2	AAAAQQAQAAQQAQAAQQQAAQQAQAAAAAAAAEQAAAPAPAAPAEPARAEAPAAPAEPA	285	345	60	35	0	0	4	0	0	0	0	0	0	0	0	7	13	1	0	0	0	0	0
Bacteria	Actinobacteria	Thermoleophilia	1097667	Patulibacter medicamentivorans	tr|H0E783|H0E783	30S ribosomal protein S2	ADAAAAEQAAAAEQAAAEQQAAAEQAAAAE	285	315	30	19	0	1	5	0	0	0	0	0	0	0	0	0	5	0	0	0	0	0	0
Bacteria	Actinobacteria	Micrococcales	1655574	Microbacteriaceae bacterium	tr|A0A0R2PND8|A0A0R2PND8	30S ribosomal protein S2	KKPAAEKPAAEKAPAKTAAAKKPAAAKAEPAEKAEKKPAAKKPAA	300	345	45	19	0	0	5	0	0	0	0	13	0	0	0	7	0	0	0	1	0	0	0
Bacteria	Firmicutes	Erysipelotrichia	706433	Solobacterium moorei	tr|E7MMK3|E7MMK3	30S ribosomal protein S2	AAEAEATTAPATEEAK	300	316	16	7	0	0	4	0	0	0	0	1	0	0	0	1	0	0	0	3	0	0	0
Bacteria	Proteobacteria	Deltaproteobacteria	394096	Hyalangium minutum	tr|A0A085WXK2|A0A085WXK2	30S ribosomal protein S2	GGGGGEGGGEETAAE	315	330	15	2	0	0	4	0	8	0	0	0	0	0	0	0	0	0	0	1	0	0	0
Bacteria	Lentisphaerae	Lentisphaeria	313628	Lentisphaera araneosa	tr|A6DGW5|A6DGW5	30S ribosomal protein S2	KEEKAEEAAEPEAKA	330	345	15	5	0	0	6	0	0	0	0	3	0	0	0	1	0	0	0	0	0	0	0
Bacteria	Candidatus	Berkelbacteria	1618337	Berkelbacteria bacterium	tr|A0A0G4B4I5|A0A0G4B4I5	30S ribosomal protein S20	KAKAEKAEAKVEKKAATPEKKAAPKAAAKKAPAKK	75	110	35	13	0	0	4	0	0	0	0	13	0	0	0	3	0	0	0	1	1	0	0
Bacteria	Proteobacteria	Betaproteobacteria	556269	Oxalobacter formigenes	tr|C3XBH5|C3XBH5	30S ribosomal protein S20	KSRLAAALKAMSAAA	75	90	15	7	0	0	0	0	0	0	0	2	2	1	0	0	0	1	2	0	0	0	0
Bacteria	Proteobacteria	Betaproteobacteria	666681	Methylotenera versatilis	tr|D7DMY1|D7DMY1	30S ribosomal protein S20	PVAVAAKVKAAPKAKAAPKTA	90	111	21	9	0	0	0	0	0	0	0	5	0	0	0	3	0	0	0	1	3	0	0
Bacteria	Firmicutes	Negativicutes	742743	Dialister succinatiphilus	tr|H1CXN5|H1CXN5	30S ribosomal protein S20	EAKEKAEAAKEEAKEAYKEKMEEKA	90	115	25	7	0	0	9	0	0	0	0	7	0	1	0	0	0	0	0	0	0	0	1
Bacteria	Proteobacteria	Betaproteobacteria	1101195	Methylophilaceae bacterium	tr|Y0KEV0|Y0KEV0	30S ribosomal protein S20	AAKPAKAAAKPKAEAKPKAAAKPKKAKAE	105	134	29	13	0	0	2	0	0	0	0	10	0	0	0	4	0	0	0	0	0	0	0
Bacteria	Actinobacteria	Coriobacteriia	471855	Slackia heliotrinireducens	tr|C7N577|C7N577	30S ribosomal protein S20	AYAAAAAAKAERRAATEKAQAAAAARKAAEAAEAAAEEEAAE	120	162	42	25	0	0	8	0	0	0	0	3	0	0	0	0	1	3	0	1	0	0	1
Bacteria	Actinobacteria	Coriobacteriia	79604	Denitrobacterium detoxificans	tr|A0A172RYP3|A0A172RYP3	30S ribosomal protein S20	TQKAEAAAAKKKAEAAAAEEAAEAEESAE	135	164	29	14	0	0	8	0	0	0	0	4	0	0	0	0	1	0	1	1	0	0	0
Bacteria	Actinobacteria	Coriobacteriia	469378	Cryptobacterium curtum	tr|C7MNI8|C7MNI8	30S ribosomal protein S20	TKKAQAAAEARKAAEAAEAEKASEAEEAEESTEEAAE	135	172	37	15	0	0	12	0	0	0	0	4	0	0	0	0	1	1	2	2	0	0	0
Bacteria	Actinobacteria	Coriobacteriia	1384484	Adlercreutzia equolifaciens	tr|S6CEU4|S6CEU4	30S ribosomal protein S20	KEEKKAAERKAKEAEEAAKAEAEAAAAEAEEASAEEAAE	135	174	39	17	0	0	14	0	0	0	0	6	0	0	0	0	0	1	1	0	0	0	0
Bacteria	Actinobacteria	Coriobacteriia	479437	Eggerthella lenta	tr|C8WHN1|C8WHN1	30S ribosomal protein S20	EAAKAEAAEGAEEAAAE	150	167	17	9	0	0	6	0	1	0	0	1	0	0	0	0	0	0	0	0	0	0	0
Bacteria	Cyanobacteria	Oscillatoriophycideae	449447	Microcystis aeruginosa	sp|B0JIQ1|RS21	30S ribosomal protein S21	KRKAVARRRQRTRRR	45	60	15	2	0	0	0	0	0	0	0	2	0	0	0	0	1	8	0	1	1	0	0
Bacteria	Firmicutes	Clostridia	1156417	Caloranaerobacter azorensis	tr|A0A096BKI6|A0A096BKI6	30S ribosomal protein S21	KKKAEAARRKNKKRR	45	60	15	3	0	0	1	0	0	0	0	6	0	0	1	0	0	4	0	0	0	0	0
Bacteria	Firmicutes	Clostridia	52689	Acetobacterium bakii	tr|A0A0L6U0G8|A0A0L6U0G8	30S ribosomal protein S21	KRKSEAARKRKMKKR	45	60	15	2	0	0	1	0	0	0	0	6	0	1	0	0	0	4	1	0	0	0	0
Bacteria	Firmicutes	Tissierellia	525254	Anaerococcus lactolyticus	tr|C2BIG3|C2BIG3	30S ribosomal protein S21	KKKNDAAKRKNRKRK	45	60	15	2	0	1	0	0	0	0	0	7	0	0	2	0	0	3	0	0	0	0	0
Bacteria	Proteobacteria	Deltaproteobacteria	760142	Hippea maritima	tr|F2LTH4|F2LTH4	30S ribosomal protein S21	KKKALAARKKLLKRLKMMKRR	45	66	21	3	0	0	0	0	0	0	0	8	4	2	0	0	0	4	0	0	0	0	0
Bacteria	Proteobacteria	Deltaproteobacteria	694431	Desulfurella acetivorans	tr|W0JHJ1|W0JHJ1	30S ribosomal protein S21	KKKALAARKKALKKKRLSERKK	45	67	22	4	0	0	1	0	0	0	0	10	3	0	0	0	0	3	1	0	0	0	0
Bacteria	Aquificae	Desulfurobacteriales	648996	Thermovibrio ammonificans	tr|E8T5M0|E8T5M0	30S ribosomal protein S21	KKRGLLPPKGKKKKK	60	75	15	0	0	0	0	0	2	0	0	8	2	0	0	2	0	1	0	0	0	0	0
Bacteria	Proteobacteria	Alphaproteobacteria	717785	Hyphomicrobium sp.	tr|F8JIR0|F8JIR0	30S ribosomal protein S21	RGAGGKGGPGRGGQGGAGGGFRGGQNGGGA	75	105	30	3	0	0	0	1	18	0	0	1	0	0	1	1	2	3	0	0	0	0	0
Bacteria	Proteobacteria	Alphaproteobacteria	1429916	Afipia sp.	tr|W3RPD7|W3RPD7	30S ribosomal protein S21	ARAGAGRGPGAGPRGPRA	75	93	18	5	0	0	0	0	6	0	0	0	0	0	0	3	0	4	0	0	0	0	0
Bacteria	Proteobacteria	Alphaproteobacteria	674703	Rhodoplanes sp.	tr|A0A127ESJ8|A0A127ESJ8	30S ribosomal protein S21	GRGGAGRSGGGFGGGAGFGGGGGFGR	90	116	26	2	0	0	0	3	17	0	0	0	0	0	0	0	0	3	1	0	0	0	0
Bacteria	Verrucomicrobia	Verrucomicrobiae	320771	Pedosphaera parvula	tr|B9XFM5|B9XFM5	30S ribosomal protein S3	RAQAQAPAMAAVAAPAAA	210	228	18	11	0	0	0	0	0	0	0	0	0	1	0	2	2	1	0	0	1	0	0
Bacteria	Firmicutes	Clostridia	457570	Natranaerobius thermophilus	sp|B2A4E5|RS3	30S ribosomal protein S3	DENEETKEENKEKSEEKSE	210	229	19	0	0	1	9	0	0	0	0	4	0	0	2	0	0	0	2	1	0	0	0
Bacteria	Actinobacteria	Micrococcales	652017	Nesterenkonia sp.	tr|A0A010NIY2|A0A010NIY2	30S ribosomal protein S3	GRGGARGGRGGPRGGGEERRRRGPGRGREA	225	255	30	2	0	0	3	0	13	0	0	0	0	0	0	2	0	10	0	0	0	0	0
Bacteria	Bacteroidetes	Saprospiria	1524460	Phaeodactylibacter xiamenensis	tr|A0A098S521|A0A098S521	30S ribosomal protein S3	TGGNDRRGGGNRRGGGGGRNQRRR	225	249	24	0	0	1	0	0	10	0	0	0	0	0	3	0	1	8	0	1	0	0	0
Bacteria	Actinobacteria	Actinopolysporales	414996	Actinopolyspora erythraea	tr|A0A099D8M4|A0A099D8M4	30S ribosomal protein S3	EGGGGGGGGREGGRGGRSERGGRRRSGASG	225	255	30	1	0	0	3	0	16	0	0	0	0	0	0	0	0	7	3	0	0	0	0
Bacteria	Acidobacteria	Blastocatellia	454194	Pyrinomonas methylaliphatogenes	tr|A0A0B6X0Q9|A0A0B6X0Q9	30S ribosomal protein S3	RGERRGRRREGERRPRGERA	225	245	20	1	0	0	4	0	4	0	0	0	0	0	0	1	0	10	0	0	0	0	0
Bacteria	Bacteroidetes	Bacteroidia	1236989	Geofilum rubicundum	tr|A0A0E9LY17|A0A0E9LY17	30S ribosomal protein S3	RKGGQQGGGGFKKRRK	225	241	16	0	0	0	0	1	6	0	0	4	0	0	0	0	2	3	0	0	0	0	0
Bacteria	Bacteroidetes	Chitinophagia	1220578	Flavihumibacter petaseus	tr|A0A0E9N4F5|A0A0E9N4F5	30S ribosomal protein S3	LSDRRDRRDDDRGGRGGDHRGGGRGGDRGGRGGDRGGRRN	225	265	40	0	0	8	0	0	15	1	0	0	1	0	1	0	0	13	1	0	0	0	0
Bacteria	Firmicutes	Clostridia	1629550	Paraclostridium benzoelyticum	tr|A0A0M3DDR3|A0A0M3DDR3	30S ribosomal protein S3	RRDRRDNRRNDRRNDRRNDRSNNNRSNNRG	225	255	30	0	0	5	0	0	1	0	0	0	0	0	9	0	0	13	2	0	0	0	0
Bacteria	Bacteroidetes	Flavobacteriia	1453352	Sediminicola sp.	tr|A0A0S1SBR9|A0A0S1SBR9	30S ribosomal protein S3	KGGKPEGGKKPRRRK	225	240	15	0	0	0	1	0	4	0	0	5	0	0	0	2	0	3	0	0	0	0	0
Bacteria	Proteobacteria	Betaproteobacteria	1746199	Bordetella sp.	tr|A0A0S1Y5T6|A0A0S1Y5T6	30S ribosomal protein S3	RPRRAPRGDRPGGDRPGGRPGGGGRGRGPR	225	255	30	1	0	2	0	0	11	0	0	0	0	0	0	6	0	10	0	0	0	0	0
Bacteria	Bacteroidetes	Bacteroidia	28128	Prevotella corporis	tr|A0A133QQU9|A0A133QQU9	30S ribosomal protein S3	NNGGNGRSGRGNRRRNNNR	225	244	19	0	0	0	0	0	5	0	0	0	0	0	7	0	0	6	1	0	0	0	0
Bacteria	Bacteroidetes	Cytophagia	1775430	Flammeovirga sp.	tr|A0A150ASB7|A0A150ASB7	30S ribosomal protein S3	RRGGNDRKRGGNDRRRGGRGGRKGGGNKGG	225	255	30	0	0	2	0	0	13	0	0	3	0	0	3	0	0	9	0	0	0	0	0
Bacteria	Bacteroidetes	Saprospiria	1803372	Lewinella sp.	tr|A0A180EME4|A0A180EME4	30S ribosomal protein S3	RGGGRGDRGDRRGGGRGDRRGGGGGRR	225	252	27	0	0	3	0	0	14	0	0	0	0	0	0	0	0	10	0	0	0	0	0
Bacteria	Bacteroidetes	Flavobacteriia	391587	Kordia algicida	tr|A9DIU2|A9DIU2	30S ribosomal protein S3	GGNNSGGKGKSRRRK	225	240	15	0	0	0	0	0	5	0	0	3	0	0	2	0	0	3	2	0	0	0	0
Bacteria	Firmicutes	Tissierellia	525254	Anaerococcus lactolyticus	tr|C2BF02|C2BF02	30S ribosomal protein S3	NRRKKRNNRRPNRNNKGQN	225	244	19	0	0	0	0	0	1	0	0	3	0	0	7	1	1	6	0	0	0	0	0
Bacteria	Bacteroidetes	Bacteroidia	626522	Alloprevotella tannerae	tr|C9LGU5|C9LGU5	30S ribosomal protein S3	DGERRDRRRDRRSRGGNR	225	243	18	0	0	3	1	0	3	0	0	0	0	0	1	0	0	9	1	0	0	0	0
Bacteria	Bacteroidetes	Cytophagia	761193	Runella slithyformis	tr|F8ECR1|F8ECR1	30S ribosomal protein S3	GGNDRGGDRGDRRRGGDGDRRRGGGGDRDGGGDRRGAGNGPGAGN	225	270	45	2	0	8	0	0	20	0	0	0	0	0	3	1	0	11	0	0	0	0	0
Bacteria	Actinobacteria	Thermoleophilia	1097667	Patulibacter medicamentivorans	tr|H0E8P6|H0E8P6	30S ribosomal protein S3	DRDRRRGRRDDRGGGGDRGGFRGGDRGGRGGGGGGRGPGGPGGAGGGRGRGPQGGR	225	281	56	1	0	6	0	1	29	0	0	0	0	0	0	3	1	15	0	0	0	0	0
Bacteria	Firmicutes	Tissierellia	883114	Helcococcus kunzii	tr|H3NP62|H3NP62	30S ribosomal protein S3	NRNNRSRNNRSNKQD	225	240	15	0	0	1	0	0	0	0	0	1	0	0	6	0	1	4	2	0	0	0	0
Bacteria	Bacteroidetes	Flavobacteriia	867902	Ornithobacterium rhinotracheale	tr|I3ZY91|I3ZY91	30S ribosomal protein S3	GKRRERSKRGGRKRS	225	240	15	0	0	0	1	0	3	0	0	3	0	0	0	0	0	6	2	0	0	0	0
Bacteria	Bacteroidetes/Chlorobi group	Bacteroidetes	880071	Bernardetia litoralis	tr|I4ANK3|I4ANK3	30S ribosomal protein S3	GRGGNDRGNRRGGNRNDRNDRGNRRGGNRNDKNEGGGNSRGGNNRGGNSGGGNNRGGGGG	225	285	60	0	0	4	1	0	24	0	0	1	0	0	15	0	0	13	2	0	0	0	0
Bacteria	Bacteroidetes	Flavobacteriia	592029	Nonlabens dokdonensis	tr|L7W9V4|L7W9V4	30S ribosomal protein S3	KGGSNNRGGNRRRRK	225	240	15	0	0	0	0	0	4	0	0	2	0	0	3	0	0	5	1	0	0	0	0
Bacteria	Bacteroidetes	Cytophagia	1237149	Fulvivirga imtechensis	tr|L8JWT8|L8JWT8	30S ribosomal protein S3	GGGRGGRKRGGEGGPKRKKK	225	245	20	0	0	0	1	0	9	0	0	5	0	0	0	1	0	4	0	0	0	0	0
Bacteria	Acidobacteria	Solibacteres	234267	Solibacter usitatus	sp|Q01W98|RS3	30S ribosomal protein S3	RRDRPDRRDRDGRGGDRDRGGDRGGYRGGD	225	255	30	0	0	8	0	0	9	0	0	0	0	0	0	1	0	11	0	0	0	0	1
Bacteria	Bacteroidetes/Chlorobi group	Bacteroidetes	1300143	Chryseobacterium oranimense	tr|A0A0A1RQF1|A0A0A1RQF1	30S ribosomal protein S3	GGGNRGDRDNRRPRKNNNNNNNN	225	248	23	0	0	2	0	0	4	0	0	1	0	0	10	1	0	5	0	0	0	0	0
Bacteria	Actinobacteria	Micrococcales	529884	Rhodoluna lacicola	tr|A0A060JHK1|A0A060JHK1	30S ribosomal protein S3	APVAAASVAAAPAAEKVEA	240	259	19	10	0	0	2	0	0	0	0	1	0	0	0	2	0	0	1	0	3	0	0
Bacteria	Cyanobacteria	Nostocales	1304833	Hassallia byssoidea	tr|A0A0C1U916|A0A0C1U916	30S ribosomal protein S3	GDRRRGGDNRGGGRGGDRGGRGGEGRGRGE	240	270	30	0	0	3	2	0	15	0	0	0	0	0	1	0	0	9	0	0	0	0	0
Bacteria	Chloroflexi	Kouleothrix	186479	Kouleothrix aurantiaca	tr|A0A0P9FG70|A0A0P9FG70	30S ribosomal protein S3	GGRGDRDRGSSGGDREGGDRGRGGRGGRGGGARPRG	240	276	36	1	0	4	1	0	17	0	0	0	0	0	0	1	0	10	2	0	0	0	0
Bacteria	Bacteroidetes	Cytophagia	1751427	Solirubrum puertoriconensis	tr|A0A0W8EDD3|A0A0W8EDD3	30S ribosomal protein S3	RGDRGGRGGDRGGRGGDRGGRGGEGRGGFGGGNNRGGQGGGNRGG	240	285	45	0	0	3	1	1	26	0	0	0	0	0	3	0	1	10	0	0	0	0	0
Bacteria	Bacteroidetes	Chitinophagia	485918	Chitinophaga pinensis	tr|C7PU77|C7PU77	30S ribosomal protein S3	RGGDRRGGDNRGGDRRGGDNRGGGRR	240	266	26	0	0	4	0	0	11	0	0	0	0	0	2	0	0	9	0	0	0	0	0
Bacteria	Bacteroidetes	Cytophagia	504472	Spirosoma linguale	tr|D2QSG4|D2QSG4	30S ribosomal protein S3	GDRDGNDRGGRGRGGDRGGDRGGNRGGAGAGGQGGNRGGGQGGNRGGAGGQGGNRGGGGPRR	240	302	62	3	0	5	0	0	33	0	0	0	0	0	5	1	3	12	0	0	0	0	0
Bacteria	Actinobacteria	Thermoleophilia	469383	Conexibacter woesei	tr|D3FEV1|D3FEV1	30S ribosomal protein S3	GGRGRGGQGGGPGGGGGGGGDGRGRGGRGRGRGGQGGGPGGGGGRGPGGGGQGGGFGGGGGGGGRGPGGGGGGRGPGGGGGGRGPGGGGGGRGPGGPGGGGRGPGGGGGGGGRGPGGPGGGGGGRGPAGGGGGGGRGPAGGSGGAGGNRG	240	390	150	3	0	1	0	1	110	0	0	0	0	0	1	13	3	17	1	0	0	0	0
Bacteria	Bacteroidetes	Sphingobacteriia	762903	Pseudopedobacter saltans	tr|F0SB59|F0SB59	30S ribosomal protein S3	RKGGNRGGNHRGGKGKR	240	257	17	0	0	0	0	0	7	1	0	3	0	0	2	0	0	4	0	0	0	0	0
Bacteria	Bacteroidetes	Chitinophagia	700598	Niastella koreensis	tr|G8TMF1|G8TMF1	30S ribosomal protein S3	GHRGGGGDRRGGGDRRHHGGGGGDRRGGDR	240	270	30	0	0	4	0	0	15	3	0	0	0	0	0	0	0	8	0	0	0	0	0
Bacteria	Bacteroidetes	Sphingobacteriia	929556	Solitalea canadensis	tr|H8KSD2|H8KSD2	30S ribosomal protein S3	NKGGRGRDNRGGRGGDNRGGNRGGDNRGKG	240	270	30	0	0	3	0	0	13	0	0	2	0	0	5	0	0	7	0	0	0	0	0
Bacteria	Bacteroidetes	Cytophagia	1185876	Fibrisoma limi	tr|I2GQS3|I2GQS3	30S ribosomal protein S3	GDRDGNDRGGRNRNDRGGDRGGRGGNNRGGGNRGGGNRR	240	279	39	0	0	5	0	0	16	0	0	0	0	0	7	0	0	11	0	0	0	0	0
Bacteria	Chloroflexi	Chloroflexia	357808	Roseiflexus sp.	sp|A5USI3|RS3	30S ribosomal protein S3	GRGGRGANAGAARGGRGGRSRS	240	262	22	4	0	0	0	0	9	0	0	0	0	0	1	0	0	6	2	0	0	0	0
Bacteria	Bacteroidetes	Saprospiria	760192	Haliscomenobacter hydrossis	tr|F4KWU9|F4KWU9	30S ribosomal protein S3	DNRNRGGGGGDRRGGGGGGGGGGNRGGGGNTGGGGGNRGGGAGGP	255	300	45	1	0	2	0	0	29	0	0	0	0	0	5	1	0	6	0	1	0	0	0
Bacteria	Firmicutes	Clostridia	693746	Oscillibacter valericigenes	tr|G4KVV4|G4KVV4	30S ribosomal protein S3	GGFNRGGQGGGFNRGGQGGGFNRGGQGGGF	255	285	30	0	0	0	0	4	17	0	0	0	0	0	3	0	3	3	0	0	0	0	0
Bacteria	Bacteroidetes	Sphingobacteriia	714943	Mucilaginibacter paludis	tr|H1YFA4|H1YFA4	30S ribosomal protein S3	GGTGGAPGQGGNRPGGQGGGNRPGGQGGNRPGGQGGSRPGGQGGG	255	300	45	1	0	0	0	0	25	0	0	0	0	0	3	5	5	4	1	1	0	0	0
Bacteria	Bacteroidetes	Cytophagia	1166018	Fibrella aestuarina	tr|I0KGS9|I0KGS9	30S ribosomal protein S3	RNSNDRGGNNNNNRGGGNTNNRGGGNNRGGGGRR	255	289	34	0	0	1	0	0	12	0	0	0	0	0	12	0	0	7	1	1	0	0	0
Bacteria	Bacteroidetes	Cytophagia	929562	Emticicia oligotrophica	tr|I2EPR0|I2EPR0	30S ribosomal protein S3	RNNNNRGGNRNNNKGNNKR	255	274	19	0	0	0	0	0	3	0	0	2	0	0	10	0	0	4	0	0	0	0	0
Bacteria	Actinobacteria	Micrococcales	1276920	Paeniglutamicibacter gangotriensis	tr|M7MVX1|M7MVX1	30S ribosomal protein S3	AAEAAPAAEAAPVAAAEGGQA	255	276	21	12	0	0	3	0	2	0	0	0	0	0	0	2	1	0	0	0	1	0	0
Bacteria	Actinobacteria	Bifidobacteriales	1261070	Gardnerella vaginalis	tr|S4G0U5|S4G0U5	30S ribosomal protein S3	AEAAAAEAPAATETKE	255	271	16	8	0	0	4	0	0	0	0	1	0	0	0	1	0	0	0	2	0	0	0
Bacteria	Bacteroidetes/Chlorobi group	Bacteroidetes	880071	Bernardetia litoralis	tr|I4ANK3|I4ANK3	30S ribosomal protein S3	GGNSGGGNNRGGGGGKR	270	287	17	0	0	0	0	0	10	0	0	1	0	0	3	0	0	2	1	0	0	0	0
Bacteria	Bacteroidetes	Cytophagia	1227739	Hymenobacter swuensis	tr|W8FBX5|W8FBX5	30S ribosomal protein S3	GGQRRGGGPGGQNRGGQGGGAPRR	270	294	24	1	0	0	0	0	12	0	0	0	0	0	1	2	3	5	0	0	0	0	0
Bacteria	Proteobacteria	Alphaproteobacteria	1044	Erythrobacter longus	tr|A0A074MIW6|A0A074MIW6	30S ribosomal protein S5	AEATAAPEAAPAEAAPAAAEAAPAEAAPAA	15	45	30	19	0	0	5	0	0	0	0	0	0	0	0	5	0	0	0	1	0	0	0
Bacteria	Gemmatimonadetes	Gemmatimonadales	379066	Gemmatimonas aurantiaca	tr|C1A6S2|C1A6S2	30S ribosomal protein S5	RGGPGGGRGRGGPGGGAGRGRGPGGPGGPGAGRGRGPGGEGGGPG	15	60	45	2	0	0	1	0	28	0	0	0	0	0	0	7	0	7	0	0	0	0	0
Bacteria	Gemmatimonadetes	Gemmatimonadales	861299	Gemmatirosa kalamazoonesis	tr|W0RLM1|W0RLM1	30S ribosomal protein S5	GGFGGGPGGGRGRGPGGGGGRGGPGGGRGRGGPGGGRGGPGGGRGPGGQGRGPGGPGGQGGDRRGGGRDGGRGGD	15	90	75	0	0	3	0	1	49	0	0	0	0	0	0	8	2	12	0	0	0	0	0
Bacteria	Proteobacteria	Alphaproteobacteria	1736584	Altererythrobacter sp.	tr|A0A0T2QIN2|A0A0T2QIN2	30S ribosomal protein S5	RGRGGRGGRDRGGDRDGGRGRGRGRRDERR	30	60	30	0	0	4	1	0	12	0	0	0	0	0	0	0	0	13	0	0	0	0	0
Bacteria	Proteobacteria	Alphaproteobacteria	1759059	Caulobacteraceae bacterium	tr|A0A1B1AMP1|A0A1B1AMP1	30S ribosomal protein S5	GPGGGAGRGPGGPGGGRGPGGGQGRGPRRD	30	60	30	1	0	1	0	0	17	0	0	0	0	0	0	5	1	5	0	0	0	0	0
Bacteria	Verrucomicrobia	Verrucomicrobiae	382464	Verrucomicrobiae bacterium	tr|B5JJX1|B5JJX1	30S ribosomal protein S5	GNRGPGGNRGPGGNRGPGGNRGPGGNRGPGGNRGPGGNRGGPRGQ	30	75	45	0	0	0	0	0	22	0	0	0	0	0	7	7	1	8	0	0	0	0	0
Bacteria	Proteobacteria	Alphaproteobacteria	473781	Sphingomonas sp.	tr|J8VNY5|J8VNY5	30S ribosomal protein S5	GRGGRGRGGNDRGGERGGRGGRRDDRRGNR	30	60	30	0	0	3	1	0	13	0	0	0	0	0	2	0	0	11	0	0	0	0	0
Bacteria	Proteobacteria	Alphaproteobacteria	1806885	Sphingorhabdus sp.	tr|A0A127MDB5|A0A127MDB5	30S ribosomal protein S5	RGGGGGNRDNRGGGRDNRGGGRNNRGGRGN	45	75	30	0	0	2	0	0	14	0	0	0	0	0	6	0	0	8	0	0	0	0	0
Bacteria	Proteobacteria	Alphaproteobacteria	1454373	Actibacterium mucosum	tr|A0A037ZGS7|A0A037ZGS7	30S ribosomal protein S5	VAEAPAAEAAESAEA	180	195	15	8	0	0	4	0	0	0	0	0	0	0	0	1	0	0	1	0	1	0	0
Bacteria	Proteobacteria	Alphaproteobacteria	1579316	Halocynthiibacter arcticus	tr|A0A126UY51|A0A126UY51	30S ribosomal protein S5	AAPAAEAPAEVEAADADA	180	198	18	10	0	2	3	0	0	0	0	0	0	0	0	2	0	0	0	0	1	0	0
Bacteria	Actinobacteria	Propionibacteriales	1160719	Cutibacterium granulosum	tr|U1ETP5|U1ETP5	30S ribosomal protein S5	EADEAAAAARAEAKAGA	195	212	17	10	0	1	3	0	1	0	0	1	0	0	0	0	0	1	0	0	0	0	0
Bacteria	Chloroflexi	Ktedonobacteria	485913	Ktedonobacter racemifer	tr|D6THC7|D6THC7	30S ribosomal protein S5	RRGGGDRRGGGGERRGGGGERRR	210	233	23	0	0	1	2	0	11	0	0	0	0	0	0	0	0	9	0	0	0	0	0
Bacteria	Proteobacteria	Alphaproteobacteria	1736584	Altererythrobacter sp.	tr|A0A0T2QIN2|A0A0T2QIN2	30S ribosomal protein S5	GASEAEAEAEAAAIAE	225	241	16	8	0	0	5	0	1	0	1	0	0	0	0	0	0	0	1	0	0	0	0
Bacteria	Proteobacteria	Gammaproteobacteria	1171377	Bibersteinia trehalosi	tr|M4R4U7|M4R4U7	30S ribosomal protein S6	AAEVVAEVATEEAGE	90	105	15	5	0	0	5	0	1	0	0	0	0	0	0	0	0	0	0	1	3	0	0
Bacteria	Proteobacteria	Gammaproteobacteria	595494	Tolumonas auensis	sp|C4LAB8|RS6	30S ribosomal protein S6	REERPRREDVREEAEEAAE	105	124	19	3	0	1	8	0	0	0	0	0	0	0	0	1	0	5	0	0	1	0	0
Bacteria	Proteobacteria	Alphaproteobacteria	1620421	Hoeflea sp.	tr|A0A0F7PPU2|A0A0F7PPU2	30S ribosomal protein S6	KRDRDDRPRGDRDDRPRGDRPDRGDRGPRR	105	135	30	0	0	9	0	0	4	0	0	1	0	0	0	4	0	12	0	0	0	0	0
Bacteria	Proteobacteria	Alphaproteobacteria	1549748	Kiloniella litopenaei	tr|A0A0M2R4J5|A0A0M2R4J5	30S ribosomal protein S6	NRGNRDERGGRGGRGGRDDRGGRGGDRGGR	105	135	30	0	0	4	1	0	13	0	0	0	0	0	2	0	0	10	0	0	0	0	0
Bacteria	Actinobacteria	Micrococcales	1736390	Agromyces sp.	tr|A0A0Q9JPP5|A0A0Q9JPP5	30S ribosomal protein S6	AQEEKAAKKAAASAKAGAKAAAAASAPAAASAPASASAPAAASAPASAAKDA	105	157	52	30	0	1	2	0	1	0	0	6	0	0	0	4	1	0	7	0	0	0	0
Bacteria	Proteobacteria	Alphaproteobacteria	1494590	Paramesorhizobium deserti	tr|A0A135HY18|A0A135HY18	30S ribosomal protein S6	RRDDRRDRDDRFGRDDDRPRRPRDGDRDRP	105	135	30	0	0	11	0	1	2	0	0	0	0	0	0	3	0	13	0	0	0	0	0
Bacteria	Proteobacteria	Alphaproteobacteria	1862950	Rhizobiales bacterium	tr|A0A192IEL6|A0A192IEL6	30S ribosomal protein S6	SRGGGRDAGRGGRGGPRGDRDRGPRGDRDR	105	135	30	1	0	5	0	0	11	0	0	0	0	0	0	2	0	10	1	0	0	0	0
Bacteria	Proteobacteria	Alphaproteobacteria	1836468	Donghicola sp.	tr|A0A1B7ZAE4|A0A1B7ZAE4	30S ribosomal protein S6	KRDDRGERGERGDRGERRERR	105	126	21	0	0	3	4	0	4	0	0	1	0	0	0	0	0	9	0	0	0	0	0
Bacteria	Proteobacteria	Alphaproteobacteria	314271	Maritimibacter alkaliphilus	tr|A3VDR5|A3VDR5	30S ribosomal protein S6	KDERGDRGDRRERRDR	105	121	16	0	0	4	2	0	2	0	0	1	0	0	0	0	0	7	0	0	0	0	0
Bacteria	Proteobacteria	Betaproteobacteria	556269	Oxalobacter formigenes	tr|C3XA42|C3XA42	30S ribosomal protein S6	AQKEEAPKAAAEQASA	105	121	16	7	0	0	3	0	0	0	0	2	0	0	0	1	2	0	1	0	0	0	0
Bacteria	Proteobacteria	Alphaproteobacteria	1397530	Labrenzia sp.	tr|U7FN04|U7FN04	30S ribosomal protein S6	KRDRDDRRGGDRGGRFGGGDRGGDRGGRGG	105	135	30	0	0	6	0	1	13	0	0	1	0	0	0	0	0	9	0	0	0	0	0
Bacteria	Proteobacteria	Alphaproteobacteria	631454	Lutibaculum baratangense	tr|V4R5L5|V4R5L5	30S ribosomal protein S6	KRDRDDRRGGPGGGRGDRGDRGDRGDRGGR	105	135	30	0	0	7	0	0	11	0	0	1	0	0	0	1	0	10	0	0	0	0	0
Bacteria	Proteobacteria	Alphaproteobacteria	1288970	Magnetospira sp.	tr|W6KBS3|W6KBS3	30S ribosomal protein S6	NKDRGDRPDRPRRDRDDRPRRDDRPRRDDR	105	135	30	0	0	10	0	0	1	0	0	1	0	0	1	4	0	13	0	0	0	0	0
Bacteria	Proteobacteria	Gammaproteobacteria	1354791	Halorhodospira halochloris	tr|W8KGZ9|W8KGZ9	30S ribosomal protein S6	RDDDDSDSSARSSDDDDSDDDSSRSASAD	105	134	29	3	0	13	0	0	0	0	0	0	0	0	0	0	0	3	10	0	0	0	0
Bacteria	Proteobacteria	Deltaproteobacteria	439235	Desulfatibacillum alkenivorans	sp|B8FI57|RS6	30S ribosomal protein S6	AEKAEAARLEAEKAAEEEAAKAAEAQAKEAPAAEAPAEEAPAAEAPAEAPAEEPAEEPKS	120	180	60	26	0	0	18	0	0	0	0	5	1	0	0	7	1	1	1	0	0	0	0
Bacteria	Acidobacteria	Acidobacteriales	204669	Koribacter versatilis	sp|Q1IHW3|RS6	30S ribosomal protein S6	EQAAAAEAAAPAAAPAEPASAEPAPAV	120	147	27	15	0	0	4	0	0	0	0	0	0	0	0	5	1	0	1	0	1	0	0
Bacteria	Proteobacteria	Gammaproteobacteria	1137799	Endozoicomonas numazuensis	tr|A0A081NID3|A0A081NID3	30S ribosomal protein S6	EERREETAAEAPEAAAEEVAEEAAE	120	145	25	9	0	0	11	0	0	0	0	0	0	0	0	1	0	2	0	1	1	0	0
Bacteria	Proteobacteria	Betaproteobacteria	1401065	Oligella urethralis	tr|A0A096B6K5|A0A096B6K5	30S ribosomal protein S6	AAADDDVELEEVDEDEEEEAEE	120	142	22	4	0	5	10	0	0	0	0	0	1	0	0	0	0	0	0	0	2	0	0
Bacteria	Proteobacteria	Gammaproteobacteria	1543381	Oleiagrimonas soli	tr|A0A099CV16|A0A099CV16	30S ribosomal protein S6	DSDSKDDDDSDSDNDNDRDSDD	120	142	22	0	0	13	0	0	0	0	0	1	0	0	2	0	0	1	5	0	0	0	0
Bacteria	Proteobacteria	Gammaproteobacteria	1535422	Thalassotalea sp.	tr|A0A099LAF1|A0A099LAF1	30S ribosomal protein S6	KEAPAAPAPVAEEAASEE	120	138	18	7	0	0	5	0	0	0	0	1	0	0	0	3	0	0	1	0	1	0	0
Bacteria	Proteobacteria	Betaproteobacteria	1565605	Rugosibacter aromaticivorans	tr|A0A0C5JAS8|A0A0C5JAS8	30S ribosomal protein S6	APAPEAEATEATEAAAAA	120	138	18	10	0	0	4	0	0	0	0	0	0	0	0	2	0	0	0	2	0	0	0
Bacteria	Actinobacteria	Micrococcales	110935	Agreia bicolorata	tr|A0A0D7QPK9|A0A0D7QPK9	30S ribosomal protein S6	AAAAPAETSAAAPAAAKAAPSAASKVAAAA	120	150	30	19	0	0	1	0	0	0	0	2	0	0	0	3	0	0	3	1	1	0	0
Bacteria	Proteobacteria	Alphaproteobacteria	552518	Elstera litoralis	tr|A0A0F3INH1|A0A0F3INH1	30S ribosomal protein S6	DRGDRPDRGDRGDRGDRFDRGPRRRDDDDR	120	150	30	0	0	11	0	1	5	0	0	0	0	0	0	2	0	11	0	0	0	0	0
Bacteria	Proteobacteria	Gammaproteobacteria	1579979	Wenzhouxiangella marina	tr|A0A0K0XVZ0|A0A0K0XVZ0	30S ribosomal protein S6	DDDDSSDDDNDDDSDDDSDDDSDSDRSED	120	149	29	0	0	19	1	0	0	0	0	0	0	0	1	0	0	1	7	0	0	0	0
Bacteria	Actinobacteria	Micrococcales	1736333	Plantibacter sp.	tr|A0A0Q5E8J1|A0A0Q5E8J1	30S ribosomal protein S6	AAAVAAAPKADAAPAAAETKEA	120	142	22	13	0	1	2	0	0	0	0	2	0	0	0	2	0	0	0	1	1	0	0
Bacteria	Proteobacteria	Gammaproteobacteria	1655593	OM182 bacterium	tr|A0A0R2TDN3|A0A0R2TDN3	30S ribosomal protein S6	KQEEAAAAAAAAAAPAADEAAEDAPAAEEAPAAPEAVDAPAEETP	120	165	45	23	0	3	9	0	0	0	0	1	0	0	0	6	1	0	0	1	1	0	0
Bacteria	Proteobacteria	Betaproteobacteria	1703391	Betaproteobacteria bacterium	tr|A0A0S8C8E1|A0A0S8C8E1	30S ribosomal protein S6	PAPAAPAPAAAPTESAS	120	137	17	8	0	0	1	0	0	0	0	0	0	0	0	5	0	0	2	1	0	0	0
Bacteria	Candidatus	Marinimicrobia	1635280	Marinimicrobia bacterium	tr|A0A101IAS4|A0A101IAS4	30S ribosomal protein S6	ADDESDEDYVEDEDEDEEEEKEDDSEETSE	120	150	30	1	0	9	13	0	0	0	0	1	0	0	0	0	0	0	3	1	1	0	1
Bacteria	Actinobacteria	Micrococcales	1795630	Frondihabitans sp.	tr|A0A126YXP2|A0A126YXP2	30S ribosomal protein S6	APAASAAAAPAAAVASAPAAAPAAAAAPAAPAAPGPAAADAPAAP	120	165	45	30	0	1	0	0	1	0	0	0	0	0	0	10	0	0	2	0	1	0	0
Bacteria	Actinobacteria	Micrococcales	670052	Cryobacterium arcticum	tr|A0A1B1BQ14|A0A1B1BQ14	30S ribosomal protein S6	AAAPVKADAPAAAPAAKVAASAKPAAAPAA	120	150	30	18	0	1	0	0	0	0	0	3	0	0	0	5	0	0	1	0	2	0	0
Bacteria	Proteobacteria	Alphaproteobacteria	331869	alpha proteobacterium	tr|A8U1U4|A8U1U4	30S ribosomal protein S6	GDRERGDRDRDRGDRGDRDRGDRGDRRPRD	120	150	30	0	0	10	1	0	6	0	0	0	0	0	0	1	0	12	0	0	0	0	0
Bacteria	Bacteroidetes	Bacteroidetes	518766	Rhodothermus marinus	tr|D0MFH3|D0MFH3	30S ribosomal protein S6	KDVAVEEEEDVEVEDEGEEEEEEE	120	144	24	1	0	3	14	0	1	0	0	1	0	0	0	0	0	0	0	0	4	0	0
Bacteria	Proteobacteria	Gammaproteobacteria	765913	Thiorhodococcus drewsii	tr|G2E4Y9|G2E4Y9	30S ribosomal protein S6	SRSRDNDSRSRDSDSSDD	120	138	18	0	0	6	0	0	0	0	0	0	0	0	1	0	0	4	7	0	0	0	0
Bacteria	Cyanobacteria	Oscillatoriophycideae	65093	Halothece sp.	tr|K9YB86|K9YB86	30S ribosomal protein S6	ETAATEEETEEAAAAPEDETATA	120	143	23	8	0	1	8	0	0	0	0	0	0	0	0	1	0	0	0	5	0	0	0
Bacteria	Proteobacteria	Gammaproteobacteria	207954	Neptuniibacter caesariensis	tr|Q2BK29|Q2BK29	30S ribosomal protein S6	EKPAEEAAPAAEASEEAAAE	120	140	20	9	0	0	7	0	0	0	0	1	0	0	0	2	0	0	1	0	0	0	0
Bacteria	Proteobacteria	Betaproteobacteria	1263099	Parasutterella excrementihominis	tr|R5EHW2|R5EHW2	30S ribosomal protein S6	AAAPAPQAAEEAPADAQA	120	138	18	10	0	1	2	0	0	0	0	0	0	0	0	3	2	0	0	0	0	0	0
Bacteria	Proteobacteria	Gammaproteobacteria	377629	Teredinibacter turnerae	sp|C5BN45|RS6	30S ribosomal protein S6	ESAEEETSTDTTGEEE	135	151	16	1	0	1	7	0	1	0	0	0	0	0	0	0	0	0	2	4	0	0	0
Bacteria	Proteobacteria	Gammaproteobacteria	1445510	Gynuella sunshinyii	tr|A0A0C5VVB3|A0A0C5VVB3	30S ribosomal protein S6	EDADDSDDEAEAKAE	135	150	15	4	0	5	4	0	0	0	0	1	0	0	0	0	0	0	1	0	0	0	0
Bacteria	Proteobacteria	Gammaproteobacteria	1249552	Pseudohongiella spirulinae	tr|A0A0S2KAC2|A0A0S2KAC2	30S ribosomal protein S6	DSDDDEDYDDDVDSDDDSDDDNN	135	158	23	0	0	15	1	0	0	0	0	0	0	0	2	0	0	0	3	0	1	0	1
Bacteria	Chloroflexi	Chloroflexia	357808	Roseiflexus sp.	tr|A5UYQ7|A5UYQ7	30S ribosomal protein S6	EDLEEDEEVDDVEEIEEDVDVDED	135	159	24	0	0	8	10	0	0	0	1	0	1	0	0	0	0	0	0	0	4	0	0
Bacteria	Proteobacteria	Deltaproteobacteria	391625	Plesiocystis pacifica	tr|A6G1R0|A6G1R0	30S ribosomal protein S6	PIEVAAEKARAEAEAAAAEAAAAEAAAAEAAAADAPAPATENTEN	135	180	45	24	0	1	9	0	0	0	1	1	0	0	2	3	0	1	0	2	1	0	0
Bacteria	Proteobacteria	Epsilonproteobacteria	929558	Sulfurimonas gotlandica	tr|B6BIN0|B6BIN0	30S ribosomal protein S6	VTAVEETPVAVEAAAE	135	151	16	5	0	0	4	0	0	0	0	0	0	0	0	1	0	0	0	2	4	0	0
Bacteria	Proteobacteria	Deltaproteobacteria	215803	Enhygromyxa salina	tr|A0A0C1Z3J6|A0A0C1Z3J6	30S ribosomal protein S6	IHDADDDDDRDDDDDDDDDEEEE	150	173	23	1	0	15	4	0	0	1	1	0	0	0	0	0	0	1	0	0	0	0	0
Bacteria	Proteobacteria	Deltaproteobacteria	502025	Haliangium ochraceum	tr|D0LPW0|D0LPW0	30S ribosomal protein S6	GEGSDSDSDSDDDSDDDSDDSDDDSDDSDDDSDDASDDSDSDKEN	165	210	45	1	0	25	2	0	2	0	0	1	0	0	1	0	0	0	13	0	0	0	0
Bacteria	Candidatus	Berkelbacteria	1618337	Berkelbacteria bacterium	tr|A0A0G4B2E7|A0A0G4B2E7	30S ribosomal protein S6	RLKELDKKLDELLKD	180	195	15	0	0	3	2	0	0	0	0	4	5	0	0	0	0	1	0	0	0	0	0
Bacteria	Proteobacteria	Alphaproteobacteria	1335048	Defluviimonas alba	tr|A0A159Z604|A0A159Z604	30S ribosomal protein S6	DRGDRPDRGDRGDRPDRGDRGDRGGDRGDRGGDRGGDRGGFRR	495	538	43	0	0	12	0	1	14	0	0	0	0	0	0	2	0	14	0	0	0	0	0
Bacteria	Candidatus	Cloacimonetes	459349	Cloacimonas acidaminovorans	tr|B0VI92|B0VI92	30S ribosomal subunit protein S1 (Modular protein)	MPGEEEPEPIEIPVIEEPEPIEIPVIEEPEPITTEEIPVEIEAEE	750	795	45	1	0	0	18	0	1	0	9	0	0	1	0	10	0	0	0	2	3	0	0
Bacteria	Proteobacteria	Betaproteobacteria	68895	Cupriavidus basilensis	tr|A0A0C4YKW8|A0A0C4YKW8	50S ribosomal protein L10	AEGEGAAAAAESEGAAA	165	182	17	9	0	0	4	0	3	0	0	0	0	0	0	0	0	0	1	0	0	0	0
Bacteria	Proteobacteria	Betaproteobacteria	312153	Polynucleobacter asymbioticus	tr|A4SUV2|A4SUV2	50S ribosomal protein L10	APVAEVAAPAAEAAAPAEVVAEAAAPEVAAEPAAAAPEAGTEAKETPAAE	165	215	50	24	0	0	10	0	1	0	0	1	0	0	0	7	0	0	0	2	5	0	0
Bacteria	Proteobacteria	Deltaproteobacteria	862908	Halobacteriovorax marinus	tr|E1X0N2|E1X0N2	50S ribosomal protein L10	PAPVEAAAEEAPAAEETATEE	165	186	21	8	0	0	7	0	0	0	0	0	0	0	0	3	0	0	0	2	1	0	0
Bacteria	Acidobacteria	Acidobacteriales	401053	Terriglobus saanensis	tr|E8V287|E8V287	50S ribosomal protein L10	PAAATPVEAVAAAPATEAAPEAEAPVVEAA	180	210	30	14	0	0	5	0	0	0	0	0	0	0	0	5	0	0	0	2	4	0	0
Bacteria	Firmicutes	Clostridia	515619	[Eubacterium rectale]	tr|C4ZB92|C4ZB92	50S ribosomal protein L10	AVEAAPAEDAAEEAPAAE	165	183	18	9	0	1	5	0	0	0	0	0	0	0	0	2	0	0	0	0	1	0	0
Bacteria	Actinobacteria	Propionibacteriales	2045	Pimelobacter simplex	tr|A0A0A1DHU8|A0A0A1DHU8	50S ribosomal protein L10	AAEEAPEAPEAAADEAADSADA	195	217	22	11	0	3	5	0	0	0	0	0	0	0	0	2	0	0	1	0	0	0	0
Bacteria	Firmicutes	Bacilli	297352	Lactococcus piscium	tr|A0A0D6DWQ5|A0A0D6DWQ5	50S ribosomal protein L10	VAYAVKAVADKAEEAA	150	166	16	7	0	1	2	0	0	0	0	2	0	0	0	0	0	0	0	0	3	0	1
Bacteria	Actinobacteria	Micrococcales	1588023	Arthrobacter sp.	tr|A0A0K2RPJ3|A0A0K2RPJ3	50S ribosomal protein L10	APAADEAPAADEAPAEAAAEEAAAPAEAAEAATEEN	165	201	36	19	0	2	9	0	0	0	0	0	0	0	1	4	0	0	0	1	0	0	0
Bacteria	Proteobacteria	Betaproteobacteria	1706231	Janthinobacterium sp.	tr|A0A0S4P5U6|A0A0S4P5U6	50S ribosomal protein L10	PAEETAAAEEAPAAA	165	180	15	8	0	0	4	0	0	0	0	0	0	0	0	2	0	0	0	1	0	0	0
Bacteria	Actinobacteria	Micrococcales	37927	Sinomonas atrocyanea	tr|A0A127A2M2|A0A127A2M2	50S ribosomal protein L10	AAAEAPAAESEAPAAEEAPAAAEAAPAAAE	165	195	30	18	0	0	7	0	0	0	0	0	0	0	0	4	0	0	1	0	0	0	0
Bacteria	Verrucomicrobia	Opitutae	1548207	Cephaloticoccus primus	tr|A0A139SKT6|A0A139SKT6	50S ribosomal protein L10	EAPVPAEPAPAAAEPAPAEA	165	185	20	9	0	0	4	0	0	0	0	0	0	0	0	6	0	0	0	0	1	0	0
Bacteria	Actinobacteria	Micrococcales	288705	Renibacterium salmoninarum	tr|A9WNU8|A9WNU8	50S ribosomal protein L10	PVEEAAPVEAPAAEEAPAEAAPAAEEVVVEEAAVAAPAEAAAETE	165	210	45	19	0	0	13	0	0	0	0	0	0	0	0	6	0	0	0	1	6	0	0
Bacteria	Firmicutes	Clostridia	626523	Shuttleworthia satelles	tr|C4GDT3|C4GDT3	50S ribosomal protein L10	EEPAEAAAETPAEEPAEAAAEAPAEEPAEAAAEAPAEEPAQAAAETPAE	165	214	49	22	0	0	16	0	0	0	0	0	0	0	0	8	1	0	0	2	0	0	0
Bacteria	Actinobacteria	Geodermatophilales	526225	Geodermatophilus obscurus	tr|D2SHB7|D2SHB7	50S ribosomal protein L10	TAAADTTDTAAAADAAASTD	180	200	20	10	0	4	0	0	0	0	0	0	0	0	0	0	0	0	1	5	0	0	0
Bacteria	Actinobacteria	Thermoleophilia	469383	Conexibacter woesei	tr|D3FET0|D3FET0	50S ribosomal protein L10	AEAEAPAAEAEAPAAEAEAPAAEAEAPAAEAAEAAPAAEETAPAA	180	225	45	26	0	0	12	0	0	0	0	0	0	0	0	6	0	0	0	1	0	0	0
Bacteria	Firmicutes	Clostridia	699246	Mageeibacillus indolicus	tr|D3R2Y8|D3R2Y8	50S ribosomal protein L10	APAEAQATEETAPVAE	165	181	16	6	0	0	4	0	0	0	0	0	0	0	0	2	1	0	0	2	1	0	0
Bacteria	Firmicutes	Erysipelotrichia	702450	Turicibacter sanguinis	tr|D4W4X0|D4W4X0	50S ribosomal protein L10	VEAPVAEAAAETTEVAEEATAE	165	187	22	8	0	0	7	0	0	0	0	0	0	0	0	1	0	0	0	3	3	0	0
Bacteria	Firmicutes	Clostridia	515622	Butyrivibrio proteoclasticus	tr|E0RZI8|E0RZI8	50S ribosomal protein L10	AAEEAPAETAEAPATEEAPAEAPAAE	165	191	26	12	0	0	8	0	0	0	0	0	0	0	0	4	0	0	0	2	0	0	0
Bacteria	Firmicutes	Erysipelotrichia	706433	Solobacterium moorei	tr|E7MN40|E7MN40	50S ribosomal protein L10	VAPVAEEVKEAAEAAA	165	181	16	7	0	0	4	0	0	0	0	1	0	0	0	1	0	0	0	0	3	0	0
Bacteria	Firmicutes	Clostridia	658086	Lachnospiraceae bacterium	tr|F7KKN1|F7KKN1	50S ribosomal protein L10	EAPAAAAEEAPAAETAEEAPAAE	165	188	23	12	0	0	7	0	0	0	0	0	0	0	0	3	0	0	0	1	0	0	0
Bacteria	Firmicutes	Erysipelotrichia	999415	Eggerthia catenaformis	tr|M2NE25|M2NE25	50S ribosomal protein L10	EGSAVAEPVKEEAAEAAAE	165	184	19	7	0	0	6	0	1	0	0	1	0	0	0	1	0	0	1	0	2	0	0
Bacteria	Actinobacteria	Micrococcales	1276920	Paeniglutamicibacter gangotriensis	tr|M7NB79|M7NB79	50S ribosomal protein L10	AEAPAEAEAPAAEAATEEA	165	184	19	10	0	0	6	0	0	0	0	0	0	0	0	2	0	0	0	1	0	0	0
Bacteria	Firmicutes	Bacilli	1158607	Enterococcus pallens	tr|R2SI28|R2SI28	50S ribosomal protein L10	VAYAVKAVAEKEEEVA	150	166	16	5	0	0	4	0	0	0	0	2	0	0	0	0	0	0	0	0	4	0	1
Bacteria	Firmicutes	Erysipelotrichia	1262767	Catenibacterium sp.	tr|R7GN26|R7GN26	50S ribosomal protein L10	GSAEEAAPAEAEAAA	165	180	15	8	0	0	4	0	1	0	0	0	0	0	0	1	0	0	1	0	0	0	0
Bacteria	Firmicutes	Clostridia	1235798	Dorea sp.	tr|R9MUS3|R9MUS3	50S ribosomal protein L10	AANAASEALAEEAAEAPAAE	165	185	20	11	0	0	5	0	0	0	0	0	1	0	1	1	0	0	1	0	0	0	0
Bacteria	Firmicutes	Clostridia	1226325	Clostridium sp.	tr|U2CXS2|U2CXS2	50S ribosomal protein L10	EAPAAQEEAAEAPAAEAAPETAE	165	188	23	11	0	0	7	0	0	0	0	0	0	0	0	3	1	0	0	1	0	0	0
Bacteria	Terrabacteria group	Firmicutes	1378168	Firmicutes bacterium	tr|V2YJL9|V2YJL9	50S ribosomal protein L10	GEPAAKEEAPAEEAAPAAE	165	184	19	8	0	0	6	0	1	0	0	1	0	0	0	3	0	0	0	0	0	0	0
Bacteria	Firmicutes	Bacilli	1408226	Vagococcus lutrae	tr|V6Q4K7|V6Q4K7	50S ribosomal protein L10	VAYAVKAVAEAKEEAA	150	166	16	7	0	0	3	0	0	0	0	2	0	0	0	0	0	0	0	0	3	0	1
Bacteria	Proteobacteria	Betaproteobacteria	1437444	Hydrogenophaga sp.	tr|W7WSB5|W7WSB5	50S ribosomal protein L10	APAEAAAEPAAEPAAPAEDAAAA	165	188	23	14	0	1	4	0	0	0	0	0	0	0	0	4	0	0	0	0	0	0	0
Bacteria	Proteobacteria	Betaproteobacteria	204773	Herminiimonas arsenicoxydans	sp|A4G9U7|RL10	50S ribosomal protein L10	PAAAAEPVAEVTEAAAE	165	182	17	8	0	0	4	0	0	0	0	0	0	0	0	2	0	0	0	1	2	0	0
Bacteria	Firmicutes	Tissierellia	334413	Finegoldia magna	sp|B0S064|RL10	50S ribosomal protein L10	SEETESNETTETVEE	165	180	15	0	0	0	7	0	0	0	0	0	0	0	1	0	0	0	2	4	1	0	0
Bacteria	Actinobacteria	Micrococcales	452863	Pseudarthrobacter chlorophenolicus	sp|B8HD21|RL10	50S ribosomal protein L10	AAAEAPAAEESADSAAEAAAEAPAEAPAAEEN	165	197	32	17	0	1	8	0	0	0	0	0	0	0	1	3	0	0	2	0	0	0	0
Bacteria	Actinobacteria	Micrococcales	529884	Rhodoluna lacicola	tr|A0A060JH07|A0A060JH07	50S ribosomal protein L15	KAAPAKAAAPKAAKAEETEAKAAAPKAAAA	15	45	30	17	0	0	3	0	0	0	0	6	0	0	0	3	0	0	0	1	0	0	0
Bacteria	Actinobacteria	Micrococcales	110935	Agreia bicolorata	tr|A0A0D7QVD4|A0A0D7QVD4	50S ribosomal protein L15	APKKAAAPKADKAESAAAAPKAAAKAAPKA	45	75	30	16	0	1	1	0	0	0	0	7	0	0	0	4	0	0	1	0	0	0	0
Bacteria	Actinobacteria	Micrococcales	670052	Cryobacterium arcticum	tr|A0A1B1BMM9|A0A1B1BMM9	50S ribosomal protein L15	AAKKAAAPKATTTKAAAAKAPAKTAAAKKA	15	45	30	16	0	0	0	0	0	0	0	8	0	0	0	2	0	0	0	4	0	0	0
Bacteria	Proteobacteria	environmental	1262987	Proteobacteria bacterium	tr|R5QW90|R5QW90	50S ribosomal protein L15	AVAAVEKAGGKVTVVA	135	151	16	5	0	0	1	0	2	0	0	2	0	0	0	0	0	0	0	1	5	0	0
Bacteria	Firmicutes	Negativicutes	1262914	Phascolarctobacterium sp.	tr|R6IKW3|R6IKW3	50S ribosomal protein L16	QQEAEAAAQEKGGEA	135	150	15	5	0	0	4	0	2	0	0	1	0	0	0	0	3	0	0	0	0	0	0
Bacteria	Bacteroidetes	Flavobacteriia	411154	Gramella forsetii	sp|A0M572|RL17	50S ribosomal protein L17	AKEPKAEEKKDDKKEE	165	181	16	2	0	2	5	0	0	0	0	6	0	0	0	1	0	0	0	0	0	0	0
Bacteria	Verrucomicrobia	Opitutae	452637	Opitutus terrae	sp|B1ZNC2|RL17	50S ribosomal protein L17	TPAAEAAAAATTEAAPAEEKK	150	171	21	10	0	0	4	0	0	0	0	2	0	0	0	2	0	0	0	3	0	0	0
Bacteria	Actinobacteria	Micrococcales	452863	Pseudarthrobacter chlorophenolicus	sp|B8HCX3|RL17	50S ribosomal protein L17	KAAPAAEEAPAEEAPAAEEAATEEAPAAEETATEEAAAEEAPAAE	135	180	45	21	0	0	15	0	0	0	0	1	0	0	0	5	0	0	0	3	0	0	0
Bacteria	Actinobacteria	Micrococcales	652017	Nesterenkonia sp.	tr|A0A010Q5R0|A0A010Q5R0	50S ribosomal protein L17	EAETTEAEATEAGATEAETTEAEATEAEGQ	150	180	30	9	0	0	11	0	2	0	0	0	0	0	0	0	1	0	0	7	0	0	0
Bacteria	Actinobacteria	Micrococcales	948458	Actinotalea ferrariae	tr|A0A021VTE8|A0A021VTE8	50S ribosomal protein L17	ESAESAESAESAESAESAESAESAESAPSA	150	180	30	10	0	0	9	0	0	0	0	0	0	0	0	1	0	0	10	0	0	0	0
Bacteria	Actinobacteria	Actinomycetales	59505	Actinotignum schaalii	tr|A0A068NG00|A0A068NG00	50S ribosomal protein L17	RAAAAEEAESAESAESAESAESAESAESAE	135	165	30	12	0	0	10	0	0	0	0	0	0	0	0	0	0	1	7	0	0	0	0
Bacteria	Bacteroidetes	Saprospiria	1524460	Phaeodactylibacter xiamenensis	tr|A0A098S5Y9|A0A098S5Y9	50S ribosomal protein L17	AAATAAAATSAAATEEEE	150	168	18	10	0	0	4	0	0	0	0	0	0	0	0	0	0	0	1	3	0	0	0
Bacteria	Proteobacteria	Gammaproteobacteria	1535422	Thalassotalea sp.	tr|A0A099KE09|A0A099KE09	50S ribosomal protein L17	VEEIVEDVEEVSEEA	120	135	15	1	0	1	7	0	0	0	1	0	0	0	0	0	0	0	1	0	4	0	0
Bacteria	Actinobacteria	Propionibacteriales	2045	Pimelobacter simplex	tr|A0A0A1DMQ9|A0A0A1DMQ9	50S ribosomal protein L17	EVEETEATEETEAPEATEATEAAEEEAPAE	150	180	30	8	0	0	14	0	0	0	0	0	0	0	0	2	0	0	0	5	1	0	0
Bacteria	Cyanobacteria	Nostocales	1304833	Hassallia byssoidea	tr|A0A0C1UPX4|A0A0C1UPX4	50S ribosomal protein L17	AKKAPAKKTAAKKKKED	165	182	17	5	0	1	1	0	0	0	0	8	0	0	0	1	0	0	0	1	0	0	0
Bacteria	Bacteroidetes	Flavobacteriia	1629721	Flavobacteriales bacterium	tr|A0A0F2NUI9|A0A0F2NUI9	50S ribosomal protein L17	EDATEEDKKEDEKKD	180	195	15	1	0	4	5	0	0	0	0	4	0	0	0	0	0	0	0	1	0	0	0
Bacteria	Proteobacteria	Deltaproteobacteria	1735324	Smithella sp.	tr|A0A0Q0W7A1|A0A0Q0W7A1	50S ribosomal protein L17	KKEKAKPKTKAKEKAA	120	136	16	4	0	0	2	0	0	0	0	8	0	0	0	1	0	0	0	1	0	0	0
Bacteria	Actinobacteria	Micrococcales	1655574	Microbacteriaceae bacterium	tr|A0A0R2PSN6|A0A0R2PSN6	50S ribosomal protein L17	PAEEAPAEEAVVEEAAPAEEVATEVAAAEE	180	210	30	11	0	0	11	0	0	0	0	0	0	0	0	3	0	0	0	1	4	0	0
Bacteria	Proteobacteria	Deltaproteobacteria	1823759	Desulfuromonas sp.	tr|A0A143B674|A0A143B674	50S ribosomal protein L17	EAPAAEAAAAEEAPAAEAAAAEEPKAE	150	177	27	15	0	0	8	0	0	0	0	1	0	0	0	3	0	0	0	0	0	0	0
Bacteria	Actinobacteria	Coriobacteriia	79604	Denitrobacterium detoxificans	tr|A0A172RW25|A0A172RW25	50S ribosomal protein L17	AVEEVAEEATESAEEKAE	150	168	18	5	0	0	8	0	0	0	0	1	0	0	0	0	0	0	1	1	2	0	0
Bacteria	Proteobacteria	Deltaproteobacteria	439235	Desulfatibacillum alkenivorans	tr|B8FEQ8|B8FEQ8	50S ribosomal protein L17	AKEAAPVEEAPAAEAVEAAPAEEAPAEEEAAPAEEEAPAEEEAPAEEEAAEEEAPAEEEEKAKE	150	214	64	24	0	0	27	0	0	0	0	3	0	0	0	8	0	0	0	0	2	0	0
Bacteria	Actinobacteria	Coriobacteriia	471855	Slackia heliotrinireducens	tr|C7N7U9|C7N7U9	50S ribosomal protein L17	KVEAAPAPAEEVEEVAEAEEAVEAVAEEAEEKAE	135	169	34	11	0	0	14	0	0	0	0	2	0	0	0	2	0	0	0	0	5	0	0
Bacteria	Actinobacteria	Coriobacteriia	479437	Eggerthella lenta	tr|C8WN27|C8WN27	50S ribosomal protein L17	KEEAAEAKAEEAAVEVAEKAEEAAAENAEA	150	180	30	13	0	0	11	0	0	0	0	3	0	0	1	0	0	0	0	0	2	0	0
Bacteria	Bacteroidetes	Bacteroidetes	518766	Rhodothermus marinus	tr|D0MGY2|D0MGY2	50S ribosomal protein L17	EAEAAAEAATPAEAEAETPAEPTPEASAEE	180	210	30	12	0	0	10	0	0	0	0	0	0	0	0	4	0	0	1	3	0	0	0
Bacteria	Bacteroidetes	Cytophagia	504472	Spirosoma linguale	tr|D2QSE2|D2QSE2	50S ribosomal protein L17	AAAPVAAAEVVEAPVAEAEVVEEAPVVEAS	150	180	30	11	0	0	7	0	0	0	0	0	0	0	0	3	0	0	1	0	8	0	0
Bacteria	Verrucomicrobia	Opitutae	583355	Coraliomargarita akajimensis	tr|D5EJT4|D5EJT4	50S ribosomal protein L17	KKAAKKAAKKKSAKKKAAKKKAAKKKVAKKADDAEEAPAEAAEAPAEEAPAAEETPAEEK	135	195	60	22	0	2	10	0	0	0	0	19	0	0	0	4	0	0	1	1	1	0	0
Bacteria	Actinobacteria	Coriobacteriia	657308	Gordonibacter pamelaeae	tr|D6E8T9|D6E8T9	50S ribosomal protein L17	QAEEAAAENAEAAEAEAVEKEKAE	165	189	24	10	0	0	9	0	0	0	0	2	0	0	1	0	1	0	0	0	1	0	0
Bacteria	Actinobacteria	Actinomycetales	644284	Arcanobacterium haemolyticum	tr|D7BK69|D7BK69	50S ribosomal protein L17	AVEEAEVVEEATEEK	150	165	15	3	0	0	7	0	0	0	0	1	0	0	0	0	0	0	0	1	3	0	0
Bacteria	Aquificae	Desulfurobacteriales	648996	Thermovibrio ammonificans	tr|E8T4C4|E8T4C4	50S ribosomal protein L17	EGKAEKQEAEEKAEG	120	135	15	3	0	0	6	0	2	0	0	3	0	0	0	0	1	0	0	0	0	0	0
Bacteria	Proteobacteria	Alphaproteobacteria	856793	Micavibrio aeruginosavorus	tr|G2KQT7|G2KQT7	50S ribosomal protein L17	AKPKKAPAAKKPAAKKAAPKKDAAEKKPAA	150	180	30	12	0	1	1	0	0	0	0	11	0	0	0	5	0	0	0	0	0	0	0
Bacteria	Proteobacteria	Alphaproteobacteria	911045	Pseudovibrio sp.	tr|G8PPE5|G8PPE5	50S ribosomal protein L17	AADRARVEAEEAAEATEAAA	105	125	20	10	0	1	5	0	0	0	0	0	0	0	0	0	0	2	0	1	1	0	0
Bacteria	Bacteroidetes	Chitinophagia	700598	Niastella koreensis	tr|G8TI97|G8TI97	50S ribosomal protein L17	AAPAAEATEEKPAKKAAK	150	168	18	8	0	0	3	0	0	0	0	4	0	0	0	2	0	0	0	1	0	0	0
Bacteria	Spirochaetes	Spirochaetales	889378	Spirochaeta africana	tr|H9UGN6|H9UGN6	50S ribosomal protein L17	AAAETAAAEEAADTAAAETAKTEDAAE	150	177	27	14	0	2	6	0	0	0	0	1	0	0	0	0	0	0	0	4	0	0	0
Bacteria	Bacteroidetes	Cytophagia	1166018	Fibrella aestuarina	tr|I0KGQ7|I0KGQ7	50S ribosomal protein L17	DAAPVAAVAADEAPAATEAAPVAEAAEAPA	150	180	30	16	0	2	4	0	0	0	0	0	0	0	0	4	0	0	0	1	3	0	0
Bacteria	Bacteroidetes	Flavobacteriia	746697	Aequorivita sublithincola	tr|I3YWP0|I3YWP0	50S ribosomal protein L17	VKAAPAKAEKEAKKEEE	150	167	17	5	0	0	5	0	0	0	0	5	0	0	0	1	0	0	0	0	1	0	0
Bacteria	Spirochaetes	Leptospirales	869212	Turneriella parva	tr|I4B7G0|I4B7G0	50S ribosomal protein L17	KPAEKKAAEPKEKKAKKK	150	168	18	4	0	0	3	0	0	0	0	9	0	0	0	2	0	0	0	0	0	0	0
Bacteria	Proteobacteria	environmental	1262987	Proteobacteria bacterium	tr|R5QPN6|R5QPN6	50S ribosomal protein L17	DIARVAAEKAAAAEAEKANAEAK	60	83	23	11	0	1	4	0	0	0	1	3	0	0	1	0	0	1	0	0	1	0	0
Bacteria	Bacteroidetes	Bacteroidia	1262694	Alistipes sp.	tr|R6Z637|R6Z637	50S ribosomal protein L17	APKKAAAPKAAKPAAPKSAKVAAPKVAKKT	165	195	30	12	0	0	0	0	0	0	0	9	0	0	0	5	0	0	1	1	2	0	0
Bacteria	Bacteroidetes	Bacteroidia	1235789	Parabacteroides goldsteinii	tr|S0GH60|S0GH60	50S ribosomal protein L17	AEAPAAEATEEKAAE	150	165	15	7	0	0	5	0	0	0	0	1	0	0	0	1	0	0	0	1	0	0	0
Bacteria	Actinobacteria	Propionibacteriales	883161	Propionimicrobium lymphophilum	tr|S2W4H7|S2W4H7	50S ribosomal protein L17	EVKVEEAEAEEAKDEKAEEADK	150	172	22	5	0	2	9	0	0	0	0	4	0	0	0	0	0	0	0	0	2	0	0
Bacteria	Actinobacteria	Micrococcales	1203568	Dermabacter sp.	tr|S3XXU4|S3XXU4	50S ribosomal protein L17	EETAAEETPAEETTENTEA	150	169	19	4	0	0	8	0	0	0	0	0	0	0	1	1	0	0	0	5	0	0	0
Bacteria	Actinobacteria	Bifidobacteriales	1321816	Alloscardovia omnicolens	tr|U1QQT1|U1QQT1	50S ribosomal protein L17	AVEAPVEETATEEVAAE	150	167	17	5	0	0	6	0	0	0	0	0	0	0	0	1	0	0	0	2	3	0	0
Bacteria	Actinobacteria	Coriobacteriia	1111135	Coriobacteriaceae bacterium	tr|U2U4K8|U2U4K8	50S ribosomal protein L17	PAPAKEEAPETEETAEAAE	135	154	19	6	0	0	7	0	0	0	0	1	0	0	0	3	0	0	0	2	0	0	0
Bacteria	Bacteroidetes	Bacteroidia	880074	Barnesiella viscericola	tr|W0ETC7|W0ETC7	50S ribosomal protein L17	RSRKSAAPAAAEAAAPAAEAPATPAAEAPEAPAAEEKAAE	135	175	40	20	0	0	7	0	0	0	0	2	0	0	0	6	0	2	2	1	0	0	0
Bacteria	Verrucomicrobia	Opitutae	794903	Opitutaceae bacterium	tr|W0IXM1|W0IXM1	50S ribosomal protein L17	EAPAAEAPAEAAPAAEAATEAPKA	150	174	24	13	0	0	5	0	0	0	0	1	0	0	0	4	0	0	0	1	0	0	0
Bacteria	Proteobacteria	Alphaproteobacteria	394	Sinorhizobium fredii	sp|C3MAF7|RL19	50S ribosomal protein L19	LAAEKAAAEAAEKAAAEAKAAEAAAE	150	176	26	16	0	0	6	0	0	0	0	3	1	0	0	0	0	0	0	0	0	0	0
Bacteria	Proteobacteria	Alphaproteobacteria	266779	Chelativorans sp.	sp|Q11CQ9|RL19	50S ribosomal protein L19	LAAEKAAAEAAEAKSE	150	166	16	8	0	0	4	0	0	0	0	2	1	0	0	0	0	0	1	0	0	0	0
Bacteria	Proteobacteria	Alphaproteobacteria	69279	Aquamicrobium defluvii	tr|A0A011TF94|A0A011TF94	50S ribosomal protein L19	LAAEKAAQEAAEKAAAEKAAAEAASAE	150	177	27	15	0	0	6	0	0	0	0	3	1	0	0	0	1	0	1	0	0	0	0
Bacteria	Proteobacteria	Alphaproteobacteria	1410620	Shinella sp.	tr|A0A021X5A4|A0A021X5A4	50S ribosomal protein L19	LAAEKAAAEAAEAAKAAEAAAE	150	172	22	14	0	0	5	0	0	0	0	2	1	0	0	0	0	0	0	0	0	0	0
Bacteria	Proteobacteria	Alphaproteobacteria	1509405	Pseudorhizobium pelagicum	tr|A0A081MLH8|A0A081MLH8	50S ribosomal protein L19	LAAEKAAAEAEEAKAAEAAAAQAAEDAKAAETSAE	150	185	35	19	0	1	8	0	0	0	0	3	1	0	0	0	1	0	1	1	0	0	0
Bacteria	Bacteroidetes	Cytophagia	153721	Sporocytophaga myxococcoides	tr|A0A098LEC8|A0A098LEC8	50S ribosomal protein L19	DKAKTSAPAAPKAAKAPKAKA	120	141	21	9	0	1	0	0	0	0	0	6	0	0	0	3	0	0	1	1	0	0	0
Bacteria	Proteobacteria	Gammaproteobacteria	1543381	Oleiagrimonas soli	tr|A0A099CWG9|A0A099CWG9	50S ribosomal protein L19	KAASKAEAAAKAAASE	120	136	16	9	0	0	2	0	0	0	0	3	0	0	0	0	0	0	2	0	0	0	0
Bacteria	Proteobacteria	Alphaproteobacteria	1629720	Hyphomonadaceae bacterium	tr|A0A0F2QHI7|A0A0F2QHI7	50S ribosomal protein L19	AAEREAAAKAKAEADAAAAAEAAAAEAAAAAAAAEGGAEE	150	190	40	26	0	1	8	0	2	0	0	2	0	0	0	0	0	1	0	0	0	0	0
Bacteria	Proteobacteria	Alphaproteobacteria	1629710	Hyphomonas sp.	tr|A0A0F2RPF7|A0A0F2RPF7	50S ribosomal protein L19	KAAAAAAEAEAKAAEAAAAAAEAPEAAPEE	165	195	30	19	0	0	7	0	0	0	0	2	0	0	0	2	0	0	0	0	0	0	0
Bacteria	Proteobacteria	Alphaproteobacteria	1620421	Hoeflea sp.	tr|A0A0F7PP21|A0A0F7PP21	50S ribosomal protein L19	LAAEKSAAEAAEAAAAKAAAAEAAASADEAKGE	150	183	33	19	0	1	6	0	1	0	0	3	1	0	0	0	0	0	2	0	0	0	0
Bacteria	Candidatus	Berkelbacteria	1618337	Berkelbacteria bacterium	tr|A0A0G4B3F1|A0A0G4B3F1	50S ribosomal protein L19	EEATEEKPAETPEAK	165	180	15	3	0	0	6	0	0	0	0	2	0	0	0	2	0	0	0	2	0	0	0
Bacteria	Proteobacteria	Alphaproteobacteria	1549748	Kiloniella litopenaei	tr|A0A0M2R930|A0A0M2R930	50S ribosomal protein L19	AAGKAAAADRAEKAAEKAAKK	120	141	21	11	0	1	2	0	1	0	0	5	0	0	0	0	0	1	0	0	0	0	0
Bacteria	Proteobacteria	Alphaproteobacteria	1736420	Aminobacter sp.	tr|A0A0Q6LZ60|A0A0Q6LZ60	50S ribosomal protein L19	ADEAAKAAEAAAAEPAAE	165	183	18	11	0	1	4	0	0	0	0	1	0	0	0	1	0	0	0	0	0	0	0
Bacteria	Proteobacteria	Alphaproteobacteria	1736531	Devosia sp.	tr|A0A0Q7EJF5|A0A0Q7EJF5	50S ribosomal protein L19	AAAAEAAAATEPKAE	165	180	15	9	0	0	3	0	0	0	0	1	0	0	0	1	0	0	0	1	0	0	0
Bacteria	Proteobacteria	Alphaproteobacteria	1736509	Ensifer sp.	tr|A0A0Q9DFL3|A0A0Q9DFL3	50S ribosomal protein L19	EKARIEAEKIAAAQALAAEKAAAEAAEAKAAAEAAEAKAAEAAAE	135	180	45	25	0	0	10	0	0	0	2	5	1	0	0	0	1	1	0	0	0	0	0
Bacteria	Proteobacteria	Alphaproteobacteria	121719	Pannonibacter phragmitetus	tr|A0A0U3PGL7|A0A0U3PGL7	50S ribosomal protein L19	AKAAAAAEKAAAAEAAAAAAAAAASAE	135	162	27	21	0	0	3	0	0	0	0	2	0	0	0	0	0	0	1	0	0	0	0
Bacteria	Proteobacteria	Alphaproteobacteria	1734406	Alphaproteobacteria bacterium	tr|A0A124IJQ6|A0A124IJQ6	50S ribosomal protein L19	ATAEAEEAAKAAAEAKASE	210	229	19	10	0	0	5	0	0	0	0	2	0	0	0	0	0	0	1	1	0	0	0
Bacteria	Proteobacteria	Alphaproteobacteria	686597	Martelella sp.	tr|A0A127CDS4|A0A127CDS4	50S ribosomal protein L19	ARAAAKAEKEAAAAAKSE	135	153	18	10	0	0	3	0	0	0	0	3	0	0	0	0	0	1	1	0	0	0	0
Bacteria	Proteobacteria	Alphaproteobacteria	1612624	Pararhizobium polonicum	tr|A0A1C7NZ44|A0A1C7NZ44	50S ribosomal protein L19	EKARLEAEKVAAAQALAAEKAAAEAAAAEAAAAKAAEEAAAAAAAAEPAAE	135	186	51	31	0	0	10	0	0	0	0	4	2	0	0	1	1	1	0	0	1	0	0
Bacteria	Proteobacteria	Alphaproteobacteria	311403	Agrobacterium radiobacter	tr|B9JCN1|B9JCN1	50S ribosomal protein L19	LAAEKAAAEAAEAKAAAEAAAAAEAAAAAEPAAE	150	184	34	23	0	0	7	0	0	0	0	2	1	0	0	1	0	0	0	0	0	0	0
Bacteria	Proteobacteria	Alphaproteobacteria	314260	Parvularcula bermudensis	tr|E0TF92|E0TF92	50S ribosomal protein L19	KAEGKKGKGKAKGKASKA	120	138	18	4	0	0	1	0	4	0	0	8	0	0	0	0	0	0	1	0	0	0	0
Bacteria	Proteobacteria	Alphaproteobacteria	744980	Roseibium sp.	tr|E2CFX1|E2CFX1	50S ribosomal protein L19	AKAAKAAAKAAEAEAAAE	135	153	18	12	0	0	3	0	0	0	0	3	0	0	0	0	0	0	0	0	0	0	0
Bacteria	Proteobacteria	Alphaproteobacteria	991905	Polymorphum gilvum	tr|F2IZA7|F2IZA7	50S ribosomal protein L19	AKAAAAAEKEAAKEAAAEASAE	135	157	22	13	0	0	5	0	0	0	0	3	0	0	0	0	0	0	1	0	0	0	0
Bacteria	Proteobacteria	Alphaproteobacteria	856793	Micavibrio aeruginosavorus	tr|G2KNJ2|G2KNJ2	50S ribosomal protein L19	KKTKAEKDARKAAKK	150	165	15	4	0	1	1	0	0	0	0	7	0	0	0	0	0	1	0	1	0	0	0
Bacteria	Proteobacteria	Alphaproteobacteria	1082931	Pelagibacterium halotolerans	tr|G4R6Z5|G4R6Z5	50S ribosomal protein L19	LAAELAAQEAAEKKAAEEAAAAEAAAAAEAPAEENKGE	150	188	38	19	0	0	10	0	1	0	0	3	2	0	1	1	1	0	0	0	0	0	0
Bacteria	Proteobacteria	Alphaproteobacteria	911045	Pseudovibrio sp.	tr|G8PJ89|G8PJ89	50S ribosomal protein L19	AAAAEAKAAKAAEKAAEAKGAEE	135	158	23	13	0	0	5	0	1	0	0	4	0	0	0	0	0	0	0	0	0	0	0
Bacteria	Spirochaetes	Leptospirales	869212	Turneriella parva	tr|I4B218|I4B218	50S ribosomal protein L19	AAPAAEAPAAAETPA	135	150	15	9	0	0	2	0	0	0	0	0	0	0	0	3	0	0	0	1	0	0	0
Bacteria	Proteobacteria	Gammaproteobacteria	1162282	Rhodanobacter sp.	tr|I4VQS7|I4VQS7	50S ribosomal protein L19	KAARIKEDIAAVSAAKAAAKAAAAAAAK	105	133	28	16	0	1	1	0	0	0	2	5	0	0	0	0	0	1	1	0	1	0	0
Bacteria	Proteobacteria	Gammaproteobacteria	1123867	SAR86 cluster	tr|J4KT97|J4KT97	50S ribosomal protein L19	PAEEVAEEAAAEETAEEAPAEEVAEEAAAEETAEEAPAEEVAEEA	30	75	45	17	0	0	20	0	0	0	0	0	0	0	0	3	0	0	0	2	3	0	0
Bacteria	Nitrospinae/Tectomicrobia	Nitrospinae	1266370	Nitrospina gracilis	tr|M1YZU2|M1YZU2	50S ribosomal protein L19	GRVRKKRAKAAAKKAAAQG	120	139	19	7	0	0	0	0	2	0	0	5	0	0	0	0	1	3	0	0	1	0	0
Bacteria	Proteobacteria	Alphaproteobacteria	1397530	Labrenzia sp.	tr|U7FSR9|U7FSR9	50S ribosomal protein L19	AKAAAAEAKAAAKEAAENAAE	135	156	21	13	0	0	4	0	0	0	0	3	0	0	1	0	0	0	0	0	0	0	0
Bacteria	Proteobacteria	Alphaproteobacteria	348824	Rhizobium favelukesii	tr|W6REB6|W6REB6	50S ribosomal protein L19	LAAEKAAQEAAEAKAAAEAAAAAEPAAE	150	178	28	17	0	0	6	0	0	0	0	2	1	0	0	1	1	0	0	0	0	0	0
Bacteria	Actinobacteria	Nakamurellales	479431	Nakamurella multipartita	tr|C8XIG6|C8XIG6	50S ribosomal protein L20	GAAAAAQAPTAADAA	120	135	15	10	0	1	0	0	1	0	0	0	0	0	0	1	1	0	0	1	0	0	0
Bacteria	Bacteroidetes	Flavobacteriia	1454006	Siansivirga zeaxanthinifaciens	tr|A0A0C5WBE0|A0A0C5WBE0	50S ribosomal protein L21	AKKAAPAKAEKAAPKAEAKKATAKADDLKK	105	135	30	12	0	2	2	0	0	0	0	10	1	0	0	2	0	0	0	1	0	0	0
Bacteria	Bacteroidetes	Flavobacteriia	63186	Zobellia galactanivorans	tr|G0L3R5|G0L3R5	50S ribosomal protein L21	GKKAAAPKKEEKPAKKEAAPKAAPKKAAKA	105	135	30	11	0	0	3	0	1	0	0	11	0	0	0	4	0	0	0	0	0	0	0
Bacteria	Bacteroidetes	Flavobacteriia	555500	Galbibacter marinus	tr|K2PV77|K2PV77	50S ribosomal protein L21	AKKAAPKKKAAPKKEEAAVEAKPAAEKAAP	105	135	30	12	0	0	4	0	0	0	0	9	0	0	0	4	0	0	0	0	1	0	0
Bacteria	Proteobacteria	Alphaproteobacteria	394221	Maricaulis maris	sp|Q0AKX7|RL21	50S ribosomal protein L21	AADAPKAKAKAAPKAEKAAAPKAEKAPAKK	120	150	30	14	0	1	2	0	0	0	0	9	0	0	0	4	0	0	0	0	0	0	0
Bacteria	Bacteroidetes	Flavobacteriia	983544	Lacinutrix sp.	tr|F6GHI6|F6GHI6	50S ribosomal protein L21	AKPAKKAAPKKETKAAAPKAEAKPAAKKAT	105	135	30	12	0	0	2	0	0	0	0	10	0	0	0	4	0	0	0	2	0	0	0
Bacteria	Bacteroidetes	Flavobacteriia	641526	Winogradskyella psychrotolerans	tr|S7VR75|S7VR75	50S ribosomal protein L21	AKKAAPKKEAKKAEPKAEKAAPKKATGKAD	105	135	30	10	0	1	3	0	1	0	0	11	0	0	0	3	0	0	0	1	0	0	0
Bacteria	Bacteroidetes	Flavobacteriia	1642818	Aquimarina sp.	tr|A0A162ZL01|A0A162ZL01	50S ribosomal protein L21	AKKAAPKKAEPKAKAEKEVKAAAPKAKAEP	105	135	30	11	0	0	4	0	0	0	0	10	0	0	0	4	0	0	0	0	1	0	0
Bacteria	Bacteroidetes	Flavobacteriia	886377	Muricauda ruestringensis	tr|G2PM51|G2PM51	50S ribosomal protein L21	AKKAAPAKAKAEAKPAAEPKKAVKKAEAPK	105	135	30	12	0	0	3	0	0	0	0	10	0	0	0	4	0	0	0	0	1	0	0
Bacteria	Proteobacteria	Alphaproteobacteria	439375	Ochrobactrum anthropi	sp|A6WXR6|RL21	50S ribosomal protein L21	KKAAEKKAPKAAPKKAAAKAESAE	105	129	24	10	0	0	3	0	0	0	0	8	0	0	0	2	0	0	1	0	0	0	0
Bacteria	Proteobacteria	Alphaproteobacteria	504832	Oligotropha carboxidovorans	sp|B6JD24|RL21	50S ribosomal protein L21	AAPADGEAPAKKAPAKKAAAKKAAPKAAAKKAPAKKAAPKAKSE	120	164	44	20	0	1	2	0	1	0	0	13	0	0	0	6	0	0	1	0	0	0	0
Bacteria	Cyanobacteria	Oscillatoriophycideae	203124	Trichodesmium erythraeum	sp|Q10ZG6|RL21	50S ribosomal protein L21	ESSVMEVTSETTETVT	120	136	16	0	0	0	4	0	0	0	0	0	0	1	0	0	0	0	3	5	3	0	0
Bacteria	Proteobacteria	Alphaproteobacteria	1044	Erythrobacter longus	tr|A0A074MYS9|A0A074MYS9	50S ribosomal protein L21	KAAPAKKAPAKKAAPKAAAEKKPAAKKAPA	120	150	30	14	0	0	1	0	0	0	0	10	0	0	0	5	0	0	0	0	0	0	0
Bacteria	Proteobacteria	Alphaproteobacteria	666509	Planktomarina temperata	tr|A0A076K3C6|A0A076K3C6	50S ribosomal protein L21	AEKKPAAKKAAAKPAAAKKPAAAAKPAAAKKPATAKKPAAAKASAEKPAAKTAAAKKPAAKKPAAKKPAADKE	150	223	73	34	0	1	3	0	0	0	0	22	0	0	0	10	0	0	1	2	0	0	0
Bacteria	Proteobacteria	Alphaproteobacteria	1225651	Thalassobacter sp.	tr|A0A099TEM2|A0A099TEM2	50S ribosomal protein L21	AGVAVAATAPAAAKKAAPKKAAKAEAAPAA	120	150	30	17	0	0	1	0	1	0	0	5	0	0	0	3	0	0	0	1	2	0	0
Bacteria	Proteobacteria	Alphaproteobacteria	1384459	Methyloceanibacter caenitepidi	tr|A0A0A8JYU9|A0A0A8JYU9	50S ribosomal protein L21	PAKKAAAKKAPAKKAPAKKTAAKKAPAKKAPAKKS	165	200	35	14	0	0	0	0	0	0	0	14	0	0	0	5	0	0	1	1	0	0	0
Bacteria	Bacteroidetes	Flavobacteriia	1629721	Flavobacteriales bacterium	tr|A0A0F2NWB7|A0A0F2NWB7	50S ribosomal protein L21	PKAAPKATAKKAAPKKETKKEDKK	135	159	24	6	0	1	2	0	0	0	0	10	0	0	0	3	0	0	0	2	0	0	0
Bacteria	Proteobacteria	Alphaproteobacteria	1629710	Hyphomonas sp.	tr|A0A0F2RLY6|A0A0F2RLY6	50S ribosomal protein L21	KAPAKKPAAKKEAAPKAETAAAEAPKAAPA	105	135	30	14	0	0	3	0	0	0	0	7	0	0	0	5	0	0	0	1	0	0	0
Bacteria	Firmicutes	Clostridia	270498	Catabacter hongkongensis	tr|A0A0M2NM43|A0A0M2NM43	50S ribosomal protein L21	AKKTTAAKKPAAEKPAKATAEKPAAAKKPA	135	165	30	12	0	0	2	0	0	0	0	9	0	0	0	4	0	0	0	3	0	0	0
Bacteria	Proteobacteria	Alphaproteobacteria	1549748	Kiloniella litopenaei	tr|A0A0M2R6A4|A0A0M2R6A4	50S ribosomal protein L21	AKKPAKKAAAPKAKAAKADADTAEKKAAPKKKAAPKAKAEPKAKAAPKKKAAPKKKAAEE	105	165	60	24	0	2	4	0	0	0	0	22	0	0	0	7	0	0	0	1	0	0	0
Bacteria	Proteobacteria	Alphaproteobacteria	1549748	Kiloniella litopenaei	tr|A0A0M2R6A4|A0A0M2R6A4	50S ribosomal protein L21	APKKKAAPKKKAAEE	150	165	15	5	0	0	2	0	0	0	0	6	0	0	0	2	0	0	0	0	0	0	0
Bacteria	Proteobacteria	Alphaproteobacteria	1389006	Shimia sp.	tr|A0A0M9EJJ1|A0A0M9EJJ1	50S ribosomal protein L21	AAVAVAAAAPKKAAAKKAAPKKAEAKAEAP	120	150	30	16	0	0	2	0	0	0	0	7	0	0	0	3	0	0	0	0	2	0	0
Bacteria	Proteobacteria	Alphaproteobacteria	1736531	Devosia sp.	tr|A0A0Q7DCP5|A0A0Q7DCP5	50S ribosomal protein L21	EAPKAAAKPAAAKKAPAKKATTKAAPAAEA	135	165	30	15	0	0	2	0	0	0	0	7	0	0	0	4	0	0	0	2	0	0	0
Bacteria	Proteobacteria	Alphaproteobacteria	1736584	Altererythrobacter sp.	tr|A0A0T2QDK2|A0A0T2QDK2	50S ribosomal protein L21	KKEAAAEKPVAAKKAPAKKPAAKKAD	135	161	26	10	0	1	2	0	0	0	0	9	0	0	0	3	0	0	0	0	1	0	0
Bacteria	Proteobacteria	Alphaproteobacteria	282199	Nereida ignava	tr|A0A0U1NI41|A0A0U1NI41	50S ribosomal protein L21	AVAAAAPAAKKAAPKKAAAPKAAKAEAKAD	120	150	30	17	0	1	1	0	0	0	0	7	0	0	0	3	0	0	0	0	1	0	0
Bacteria	Proteobacteria	Alphaproteobacteria	1806885	Sphingorhabdus sp.	tr|A0A127MBX1|A0A127MBX1	50S ribosomal protein L21	AAPKKEAAPAEEKPAAKAKAAPAEKAPAEKAPAKKAAAKTESKPAAAKKAPAKKPAAKKP	105	165	60	25	0	0	6	0	0	0	0	17	0	0	0	10	0	0	1	1	0	0	0
Bacteria	Proteobacteria	Alphaproteobacteria	1806885	Sphingorhabdus sp.	tr|A0A127MBX1|A0A127MBX1	50S ribosomal protein L21	AAKKAPAKKPAAKKPAAKKED	150	171	21	8	0	1	1	0	0	0	0	8	0	0	0	3	0	0	0	0	0	0	0
Bacteria	Proteobacteria	Alphaproteobacteria	1494590	Paramesorhizobium deserti	tr|A0A135HT49|A0A135HT49	50S ribosomal protein L21	PKAKAAPKKAAPKAKSAE	135	153	18	7	0	0	1	0	0	0	0	6	0	0	0	3	0	0	1	0	0	0	0
Bacteria	Proteobacteria	Deltaproteobacteria	959	Bdellovibrio bacteriovorus	tr|A0A150WQ79|A0A150WQ79	50S ribosomal protein L21	AAKKVAKKKVAKKAVKKTAKKATKTGAKKKAAKKTSKKA	150	189	39	11	0	0	0	0	1	0	0	19	0	0	0	0	0	0	1	4	3	0	0
Bacteria	Proteobacteria	Alphaproteobacteria	1792031	Tardiphaga sp.	tr|A0A163XHV6|A0A163XHV6	50S ribosomal protein L21	AKKAAAPKAAAAKPAAAKKPAAKKKPAAE	135	164	29	15	0	0	1	0	0	0	0	9	0	0	0	4	0	0	0	0	0	0	0
Bacteria	Bacteroidetes	Flavobacteriia	1763537	Ulvibacter sp.	tr|A0A167ITY3|A0A167ITY3	50S ribosomal protein L21	AKKAKTEKAEPKKEAKKAAPKAETKAAPKKETTAKAEPAKKAAPK	105	150	45	14	0	0	6	0	0	0	0	16	0	0	0	5	0	0	0	4	0	0	0
Bacteria	Actinobacteria	Coriobacteriia	79604	Denitrobacterium detoxificans	tr|A0A172RZ00|A0A172RZ00	50S ribosomal protein L21	AKKSTKKAAAKKAEKAAADAE	105	126	21	9	0	1	2	0	0	0	0	7	0	0	0	0	0	0	1	1	0	0	0
Bacteria	Proteobacteria	Gammaproteobacteria	1548547	Woeseia oceani	tr|A0A193LGY1|A0A193LGY1	50S ribosomal protein L21	AKPKAAAAKPAAEKPAAKKAAAKKPAAKKADADKPAAKKTAKKKV	105	150	45	19	0	2	1	0	0	0	0	16	0	0	0	5	0	0	0	1	1	0	0
Bacteria	Proteobacteria	Alphaproteobacteria	1300349	Porphyrobacter dokdonensis	tr|A0A1A7BGB3|A0A1A7BGB3	50S ribosomal protein L21	KAAAKKTKTEAAEAAASAE	105	124	19	9	0	0	3	0	0	0	0	4	0	0	0	0	0	0	1	2	0	0	0
Bacteria	Proteobacteria	Alphaproteobacteria	1849359	Jannaschia sp.	tr|A0A1B6YUY8|A0A1B6YUY8	50S ribosomal protein L21	KAEAPAADAPKAEKPKAEKKAAPKKAKAEA	135	165	30	12	0	1	4	0	0	0	0	9	0	0	0	4	0	0	0	0	0	0	0
Bacteria	Proteobacteria	Alphaproteobacteria	1849171	Sphingomonadales bacterium	tr|A0A1B6ZEN4|A0A1B6ZEN4	50S ribosomal protein L21	TETKAAPAKKAPAKKAEPKATAAKTETKPADAKKAPAKKPAAKKPAAKKKD	120	171	51	17	0	2	3	0	0	0	0	17	0	0	0	7	0	0	0	5	0	0	0
Bacteria	Proteobacteria	Alphaproteobacteria	314271	Maritimibacter alkaliphilus	tr|A3VKE7|A3VKE7	50S ribosomal protein L21	PAAAKPAKKAAPKAEAKAAPKAEAKTEAPA	120	150	30	14	0	0	3	0	0	0	0	7	0	0	0	5	0	0	0	1	0	0	0
Bacteria	Proteobacteria	Betaproteobacteria	666681	Methylotenera versatilis	tr|D7DMX5|D7DMX5	50S ribosomal protein L21	QAAAKPAKAKAAKAAE	105	121	16	9	0	0	1	0	0	0	0	4	0	0	0	1	1	0	0	0	0	0	0
Bacteria	Proteobacteria	Alphaproteobacteria	744979	Ahrensia sp.	tr|E0MMQ7|E0MMQ7	50S ribosomal protein L21	AAPAAKAEKPAAKKAEPKAEAKPAKAEKKA	135	165	30	13	0	0	4	0	0	0	0	9	0	0	0	4	0	0	0	0	0	0	0
Bacteria	Bacteroidetes	Flavobacteriia	865938	Weeksella virosa	tr|F0P2I7|F0P2I7	50S ribosomal protein L21	IGGAKAAKKTAKKAEKEAAE	120	140	20	7	0	0	3	0	2	0	1	6	0	0	0	0	0	0	0	1	0	0	0
Bacteria	Proteobacteria	Alphaproteobacteria	709797	Bradyrhizobiaceae bacterium	tr|F7QH19|F7QH19	50S ribosomal protein L21	PAAEGDAPAKAAKKAPAKKAAAPKAAAKAPAKKAAPKAKSDKK	120	163	43	19	0	2	1	0	1	0	0	13	0	0	0	6	0	0	1	0	0	0	0
Bacteria	Proteobacteria	Alphaproteobacteria	909943	SAR116 cluster	tr|G6A0N8|G6A0N8	50S ribosomal protein L21	KKVAAPAKKAAAKADAAPAAEKKAPAKKAAAAKKTAAKKAAAPKKAAAKKSD	105	157	52	25	0	2	1	0	0	0	0	17	0	0	0	4	0	0	1	1	1	0	0
Bacteria	Bacteroidetes	Flavobacteriia	929704	Myroides odoratus	tr|H1ZEH6|H1ZEH6	50S ribosomal protein L21	AKKKATKKETAEAAE	105	120	15	5	0	0	3	0	0	0	0	5	0	0	0	0	0	0	0	2	0	0	0
Bacteria	Bacteroidetes	Flavobacteriia	1137281	Xanthomarina gelatinilytica	tr|M7MHG3|M7MHG3	50S ribosomal protein L21	AKPAAKAEKKAEPAKKAESKAAAPKAEAKK	105	135	30	12	0	0	4	0	0	0	0	10	0	0	0	3	0	0	1	0	0	0	0
Bacteria	Proteobacteria	Alphaproteobacteria	367336	Rhodobacterales bacterium	tr|Q0FAT4|Q0FAT4	50S ribosomal protein L21	KKPVAKKAATEKKPVAKKAAAEKKPAAKKAAPKKAAAKKAEDK	135	178	43	15	0	1	3	0	0	0	0	17	0	0	0	4	0	0	0	1	2	0	0
Bacteria	Proteobacteria	Alphaproteobacteria	488538	Puniceispirillum marinum	tr|D5BMQ6|D5BMQ6	50S ribosomal protein L21	KKLAAPKVAAKKAAAPKKAAAPKAEAAPKAEAAPKKAAPKKAAAKKASAAAPKKAAPKKAAAKKK	105	170	65	30	0	0	2	0	0	0	0	22	1	0	0	8	0	0	1	0	1	0	0
Bacteria	Proteobacteria	Epsilonproteobacteria	749222	Nitratifractor salsuginis	tr|E6WYK4|E6WYK4	50S ribosomal protein L22	AAAEAPKKEKAPAKKASKKEAPAETAAKAA	105	135	30	13	0	0	4	0	0	0	0	8	0	0	0	3	0	0	1	1	0	0	0
Bacteria	Acidobacteria	Acidobacteriales	204669	Koribacter versatilis	sp|Q1ISB7|RL22	50S ribosomal protein L22	AKGAKAKKAPAKKAAAKKAPAKKFAGKKTA	135	165	30	12	0	0	0	1	2	0	0	12	0	0	0	2	0	0	0	1	0	0	0
Bacteria	Bacteroidetes	Chitinophagia	1176587	Niabella ginsenosidivorans	tr|A0A1A9I122|A0A1A9I122	50S ribosomal protein L22	KKKAAAKKSTKESKKA	135	151	16	4	0	0	1	0	0	0	0	8	0	0	0	0	0	0	2	1	0	0	0
Bacteria	Acidobacteria	Acidobacteriales	240015	Acidobacterium capsulatum	tr|C1F637|C1F637	50S ribosomal protein L22	AAKPAKKAAAKKTAAKKAPAKKTAAKKAPAKKSAKK	135	171	36	15	0	0	0	0	0	0	0	15	0	0	0	3	0	0	1	2	0	0	0
Bacteria	Acidobacteria	Acidobacteriales	401053	Terriglobus saanensis	tr|E8V805|E8V805	50S ribosomal protein L22	AKKAAAAKKAPAKKAPAKKAVAAK	150	174	24	12	0	0	0	0	0	0	0	9	0	0	0	2	0	0	0	0	1	0	0
Bacteria	Acidobacteria	Acidobacteriales	682795	Granulicella mallensis	tr|G8NQ72|G8NQ72	50S ribosomal protein L22	AAPAKKTAGKPAAKKAATKAPAKKAAAKKAPAKKAAAK	135	173	38	18	0	0	0	0	1	0	0	13	0	0	0	4	0	0	0	2	0	0	0
Bacteria	Actinobacteria	Propionibacteriales	883161	Propionimicrobium lymphophilum	tr|S2WZ21|S2WZ21	50S ribosomal protein L22	EKPAAKKPAAKKPAAKKTAAKAEKPAAKKPAAKKPAAKKETKPAT	165	210	45	16	0	0	3	0	0	0	0	16	0	0	0	7	0	0	0	3	0	0	0
Bacteria	Proteobacteria	Alphaproteobacteria	224911	Bradyrhizobium diazoefficiens	sp|Q89DJ8|RL25	50S ribosomal protein L25	AAAAAAAGGAAPAAAAPAAGAAAPAAAAPAAAAKAPAGGDKKK	195	238	43	28	0	1	0	0	5	0	0	4	0	0	0	5	0	0	0	0	0	0	0
Bacteria	Proteobacteria	Alphaproteobacteria	488538	Puniceispirillum marinum	tr|D5BP02|D5BP02	50S ribosomal protein L25	EDADGEEGEEEASSEE	195	211	16	2	0	2	8	0	2	0	0	0	0	0	0	0	0	0	2	0	0	0	0
Bacteria	Proteobacteria	Betaproteobacteria	391735	Verminephrobacter eiseniae	sp|A1WGH1|RL25	50S ribosomal protein L25	AAKPAATAKPAAAAAKPAAKPKAKK	210	235	25	13	0	0	0	0	0	0	0	7	0	0	0	4	0	0	0	1	0	0	0
Bacteria	Proteobacteria	Betaproteobacteria	204773	Herminiimonas arsenicoxydans	sp|A4G921|RL25	50S ribosomal protein L25	APAAAAAPAAPADKK	195	210	15	9	0	1	0	0	0	0	0	2	0	0	0	3	0	0	0	0	0	0	0
Bacteria	Firmicutes	Clostridia	457570	Natranaerobius thermophilus	sp|B2A3N5|RL25	50S ribosomal protein L25	VVAPETEEEPDTEEDEEGEEDVEEESEEEEEESEE	180	215	35	1	0	3	21	0	1	0	0	0	0	0	0	2	0	0	2	2	3	0	0
Bacteria	Proteobacteria	Alphaproteobacteria	504832	Oligotropha carboxidovorans	sp|B6JIP4|RL25	50S ribosomal protein L25	GADAAAAAAGAAAPAAGAAAPAAGAAKAPAAAAAKAPAAGGDKKK	195	240	45	28	0	2	0	0	6	0	0	5	0	0	0	4	0	0	0	0	0	0	0
Bacteria	Proteobacteria	Alphaproteobacteria	395965	Methylocella silvestris	sp|B8EK41|RL25	50S ribosomal protein L25	AAAAAAAAPKGKAGAKAAPAAAAAPAAPAKKK	195	227	32	20	0	0	0	0	2	0	0	6	0	0	0	4	0	0	0	0	0	0	0
Bacteria	Proteobacteria	Deltaproteobacteria	439235	Desulfatibacillum alkenivorans	sp|B8FLB8|RL25	50S ribosomal protein L25	EGEEGEEGGEGGEAEGAEAASEE	195	218	23	4	0	0	11	0	7	0	0	0	0	0	0	0	0	0	1	0	0	0	0
Bacteria	Proteobacteria	Alphaproteobacteria	266779	Chelativorans sp.	sp|Q11GC6|RL25	50S ribosomal protein L25	EGGEAEAGQAEEGEE	195	210	15	3	0	0	7	0	4	0	0	0	0	0	0	0	1	0	0	0	0	0	0
Bacteria	Proteobacteria	Alphaproteobacteria	323097	Nitrobacter hamburgensis	sp|Q1QIV7|RL25	50S ribosomal protein L25	AAAAAAAGTAAPAAGAAPAAGAAAAGAKAPAGGGDKKK	195	233	38	22	0	1	0	0	7	0	0	4	0	0	0	3	0	0	0	1	0	0	0
Bacteria	Proteobacteria	Betaproteobacteria	338969	Rhodoferax ferrireducens	sp|Q21XW2|RL25	50S ribosomal protein L25	GAAPVAAAAPAAAGKAAPAAKAPAAKKK	195	223	28	16	0	0	0	0	2	0	0	5	0	0	0	4	0	0	0	0	1	0	0
Bacteria	Proteobacteria	Alphaproteobacteria	1231351	Acidomonas methanolica	tr|A0A023D0Z3|A0A023D0Z3	50S ribosomal protein L25	EEEAKAAAAAEAAGGKKK	195	213	18	8	0	0	4	0	2	0	0	4	0	0	0	0	0	0	0	0	0	0	0
Bacteria	Proteobacteria	Alphaproteobacteria	1382230	Asaia platycodi	tr|A0A060QI23|A0A060QI23	50S ribosomal protein L25	EAAAKAAAEAAAPAKKK	195	212	17	10	0	0	2	0	0	0	0	4	0	0	0	1	0	0	0	0	0	0	0
Bacteria	Bacteroidetes	Bacteroidia	1433126	Mucinivorans hirudinis	tr|A0A060RCI9|A0A060RCI9	50S ribosomal protein L25	RAARGAQAAAAAATGKKK	180	198	18	9	0	0	0	0	2	0	0	3	0	0	0	0	1	2	0	1	0	0	0
Bacteria	Actinobacteria	Actinomycetales	59505	Actinotignum schaalii	tr|A0A068NGL9|A0A068NGL9	50S ribosomal protein L25	AQAEEAAEEAAASEGAGA	195	213	18	9	0	0	5	0	2	0	0	0	0	0	0	0	1	0	1	0	0	0	0
Bacteria	Proteobacteria	Alphaproteobacteria	1333998	Tepidicaulis marinus	tr|A0A081BD33|A0A081BD33	50S ribosomal protein L25	EAEEGEEGGEEAKEEEGGEE	195	215	20	2	0	0	12	0	5	0	0	1	0	0	0	0	0	0	0	0	0	0	0
Bacteria	Proteobacteria	Gammaproteobacteria	1304275	Salinisphaera hydrothermalis	tr|A0A084IGC6|A0A084IGC6	50S ribosomal protein L25	AAVELEAEEEAEAEAEAAAEEAEGDEAEAD	195	225	30	12	0	2	13	0	1	0	0	0	1	0	0	0	0	0	0	0	1	0	0
Bacteria	Proteobacteria	Deltaproteobacteria	394096	Hyalangium minutum	tr|A0A085WX46|A0A085WX46	50S ribosomal protein L25	AAAAPAAGAAAAPAAAKAGDAKAGDAKAGD	195	225	30	18	0	3	0	0	4	0	0	3	0	0	0	2	0	0	0	0	0	0	0
Bacteria	Actinobacteria	Bifidobacteriales	1437608	Bifidobacterium biavatii	tr|A0A086ZC63|A0A086ZC63	50S ribosomal protein L25	DATESTAAPEAAADAAAAPADAAAAPAADAK	180	211	31	18	0	4	2	0	0	0	0	1	0	0	0	3	0	0	1	2	0	0	0
Bacteria	Proteobacteria	Gammaproteobacteria	1121015	Arenimonas oryziterrae	tr|A0A091AV72|A0A091AV72	50S ribosomal protein L25	KSAKAAAAPAAAPAPKKK	210	228	18	9	0	0	0	0	0	0	0	5	0	0	0	3	0	0	1	0	0	0	0
Bacteria	Proteobacteria	Betaproteobacteria	279058	Collimonas arenae	tr|A0A0A1F5Q0|A0A0A1F5Q0	50S ribosomal protein L25	APAAATPAAPAADKK	195	210	15	8	0	1	0	0	0	0	0	2	0	0	0	3	0	0	0	1	0	0	0
Bacteria	Proteobacteria	Alphaproteobacteria	1384459	Methyloceanibacter caenitepidi	tr|A0A0A8K5B1|A0A0A8K5B1	50S ribosomal protein L25	EEEGAEEAAEEEEAEESKE	195	214	19	4	0	0	12	0	1	0	0	1	0	0	0	0	0	0	1	0	0	0	0
Bacteria	Proteobacteria	Gammaproteobacteria	2340	Solemya velum	tr|A0A0B0HEI0|A0A0B0HEI0	50S ribosomal protein L25	EPEEEAVEGGEEAAAEGGEEETEE	195	219	24	4	0	0	13	0	4	0	0	0	0	0	0	1	0	0	0	1	1	0	0
Bacteria	Proteobacteria	Alphaproteobacteria	561184	Mameliella alba	tr|A0A0B3RGQ3|A0A0B3RGQ3	50S ribosomal protein L25	AEEAEEAAAAAAEEATTEEA	195	215	20	10	0	0	8	0	0	0	0	0	0	0	0	0	0	0	0	2	0	0	0
Bacteria	Proteobacteria	Alphaproteobacteria	1577905	Tateyamaria sp.	tr|A0A0B4BQC1|A0A0B4BQC1	50S ribosomal protein L25	NEEGAAEGEEATEAAGEE	195	213	18	5	0	0	8	0	3	0	0	0	0	0	1	0	0	0	0	1	0	0	0
Bacteria	Actinobacteria	Micrococcales	1703	Brevibacterium linens	tr|A0A0B9A4H8|A0A0B9A4H8	50S ribosomal protein L25	TEEEAAEESGAEEASEEE	195	213	18	4	0	0	10	0	1	0	0	0	0	0	0	0	0	0	2	1	0	0	0
Bacteria	Proteobacteria	Deltaproteobacteria	1429043	Dethiosulfatarculus sandiegensis	tr|A0A0D2JCM2|A0A0D2JCM2	50S ribosomal protein L25	EAAEETEEEEGEETEEGEAASEASE	180	205	25	5	0	0	14	0	2	0	0	0	0	0	0	0	0	0	2	2	0	0	0
Bacteria	Proteobacteria	Alphaproteobacteria	1231623	Tanticharoenia sakaeratensis	tr|A0A0D6MHW4|A0A0D6MHW4	50S ribosomal protein L25	EAAAKAAAAAEAAAAKPGAKKK	195	217	22	13	0	0	2	0	1	0	0	5	0	0	0	1	0	0	0	0	0	0	0
Bacteria	Proteobacteria	Alphaproteobacteria	1120923	Acidocella aminolytica	tr|A0A0D6PFL5|A0A0D6PFL5	50S ribosomal protein L25	AEAAAAAAAAPAKGGKKK	195	213	18	10	0	0	1	0	2	0	0	4	0	0	0	1	0	0	0	0	0	0	0
Bacteria	Proteobacteria	Alphaproteobacteria	1076	Rhodopseudomonas palustris	tr|A0A0D7ES71|A0A0D7ES71	50S ribosomal protein L25	AAAGGAAAAPGAAAAPAAGAKAPAAGAKAPAAGAKAPAAGAKAPAAPAAKKK	195	247	52	31	0	0	0	0	7	0	0	7	0	0	0	7	0	0	0	0	0	0	0
Bacteria	Verrucomicrobia	X	1637999	Verrucomicrobia bacterium	tr|A0A0E3YUR8|A0A0E3YUR8	50S ribosomal protein L25	AAGAAAGAATAAAGAAAPAAGAAAKPGDAK	195	225	30	19	0	1	0	0	5	0	0	2	0	0	0	2	0	0	0	1	0	0	0
Bacteria	Bacteroidetes	Flavobacteriia	1629721	Flavobacteriales bacterium	tr|A0A0F2NY44|A0A0F2NY44	50S ribosomal protein L25	TAEGVTTEATAEAEATPAE	195	214	19	6	0	0	5	0	1	0	0	0	0	0	0	1	0	0	0	5	1	0	0
Bacteria	Firmicutes	Bacilli	407035	Salinicoccus halodurans	tr|A0A0F7HND4|A0A0F7HND4	50S ribosomal protein L25	VEGSEEEAASEADEEE	195	211	16	3	0	1	8	0	1	0	0	0	0	0	0	0	0	0	2	0	1	0	0
Bacteria	Proteobacteria	Gammaproteobacteria	1543721	Sedimenticola thiotaurini	tr|A0A0F7K169|A0A0F7K169	50S ribosomal protein L25	EDEEEDEEGAGAAEE	195	210	15	3	0	2	8	0	2	0	0	0	0	0	0	0	0	0	0	0	0	0	0
Bacteria	Proteobacteria	Deltaproteobacteria	48	Archangium gephyra	tr|A0A0G2ZKQ2|A0A0G2ZKQ2	50S ribosomal protein L25	AAAAAAPAAAAAAKPAAGAAAKPAAGAAAKPAAGAKK	195	232	37	25	0	0	0	0	3	0	0	5	0	0	0	4	0	0	0	0	0	0	0
Bacteria	Kiritimatiellaeota	Kiritimatiellae	1307763	Kiritimatiella glycovorans	tr|A0A0G3EDA5|A0A0G3EDA5	50S ribosomal protein L25	EEEALEGEEGEAGEEGAEGEAGEGEEPSEG	195	225	30	4	0	0	15	0	8	0	0	0	1	0	0	1	0	0	1	0	0	0	0
Bacteria	Proteobacteria	Deltaproteobacteria	1391654	Labilithrix luteola	tr|A0A0K1Q7L6|A0A0K1Q7L6	50S ribosomal protein L25	AAPGAAPAAGAAPAAAGGKAPAAAGGKAAA	195	225	30	18	0	0	0	0	6	0	0	2	0	0	0	4	0	0	0	0	0	0	0
Bacteria	Proteobacteria	Alphaproteobacteria	1549748	Kiloniella litopenaei	tr|A0A0M2R7T6|A0A0M2R7T6	50S ribosomal protein L25	DEEGEEEVAGEEEAAPAAEE	195	215	20	5	0	1	10	0	2	0	0	0	0	0	0	1	0	0	0	0	1	0	0
Bacteria	Proteobacteria	Alphaproteobacteria	1715693	Phaeobacter sp.	tr|A0A0N7M8G9|A0A0N7M8G9	50S ribosomal protein L25	NEEEGEEGEVEAAAEE	195	211	16	3	0	0	9	0	2	0	0	0	0	0	1	0	0	0	0	0	1	0	0
Bacteria	Proteobacteria	Alphaproteobacteria	1079	Blastochloris viridis	tr|A0A0P0J8M3|A0A0P0J8M3	50S ribosomal protein L25	AATAATAAPAAAAKAPAAAAAKAPAAAAKA	195	225	30	22	0	0	0	0	0	0	0	3	0	0	0	3	0	0	0	2	0	0	0
Bacteria	Bacteroidetes	Cytophagia	1605367	Leadbetterella sp.	tr|A0A0P7BGB8|A0A0P7BGB8	50S ribosomal protein L25	GEAEGGEAGADEAAE	195	210	15	5	0	1	5	0	4	0	0	0	0	0	0	0	0	0	0	0	0	0	0
Bacteria	Proteobacteria	Gammaproteobacteria	1716176	Cobetia sp.	tr|A0A0P7DN17|A0A0P7DN17	50S ribosomal protein L25	ADAEDAAEGEEAPAAE	195	211	16	7	0	2	5	0	1	0	0	0	0	0	0	1	0	0	0	0	0	0	0
Bacteria	Proteobacteria	Gammaproteobacteria	381306	Thiohalorhabdus denitrificans	tr|A0A0P9GM68|A0A0P9GM68	50S ribosomal protein L25	AAEVAEEAAEEGGEEAGAGEEEE	195	218	23	7	0	0	11	0	4	0	0	0	0	0	0	0	0	0	0	0	1	0	0
Bacteria	Proteobacteria	Betaproteobacteria	1735686	Xylophilus sp.	tr|A0A0Q4GBY0|A0A0Q4GBY0	50S ribosomal protein L25	SAVPPAAEEEPTPEEAAAAAAAAAAAAPAEKGKGKKK	180	217	37	16	0	0	6	0	2	0	0	5	0	0	0	5	0	0	1	1	1	0	0
Bacteria	Actinobacteria	Micrococcales	1736333	Plantibacter sp.	tr|A0A0Q5ECE4|A0A0Q5ECE4	50S ribosomal protein L25	PADEETEAAEAAAEETAAEAAE	180	202	22	10	0	1	8	0	0	0	0	0	0	0	0	1	0	0	0	2	0	0	0
Bacteria	Proteobacteria	Betaproteobacteria	1736365	Ramlibacter sp.	tr|A0A0Q5Z8B5|A0A0Q5Z8B5	50S ribosomal protein L25	AAAPAADAKAAPAKAAPAKADAKAAPAKSAKK	195	227	32	18	0	2	0	0	0	0	0	7	0	0	0	4	0	0	1	0	0	0	0
Bacteria	Actinobacteria	Micrococcales	1736516	Yonghaparkia sp.	tr|A0A0Q6RQH9|A0A0Q6RQH9	50S ribosomal protein L25	EGEAAEGAEGAEGETAEGESTEAAE	195	220	25	7	0	0	10	0	5	0	0	0	0	0	0	0	0	0	1	2	0	0	0
Bacteria	Proteobacteria	Alphaproteobacteria	1736466	Pseudolabrys sp.	tr|A0A0Q7TIH7|A0A0Q7TIH7	50S ribosomal protein L25	QAAAAASAAAAAAAPAAAAPATGGTAAPGAAPAAGAAPAAGAAPAKK	195	242	47	30	0	0	0	0	5	0	0	2	0	0	0	6	1	0	1	2	0	0	0
Bacteria	Actinobacteria	Micrococcales	1736390	Agromyces sp.	tr|A0A0Q9IXU7|A0A0Q9IXU7	50S ribosomal protein L25	AEAEAPVAEEAAAESAE	195	212	17	8	0	0	6	0	0	0	0	0	0	0	0	1	0	0	1	0	1	0	0
Bacteria	Proteobacteria	Betaproteobacteria	1714344	Curvibacter sp.	tr|A0A0R0MBU3|A0A0R0MBU3	50S ribosomal protein L25	AAEGAAPAAAPAAGKAAAPAAKTPAAKAPAAKK	195	228	33	19	0	0	1	0	2	0	0	5	0	0	0	5	0	0	0	1	0	0	0
Bacteria	Bacteroidetes	Flavobacteriia	1453352	Sediminicola sp.	tr|A0A0S1SBY9|A0A0S1SBY9	50S ribosomal protein L25	AEAAEGAEAAEASTEAKE	195	213	18	8	0	0	6	0	1	0	0	1	0	0	0	0	0	0	1	1	0	0	0
Bacteria	Aquificae	Aquificales	1298851	Thermosulfidibacter takaii	tr|A0A0S3QVQ2|A0A0S3QVQ2	50S ribosomal protein L25	EAAEEEETSEEEEELGTEE	180	199	19	2	0	0	12	0	1	0	0	0	1	0	0	0	0	0	1	2	0	0	0
Bacteria	Chloroflexi	Dehalococcoidia	1703394	Dehalococcoidia bacterium	tr|A0A0S8CJI5|A0A0S8CJI5	50S ribosomal protein L25	AEEAVAEEETEARAEAEAPAEEEKPEEEG	195	224	29	8	0	0	14	0	1	0	0	1	0	0	0	2	0	1	0	1	1	0	0
Bacteria	Proteobacteria	Deltaproteobacteria	1703408	Myxococcales bacterium	tr|A0A0S8F3W2|A0A0S8F3W2	50S ribosomal protein L25	LEPRKATAAEEAEDAAAAAAAAPAAAAEGAAAKPAES	180	217	37	20	0	1	6	0	1	0	0	2	1	0	0	3	0	1	1	1	0	0	0
Bacteria	Proteobacteria	Acidithiobacillia	1703384	Acidithiobacillales bacterium	tr|A0A0S8L3X3|A0A0S8L3X3	50S ribosomal protein L25	APVVAAPVEGEAAAVAPAAAGAPAAAAPAAGEAKKPEAKKPEAGK	195	240	45	20	0	0	5	0	4	0	0	5	0	0	0	7	0	0	0	0	4	0	0
Bacteria	Proteobacteria	Alphaproteobacteria	1736584	Altererythrobacter sp.	tr|A0A0T2QEY1|A0A0T2QEY1	50S ribosomal protein L25	AAAEEGAEEAGEAAEEASEG	195	215	20	8	0	0	8	0	3	0	0	0	0	0	0	0	0	0	1	0	0	0	0
Bacteria	Proteobacteria	Alphaproteobacteria	282199	Nereida ignava	tr|A0A0U1NMI0|A0A0U1NMI0	50S ribosomal protein L25	DDDAEGGEEGEEAAAE	195	211	16	4	0	3	6	0	3	0	0	0	0	0	0	0	0	0	0	0	0	0	0
Bacteria	Firmicutes	Clostridia	1635288	Thermoanaerobacterales bacterium	tr|A0A101F5R9|A0A101F5R9	50S ribosomal protein L25	AEEGEAAEEGEAAAPAPEAGEE	195	217	22	8	0	0	9	0	3	0	0	0	0	0	0	2	0	0	0	0	0	0	0
Bacteria	Candidatus	Marinimicrobia	1635280	Marinimicrobia bacterium	tr|A0A101IA49|A0A101IA49	50S ribosomal protein L25	GGEEGEETEEGEEIEGSNEE	195	215	20	0	0	0	11	0	5	0	1	0	0	0	1	0	0	0	1	1	0	0	0
Bacteria	Proteobacteria	Alphaproteobacteria	1579316	Halocynthiibacter arcticus	tr|A0A126UWG2|A0A126UWG2	50S ribosomal protein L25	DEADEAGAEEAEGEAGEE	195	213	18	5	0	2	8	0	3	0	0	0	0	0	0	0	0	0	0	0	0	0	0
Bacteria	Proteobacteria	Alphaproteobacteria	674703	Rhodoplanes sp.	tr|A0A127ERP0|A0A127ERP0	50S ribosomal protein L25	AAQAAAAAATAAATAAAAPAGAAPAAGAAPAAGAAPAAGAAPAAAPAGGAAKK	195	248	53	36	0	0	0	0	6	0	0	2	0	0	0	6	1	0	0	2	0	0	0
Bacteria	Proteobacteria	Gammaproteobacteria	465721	Steroidobacter denitrificans	tr|A0A127F6J1|A0A127F6J1	50S ribosomal protein L25	EAPAAAAAAGGDAKKDEAAAGAKKDAGKK	195	224	29	13	0	3	2	0	4	0	0	6	0	0	0	1	0	0	0	0	0	0	0
Bacteria	Bacteroidetes	Bacteroidia	28128	Prevotella corporis	tr|A0A133Q706|A0A133Q706	50S ribosomal protein L25	EEEGAAEGETAEAPAAE	195	212	17	6	0	0	7	0	2	0	0	0	0	0	0	1	0	0	0	1	0	0	0
Bacteria	Bacteroidetes/Chlorobi group	Bacteroidetes	1619897	Bacteroidetes bacterium	tr|A0A136LTI3|A0A136LTI3	50S ribosomal protein L25	AAKLAEETAAAATPAAGATPAAGAAPAADA	180	210	30	17	0	1	2	0	2	0	0	1	1	0	0	3	0	0	0	3	0	0	0
Bacteria	Firmicutes	Clostridia	1785949	Halobacteroidaceae bacterium	tr|A0A139CWZ1|A0A139CWZ1	50S ribosomal protein L25	ELEVEPDEVEEEEIEEPEVIGEEPDEEEEIEEEEE	180	215	35	0	0	2	22	0	1	0	3	0	1	0	0	3	0	0	0	0	3	0	0
Bacteria	Verrucomicrobia	Opitutae	1548207	Cephaloticoccus primus	tr|A0A139SKD5|A0A139SKD5	50S ribosomal protein L25	AAADAKADAKADAKAKK	195	212	17	9	0	3	0	0	0	0	0	5	0	0	0	0	0	0	0	0	0	0	0
Bacteria	Proteobacteria	Deltaproteobacteria	959	Bdellovibrio bacteriovorus	tr|A0A150WML5|A0A150WML5	50S ribosomal protein L25	VNTQEEEVVAAPAAAAAPAAAAAAPAAAAAKAPAKK	180	216	36	20	0	0	3	0	0	0	0	3	0	0	1	4	1	0	0	1	3	0	0
Bacteria	Actinobacteria	Micrococcales	1300344	Isoptericola dokdonensis	tr|A0A161I0W6|A0A161I0W6	50S ribosomal protein L25	AADDESEASAAESSSEASAE	180	200	20	7	0	2	5	0	0	0	0	0	0	0	0	0	0	0	6	0	0	0	0
Bacteria	Proteobacteria	Alphaproteobacteria	1792031	Tardiphaga sp.	tr|A0A164A1N1|A0A164A1N1	50S ribosomal protein L25	TPAAAAAAPAAAGAKAPAAGAKAPAAGAKAPAAAAAPAKKK	195	236	41	25	0	0	0	0	3	0	0	6	0	0	0	6	0	0	0	1	0	0	0
Bacteria	Proteobacteria	Gammaproteobacteria	1822263	Thalassolituus sp.	tr|A0A166Y2R1|A0A166Y2R1	50S ribosomal protein L25	AKGGADDEEEGEEAAE	195	211	16	4	0	2	6	0	3	0	0	1	0	0	0	0	0	0	0	0	0	0	0
Bacteria	Proteobacteria	Alphaproteobacteria	980563	Methylosinus sp.	tr|A0A177NXT1|A0A177NXT1	50S ribosomal protein L25	AAAAAAAAPAKGKGGKAAPAAKAAPAAKAP	195	225	30	18	0	0	0	0	3	0	0	5	0	0	0	4	0	0	0	0	0	0	0
Bacteria	Verrucomicrobia	Verrucomicrobiae	1799659	Verrucomicrobiaceae bacterium	tr|A0A177RA97|A0A177RA97	50S ribosomal protein L25	PVAAAAAAAPAAGAAPAAGAAPAAGAAPAKDAKAAAPAKK	195	235	40	25	0	1	0	0	3	0	0	4	0	0	0	6	0	0	0	0	1	0	0
Bacteria	Proteobacteria	Gammaproteobacteria	160660	Acidihalobacter prosperus	tr|A0A1A6C0D9|A0A1A6C0D9	50S ribosomal protein L25	ADAAEDAAAEGDEGGEA	195	212	17	7	0	3	4	0	3	0	0	0	0	0	0	0	0	0	0	0	0	0	0
Bacteria	Bacteroidetes	Flavobacteriia	49280	Gelidibacter algens	tr|A0A1A7R4K5|A0A1A7R4K5	50S ribosomal protein L25	EEGAEGAAEGAEATETAEGQE	195	216	21	6	0	0	8	0	4	0	0	0	0	0	0	0	1	0	0	2	0	0	0
Bacteria	Balneolaeota	Balneolia	1849360	Balneola sp.	tr|A0A1B6Y8P7|A0A1B6Y8P7	50S ribosomal protein L25	TPEGEEGAEGEGSEEEKTEE	210	230	20	1	0	0	10	0	4	0	0	1	0	0	0	1	0	0	1	2	0	0	0
Bacteria	Proteobacteria	Alphaproteobacteria	1849171	Sphingomonadales bacterium	tr|A0A1B6Z5A3|A0A1B6Z5A3	50S ribosomal protein L25	EAEEGEAEEGAEGEEGAEGGEEGSSEG	195	222	27	4	0	0	13	0	8	0	0	0	0	0	0	0	0	0	2	0	0	0	0
Bacteria	Bacteroidetes	Flavobacteriia	313596	Robiginitalea biformata	tr|A4CH13|A4CH13	50S ribosomal protein L25	AAAEGAEGEASEEPAAEAQE	150	170	20	8	0	0	7	0	2	0	0	0	0	0	0	1	1	0	1	0	0	0	0
Bacteria	Aquificae	Aquificales	392423	Hydrogenivirga sp.	tr|A8UWU9|A8UWU9	50S ribosomal protein L25	EVEEEVTEEVAEEETEEQASE	180	201	21	2	0	0	12	0	0	0	0	0	0	0	0	0	1	0	1	2	3	0	0
Bacteria	Verrucomicrobia	Opitutae	452637	Opitutus terrae	tr|B1ZPW8|B1ZPW8	50S ribosomal protein L25	AAPAAVEGAAAAAPAEGAAAPAEGAAAAAPGAAGAAPAAAGAKGATPAAAGAKGAAPAGAAAKAPAAGAKPAAPAKK	195	272	77	45	0	0	3	0	11	0	0	6	0	0	0	10	0	0	0	1	1	0	0
Bacteria	Actinobacteria	Micrococcales	452863	Pseudarthrobacter chlorophenolicus	tr|B8HFE1|B8HFE1	50S ribosomal protein L25	AEEEGEQAEASAEEAPAAEEAAAE	180	204	24	10	0	0	10	0	1	0	0	0	0	0	0	1	1	0	1	0	0	0	0
Bacteria	Aquificae	Aquificales	123214	Persephonella marina	tr|C0QQW5|C0QQW5	50S ribosomal protein L25	EPEVTEVTEEEEATEETTE	180	199	19	1	0	0	10	0	0	0	0	0	0	0	0	1	0	0	0	5	2	0	0
Bacteria	Proteobacteria	Betaproteobacteria	556269	Oxalobacter formigenes	tr|C3XCI2|C3XCI2	50S ribosomal protein L25	AATETAEAADEDAPAADAPAADAEAKDKE	180	209	29	13	0	5	5	0	0	0	0	2	0	0	0	2	0	0	0	2	0	0	0
Bacteria	Proteobacteria	Deltaproteobacteria	485915	Desulfohalobium retbaense	tr|C8X134|C8X134	50S ribosomal protein L25	EEEEEAEGEAPAEEAEEE	195	213	18	4	0	0	12	0	1	0	0	0	0	0	0	1	0	0	0	0	0	0	0
Bacteria	Actinobacteria	Micrococcales	446471	Xylanimonas cellulosilytica	tr|D1BXS8|D1BXS8	50S ribosomal protein L25	AEDAAGEGAEGASAEAAAE	180	199	19	9	0	1	5	0	3	0	0	0	0	0	0	0	0	0	1	0	0	0	0
Bacteria	Proteobacteria	Gammaproteobacteria	472759	Nitrosococcus halophilus	tr|D5C3Z5|D5C3Z5	50S ribosomal protein L25	AEEEEAGTEGGAEAAE	195	211	16	5	0	0	7	0	3	0	0	0	0	0	0	0	0	0	0	1	0	0	0
Bacteria	Proteobacteria	Betaproteobacteria	379066	Sideroxydans lithotrophicus	tr|D5CLY5|D5CLY5	50S ribosomal protein L25	AAAAADAAAASAAAAAPAAAPAAKK	195	220	25	19	0	1	0	0	0	0	0	2	0	0	0	2	0	0	1	0	0	0	0
Bacteria	Proteobacteria	Deltaproteobacteria	555779	Desulfonatronospira thiodismutans	tr|D6SUA9|D6SUA9	50S ribosomal protein L25	AEEGSEEEGAREASEEEAAEE	195	216	21	5	0	0	11	0	2	0	0	0	0	0	0	0	0	1	2	0	0	0	0
Bacteria	Proteobacteria	Alphaproteobacteria	639283	Starkeya novella	tr|D7A3K8|D7A3K8	50S ribosomal protein L25	EAAAAAAAAAAPEAPKA	195	212	17	12	0	0	2	0	0	0	0	1	0	0	0	2	0	0	0	0	0	0	0
Bacteria	Proteobacteria	Deltaproteobacteria	88274	delta proteobacterium	tr|D8F5G5|D8F5G5	50S ribosomal protein L25	EAEEEAEEGMEEALEGEETEGSGEEAAEAS	195	225	30	6	0	0	15	0	4	0	0	0	1	1	0	0	0	0	2	1	0	0	0
Bacteria	Aquificae	Desulfurobacteriales	648996	Thermovibrio ammonificans	tr|E8T4D5|E8T4D5	50S ribosomal protein L25	PEAQPEEAEEEASEEAKEE	180	199	19	4	0	0	10	0	0	0	0	1	0	0	0	2	1	0	1	0	0	0	0
Bacteria	Acidobacteria	Acidobacteriales	401053	Terriglobus saanensis	tr|E8V2Z8|E8V2Z8	50S ribosomal protein L25	KGKPEAAAAAAPAAGAAKPAAKK	210	233	23	12	0	0	1	0	2	0	0	5	0	0	0	3	0	0	0	0	0	0	0
Bacteria	Aquificae	Desulfurobacteriales	868864	Desulfurobacterium thermolithotrophum	tr|F0S468|F0S468	50S ribosomal protein L25	PEETTTEESEETGEE	180	195	15	0	0	0	8	0	1	0	0	0	0	0	0	1	0	0	1	4	0	0	0
Bacteria	Proteobacteria	Deltaproteobacteria	760142	Hippea maritima	tr|F2LWG8|F2LWG8	50S ribosomal protein L25	EETEEGEEEEIEEES	180	195	15	0	0	0	11	0	1	0	1	0	0	0	0	0	0	0	1	1	0	0	0
Bacteria	Proteobacteria	Betaproteobacteria	887062	Hylemonella gracilis	tr|F3KPK7|F3KPK7	50S ribosomal protein L25	AAPAADAKAAPAKAAPAKAPAKK	195	218	23	13	0	1	0	0	0	0	0	5	0	0	0	4	0	0	0	0	0	0	0
Bacteria	Proteobacteria	Gammaproteobacteria	715451	Alteromonas naphthalenivorans	tr|F5ZD00|F5ZD00	50S ribosomal protein L25	AADAEEGDEEAASEE	195	210	15	5	0	2	6	0	1	0	0	0	0	0	0	0	0	0	1	0	0	0	0
Bacteria	Proteobacteria	Alphaproteobacteria	709797	Bradyrhizobiaceae bacterium	tr|F7QF96|F7QF96	50S ribosomal protein L25	GAEGAAPAAGAAPAAGAAAPAAGAKAPAAAAAKAPAGGDKKK	195	237	42	23	0	1	1	0	7	0	0	5	0	0	0	5	0	0	0	0	0	0	0
Bacteria	Deferribacteres	Deferribacterales	717231	Flexistipes sinusarabici	tr|F8E696|F8E696	50S ribosomal protein L25	VPKEEPLEPETEEEEEELEEEEAESEESSEEEKE	180	214	34	1	0	0	21	0	0	0	0	2	2	0	0	3	0	0	3	1	1	0	0
Bacteria	Proteobacteria	Alphaproteobacteria	717785	Hyphomicrobium sp.	tr|F8JIS3|F8JIS3	50S ribosomal protein L25	SATADAAAAPAAGAKAAPAAAGKAAPAAAGKAAPAAKPAAKK	195	237	42	25	0	1	0	0	3	0	0	6	0	0	0	5	0	0	1	1	0	0	0
Bacteria	Bacteroidetes	Flavobacteriia	886377	Muricauda ruestringensis	tr|G2PIJ9|G2PIJ9	50S ribosomal protein L25	GVEGAEGETAEGGEAPEAEAAE	195	217	22	6	0	0	8	0	5	0	0	0	0	0	0	1	0	0	0	1	1	0	0
Bacteria	Proteobacteria	Alphaproteobacteria	909943	SAR116 cluster	tr|G5ZZF0|G5ZZF0	50S ribosomal protein L25	DEDAGEGEEAAEGGDA	195	211	16	4	0	3	5	0	4	0	0	0	0	0	0	0	0	0	0	0	0	0	0
Bacteria	Synergistetes	Synergistia	580340	Thermovirga lienii	tr|G7V9F2|G7V9F2	50S ribosomal protein L25	GEEGEEQEVEVIGKGKKKEEE	195	216	21	0	0	0	9	0	4	0	1	4	0	0	0	0	1	0	0	0	2	0	0
Bacteria	Bacteroidetes	Flavobacteriia	926562	Owenweeksia hongkongensis	tr|G8QZK4|G8QZK4	50S ribosomal protein L25	ATAEGGEATEAAAEA	195	210	15	7	0	0	4	0	2	0	0	0	0	0	0	0	0	0	0	2	0	0	0
Bacteria	Bacteroidetes	Chitinophagia	700598	Niastella koreensis	tr|G8TLL1|G8TLL1	50S ribosomal protein L25	QLKQEEAAAPAAGAKAPAAAAAKAPAAAAKAPAAKK	180	216	36	20	0	0	2	0	1	0	0	6	1	0	0	4	2	0	0	0	0	0	0
Bacteria	Firmicutes	Bacilli	1116391	Paenibacillus mucilaginosus	tr|H6NSG9|H6NSG9	50S ribosomal protein L25	AEAAPEEPAAEEAAEEKAEANA	195	217	22	10	0	0	8	0	0	0	0	1	0	0	1	2	0	0	0	0	0	0	0
Bacteria	Proteobacteria	Deltaproteobacteria	1144275	Corallococcus coralloides	tr|H8MPG6|H8MPG6	50S ribosomal protein L25	AAAAAAPAAGKAADAKAGDAKAPAAAAAKAPAKK	195	229	34	21	0	2	0	0	2	0	0	6	0	0	0	3	0	0	0	0	0	0	0
Bacteria	Proteobacteria	Gammaproteobacteria	1168065	gamma proteobacterium	tr|I2JGQ5|I2JGQ5	50S ribosomal protein L25	ASSDDEDEAEASDAE	195	210	15	4	0	4	4	0	0	0	0	0	0	0	0	0	0	0	3	0	0	0	0
Bacteria	Spirochaetes	Leptospirales	869212	Turneriella parva	tr|I4B7U2|I4B7U2	50S ribosomal protein L25	AKEEEAAPAAAAAPAAGAAPAAAAKAEPAKK	180	211	31	18	0	0	4	0	1	0	0	4	0	0	0	4	0	0	0	0	0	0	0
Bacteria	Proteobacteria	Alphaproteobacteria	1231190	Nitratireductor indicus	tr|K2PRE2|K2PRE2	50S ribosomal protein L25	AEAAAEEEEEGEGEE	195	210	15	4	0	0	9	0	2	0	0	0	0	0	0	0	0	0	0	0	0	0	0
Bacteria	Proteobacteria	Alphaproteobacteria	1224746	Gluconobacter oxydans	tr|K7T7S7|K7T7S7	50S ribosomal protein L25	AAAKAAAAAEAAAKPGAKKK	195	215	20	12	0	0	1	0	1	0	0	5	0	0	0	1	0	0	0	0	0	0	0
Bacteria	Proteobacteria	Alphaproteobacteria	1238182	Caenispirillum salinarum	tr|K9GM72|K9GM72	50S ribosomal protein L25	AEAEAAAEGEGEGEE	165	180	15	5	0	0	7	0	3	0	0	0	0	0	0	0	0	0	0	0	0	0	0
Bacteria	Firmicutes	Clostridia	748449	Halobacteroides halobius	tr|L0K6F5|L0K6F5	50S ribosomal protein L25	ELEEPEVIGEEDEDEELEEELEE	195	218	23	0	0	2	14	0	1	0	1	0	3	0	0	1	0	0	0	0	1	0	0
Bacteria	Proteobacteria	Deltaproteobacteria	378806	Stigmatella aurantiaca	tr|Q08SG0|Q08SG0	50S ribosomal protein L25	AVVSAPEREEAGPAAAAAPAAAAAAPAAGAKAGDAKAGDAKAAAPAKAPAKK	180	232	52	27	0	2	3	0	4	0	0	6	0	0	0	6	0	1	1	0	2	0	0
Bacteria	Proteobacteria	Deltaproteobacteria	246197	Myxococcus xanthus	tr|Q1D293|Q1D293	50S ribosomal protein L25	AAAAAAPAKDAKAAPAKDAKAPAKK	195	220	25	14	0	2	0	0	0	0	0	6	0	0	0	3	0	0	0	0	0	0	0
Bacteria	Proteobacteria	Gammaproteobacteria	207949	Bermanella marisrubri	tr|Q1N3M6|Q1N3M6	50S ribosomal protein L25	ASADEEEGGEEAAAEE	195	211	16	5	0	1	7	0	2	0	0	0	0	0	0	0	0	0	1	0	0	0	0
Bacteria	Actinobacteria	Propionibacteriales	883161	Propionimicrobium lymphophilum	tr|S2WKT1|S2WKT1	50S ribosomal protein L25	EAEAEAEAEESADEE	195	210	15	5	0	1	8	0	0	0	0	0	0	0	0	0	0	0	1	0	0	0	0
Bacteria	Proteobacteria	Deltaproteobacteria	1242864	Cystobacter fuscus	tr|S9PH01|S9PH01	50S ribosomal protein L25	AAAAAAGAAAKPAAGAAAKPAAGAAAKPAAGKK	195	228	33	21	0	0	0	0	4	0	0	5	0	0	0	3	0	0	0	0	0	0	0
Bacteria	Proteobacteria	Alphaproteobacteria	1123237	Salipiger mucosus	tr|S9Q4K4|S9Q4K4	50S ribosomal protein L25	AEEGEEGEEEAPAEE	195	210	15	3	0	0	9	0	2	0	0	0	0	0	0	1	0	0	0	0	0	0	0
Bacteria	Actinobacteria	Bifidobacteriales	1321816	Alloscardovia omnicolens	tr|U1SDW4|U1SDW4	50S ribosomal protein L25	DGEEAAEGADAAAEAPAAE	180	199	19	9	0	2	5	0	2	0	0	0	0	0	0	1	0	0	0	0	0	0	0
Bacteria	Spirochaetes	Spirochaetales	1307761	Salinispira pacifica	tr|V5WGT5|V5WGT5	50S ribosomal protein L25	AKEEVEETDEEAEDEAVAETEPETEE	180	206	26	4	0	2	13	0	0	0	0	1	0	0	0	1	0	0	0	3	2	0	0
Bacteria	Verrucomicrobia	Opitutae	794903	Opitutaceae bacterium	tr|W0J0Y5|W0J0Y5	50S ribosomal protein L25	PAPGAAAAAAAAPAAGAKAPAAAAAAPAAGAKAPAAAPAKK	195	236	41	27	0	0	0	0	3	0	0	4	0	0	0	7	0	0	0	0	0	0	0
Bacteria	Proteobacteria	Gammaproteobacteria	1076588	Thiolapillus brandeum	tr|W0TJJ8|W0TJJ8	50S ribosomal protein L25	SATEEETEEETTEQAAEEPAAEEE	195	219	24	5	0	0	12	0	0	0	0	0	0	0	0	1	1	0	1	4	0	0	0
Bacteria	Bacteroidetes	Flavobacteriia	1286632	Zhouia amylolytica	tr|W2UJG5|W2UJG5	50S ribosomal protein L25	RAAMKAAQDAAKAEKEAAKK	180	200	20	9	0	1	2	0	0	0	0	5	0	1	0	0	1	1	0	0	0	0	0
Bacteria	Proteobacteria	Alphaproteobacteria	1429916	Afipia sp.	tr|W3RQ80|W3RQ80	50S ribosomal protein L25	AAGAEGAAAAPAAGAAAPAAGAAPAAAKAPAGGGAKK	195	232	37	22	0	0	1	0	7	0	0	3	0	0	0	4	0	0	0	0	0	0	0
Bacteria	Proteobacteria	Alphaproteobacteria	1288970	Magnetospira sp.	tr|W6K574|W6K574	50S ribosomal protein L25	EEEGAETEGEGEEATEE	195	212	17	2	0	0	10	0	3	0	0	0	0	0	0	0	0	0	0	2	0	0	0
Bacteria	Proteobacteria	Gammaproteobacteria	1403540	Halomonas sp.	tr|W7PYU4|W7PYU4	50S ribosomal protein L25	GGDADGEEGEGEEGEGAAE	195	214	19	3	0	2	7	0	7	0	0	0	0	0	0	0	0	0	0	0	0	0	0
Bacteria	Bacteroidetes/Chlorobi group	Bacteroidetes	1300143	Chryseobacterium oranimense	tr|A0A0A1S1E5|A0A0A1S1E5	50S ribosomal protein L25	EVAAEGEAPAAETAAE	195	211	16	7	0	0	5	0	1	0	0	0	0	0	0	1	0	0	0	1	1	0	0
Bacteria	Actinobacteria	Bifidobacteriales	1261070	Gardnerella vaginalis	tr|S4G012|S4G012	50S ribosomal protein L25	PAADAAAAPAADAAPAEEK	210	229	19	11	0	2	2	0	0	0	0	1	0	0	0	3	0	0	0	0	0	0	0
Bacteria	Bacteroidetes	Saprospiria	1803372	Lewinella sp.	tr|A0A180EP06|A0A180EP06	50S ribosomal protein L27	ASAAPKAAAAPKAKAAPKAKAAPAAAAPAD	90	120	30	18	0	1	0	0	0	0	0	5	0	0	0	5	0	0	1	0	0	0	0
Bacteria	Bacteroidetes	Cytophagia	1185876	Fibrisoma limi	tr|I2GLC5|I2GLC5	50S ribosomal protein L27	VAPVATAPAAEAAPAE	90	106	16	8	0	0	2	0	0	0	0	0	0	0	0	3	0	0	0	1	2	0	0
Bacteria	Proteobacteria	Alphaproteobacteria	398580	Dinoroseobacter shibae	sp|A8LM48|RL3	50S ribosomal protein L3	AEEAKRLAEEAAAAAEAEAKAAEEAAAAEAAAAEEAALKQAEAQI	225	270	45	24	0	0	12	0	0	0	1	3	2	0	0	0	2	1	0	0	0	0	0
Bacteria	Proteobacteria	Alphaproteobacteria	442562	Rubellimicrobium mesophilum	tr|A0A017HR90|A0A017HR90	50S ribosomal protein L3	AAAEAEAAARAAAEAEQAAIEAAEAAAKEA	240	270	30	19	0	0	7	0	0	0	1	1	0	0	0	0	1	1	0	0	0	0	0
Bacteria	Proteobacteria	Alphaproteobacteria	1402135	Sulfitobacter pseudonitzschiae	tr|A0A073J4C9|A0A073J4C9	50S ribosomal protein L3	ADEAAKAAEEAAAAAAAEAEAEAKRLAEEQ	225	255	30	16	0	1	8	0	0	0	0	2	1	0	0	0	1	1	0	0	0	0	0
Bacteria	Proteobacteria	Alphaproteobacteria	1185766	Thioclava dalianensis	tr|A0A074TKN6|A0A074TKN6	50S ribosomal protein L3	AAEAAAKAAEEAAAAAAAEEEAARKAAEAEAAAAEEAALKAAEAS	225	270	45	28	0	0	11	0	0	0	0	3	1	0	0	0	0	1	1	0	0	0	0
Bacteria	Proteobacteria	Alphaproteobacteria	195105	Haematobacter massiliensis	tr|A0A086XW76|A0A086XW76	50S ribosomal protein L3	AEAARRAAEEAAAAAAAEEEAARLAAAEAE	225	255	30	18	0	0	8	0	0	0	0	0	1	0	0	0	0	3	0	0	0	0	0
Bacteria	Proteobacteria	Alphaproteobacteria	1461694	Pseudooceanicola atlanticus	tr|A0A0A0E955|A0A0A0E955	50S ribosomal protein L3	AAEEARKAAEEAAAQAEAEAKAAEEAAAAEAAAAEEAALKEAEAD	225	270	45	25	0	1	13	0	0	0	0	3	1	0	0	0	1	1	0	0	0	0	0
Bacteria	Proteobacteria	Alphaproteobacteria	1208324	Celeribacter indicus	tr|A0A0B5DP58|A0A0B5DP58	50S ribosomal protein L3	LKSAADEAAKAAEEAAAEAAAAEAAAAEAAAAEAAAAEEAALKDA	210	255	45	28	0	2	9	0	0	0	0	3	2	0	0	0	0	0	1	0	0	0	0
Bacteria	Proteobacteria	Alphaproteobacteria	988812	Marinovum algicola	tr|A0A0H4KVG2|A0A0H4KVG2	50S ribosomal protein L3	AADEAAKAAEEAAAAAAAEAEAEAARLAEEQAAAEAEALKSAEAE	225	270	45	25	0	1	12	0	0	0	0	2	2	0	0	0	1	1	1	0	0	0	0
Bacteria	Proteobacteria	Alphaproteobacteria	1618204	Puniceibacterium sp.	tr|A0A0J5QH60|A0A0J5QH60	50S ribosomal protein L3	AAAEAKRLADEAAAVAAAEAEAAAAAAAAEAAAAEEAALKDAEAS	225	270	45	28	0	2	8	0	0	0	0	2	2	0	0	0	0	1	1	0	1	0	0
Bacteria	Proteobacteria	Alphaproteobacteria	1715693	Phaeobacter sp.	tr|A0A0P1I1H2|A0A0P1I1H2	50S ribosomal protein L3	ATEAPAEEVAAEGGEA	225	241	16	6	0	0	5	0	2	0	0	0	0	0	0	1	0	0	0	1	1	0	0
Bacteria	Proteobacteria	Alphaproteobacteria	1700845	Loktanella sp.	tr|A0A0Q0Z6I1|A0A0Q0Z6I1	50S ribosomal protein L3	MDEEAKRLAEEAAAAAAAEEAAAAKAAAEAEQAALEAAEAEAATE	225	270	45	24	0	1	12	0	0	0	0	2	2	1	0	0	1	1	0	1	0	0	0
Bacteria	Proteobacteria	Alphaproteobacteria	540747	Roseovarius indicus	tr|A0A0T5P4M4|A0A0T5P4M4	50S ribosomal protein L3	EAEAAAKAAEEAAAAAAAEAEAEAKRLAEE	225	255	30	17	0	0	9	0	0	0	0	2	1	0	0	0	0	1	0	0	0	0	0
Bacteria	Proteobacteria	Alphaproteobacteria	1335048	Defluviimonas alba	tr|A0A159Z145|A0A159Z145	50S ribosomal protein L3	HAEEAKRLAEEAAAAAAAEAEAAAAAAAEAQAAAEAAALAEAEAS	225	270	45	28	0	0	10	0	0	1	0	1	2	0	0	0	1	1	1	0	0	0	0
Bacteria	Proteobacteria	Alphaproteobacteria	1862950	Rhizobiales bacterium	tr|A0A192IR76|A0A192IR76	50S ribosomal protein L3	AAAPAEAPAEEPAEAEAEASSEAPAEAQGA	225	255	30	14	0	0	8	0	1	0	0	0	0	0	0	4	1	0	2	0	0	0	0
Bacteria	Proteobacteria	Alphaproteobacteria	1849359	Jannaschia sp.	tr|A0A1B6YVI5|A0A1B6YVI5	50S ribosomal protein L3	AAAEAAKAAEEAAAAAAAEAEAAAAEAAAAEQAAMEAAEAETPAT	225	270	45	29	0	0	10	0	0	0	0	1	0	1	0	1	1	0	0	2	0	0	0
Bacteria	Proteobacteria	Alphaproteobacteria	314271	Maritimibacter alkaliphilus	tr|A3VFF1|A3VFF1	50S ribosomal protein L3	AAEEAAKAAEEAAAAAAAEAEEEAKRLAEEQAAAEEAALKEAEAE	225	270	45	23	0	0	15	0	0	0	0	3	2	0	0	0	1	1	0	0	0	0	0
Bacteria	Proteobacteria	Alphaproteobacteria	391624	Oceanibulbus indolifex	tr|A9DZG8|A9DZG8	50S ribosomal protein L3	AAEEAAKAAEEAAAAAAAEAEAEAKRLAEEQAAQEAEALKAAEAE	225	270	45	24	0	0	13	0	0	0	0	3	2	0	0	0	2	1	0	0	0	0	0
Bacteria	Proteobacteria	Alphaproteobacteria	633131	Thalassobium sp.	tr|C7D6U9|C7D6U9	50S ribosomal protein L3	TAEEAEKLAAAAAAEAAAEEAAAAEAAAAEAAAAEADAMAEAEAS	225	270	45	28	0	1	11	0	0	0	0	1	1	1	0	0	0	0	1	1	0	0	0
Bacteria	Proteobacteria	Alphaproteobacteria	501479	Citreicella sp.	tr|D0D0D4|D0D0D4	50S ribosomal protein L3	AAEEAAKAAEEAAAAAAAEEAAAAAAAAAEQAAQEEAALKAAEAE	225	270	45	29	0	0	11	0	0	0	0	2	1	0	0	0	2	0	0	0	0	0	0
Bacteria	Proteobacteria	Alphaproteobacteria	744979	Ahrensia sp.	tr|E0MJP0|E0MJP0	50S ribosomal protein L3	AEAAEEAAAAAETAMAEEAAAELAATQAAE	225	255	30	17	0	0	8	0	0	0	0	0	1	1	0	0	1	0	0	2	0	0	0
Bacteria	Proteobacteria	Alphaproteobacteria	715226	Asticcacaulis biprosthecum	tr|F4QRG7|F4QRG7	50S ribosomal protein L3	AAPAPAAEEAPAEEGAE	225	242	17	8	0	0	5	0	1	0	0	0	0	0	0	3	0	0	0	0	0	0	0
Bacteria	Proteobacteria	Alphaproteobacteria	856793	Micavibrio aeruginosavorus	tr|G2KQW3|G2KQW3	50S ribosomal protein L3	AKAAPAVEAAPAEEAAPAE	225	244	19	10	0	0	4	0	0	0	0	1	0	0	0	3	0	0	0	0	1	0	0
Bacteria	Proteobacteria	Alphaproteobacteria	1231392	Oceaniovalibus guishaninsula	tr|K2H6W1|K2H6W1	50S ribosomal protein L3	AAEEAERLARAAAEEAAAAEAAEAERLAAE	225	255	30	16	0	0	9	0	0	0	0	0	2	0	0	0	0	3	0	0	0	0	0
Bacteria	Proteobacteria	Alphaproteobacteria	391626	Octadecabacter antarcticus	tr|M9RC78|M9RC78	50S ribosomal protein L3	ASAAREAAKMAEAAAAEAAAVEAAAAAAAAEAEQAAQDAAETATP	225	270	45	27	0	1	7	0	0	0	0	1	0	1	0	1	2	1	1	2	1	0	0
Bacteria	Proteobacteria	Alphaproteobacteria	314265	Pelagibaca bermudensis	tr|Q0FQD5|Q0FQD5	50S ribosomal protein L3	AAEEAAKAAEEAAAQAAAEEAAAAEAAAAEQAAAEAEALKAAEAE	225	270	45	28	0	0	12	0	0	0	0	2	1	0	0	0	2	0	0	0	0	0	0
Bacteria	Proteobacteria	Alphaproteobacteria	314256	Oceanicola granulosus	tr|Q2CBI3|Q2CBI3	50S ribosomal protein L3	AADEAKRLAEEAAAQAEAEAKAAEEAAAAEQAAAEEAALKEAEAQ	225	270	45	23	0	1	12	0	0	0	0	3	2	0	0	0	3	1	0	0	0	0	0
Bacteria	Proteobacteria	Alphaproteobacteria	1123360	Litoreibacter arenae	tr|S9RFL2|S9RFL2	50S ribosomal protein L3	AAREAMKAAEEAAAAAEAEAQAAAEAAAAEAAAAEEAALKEAEAS	225	270	45	27	0	0	11	0	0	0	0	2	1	1	0	0	1	1	1	0	0	0	0
Bacteria	Proteobacteria	Alphaproteobacteria	1123237	Salipiger mucosus	tr|S9SKF9|S9SKF9	50S ribosomal protein L3	AADEAARAAEEAARQAEEEAKAAEEARLAEEAAQQEEALKEAEAE	225	270	45	19	0	1	15	0	0	0	0	2	2	0	0	0	3	3	0	0	0	0	0
Bacteria	Proteobacteria	Alphaproteobacteria	1429916	Afipia sp.	tr|W3RH25|W3RH25	50S ribosomal protein L3	GGEAAAAEAPAEKEGA	225	241	16	7	0	0	4	0	3	0	0	1	0	0	0	1	0	0	0	0	0	0	0
Bacteria	Proteobacteria	Alphaproteobacteria	1294273	Roseibacterium elongatum	tr|W8RS77|W8RS77	50S ribosomal protein L3	AKAAEAAAAEAAAEEAAAAEAAAAEAAAAEEAALKEAEAQIEAEK	225	270	45	27	0	0	12	0	0	0	1	3	1	0	0	0	1	0	0	0	0	0	0
Bacteria	Bacteroidetes	Bacteroidia	1262694	Alistipes sp.	tr|R6Z627|R6Z627	50S ribosomal protein L30	VKKAAAPKAKKAEAAEAAE	60	79	19	9	0	0	3	0	0	0	0	5	0	0	0	1	0	0	0	0	1	0	0
Bacteria	Proteobacteria	Deltaproteobacteria	394096	Hyalangium minutum	tr|A0A085WXB5|A0A085WXB5	50S ribosomal protein L31	AAAAAAGGEGAAAAPAEGAGKKGKKGEAKA	75	105	30	14	0	0	3	0	7	0	0	5	0	0	0	1	0	0	0	0	0	0	0
Bacteria	Actinobacteria	Coriobacteriia	1588753	Coriobacteriales bacterium	tr|A0A133YYE8|A0A133YYE8	50S ribosomal protein L31	RAQEYAARAEKEAKEAAEAAAKEAAEKEAA	105	135	30	14	0	0	8	0	0	0	0	4	0	0	0	0	1	2	0	0	0	0	1
Bacteria	Actinobacteria	Coriobacteriia	79604	Denitrobacterium detoxificans	tr|A0A172RYS2|A0A172RYS2	50S ribosomal protein L31	AKKAKRAEEVAAAEAAKKAEREAKAAKKAERAAEFAKKAAEAEAKAAKEAEAAAAAAPAEEAVAEEAAE	75	144	69	34	0	0	16	1	0	0	0	12	0	0	0	1	0	3	0	0	2	0	0
Bacteria	Actinobacteria	Coriobacteriia	445975	Collinsella stercoris	tr|B6G9F6|B6G9F6	50S ribosomal protein L31	KAEEAPAEETAAEAVVETEAAAE	120	143	23	9	0	0	8	0	0	0	0	1	0	0	0	1	0	0	0	2	2	0	0
Bacteria	Actinobacteria	Coriobacteriia	445975	Collinsella stercoris	tr|B6G9F6|B6G9F6	50S ribosomal protein L31	AKKAAKQAAAEEAAAKKAAEREAKLAEKAK	75	105	30	14	0	0	5	0	0	0	0	8	1	0	0	0	1	1	0	0	0	0	0
Bacteria	Actinobacteria	Coriobacteriia	553184	Atopobium rimae	tr|B9CMB0|B9CMB0	50S ribosomal protein L31	APAAPEAPAEESAATETPAE	120	140	20	8	0	0	5	0	0	0	0	0	0	0	0	4	0	0	1	2	0	0	0
Bacteria	Actinobacteria	Coriobacteriia	553184	Atopobium rimae	tr|B9CMB0|B9CMB0	50S ribosomal protein L31	AAKEAKAAKAAEQEAARKAAAEAKAAEKAK	75	105	30	16	0	0	5	0	0	0	0	7	0	0	0	0	1	1	0	0	0	0	0
Bacteria	Chloroflexi	Thermomicrobiales	309801	Thermomicrobium roseum	tr|B9L2M2|B9L2M2	50S ribosomal protein L31	EEEAAETASEESASEA	90	106	16	5	0	0	7	0	0	0	0	0	0	0	0	0	0	0	3	1	0	0	0
Bacteria	Actinobacteria	Coriobacteriia	469378	Cryptobacterium curtum	tr|C7MNY5|C7MNY5	50S ribosomal protein L31	AKKAERAEATAQAEAAKKAEREAKAAKKAERAAEYAKKAAEAEAKAAAKAKAADQAAEANKEAAEEAAASAESEAAPAAEETAAPAAEEAAPEQTEAAAE	75	175	100	48	0	1	22	0	0	0	0	13	0	0	1	3	3	3	2	3	0	0	1
Bacteria	Actinobacteria	Coriobacteriia	471855	Slackia heliotrinireducens	tr|C7N305|C7N305	50S ribosomal protein L31	AKKAAKAAAVAEAEAKKKAEREAKAAAKAARAAEFAKKAEAEAAKAAAAAEAAAAEAPAEEAAEEAAAE	75	144	69	39	0	0	14	1	0	0	0	11	0	0	0	1	0	2	0	0	1	0	0
Bacteria	Actinobacteria	Coriobacteriia	657308	Gordonibacter pamelaeae	tr|D6EBB8|D6EBB8	50S ribosomal protein L31	AKKAAKAAAVAEAEAKRKAEREAKAAEKAK	75	105	30	14	0	0	5	0	0	0	0	8	0	0	0	0	0	2	0	0	1	0	0
Bacteria	Actinobacteria	Actinomycetales	871571	Mobiluncus mulieris	tr|E0QQV2|E0QQV2	50S ribosomal protein L31	AEKKAAEAKKAASETTAAK	75	94	19	8	0	0	3	0	0	0	0	5	0	0	0	0	0	0	1	2	0	0	0
Bacteria	Actinobacteria	Coriobacteriia	700015	Coriobacterium glomerans	tr|F2N7J4|F2N7J4	50S ribosomal protein L31	AKKAEREAKAAELEAARRAEREKKAAEKAK	75	105	30	11	0	0	7	0	0	0	0	7	1	0	0	0	0	4	0	0	0	0	0
Bacteria	Proteobacteria	Deltaproteobacteria	378806	Stigmatella aurantiaca	tr|Q092W1|Q092W1	50S ribosomal protein L31	AGAEAAPAAGGKKAKAKA	75	93	18	9	0	0	1	0	3	0	0	4	0	0	0	1	0	0	0	0	0	0	0
Bacteria	Actinobacteria	Coriobacteriia	1384484	Adlercreutzia equolifaciens	tr|S6C603|S6C603	50S ribosomal protein L31	AKKAERAAQIAEREAAKKAEREAKAAAKAERAAAYAAKAAEEAAR	75	120	45	22	0	0	8	0	0	0	1	7	0	0	0	0	1	5	0	0	0	0	1
Bacteria	Actinobacteria	Coriobacteriia	1125712	Olsenella profusa	tr|U2T8G0|U2T8G0	50S ribosomal protein L31	EAKAAKAARAAEEAAAKKAAKEAKAAEKAR	75	105	30	16	0	0	5	0	0	0	0	7	0	0	0	0	0	2	0	0	0	0	0
Bacteria	Actinobacteria	Coriobacteriia	1111135	Coriobacteriaceae bacterium	tr|U2U5D5|U2U5D5	50S ribosomal protein L31	EAKTAKAAQAAEAAAAAKAAKEAKAAEKAKRAAEYAKKAEAEAAK	75	120	45	24	0	0	7	0	0	0	0	10	0	0	0	0	1	1	0	1	0	0	1
Bacteria	Cyanobacteria	Oscillatoriophycideae	203124	Trichodesmium erythraeum	sp|Q110D6|RL31	50S ribosomal protein L31	NKSKSTKSKKGKGKK	75	90	15	0	0	0	0	0	2	0	0	8	0	0	1	0	0	0	3	1	0	0	0
Bacteria	Chlamydiae	Chlamydiales	331113	Simkania negevensis	tr|F8L7A8|F8L7A8	50S ribosomal protein L31	KKEEKKESKPKKAVKKKDEPKK	60	82	22	1	0	1	4	0	0	0	0	12	0	0	0	2	0	0	1	0	1	0	0
Bacteria	Proteobacteria	Betaproteobacteria	1263099	Parasutterella excrementihominis	tr|R5E5L0|R5E5L0	50S ribosomal protein L31	KFAAKSAALNASAEAAKAAKAKK	75	98	23	11	0	0	1	1	0	0	0	6	1	0	1	0	0	0	2	0	0	0	0
Bacteria	Proteobacteria	Betaproteobacteria	312153	Polynucleobacter asymbioticus	sp|A4SYF9|RL31B	50S ribosomal protein L31 type B	AAKTAEKKAAAAEAKAAEKPAKKKA	90	115	25	12	0	0	3	0	0	0	0	8	0	0	0	1	0	0	0	1	0	0	0
Bacteria	Chloroflexi	Dehalococcoidia	1217799	Dehalogenimonas alkenigignens	tr|A0A0W0GI29|A0A0W0GI29	50S ribosomal protein L32	KKVKAEKPAKPEKPAKDKKKAE	105	127	22	4	0	1	3	0	0	0	0	10	0	0	0	3	0	0	0	0	1	0	0
Bacteria	Actinobacteria	Micrococcales	396014	Brachybacterium phenoliresistens	tr|Z9JUH3|Z9JUH3	50S ribosomal protein L4	AAPAAEAAPAAQAAPAAEAAPAAAVEGPFG	225	255	30	17	0	0	3	1	2	0	0	0	0	0	0	5	1	0	0	0	1	0	0
Bacteria	Proteobacteria	Betaproteobacteria	1072685	Basilea psittacipulmonis	tr|A0A077DF07|A0A077DF07	50S ribosomal protein L7/L12	EKAEAEAAKAKLEEAGAKAELK	105	127	22	8	0	0	6	0	1	0	0	5	2	0	0	0	0	0	0	0	0	0	0
Bacteria	Thermotogae	Thermotogales	1635260	Thermotoga sp.	tr|A0A101ETY4|A0A101ETY4	50S ribosomal protein L7/L12	VSAAAPVAVAAVAAPAAGAAPAAQAAAEEK	30	60	30	17	0	0	2	0	1	0	0	1	0	0	0	3	1	0	1	0	4	0	0
Bacteria	Firmicutes	Clostridia	635013	Thermincola potens	tr|D5X9V2|D5X9V2	50S ribosomal protein L7/L12	GVTAAAPVAVAAAAPAAAGGAAAAAAEEKT	30	60	30	17	0	0	2	0	3	0	0	1	0	0	0	2	0	0	0	2	3	0	0
Bacteria	Proteobacteria	Betaproteobacteria	937774	Taylorella equigenitalis	tr|E8UFD5|E8UFD5	50S ribosomal protein L7/L12	GVSAAAAAVAVAAPAAGGGDAAGGAAAEQT	30	60	30	15	0	1	1	0	6	0	0	0	0	0	0	1	1	0	1	1	3	0	0
Bacteria	Proteobacteria	Alphaproteobacteria	342108	Magnetospirillum magneticum	sp|Q2W5H3|RL9	50S ribosomal protein L9	AERAAAAAAAAAEVVEAEEAPAEEDVAAEE	150	180	30	15	0	1	9	0	0	0	0	0	0	0	0	1	0	1	0	0	3	0	0
Bacteria	Proteobacteria	Alphaproteobacteria	552518	Elstera litoralis	tr|A0A0F3INZ7|A0A0F3INZ7	50S ribosomal protein L9	AADEAADEAALAAELAASAAAREADDA	165	192	27	15	0	4	4	0	0	0	0	0	2	0	0	0	0	1	1	0	0	0	0
Bacteria	Firmicutes	Limnochordia	1555112	Limnochorda pilosa	tr|A0A0K2SQZ4|A0A0K2SQZ4	50S ribosomal protein L9	AEPQEPEQEQAPAEA	165	180	15	4	0	0	5	0	0	0	0	0	0	0	0	3	3	0	0	0	0	0	0
Bacteria	Bacteroidetes	Bacteroidia	28128	Prevotella corporis	tr|A0A133QAI5|A0A133QAI5	50S ribosomal protein L9	AEAEETPVAEEEAPAAE	165	182	17	6	0	0	7	0	0	0	0	0	0	0	0	2	0	0	0	1	1	0	0
Bacteria	Actinobacteria	Coriobacteriia	79604	Denitrobacterium detoxificans	tr|A0A172RWP8|A0A172RWP8	50S ribosomal protein L9	IAAAAAAAGIIEEAPEQEAAEEEAAEEAAE	150	180	30	14	0	0	10	0	1	0	3	0	0	0	0	1	1	0	0	0	0	0	0
Bacteria	Proteobacteria	Alphaproteobacteria	1849171	Sphingomonadales bacterium	tr|A0A1B6Z5B3|A0A1B6Z5B3	50S ribosomal protein L9	DEASSETEEAAESEEAEAKD	195	215	20	5	0	2	8	0	0	0	0	1	0	0	0	0	0	0	3	1	0	0	0
Bacteria	Verrucomicrobia	Verrucomicrobiae	1679444	Akkermansia glycaniphila	tr|A0A1C7PCL6|A0A1C7PCL6	50S ribosomal protein L9	GEKAAPAPAAEEVAEAAAE	150	169	19	9	0	0	5	0	1	0	0	1	0	0	0	2	0	0	0	0	1	0	0
Bacteria	Actinobacteria	Coriobacteriia	445975	Collinsella stercoris	tr|B6GDU3|B6GDU3	50S ribosomal protein L9	AEAEVEETEAAAEETAEVETEAAAE	150	175	25	9	0	0	11	0	0	0	0	0	0	0	0	0	0	0	0	3	2	0	0
Bacteria	Actinobacteria	Coriobacteriia	471855	Slackia heliotrinireducens	tr|C7N446|C7N446	50S ribosomal protein L9	RAAAQAAEAEADVAEEAAEEAVEETAEEAAE	150	181	31	14	0	1	11	0	0	0	0	0	0	0	0	0	1	1	0	1	2	0	0
Bacteria	Proteobacteria	Betaproteobacteria	546266	Neisseria mucosa	tr|D2ZY83|D2ZY83	50S ribosomal protein L9	DAVAAITVAVVAAAE	135	150	15	7	0	1	1	0	0	0	1	0	0	0	0	0	0	0	0	1	4	0	0
Bacteria	Actinobacteria	Coriobacteriia	657308	Gordonibacter pamelaeae	tr|D6E864|D6E864	50S ribosomal protein L9	EAEAPAEAAETATEE	165	180	15	6	0	0	6	0	0	0	0	0	0	0	0	1	0	0	0	2	0	0	0
Bacteria	Spirochaetes	Spirochaetales	573413	Sediminispirochaeta smaragdinae	tr|E1R293|E1R293	50S ribosomal protein L9	EDSVEDEVDEEEEVSDEEE	180	199	19	0	0	4	10	0	0	0	0	0	0	0	0	0	0	0	2	0	3	0	0
Bacteria	Proteobacteria	Alphaproteobacteria	991905	Polymorphum gilvum	tr|F2J1N3|F2J1N3	50S ribosomal protein L9	DVFEFEEEEEEGEEEEVEGEQEAE	165	189	24	1	0	1	15	2	2	0	0	0	0	0	0	0	1	0	0	0	2	0	0
Bacteria	Proteobacteria	Gammaproteobacteria	1026882	Methylophaga aminisulfidivorans	tr|F5SVF3|F5SVF3	50S ribosomal protein L9	EAALEEAEAIAKAQEEA	165	182	17	7	0	0	6	0	0	0	1	1	1	0	0	0	1	0	0	0	0	0	0
Bacteria	Proteobacteria	Alphaproteobacteria	911045	Pseudovibrio sp.	tr|G8PQX6|G8PQX6	50S ribosomal protein L9	EEGEEAASEEAGEGEEEETEE	180	201	21	3	0	0	13	0	3	0	0	0	0	0	0	0	0	0	1	1	0	0	0
Bacteria	Spirochaetes	Spirochaetales	158190	Sphaerochaeta pleomorpha	tr|G8QXY8|G8QXY8	50S ribosomal protein L9	VKARQAEAAKAAAEAAKAAAKAEAVAKAEAAKAEAAAKAEAKTE	150	194	44	24	0	0	7	0	0	0	0	8	0	0	0	0	1	1	0	1	2	0	0
Bacteria	Proteobacteria	Alphaproteobacteria	1224746	Gluconobacter oxydans	tr|K7SE61|K7SE61	50S ribosomal protein L9	AAEEAAAEAAVTEEAEG	180	197	17	8	0	0	6	0	1	0	0	0	0	0	0	0	0	0	0	1	1	0	0
Bacteria	Firmicutes	Bacilli	1408226	Vagococcus lutrae	tr|V6Q340|V6Q340	50S ribosomal protein L9	ELAAKKKAKAKEEAELKAAAEEIKKQIEAE	45	75	30	9	0	0	8	0	0	0	2	8	2	0	0	0	1	0	0	0	0	0	0
Bacteria	Proteobacteria	Gammaproteobacteria	522373	Stenotrophomonas maltophilia	tr|B2FMA5|B2FMA5	Ribosomal large subunit pseudouridine synthase B	GGRGPGGGNRGPGGNRGPGGPGGNRGPGGPGGNRGPGGPRRSGPRGG	495	542	47	0	0	0	0	0	25	0	0	0	0	0	4	9	0	8	1	0	0	0	0
Bacteria	Proteobacteria	Deltaproteobacteria	927083	Sandaracinus amylolyticus	tr|A0A0F6YM51|A0A0F6YM51	Ribosomal protein L11 methyltransferase	KKAAAKKAAAKKAPAKKAAAKKAPAKKAGA	495	525	30	15	0	0	0	0	1	0	0	12	0	0	0	2	0	0	0	0	0	0	0
Bacteria	Elusimicrobia	Elusimicrobia	445932	Elusimicrobium minutum	tr|B2KAW1|B2KAW1	Ribosomal protein L27	KAEAKKPAKKTAAKKPAAKKEEAK	90	114	24	8	0	0	3	0	0	0	0	10	0	0	0	2	0	0	0	1	0	0	0
Bacteria	Proteobacteria	Deltaproteobacteria	502025	Haliangium ochraceum	tr|D0LJ72|D0LJ72	Ribosomal protein S1	DAASDADSDSDADSDSDSDSDGE	585	608	23	4	0	10	1	0	1	0	0	0	0	0	0	0	0	0	7	0	0	0	0
Bacteria	Proteobacteria	Deltaproteobacteria	880072	Desulfobacca acetoxidans	tr|F2NGL6|F2NGL6	Ribosomal protein S1	EESELRRLEETEEKE	600	615	15	0	0	0	8	0	0	0	0	1	2	0	0	0	0	2	1	1	0	0	0
Bacteria	Calditrichaeota	Caldithrix	880073	Caldithrix abyssi	tr|H1XYB6|H1XYB6	Ribosomal protein S1	TEEKKEEKKKAPEKAEKEEAEVKEEPKAEPEAAEEPKAEETKAEE	615	660	45	8	0	0	19	0	0	0	0	11	0	0	0	4	0	0	0	2	1	0	0
Bacteria	Cyanobacteria	Nostocales	373994	Rivularia sp.	tr|K9RFG4|K9RFG4	Ribosomal protein S1	APAEAEVQAEEAPVEAEAQAEEAPVEAEAQAEEAPVEAEAQAEEA	345	390	45	17	0	0	16	0	0	0	0	0	0	0	0	4	4	0	0	0	4	0	0
Bacteria	Proteobacteria	Deltaproteobacteria	391625	Plesiocystis pacifica	tr|A6GDM4|A6GDM4	Ribosomal RNA small subunit methyltransferase A	EAEVEVEVEVEVENES	285	301	16	1	0	0	8	0	0	0	0	0	0	0	1	0	0	0	1	0	5	0	0
Bacteria	Proteobacteria	Betaproteobacteria	1547922	Ideonella sakaiensis	tr|A0A0K8P1E6|A0A0K8P1E6	Ribosomal RNA small subunit methyltransferase D	AGAGAGTGTGTGTGTGTGTVGPGG	225	249	24	3	0	0	0	0	12	0	0	0	0	0	0	1	0	0	0	7	1	0	0
Bacteria	Actinobacteria	Micrococcales	452863	Pseudarthrobacter chlorophenolicus	sp|B8HGW2|RSMH	Ribosomal RNA small subunit methyltransferase H	ARLRAAERIRARRAA	315	330	15	6	0	0	1	0	0	0	1	0	1	0	0	0	0	6	0	0	0	0	0
Bacteria	Actinobacteria	Bifidobacteriales	1437608	Bifidobacterium biavatii	tr|A0A087A557|A0A087A557	Ribosomal RNA small subunit methyltransferase H	RRGGRQGQQGRQGRNR	330	346	16	0	0	0	0	0	5	0	0	0	0	0	1	0	4	6	0	0	0	0	0
Bacteria	Proteobacteria	Betaproteobacteria	1851544	Orrella dioscoreae	tr|A0A1C3JWL7|A0A1C3JWL7	Ribosomal RNA small subunit methyltransferase H	RGASRGAAGRGRRRG	345	360	15	3	0	0	0	0	5	0	0	0	0	0	0	0	0	6	1	0	0	0	0
Bacteria	Bacteroidetes	Bacteroidia	709991	Odoribacter splanchnicus	tr|F9ZAI1|F9ZAI1	Ribosomal RNA small subunit methyltransferase I	LAEEEGLHIEIEEEE	225	240	15	1	0	0	8	0	1	1	2	0	2	0	0	0	0	0	0	0	0	0	0
											9279	0	761	4901	40	1670	11	70	2075	129	25	256	1558	254	851	473	592	528	0	25

## Sheet: bact_ribosomal_major.groups_vec
Bacteria major groups ( > 19 orthologs for each protein)
protein	number of proteins	A	C	D	E	F	G	H	I	K	L	M	N	P	Q	R	S	T	V	W	Y	total number of aminoacids
S16	186	2726	0	86	1614	0	39	1	15	384	19	3	29	357	63	39	91	145	123	0	0	5734
S16 percent		0.47541	0	0.0149983	0.281479	0	0.00680153	0.000174398	0.00261597	0.066969	0.00331357	0.000523195	0.00505755	0.0622602	0.0109871	0.00680153	0.0158702	0.0252878	0.021451	0	0
S2	100	1203	0	86	711	4	92	2	14	116	11	3	34	281	47	51	43	92	129	0	7	2926
S2 percent		0.411141	0	0.0293917	0.242994	0.00136705	0.0314422	0.000683527	0.00478469	0.0396446	0.0037594	0.00102529	0.01162	0.0960355	0.0160629	0.0174299	0.0146958	0.0314422	0.0440875	0	0.00239234
S3	46	63	0	89	37	8	605	5	0	45	1	1	136	49	27	329	28	7	5	0	1	1436
S3 percent		0.0438719	0	0.0619777	0.025766	0.00557103	0.421309	0.00348189	0	0.031337	0.000696379	0.000696379	0.0947075	0.0341226	0.0188022	0.229109	0.0194986	0.00487465	0.00348189	0	0.000696379
S6	46	296	0	243	179	4	93	1	3	39	8	0	12	84	8	150	72	22	30	0	2	1246
S6 percent		0.23756	0	0.195024	0.14366	0.00321027	0.0746388	0.000802568	0.0024077	0.0313002	0.00642055	0	0.00963082	0.0674157	0.00642055	0.120385	0.0577849	0.0176565	0.024077	0	0.00160514
L10	32	364	0	13	197	0	7	0	0	10	1	0	4	86	3	0	11	32	40	0	3	771
L10 percent		0.472114	0	0.0168612	0.255512	0	0.00907912	0	0	0.0129702	0.00129702	0	0.00518807	0.111543	0.00389105	0	0.0142672	0.0415045	0.0518807	0	0.00389105
L17	40	385	0	19	293	0	4	0	2	115	0	0	4	75	3	6	26	51	46	0	0	1029
L17 percent		0.37415	0	0.0184645	0.284742	0	0.00388727	0	0.00194363	0.111759	0	0	0.00388727	0.0728863	0.00291545	0.0058309	0.0252672	0.0495627	0.0447036	0	0
L19	32	452	0	8	163	0	12	0	4	99	13	0	2	19	7	10	14	10	6	0	0	819
L19 percent		0.551893	0	0.00976801	0.199023	0	0.014652	0	0.004884	0.120879	0.015873	0	0.002442	0.023199	0.00854701	0.01221	0.017094	0.01221	0.00732601	0	0
L21	43	617	0	23	110	0	8	0	1	474	2	1	0	170	1	0	16	46	20	0	0	1489
L21 percent		0.414372	0	0.0154466	0.0738751	0	0.00537273	0	0.000671592	0.318334	0.00134318	0.000671592	0	0.114171	0.000671592	0	0.0107455	0.0308932	0.0134318	0	0
L25_1	74	386	0	50	679	0	162	0	6	14	11	1	4	42	8	3	51	57	26	0	0	1500
L25_1 percent		0.257333	0	0.0333333	0.452667	0	0.108	0	0.004	0.00933333	0.00733333	0.000666667	0.00266667	0.028	0.00533333	0.002	0.034	0.038	0.0173333	0	0
L25_2	53	972	0	42	64	0	138	0	1	225	2	1	1	187	8	4	8	24	15	0	0	1692
L25_2 percent		0.574468	0	0.0248227	0.0378251	0	0.0815603	0	0.000591017	0.132979	0.00118203	0.000591017	0.000591017	0.11052	0.00472813	0.00236407	0.00472813	0.0141844	0.00886525	0	0
L3	30	642	0	12	291	0	7	1	3	49	33	6	0	14	28	24	10	9	4	0	0	1133
L3 percent		0.566637	0	0.0105914	0.25684	0	0.00617829	0.000882613	0.00264784	0.043248	0.0291262	0.00529568	0	0.0123566	0.0247132	0.0211827	0.00882613	0.00794351	0.00353045	0	0
L31	19	329	0	2	137	3	12	0	1	143	3	0	3	15	8	26	13	13	7	0	4	719
L31 percent		0.45758	0	0.00278164	0.190542	0.00417246	0.0166898	0	0.00139082	0.198887	0.00417246	0	0.00417246	0.0208623	0.0111266	0.0361613	0.0180807	0.0180807	0.00973574	0	0.00556328
all ribosomal protein LCRs	813	9279	0	761	4901	40	1670	11	70	2075	129	25	256	1558	254	851	473	592	528	0	25	24311
all ribosomal protein LCRs percent		0.381679	0	0.0313027	0.201596	0.00164535	0.0686932	0.00045247	0.00287936	0.0853523	0.00530624	0.00102834	0.0105302	0.0640862	0.0104479	0.0350047	0.0194562	0.0243511	0.0217186	0	0.00102834

## Sheet: archaeal_ribosomal_proteins
Superkingdom	Phylum	Class	Taxonomy ID	Organism	Acess ID	Protein annotation	protein fragment	start	end	Fragment length	A	C	D	E	F	G	H	I	K	L	M	N	P	Q	R	S	T	V	W	Y
Archaea	Crenarchaeota	Thermoprotei	273057	Sulfolobus solfataricus	sp|P95986|RS13	30S ribosomal protein S13	QPQSQQSSSQQQKSS	150	165	15	0	0	0	0	0	0	0	0	1	0	0	0	1	7	0	6	0	0	0	0
Archaea	Crenarchaeota	Thermoprotei	399549	Metallosphaera sedula	tr|A4YIN5|A4YIN5	30S ribosomal protein S13	AQPSGGQQSQQQQKK	150	165	15	1	0	0	0	0	2	0	0	2	0	0	0	1	7	0	2	0	0	0	0
Archaea	Thaumarchaeota	Nitrosopumilales	436308	Nitrosopumilus maritimus	tr|A9A437|A9A437	30S ribosomal protein S13	AAAAAPTTDAPAAEAAPAEAAPAAEEKKE	165	194	29	15	0	1	5	0	0	0	0	2	0	0	0	4	0	0	0	2	0	0	0
Archaea	Thaumarchaeota	Nitrososphaeria	1237085	Nitrososphaera gargensis	tr|K0IKR3|K0IKR3	30S ribosomal protein S13	KAMPGAAPAAAGAAAPAAPAAAGSAKPAAGAAASAAGAAKPAAGAAPAAGGGAKQAAPAK	150	210	60	34	0	0	0	0	9	0	0	5	0	1	0	8	1	0	2	0	0	0	0
Archaea	Thaumarchaeota	Nitrosopumilales	436308	Nitrosopumilus maritimus	tr|A9A3R4|A9A3R4	30S ribosomal protein S17e	EAPAAEETPETEAPAVEATENTEAPAAETT	90	120	30	9	0	0	9	0	0	0	0	0	0	0	1	4	0	0	0	6	1	0	0
Archaea	Crenarchaeota	Thermoprotei	572478	Vulcanisaeta distributa	tr|E1QRH0|E1QRH0	30S ribosomal protein S19P	KAGAKAAGKAAEKAAEKPAAAPAAAAAKEE	15	45	30	16	0	0	4	0	2	0	0	6	0	0	0	2	0	0	0	0	0	0	0
Archaea	Euryarchaeota	Halobacteria	469382	Halogeometricum borinquense	tr|E4NRP8|E4NRP8	30S ribosomal protein S2	AETTEEEVAEATTADAADEEAAEDEADAEA	30	60	30	11	0	4	10	0	0	0	0	0	0	0	0	0	0	0	0	4	1	0	0
Archaea	Euryarchaeota	Methanobacteria	339860	Methanosphaera stadtmanae	sp|Q2NGN4|RS24	30S ribosomal protein S24e	EEPEEEPEEEAEDAE	90	105	15	2	0	1	10	0	0	0	0	0	0	0	0	2	0	0	0	0	0	0	0
Archaea	Euryarchaeota	Methanopyri	190192	Methanopyrus kandleri	sp|Q8TVD8|RS24	30S ribosomal protein S24e	KKVLEELESESEESEESESEESEEEE	90	116	26	0	0	0	15	0	0	0	0	2	2	0	0	0	0	0	6	0	1	0	0
Archaea	Crenarchaeota	Thermoprotei	178306	Pyrobaculum aerophilum	sp|Q8ZV65|RS24	30S ribosomal protein S24e	KKRRNERREKKKRKKK	105	121	16	0	0	0	2	0	0	0	0	8	0	0	1	0	0	5	0	0	0	0	0
Archaea	Crenarchaeota	Thermoprotei	273057	Sulfolobus solfataricus	sp|Q97ZY6|RS24	30S ribosomal protein S24e	KQKKGGSKGGQGAKG	105	120	15	1	0	0	0	0	6	0	0	5	0	0	0	0	2	0	1	0	0	0	0
Archaea	Euryarchaeota	Halobacteria	699431	Halolamina pelagica	tr|A0A0P7GXA3|A0A0P7GXA3	30S ribosomal protein S24e	IEADAEAEEAAADGE	90	105	15	6	0	2	5	0	1	0	1	0	0	0	0	0	0	0	0	0	0	0	0
Archaea	Euryarchaeota	Halobacteria	1407499	Halobacterium hubeiense	tr|A0A0U5H5N7|A0A0U5H5N7	30S ribosomal protein S24e	IGAEEEADAEAEEAE	90	105	15	5	0	1	7	0	1	0	1	0	0	0	0	0	0	0	0	0	0	0	0
Archaea	Euryarchaeota	X	1803821	Euryarchaeota archaeon	tr|A0A151EC96|A0A151EC96	30S ribosomal protein S24e	SKEKKETAAAEIEEEKKEEVKKEEGKEEKKPEEKKEEPKKEEEKK	90	135	45	3	0	0	19	0	1	0	1	16	0	0	0	2	0	0	1	1	1	0	0
Archaea	Euryarchaeota	Halobacteria	543526	Haloterrigena turkmenica	tr|D2RYV4|D2RYV4	30S ribosomal protein S24e	IGAEEAEAEADAEAEEA	90	107	17	7	0	1	7	0	1	0	1	0	0	0	0	0	0	0	0	0	0	0	0
Archaea	Euryarchaeota	Methanomicrobia	679926	Methanolacinia petrolearia	tr|E1RDY5|E1RDY5	30S ribosomal protein S24e	FTAEAAEAAEEGAEE	90	105	15	6	0	0	6	1	1	0	0	0	0	0	0	0	0	0	0	1	0	0	0
Archaea	Euryarchaeota	Halobacteria	469382	Halogeometricum borinquense	tr|E4NM03|E4NM03	30S ribosomal protein S24e	IEAEEGDAEAEAEEA	90	105	15	5	0	1	7	0	1	0	1	0	0	0	0	0	0	0	0	0	0	0	0
Archaea	Crenarchaeota	Thermoprotei	768679	Thermoproteus tenax	tr|G4RPS1|G4RPS1	30S ribosomal protein S24e	AERREKRRRKKKGAAKKK	105	123	18	3	0	0	2	0	1	0	0	7	0	0	0	0	0	5	0	0	0	0	0
Archaea	Crenarchaeota	Thermoprotei	1163730	Fervidicoccus fontis	tr|I0A2W6|I0A2W6	30S ribosomal protein S24e	EKKQKEKEQKSEEKKEGQ	120	138	18	0	0	0	6	0	1	0	0	7	0	0	0	0	3	0	1	0	0	0	0
Archaea	Euryarchaeota	Halobacteria	694430	Natronococcus occultus	tr|L0K0R9|L0K0R9	30S ribosomal protein S24e	IGADEADAEAEAEEA	90	105	15	6	0	2	5	0	1	0	1	0	0	0	0	0	0	0	0	0	0	0	0
Archaea	Euryarchaeota	Methanomicrobia	188937	Methanosarcina acetivorans	sp|Q8TRU1|RS3	30S ribosomal protein S3	EAAKARAPAPAPEAPAPAPEAPAPAPVEEA	225	255	30	13	0	0	5	0	0	0	0	1	0	0	0	9	0	1	0	0	1	0	0
Archaea	Euryarchaeota	Methanobacteria	187420	Methanothermobacter thermautotrophicus	sp|O26116|RS3	30S ribosomal protein S3	SEVVEDLEEVEDLEEIEDLEEVEDLEEVED	210	240	30	0	0	5	14	0	0	0	1	0	4	0	0	0	0	0	1	0	5	0	0
Archaea	Euryarchaeota	Halobacteria	699431	Halolamina pelagica	tr|A0A0P7FXC0|A0A0P7FXC0	30S ribosomal protein S3	PRRPSTRSPRSPTRTPRRSSTRRSSRKSSR	225	255	30	0	0	0	0	0	0	0	0	1	0	0	0	5	0	11	9	4	0	0	0
Archaea	Euryarchaeota	Methanobacteria	230361	Methanobrevibacter millerae	tr|A0A0U3DSV7|A0A0U3DSV7	30S ribosomal protein S3	EEIDVETEEVIEEEEIVEEIEDLEELEEVV	210	240	30	0	0	2	16	0	0	0	4	0	2	0	0	0	0	0	0	1	5	0	0
Archaea	Euryarchaeota	Halobacteria	1407499	Halobacterium hubeiense	tr|A0A0U5H481|A0A0U5H481	30S ribosomal protein S3	AEELLEEMEEESEEGEE	315	332	17	1	0	0	11	0	1	0	0	0	2	1	0	0	0	0	1	0	0	0	0
Archaea	Euryarchaeota	Methanobacteria	1635284	Methanobacteriaceae archaeon	tr|A0A117KR47|A0A117KR47	30S ribosomal protein S3	TPKIEERTTEEELEELEEVEEESEEELEELEEIEEEIKEE	195	235	40	0	0	0	24	0	0	0	3	2	4	0	0	1	0	1	1	3	1	0	0
Archaea	Euryarchaeota	Halobacteria	1679489	Haladaptatus sp.	tr|A0A166TKN6|A0A166TKN6	30S ribosomal protein S3	EEELDELEEEVEAEAEELLEEMEEDDEAEEEAEE	270	304	34	4	0	3	21	0	0	0	0	0	4	1	0	0	0	0	0	0	1	0	0
Archaea	Euryarchaeota	Halobacteria	547559	Natrialba magadii	tr|D3SWL6|D3SWL6	30S ribosomal protein S3	DEDDSDADADADADADADADADDEDLEELEEDVEAEAEELVEEMEADADADADADADADD	270	330	60	17	0	23	13	0	0	0	0	0	3	1	0	0	0	0	1	0	2	0	0
Archaea	Euryarchaeota	Halobacteria	547559	Natrialba magadii	tr|D3SWL6|D3SWL6	30S ribosomal protein S3	ADADADADADADADDEGGDA	315	335	20	8	0	9	1	0	2	0	0	0	0	0	0	0	0	0	0	0	0	0	0
Archaea	Euryarchaeota	Halobacteria	1033806	Halorhabdus tiamatea	tr|F7PKT0|F7PKT0	30S ribosomal protein S3	AAEAADADAADAADDAAEDAPDEEVVEEAA	225	255	30	14	0	7	6	0	0	0	0	0	0	0	0	1	0	0	0	0	2	0	0
Archaea	Euryarchaeota	Halobacteria	797304	Natronobacterium gregoryi	tr|L0AEK5|L0AEK5	30S ribosomal protein S3	EAEDEDEDEDEDEGGDA	300	317	17	2	0	6	7	0	2	0	0	0	0	0	0	0	0	0	0	0	0	0	0
Archaea	Euryarchaeota	Archaeoglobi	224325	Archaeoglobus fulgidus	sp|O27964|RS3A	30S ribosomal protein S3Ae	EPAEAETQPAVAEAVA	195	211	16	6	0	0	4	0	0	0	0	0	0	0	0	2	1	0	0	1	2	0	0
Archaea	Euryarchaeota	Halobacteria	362976	Haloquadratum walsbyi	sp|Q18HQ7|RS3A	30S ribosomal protein S3Ae	AEEAAAVDVDEADVAVE	195	212	17	6	0	3	4	0	0	0	0	0	0	0	0	0	0	0	0	0	4	0	0
Archaea	Euryarchaeota	Thermoplasmata	1713724	Methanomassiliicoccales archaeon	tr|A0A0Q4BFW0|A0A0Q4BFW0	30S ribosomal protein S3Ae	EEVEESEEASEEEESEEEVSEEEVSEEEAVPEEEE	225	260	35	2	0	0	23	0	0	0	0	0	0	0	0	1	0	0	5	0	4	0	0
Archaea	Euryarchaeota	Thermoplasmata	1495144	methanogenic archaeon	tr|A0A0X8UXG8|A0A0X8UXG8	30S ribosomal protein S3Ae	APAKEEEPAEEVVEAPAEAPAEEEKTE	210	237	27	7	0	0	11	0	0	0	0	2	0	0	0	4	0	0	0	1	2	0	0
Archaea	Euryarchaeota	DHVE2 group	439481	Aciduliprofundum boonei	tr|B5I9S7|B5I9S7	30S ribosomal protein S3Ae	ESEEEEPSKEMQVEEE	225	241	16	0	0	0	9	0	0	0	0	1	0	1	0	1	1	0	2	0	1	0	0
Archaea	Euryarchaeota	Methanomicrobia	351160	Methanocella arvoryzae	tr|Q0W2K9|Q0W2K9	30S ribosomal protein S3Ae	AAAKAAPAPEPTPAPAPAPETAAPAEQPKE	195	225	30	12	0	0	4	0	0	0	0	2	0	0	0	9	1	0	0	2	0	0	0
Archaea	Thaumarchaeota	Cenarchaeales	414004	Cenarchaeum symbiosum	sp|A0RY02|RS4	30S ribosomal protein S4	KSKRAEAAAREAAAEAAEAEQAAAQAAAPTPAPAAAAPKQ	165	205	40	21	0	0	5	0	0	0	0	3	0	0	0	4	3	2	1	1	0	0	0
Archaea	Euryarchaeota	Methanomicrobia	351160	Methanocella arvoryzae	sp|Q0W1V5|RS4	30S ribosomal protein S4	APKAAAAPKAAAAPAEAAAAPKKEE	180	205	25	14	0	0	3	0	0	0	0	4	0	0	0	4	0	0	0	0	0	0	0
Archaea	Euryarchaeota	Thermoplasmata	1495144	methanogenic archaeon	tr|A0A120MID7|A0A120MID7	30S ribosomal protein S4	AAPAPVEEAEETAEPAEEAN	180	200	20	7	0	0	7	0	0	0	0	0	0	0	1	3	0	0	0	1	1	0	0
Archaea	Euryarchaeota	Halobacteria	1033806	Halorhabdus tiamatea	tr|F7PPM6|F7PPM6	30S ribosomal protein S4e	ADEADEATADADAADEETAEEADAADEDGD	240	270	30	11	0	9	7	0	1	0	0	0	0	0	0	0	0	0	0	2	0	0	0
Archaea	Euryarchaeota	Halobacteria	795797	Halalkalicoccus jeotgali	tr|D8J993|D8J993	30S ribosomal protein S6e	EELLGEGGEDGEDEDADDE	120	139	19	1	0	5	7	0	4	0	0	0	2	0	0	0	0	0	0	0	0	0	0
Archaea	Euryarchaeota	Thermococci	1343739	Palaeococcus pacificus	tr|A0A075LWH6|A0A075LWH6	50S ribosomal protein L10	EAEEEEEEEKEEEEALAGLGALFG	315	339	24	4	0	0	12	1	3	0	0	1	3	0	0	0	0	0	0	0	0	0	0
Archaea	Euryarchaeota	Archaeoglobi	113653	Geoglobus ahangari	tr|A0A0F7IFH2|A0A0F7IFH2	50S ribosomal protein L10	QTAAAEEKVEEKAEEEKEEEEEEEKEESAL	300	330	30	5	0	0	16	0	0	0	0	4	1	0	0	0	1	0	1	1	1	0	0
Archaea	Euryarchaeota	Methanobacteria	230361	Methanobrevibacter millerae	tr|A0A0U3E2A4|A0A0U3E2A4	50S ribosomal protein L10	AAAPAAEEVEEEEVEEEEEEEEASEETAAA	300	330	30	9	0	0	16	0	0	0	0	0	0	0	0	1	0	0	1	1	2	0	0
Archaea	Euryarchaeota	X	1803821	Euryarchaeota archaeon	tr|A0A151E962|A0A151E962	50S ribosomal protein L10	EEKKEEKPKEEAKKEETTEAKKASEPAAEPQKPAEKKEKKEAKKEKPKKKAKKEKPKKEK	315	375	60	8	0	0	17	0	0	0	0	25	0	0	0	6	1	0	1	2	0	0	0
Archaea	Euryarchaeota	X	1803821	Euryarchaeota archaeon	tr|A0A151E962|A0A151E962	50S ribosomal protein L10	KPKKKAKKEKPKKEKKKK	360	378	18	1	0	0	2	0	0	0	0	13	0	0	0	2	0	0	0	0	0	0	0
Archaea	Euryarchaeota	Halobacteria	485914	Halomicrobium mukohataei	tr|C7NWT8|C7NWT8	50S ribosomal protein L10	AETEDTSDDAEAEAAEDDDDDDDDDDEDAG	315	345	30	6	0	14	6	0	1	0	0	0	0	0	0	0	0	0	1	2	0	0	0
Archaea	Euryarchaeota	Archaeoglobi	589924	Ferroglobus placidus	tr|D3S1Z1|D3S1Z1	50S ribosomal protein L10	VKEEVKEEKKEEEEKEEEEEEKAEEEALEG	300	330	30	2	0	0	18	0	1	0	0	6	1	0	0	0	0	0	0	0	2	0	0
Archaea	X	X	756883	halophilic archaeon	tr|G2ML78|G2ML78	50S ribosomal protein L10	PAAAAEATEDDAQDDEEDSAAEDADADADAAEPEDDSDDSDDDGD	300	345	45	13	0	17	7	0	1	0	0	0	0	0	0	2	1	0	3	1	0	0	0
Archaea	Euryarchaeota	Methanomicrobia	1201294	Methanoculleus bourgensis	tr|I7KXF1|I7KXF1	50S ribosomal protein L10	AAAPAAAEPAEEAKPAEEEKEEEKKEEEEE	300	330	30	9	0	0	14	0	0	0	0	4	0	0	0	3	0	0	0	0	0	0	0
Archaea	Euryarchaeota	Halobacteria	1333523	Salinarchaeum sp.	tr|R4VYI8|R4VYI8	50S ribosomal protein L10	DEADDEQADDQADAEADDEDDGDDDGDAAA	315	345	30	8	0	14	4	0	2	0	0	0	0	0	0	0	2	0	0	0	0	0	0
Archaea	Crenarchaeota	Thermoprotei	399550	Staphylothermus marinus	sp|A3DNI2|RL10	50S ribosomal protein L10	PTTPPEKKEEEEKKEEEEEEAETVSEEELA	300	330	30	2	0	0	15	0	0	0	0	4	1	0	0	3	0	0	1	3	1	0	0
Archaea	Euryarchaeota	Methanobacteria	187420	Methanothermobacter thermautotrophicus	sp|O27717|RL10	50S ribosomal protein L10	AAPAPEEKEEEVEEEAEEEEEEEEEDAAAGLGALFG	300	336	36	8	0	1	17	1	3	0	0	1	2	0	0	2	0	0	0	0	1	0	0
Archaea	Euryarchaeota	Archaeoglobi	224325	Archaeoglobus fulgidus	sp|O28781|RL10	50S ribosomal protein L10	AAQATPSVEEREEEEKPEEEEEEEEKEEEA	300	330	30	4	0	0	17	0	0	0	0	2	0	0	0	2	1	1	1	1	1	0	0
Archaea	X	X	1579370	archaeon GW2011_AR10	tr|A0A0B5HYE6|A0A0B5HYE6	50S ribosomal protein L10, large subunit ribosomal protein L10e	EEKAGGAEEAKGEKKKSGEEAKAGEKKAEP	195	225	30	6	0	0	9	0	5	0	0	8	0	0	0	1	0	0	1	0	0	0	0
Archaea	Euryarchaeota	Methanomicrobia	593750	Methanoregula formicica	tr|L0HH99|L0HH99	50S ribosomal protein L10e	AKADDKKGAAPAKGGKK	225	242	17	5	0	2	0	0	3	0	0	6	0	0	0	1	0	0	0	0	0	0	0
Archaea	Euryarchaeota	Methanomicrobia	188937	Methanosarcina acetivorans	tr|Q8TI79|Q8TI79	50S ribosomal protein L12	APAAAAAPAAAAPAEAEAPAEEEEEEEEDT	60	90	30	14	0	1	10	0	0	0	0	0	0	0	0	4	0	0	0	1	0	0	0
Archaea	Euryarchaeota	Archaeoglobi	224325	Archaeoglobus fulgidus	sp|O28780|RL12	50S ribosomal protein L12	MAVAAAPAAAAAAPAEEAKEEAKEEEEEEEEVKEEEAIEGLGALF	60	105	45	15	0	0	16	1	2	0	1	3	2	1	0	2	0	0	0	0	2	0	0
Archaea	Euryarchaeota	Methanobacteria	187420	Methanothermobacter thermautotrophicus	sp|P05394|RL12	50S ribosomal protein L12	AAPAAAAAPAAAEEAEEEAEEEEEEEEAEEEAAAGLGALFG	60	101	41	17	0	0	16	1	3	0	0	0	2	0	0	2	0	0	0	0	0	0	0
Archaea	Euryarchaeota	Halobacteria	272569	Haloarcula marismortui	sp|P15772|RL12	50S ribosomal protein L12	ADEADEADEEAEEEAADDGGDDDDDEDDEA	75	105	30	7	0	12	9	0	2	0	0	0	0	0	0	0	0	0	0	0	0	0	0
Archaea	Euryarchaeota	Thermococci	1343739	Palaeococcus pacificus	tr|A0A075LRC6|A0A075LRC6	50S ribosomal protein L12	VAVAAAPAAAPAAAEEAPAAEEEEEEEEEE	60	90	30	13	0	0	12	0	0	0	0	0	0	0	0	3	0	0	0	0	2	0	0
Archaea	Euryarchaeota	Archaeoglobi	113653	Geoglobus ahangari	tr|A0A0F7IG78|A0A0F7IG78	50S ribosomal protein L12	PAVAAPAAAAAPAEAGAAEEKAEEAKEEEE	60	90	30	14	0	0	9	0	1	0	0	2	0	0	0	3	0	0	0	0	1	0	0
Archaea	Crenarchaeota	Thermoprotei	1273541	Pyrodictium delaneyi	tr|A0A0P0N1D1|A0A0P0N1D1	50S ribosomal protein L12	PVAPAAAPAAAPAAAEEKKEEEEEKAEEKK	60	90	30	11	0	0	9	0	0	0	0	5	0	0	0	4	0	0	0	0	1	0	0
Archaea	Euryarchaeota	Halobacteria	699431	Halolamina pelagica	tr|A0A0P7GR51|A0A0P7GR51	50S ribosomal protein L12	EAEDEADEAEEEAEAEEEEEDEDEGDGGEGLGELFG	75	111	36	5	0	5	17	1	6	0	0	0	2	0	0	0	0	0	0	0	0	0	0
Archaea	Euryarchaeota	Methanomicrobia	1719120	Candidatus Methanoperedens	tr|A0A0P8A3C1|A0A0P8A3C1	50S ribosomal protein L12	APAAAAPAAAAAAAPAAAEAPKADEKSKEK	60	90	30	17	0	1	3	0	0	0	0	4	0	0	0	4	0	0	1	0	0	0	0
Archaea	Euryarchaeota	Methanomicrobia	1735327	Methanolinea sp.	tr|A0A0Q0VGA8|A0A0Q0VGA8	50S ribosomal protein L12	PVAAAAPVAAAAPAAAAEAAAEEPEEDKKE	60	90	30	15	0	1	6	0	0	0	0	2	0	0	0	4	0	0	0	0	2	0	0
Archaea	Euryarchaeota	Methanobacteria	230361	Methanobrevibacter millerae	tr|A0A0U3E7B4|A0A0U3E7B4	50S ribosomal protein L12	AAAPAAAAPAAAEAEEEEEEEEEEEEASEEEAAAGLGALFG	60	101	41	16	0	0	16	1	3	0	0	0	2	0	0	2	0	0	1	0	0	0	0
Archaea	Euryarchaeota	Halobacteria	1407499	Halobacterium hubeiense	tr|A0A0U5H3Y4|A0A0U5H3Y4	50S ribosomal protein L12	ESEDEAEEEAEAEEEAEEAGDDEDEEASGE	75	105	30	6	0	4	16	0	2	0	0	0	0	0	0	0	0	0	2	0	0	0	0
Archaea	Euryarchaeota	Thermoplasmata	1495144	methanogenic archaeon	tr|A0A0X8V2L6|A0A0X8V2L6	50S ribosomal protein L12	APAAAAAAAPAAAADAPAAAPAEEEEEKVS	60	90	30	17	0	1	5	0	0	0	0	1	0	0	0	4	0	0	1	0	1	0	0
Archaea	Euryarchaeota	Hadesarchaea	1776334	Hadesarchaea archaeon	tr|A0A147JUD6|A0A147JUD6	50S ribosomal protein L12	AVAAPSAPAAPAKPEEKKKEEKVEEKKEEE	60	90	30	7	0	0	9	0	0	0	0	7	0	0	0	4	0	0	1	0	2	0	0
Archaea	Euryarchaeota	Methanomicrobia	410358	Methanocorpusculum labreanum	tr|A2STT7|A2STT7	50S ribosomal protein L12	PVAVAAAPAAAGAAAAVEEAAAPEENKEEE	60	90	30	14	0	0	7	0	1	0	0	1	0	0	1	3	0	0	0	0	3	0	0
Archaea	Euryarchaeota	DHVE2 group	439481	Aciduliprofundum boonei	tr|B5IAH5|B5IAH5	50S ribosomal protein L12	PVAAAPAAAAPSEEKEEKKEEEKKEEEEEE	60	90	30	7	0	0	13	0	0	0	0	5	0	0	0	3	0	0	1	0	1	0	0
Archaea	Euryarchaeota	Halobacteria	485914	Halomicrobium mukohataei	tr|C7NWT7|C7NWT7	50S ribosomal protein L12	AEEDAGADEEAAEEEAAEEEEAGDDDEDEG	75	105	30	8	0	6	13	0	3	0	0	0	0	0	0	0	0	0	0	0	0	0	0
Archaea	Euryarchaeota	Methanomicrobia	547558	Methanohalophilus mahii	tr|D5E968|D5E968	50S ribosomal protein L12	AAPAAAPAAAPAEATEEAAEAEEEEEEDES	60	90	30	13	0	1	11	0	0	0	0	0	0	0	0	3	0	0	1	1	0	0	0
Archaea	Euryarchaeota	Halobacteria	795797	Halalkalicoccus jeotgali	tr|D8J2Z0|D8J2Z0	50S ribosomal protein L12	ADEADEGDADEAEEAEAEEEDDDEDEGDGG	75	105	30	6	0	9	11	0	4	0	0	0	0	0	0	0	0	0	0	0	0	0	0
Archaea	Euryarchaeota	Methanomicrobia	679926	Methanolacinia petrolearia	tr|E1RJY9|E1RJY9	50S ribosomal protein L12	AVAAAPAAAAPAAEAAPAQEEAAEEEEKAD	60	90	30	16	0	1	7	0	0	0	0	1	0	0	0	3	1	0	0	0	1	0	0
Archaea	Euryarchaeota	Methanobacteria	523846	Methanothermus fervidus	tr|E3GXB7|E3GXB7	50S ribosomal protein L12	PAPAGEVKEEKEEEEEEKEEKEEEEEEEEEEEEKEEEAAAGLGAL	60	105	45	6	0	0	26	0	3	0	0	5	2	0	0	2	0	0	0	0	1	0	0
Archaea	Euryarchaeota	Methanobacteria	877455	Methanobacterium lacus	tr|F0TCS7|F0TCS7	50S ribosomal protein L12	AAAPVAAAAAPAAAEEEEEEEEEEEEKEEEAAAGLGALFG	60	100	40	15	0	0	15	1	3	0	0	1	2	0	0	2	0	0	0	0	1	0	0
Archaea	Euryarchaeota	Halobacteria	1033806	Halorhabdus tiamatea	tr|F7PN44|F7PN44	50S ribosomal protein L12	DDEDDEEADEEEAADDDEDDGDDEDEEASG	75	105	30	4	0	13	10	0	2	0	0	0	0	0	0	0	0	0	1	0	0	0	0
Archaea	Euryarchaeota	Methanomicrobia	679901	Methanosalsum zhilinae	tr|F7XKV6|F7XKV6	50S ribosomal protein L12	APGAAAPAAEAEAPAAEEEKAEEEEEEEES	60	90	30	11	0	0	13	0	1	0	0	1	0	0	0	3	0	0	1	0	0	0	0
Archaea	Crenarchaeota	Thermoprotei	694429	Pyrolobus fumarii	tr|G0EDK8|G0EDK8	50S ribosomal protein L12	PVAPAAAPAAAAPAAAAEEKKEEEKKEEEE	60	90	30	12	0	0	9	0	0	0	0	4	0	0	0	4	0	0	0	0	1	0	0
Archaea	X	X	756883	halophilic archaeon	tr|G2ML77|G2ML77	50S ribosomal protein L12	DDGGDEDEGGEESADEAEAADEDDDDEDED	75	105	30	4	0	12	9	0	4	0	0	0	0	0	0	0	0	0	1	0	0	0	0
Archaea	Euryarchaeota	Methanomicrobia	937775	Methanoplanus limicola	tr|H1Z400|H1Z400	50S ribosomal protein L12	AVAAAPAAAAPAEAAPAEEEEEEEEEEDAS	60	90	30	13	0	1	11	0	0	0	0	0	0	0	0	3	0	0	1	0	1	0	0
Archaea	Euryarchaeota	Thermococci	523849	Thermococcus litoralis	tr|H3ZJW3|H3ZJW3	50S ribosomal protein L12	VAVAAAPAAAPAAEAPAEEAPAEEEEEEEE	60	90	30	13	0	0	11	0	0	0	0	0	0	0	0	4	0	0	0	0	2	0	0
Archaea	Euryarchaeota	Methanomicrobia	1201294	Methanoculleus bourgensis	tr|I7LL69|I7LL69	50S ribosomal protein L12	PVAAAAPAAAAPAAAAPAAAEEEKEEEKKE	60	90	30	15	0	0	7	0	0	0	0	3	0	0	0	4	0	0	0	0	1	0	0
Archaea	Euryarchaeota	Methanomicrobia	28892	Methanofollis liminatans	tr|J0S2F1|J0S2F1	50S ribosomal protein L12	PVAVAAAPAAAAPAAAVEEEAEEEEEKEDE	60	90	30	12	0	1	10	0	0	0	0	1	0	0	0	3	0	0	0	0	3	0	0
Archaea	Euryarchaeota	Methanomicrobia	1094980	Methanolobus psychrophilus	tr|K4MC06|K4MC06	50S ribosomal protein L12	APAAAAAPAAAAAAAPAAATKSEEEDKEEA	60	90	30	17	0	1	5	0	0	0	0	2	0	0	0	3	0	0	1	1	0	0	0
Archaea	Euryarchaeota	Halobacteria	694430	Natronococcus occultus	tr|L0JXF6|L0JXF6	50S ribosomal protein L12	PAAGGAAAGAAAADEGAADEDADEADEADAAEEDDDDDDEDEEAG	60	105	45	17	0	13	9	0	5	0	0	0	0	0	0	1	0	0	0	0	0	0	0
Archaea	Euryarchaeota	Methanomicrobia	867904	Methanomethylovorans hollandica	tr|L0KZG3|L0KZG3	50S ribosomal protein L12	EDVDIEEAMATAAVAAAPAAAAPAAAAEAPAAEAQKEEDTKEEAE	45	90	45	20	0	3	10	0	0	0	1	2	0	1	0	3	1	0	0	2	2	0	0
Archaea	Euryarchaeota	Halobacteria	268739	Natronomonas moolapensis	tr|M1XL72|M1XL72	50S ribosomal protein L12	DEAEEADADEAEEADADADEEDDEDDDGGE	75	105	30	7	0	11	10	0	2	0	0	0	0	0	0	0	0	0	0	0	0	0	0
Archaea	Euryarchaeota	Methanomicrobia	351160	Methanocella arvoryzae	tr|Q0W052|Q0W052	50S ribosomal protein L12	AAPAPAAAAAPAAAEAAAAPAEDEKKKEEE	60	90	30	16	0	1	6	0	0	0	0	3	0	0	0	4	0	0	0	0	0	0	0
Archaea	Euryarchaeota	Halobacteria	362976	Haloquadratum walsbyi	tr|Q18G92|Q18G92	50S ribosomal protein L12	EDEADTDEEEPDETEEEEADEADDEDDEAS	75	105	30	4	0	9	13	0	0	0	0	0	0	0	0	1	0	0	1	2	0	0	0
Archaea	Euryarchaeota	Methanobacteria	339860	Methanosphaera stadtmanae	tr|Q2NEW3|Q2NEW3	50S ribosomal protein L12	AAPAAGAAAPAAEEAEEEEEEEEEEEEAEEAAAAGLGALFG	60	101	41	16	0	0	16	1	4	0	0	0	2	0	0	2	0	0	0	0	0	0	0
Archaea	Euryarchaeota	Thermoplasmata	263820	Picrophilus torridus	tr|Q6L1X7|Q6L1X7	50S ribosomal protein L12	PVAAPAPAKEEKKEEKKEEKKEEKKEESEA	60	90	30	5	0	0	11	0	0	0	0	9	0	0	0	3	0	0	1	0	1	0	0
Archaea	Euryarchaeota	Methanopyri	190192	Methanopyrus kandleri	tr|Q8TZC6|Q8TZC6	50S ribosomal protein L12	AAAPAAAAPAEEEEEEEAEAEEEEEEEEEEEAEEEAAAGLGALFG	60	105	45	15	0	0	22	1	3	0	0	0	2	0	0	2	0	0	0	0	0	0	0
Archaea	Euryarchaeota	Halobacteria	797299	Halostagnicola larsenii	tr|W0JL94|W0JL94	50S ribosomal protein L12	GADEGGDDEAAEEDAADEDDDDDEDEGDGG	75	105	30	5	0	12	7	0	6	0	0	0	0	0	0	0	0	0	0	0	0	0	0
Archaea	Euryarchaeota	Thermoplasmata	1803814	Thermoplasmatales archaeon	tr|A0A151ENW0|A0A151ENW0	50S ribosomal protein L13e	EEVEEKEEKKKKKKEKKEKKKEVKKKEIKE	75	105	30	0	0	0	11	0	0	0	1	16	0	0	0	0	0	0	0	0	2	0	0
Archaea	Euryarchaeota	Methanomicrobia	1705409	Arc I	tr|A0A150J866|A0A150J866	50S ribosomal protein L13e	KPKKPAAKKAAPKKEKVNKE	135	155	20	4	0	0	2	0	0	0	0	9	0	0	1	3	0	0	0	0	1	0	0
Archaea	Euryarchaeota	Halobacteria	1514971	Haloprofundus marisrubri	tr|A0A0W1R7K4|A0A0W1R7K4	50S ribosomal protein L15	VEEAEAAEEDEDEDDE	150	166	16	3	0	4	8	0	0	0	0	0	0	0	0	0	0	0	0	0	1	0	0
Archaea	Euryarchaeota	Halobacteria	547559	Natrialba magadii	tr|D3SWN2|D3SWN2	50S ribosomal protein L15	AEAEAEADADAEDADDEQDEE	150	171	21	7	0	6	7	0	0	0	0	0	0	0	0	0	1	0	0	0	0	0	0
Archaea	X	X	756883	halophilic archaeon	tr|G2MM66|G2MM66	50S ribosomal protein L15	EAEAEDQADSEAASED	150	166	16	5	0	3	5	0	0	0	0	0	0	0	0	0	1	0	2	0	0	0	0
Archaea	Euryarchaeota	Halobacteria	694430	Natronococcus occultus	tr|L0K2F5|L0K2F5	50S ribosomal protein L15	AEAEDEAEADDESEQDED	150	168	18	4	0	5	7	0	0	0	0	0	0	0	0	0	1	0	1	0	0	0	0
Archaea	Thaumarchaeota	Nitrososphaeria	1237085	Nitrososphaera gargensis	tr|K0IH67|K0IH67	50S ribosomal protein L18	KKEAPEKEEKKAPKEKKETKKKEAKEEKGKEKKAKEGGKTKKK	180	223	43	4	0	0	11	0	3	0	0	21	0	0	0	2	0	0	0	2	0	0	0
Archaea	Euryarchaeota	X	1803821	Euryarchaeota archaeon	tr|A0A151E7G0|A0A151E7G0	50S ribosomal protein L22	KKPERKEEKVEEKKEEKKPEPAAEPKKEVKKEEVKKKETEEVKEE	150	195	45	2	0	0	17	0	0	0	0	16	0	0	0	4	0	1	0	1	4	0	0
Archaea	Thaumarchaeota	Nitrosopumilales	436308	Nitrosopumilus maritimus	sp|A9A5I4|RL24	50S ribosomal protein L24	PKEAPKAAEKPAKEEPKKETPKAEEKPAKE	120	150	30	6	0	0	8	0	0	0	0	9	0	0	0	6	0	0	0	1	0	0	0
Archaea	Euryarchaeota	Halobacteria	699431	Halolamina pelagica	tr|A0A0P7I1C4|A0A0P7I1C4	50S ribosomal protein L24e	EEEADEDEADSEEAEDEASTADEDENDEDE	75	105	30	5	0	8	13	0	0	0	0	0	0	0	1	0	0	0	2	1	0	0	0
Archaea	Euryarchaeota	Halobacteria	485914	Halomicrobium mukohataei	tr|C7NZG1|C7NZG1	50S ribosomal protein L24e	EAADEDEAESTEADDEETEEAEA	120	143	23	6	0	4	10	0	0	0	0	0	0	0	0	0	0	0	1	2	0	0	0
Archaea	Euryarchaeota	Halobacteria	485914	Halomicrobium mukohataei	tr|C7NZG1|C7NZG1	50S ribosomal protein L24e	AAEQKAAAEAEAAAEAADEQTADEADADED	60	90	30	14	0	5	7	0	0	0	0	1	0	0	0	0	2	0	0	1	0	0	0
Archaea	Euryarchaeota	DHVE2 group	439481	Aciduliprofundum boonei	tr|D3TB37|D3TB37	50S ribosomal protein L24P	KRGVSIEELEESEEVEAEEEEEKEEEKEEEEVNENE	120	156	36	1	0	0	21	0	1	0	1	3	1	0	2	0	0	1	2	0	3	0	0
Archaea	Thaumarchaeota	Nitrososphaeria	1237085	Nitrososphaera gargensis	tr|K0I766|K0I766	50S ribosomal protein L30e	EIEAIMAEKEAAAAK	90	105	15	6	0	0	4	0	0	0	2	2	0	1	0	0	0	0	0	0	0	0	0
Archaea	Thaumarchaeota	unclassified	1640512	Thaumarchaeota archaeon	tr|A0A0T5ZEL4|A0A0T5ZEL4	50S ribosomal protein L31e	SKKAASKKDKPKKKSK	165	181	16	2	0	1	0	0	0	0	0	9	0	0	0	1	0	0	3	0	0	0	0
Archaea	Euryarchaeota	X	1803821	Euryarchaeota archaeon	tr|A0A151EAF2|A0A151EAF2	50S ribosomal protein L31e	PEKKEEKKIEEKKPESKK	180	198	18	0	0	0	6	0	0	0	1	8	0	0	0	2	0	0	1	0	0	0	0
Archaea	Thaumarchaeota	Nitrosopumilales	436308	Nitrosopumilus maritimus	tr|A9A1I0|A9A1I0	50S ribosomal protein L31e	EEPTKEETKVEAEVEEPEAETKVEAEVEEP	105	135	30	3	0	0	14	0	0	0	0	3	0	0	0	3	0	0	0	3	4	0	0
Archaea	Euryarchaeota	Methanobacteria	1635284	Methanobacteriaceae archaeon	tr|A0A124FAC1|A0A124FAC1	50S ribosomal protein L7Ae	ESEELIKEVVEKVEELKK	105	123	18	0	0	0	7	0	0	0	1	4	2	0	0	0	0	0	1	0	3	0	0
Archaea	Euryarchaeota	Methanomicrobia	679926	Methanolacinia petrolearia	tr|E1RKE0|E1RKE0	Ribosomal protein L32e	AEEKSEEEVSEEEEATEETEPEEEEVVEEA	135	165	30	3	0	0	18	0	0	0	0	1	0	0	0	1	0	0	2	2	3	0	0
Archaea	Euryarchaeota	Methanomicrobia	593750	Methanoregula formicica	tr|L0HHX2|L0HHX2	Ribosomal protein L32E	KKEKPAPKAEEKKAPAKKAAAKPKAEEKAAPAKKPAAKPKAEKPAGAKPEKKAPAKKPAK	165	225	60	19	0	0	7	0	1	0	0	22	0	0	0	11	0	0	0	0	0	0	0
											925	0	288	1119	10	122	0	22	337	50	8	8	216	39	28	80	61	93	0	0

## Sheet: arch_ribosomal_major.groups_vec
Archaea major groups ( > 10 orthologs for each protein)
protein	number of proteins	A	C	D	E	F	G	H	I	K	L	M	N	P	Q	R	S	T	V	W	Y	total number of aminoacids
S24	13	44	0	8	91	1	15	0	6	45	2	0	1	4	5	10	9	2	2	0	0	245
S24 percent		0.179592	0	0.0326531	0.371429	0.00408163	0.0612245	0	0.0244898	0.183673	0.00816327	0	0.00408163	0.0163265	0.0204082	0.0408163	0.0367347	0.00816327	0.00816327	0	0
S3	10	59	0	55	118	0	5	0	8	4	19	3	0	16	0	13	13	8	17	0	0	338
S3 percent		0.174556	0	0.162722	0.349112	0	0.0147929	0	0.0236686	0.0118343	0.056213	0.00887574	0	0.0473373	0	0.0384615	0.0384615	0.0236686	0.0502959	0	0
L10	12	90	0	48	170	2	19	0	0	74	8	0	0	23	6	1	10	11	8	0	0	470
L10 percent		0.191489	0	0.102128	0.361702	0.00425532	0.0404255	0	0	0.157447	0.0170213	0	0	0.0489362	0.012766	0.00212766	0.0212766	0.0234043	0.0170213	0	0
L12	40	465	0	119	445	7	60	0	2	62	16	2	1	92	2	0	15	7	29	0	0	1324
L12 percent		0.351208	0	0.0898792	0.336103	0.00528701	0.0453172	0	0.00151057	0.0468278	0.0120846	0.00151057	0.000755287	0.0694864	0.00151057	0	0.0113293	0.00528701	0.0219033	0	0
all ribosomal protein LCRs	114	925	0	288	1119	10	122	0	22	337	50	8	8	216	39	28	80	61	93	0	0	3406
all ribosomal protein LCRs percent		0.27158	0	0.0845567	0.328538	0.002936	0.0358191	0	0.00645919	0.098943	0.01468	0.0023488	0.0023488	0.0634175	0.0114504	0.00822079	0.023488	0.0179096	0.0273048	0	0

## Sheet: Essentiality
Protein	Mutants
L10	Essential
L17	Essential
L19	Essential
L3	Essential
S16	Essential
S2	Essential
S3	Essential
L13	Essential
L14	Essential
L16	Essential
L18	Essential
L2	Essential
L20	Essential
L22	Essential
L23	Essential
L28	Essential
L4	Essential
L5	Essential
L6	Essential
L7/L12	Essential
S1	Essential
S10	Essential
S11	Essential
S12	Essential
S13	Essential
S14	Essential
S18	Essential
S19	Essential
S4	Essential
S5	Essential
S7	Essential
S8	Essential
L25	Nonessential_Keio
L31	Nonessential_Keio
S6	Nonessential_Keio
L1	Nonessential_Keio
L11	Nonessential_Keio
L32	Nonessential_Keio
L33	Nonessential_Keio
L35	Nonessential_Keio
L36	Nonessential_Keio
L9	Nonessential_Keio
S15	Nonessential_Keio
S20	Nonessential_Keio
S21	Nonessential_Keio
L21	Nonessential
L15	Nonessential
L24	Nonessential
L27	Nonessential
L29	Nonessential
L30	Nonessential
L34	Nonessential
S17	Nonessential
S9	Nonessential
