# Supplementary material for: Low complexity regions in the proteins of prokaryotes perform important functional roles and are highly conserved
Source: Nucleic Acids Res. 2019 Sep 4;47(19):9998–10009. doi: 10.1093/nar/gkz730 (PMC6821194; doi:10.1093/nar/gkz730)
Supplement: gkz730_Supplemental_Files [file gkz730_supplemental_files.zip › SUPPFILE8_filtered_highly_enriched_AAs_inGO_terms_LCRs_SARs.xlsx]

## Sheet: Description
Tables of GO terms that were found in more than 50 fragments and had aminoacids with enrichment more than 2,5 fold
See file: 6_aminoacid_enrichment_for_GO_terms_LCRs_SARs_BAP.xlsx
Sheet	Description
GO_terms_bacterial_LCRs	results from GO terms from bacterial LCRs
GO_terms_archaeal_LCRs	results from GO terms from archaeal LCRs
GO_terms_bacterial_SARs	results from GO terms from bacterial SARs
All sheets have the same number of columns with the same names and the same description
Column name	Description
GO description	The annotation of the GO term
GO ID	The accession number for this GO term (by Uniprot)
A-Y	Enrichment value for that particular aminoacid in this GO term (if it is below 2.5 it is excluded and printed as 0)

## Sheet: GO_terms_bacterial_LCRs
GO description	GO ID	A	C	D	E	F	G	H	I	K	L	M	N	P	Q	R	S	T	V	W	Y
calcium ion binding	GO:0005509	0	0	0	0	0	0	0	0	0	0	0	0	0	0	0	0	3.09509	0	0	0
kinase activity	GO:0016301	0	0	0	0	0	0	0	0	0	0	0	0	0	0	0	0	0	0	0	3.76881
DNA recombination	GO:0006310	0	0	0	0	0	0	0	0	0	0	0	0	0	0	0	0	0	0	0	5.1585
chitin binding	GO:0008061	0	0	0	0	0	0	0	0	0	0	0	0	0	0	0	2.52955	3.96528	0	0	0
pathogenesis	GO:0009405	0	0	0	0	0	0	0	0	0	0	0	0	0	0	0	2.59123	0	0	0	0
carbohydrate binding	GO:0030246	0	0	0	0	0	0	0	0	0	0	0	0	0	0	0	2.97077	3.09378	0	0	0
carbohydrate metabolic process	GO:0005975	0	0	0	0	0	0	0	0	0	0	0	0	0	0	0	3.21557	2.7882	0	0	0
extracellular region	GO:0005576	0	0	0	0	0	0	0	0	0	0	0	0	0	0	0	3.4902	0	0	0	0
hydrolase activity, hydrolyzing O-glycosyl compounds	GO:0004553	0	0	0	0	0	0	0	0	0	0	0	0	0	0	0	3.63592	2.5426	0	0	0
lyase activity	GO:0016829	0	0	0	0	0	0	0	0	0	0	0	0	0	0	0	4.18241	0	0	0	0
cellulose catabolic process	GO:0030245	0	0	0	0	0	0	0	0	0	0	0	0	0	0	0	4.20992	2.55007	0	0	0
cellulase activity	GO:0008810	0	0	0	0	0	0	0	0	0	0	0	0	0	0	0	4.26413	0	0	0	0
ribonuclease E activity	GO:0008995	0	0	0	0	0	0	0	0	0	0	0	0	0	0	2.51098	0	0	3.64829	0	0
tRNA processing	GO:0008033	0	0	0	0	0	0	0	0	0	0	0	0	0	0	2.64293	0	0	3.2388	0	0
rRNA processing	GO:0006364	0	0	0	0	0	0	0	0	0	0	0	0	0	0	2.65247	0	0	3.01108	0	0
cytoplasmic side of plasma membrane	GO:0009898	0	0	0	0	0	0	0	0	0	0	0	0	0	0	2.67746	0	0	3.23353	0	0
endoribonuclease activity	GO:0004521	0	0	0	0	0	0	0	0	0	0	0	0	0	0	2.74075	0	0	3.19978	0	0
rRNA binding	GO:0019843	0	0	0	0	0	0	0	0	0	0	0	0	0	0	2.83068	0	0	0	0	0
translation initiation factor activity	GO:0003743	0	0	0	0	0	0	0	0	0	0	0	0	0	0	2.87841	0	0	0	0	0
small ribosomal subunit	GO:0015935	0	0	0	0	0	0	0	0	0	0	0	0	0	0	3.18191	0	0	0	0	0
magnesium ion binding	GO:0000287	0	0	0	0	0	0	0	0	0	0	0	0	0	0	5.08672	0	0	0	0	0
mRNA catabolic process	GO:0006402	0	0	0	0	0	0	0	0	0	0	0	0	0	0	5.90812	0	0	0	0	0
RNA processing	GO:0006396	0	0	0	0	0	0	0	0	0	0	0	0	0	0	7.54205	0	0	0	0	0
peptidoglycan binding	GO:0042834	0	0	0	0	0	0	0	0	0	0	0	0	0	2.72035	0	0	0	0	0	0
integral component of plasma membrane	GO:0005887	0	0	0	0	0	0	0	0	0	0	0	0	0	3.61895	0	0	0	0	0	0
cell cycle	GO:0007049	0	0	0	0	0	0	0	0	0	0	0	0	0	3.66056	0	0	0	0	0	0
transferase activity, transferring acyl groups	GO:0016746	0	0	0	0	0	0	0	0	0	0	0	0	2.5482	0	0	0	0	0	0	0
DNA polymerase III complex	GO:0009360	0	0	0	0	0	0	0	0	0	0	0	0	2.63851	2.53755	0	0	0	0	0	0
chitinase activity	GO:0004568	0	0	0	0	0	0	0	0	0	0	0	0	2.89734	0	0	0	4.26339	0	0	0
outer membrane-bounded periplasmic space	GO:0030288	0	0	0	0	0	0	0	0	0	0	0	0	3.18007	0	0	0	0	0	0	0
RNA binding	GO:0003723	0	0	0	0	0	0	0	0	0	0	0	2.50892	0	0	4.90856	0	0	0	0	0
regulation of transcription, DNA-templated	GO:0006355	0	0	0	0	0	0	0	0	0	0	0	2.93865	0	0	0	0	0	0	0	0
serine-type endopeptidase activity	GO:0004252	0	0	0	0	0	0	0	0	0	0	0	3.66644	0	0	0	0	0	0	0	0
helicase activity	GO:0004386	0	0	0	0	0	0	0	0	0	0	0	4.28252	0	0	6.81638	0	0	0	0	0
penicillin binding	GO:0008658	0	0	0	0	0	0	0	0	0	0	0	4.57358	0	0	0	0	0	0	0	0
DNA-templated transcription, termination	GO:0006353	0	0	0	0	0	0	0	0	0	0	0	7.85487	0	2.57084	0	0	0	0	0	2.93229
cell redox homeostasis	GO:0045454	0	0	0	0	0	0	0	0	0	0	2.54584	0	0	0	0	0	0	0	0	0
chemotaxis	GO:0006935	0	0	0	0	0	0	0	0	0	0	2.82169	0	0	0	0	0	0	0	0	0
GTP binding	GO:0005525	0	0	0	0	0	0	0	0	0	0	2.88634	0	0	0	0	0	0	0	0	0
cell	GO:0005623	0	0	0	0	0	0	0	0	0	0	2.89574	0	0	3.34736	0	0	0	0	0	0
GTPase activity	GO:0003924	0	0	0	0	0	0	0	0	0	0	2.93614	0	0	0	0	0	0	0	0	0
cytoplasm	GO:0005737	0	0	0	0	0	0	0	0	0	0	4.25765	0	0	0	0	0	0	0	0	0
ATP binding	GO:0005524	0	0	0	0	0	0	0	0	0	0	5.09848	0	0	0	0	0	0	0	0	0
oxidoreductase activity	GO:0016491	0	0	0	0	0	0	0	0	0	0	6.74023	0	0	0	0	0	0	0	0	0
SRP-dependent cotranslational protein targeting to membrane	GO:0006614	0	0	0	0	0	0	0	0	0	0	10.6746	0	0	0	0	0	0	0	0	0
transmembrane transport	GO:0055085	0	0	0	0	0	0	0	0	0	2.96937	0	0	0	0	0	0	0	0	0	0
DNA-templated transcription, initiation	GO:0006352	0	0	0	0	0	0	0	0	0	3.63061	0	0	0	0	0	0	0	0	0	0
transporter activity	GO:0005215	0	0	0	0	0	0	0	0	2.54226	0	0	0	0	0	0	0	0	0	0	0
DNA binding	GO:0003677	0	0	0	0	0	0	0	0	4.21287	0	0	0	0	0	0	0	0	0	0	0
chromosome condensation	GO:0030261	0	0	0	0	0	0	0	0	5.24727	0	0	0	0	0	0	0	0	0	0	0
chromosome	GO:0005694	0	0	0	0	0	0	0	0	5.78312	0	0	0	0	0	0	0	0	0	0	0
DNA topological change	GO:0006265	0	0	0	0	0	0	0	0	6.11866	0	0	0	0	0	0	0	0	0	0	0
DNA topoisomerase type I activity	GO:0003917	0	0	0	0	0	0	0	0	6.35931	0	0	0	0	0	0	0	0	0	0	0
nucleosome	GO:0000786	0	0	0	0	0	0	0	0	6.55212	0	0	0	0	0	0	0	0	0	0	0
nucleosome assembly	GO:0006334	0	0	0	0	0	0	0	0	6.55212	0	0	0	0	0	0	0	0	0	0	0
periplasmic space	GO:0042597	0	0	0	0	0	0	2.83455	0	0	0	17.7486	0	0	0	0	0	0	0	0	0
nucleotide binding	GO:0000166	0	0	0	0	0	0	3.15523	0	0	0	0	0	0	0	0	0	0	0	0	0
plasma membrane	GO:0005886	0	0	0	0	0	0	3.72692	0	0	0	0	0	0	0	0	0	0	0	0	0
receptor activity	GO:0004872	0	0	0	0	0	0	4.79159	0	0	0	0	0	0	0	0	0	0	0	0	0
metal ion binding	GO:0046872	0	0	0	0	0	0	4.94859	0	3.11142	0	0	0	0	0	0	0	0	0	0	0
ATP-dependent RNA helicase activity	GO:0004004	0	0	0	0	0	2.61366	0	0	0	0	0	0	0	0	6.91927	0	0	0	0	0
DNA repair	GO:0006281	0	0	0	0	0	2.65552	0	0	0	0	0	0	0	0	0	0	0	0	0	4.83296
protein refolding	GO:0042026	0	0	0	0	0	2.87327	0	0	0	0	37.2473	0	0	0	0	0	0	0	0	0
pseudouridine synthesis	GO:0001522	0	0	0	0	0	2.98551	0	0	0	0	0	0	0	0	5.99308	0	0	0	0	0
pseudouridine synthase activity	GO:0009982	0	0	0	0	0	2.98551	0	0	0	0	0	0	0	0	5.99308	0	0	0	0	0
nucleic acid binding	GO:0003676	0	0	0	0	0	2.99973	0	0	0	0	0	0	0	0	4.84555	0	0	0	0	4.53182
single-stranded DNA binding	GO:0003697	0	0	0	0	2.63701	3.18748	0	0	0	0	0	0	0	2.99533	0	0	0	0	0	5.39541
7S RNA binding	GO:0008312	0	0	0	0	2.81038	0	0	0	0	3.95509	22.0566	0	0	0	0	0	0	0	0	0
signal recognition particle	GO:0048500	0	0	0	0	2.81038	0	0	0	0	3.95509	22.0566	0	0	0	0	0	0	0	0	0
zinc ion binding	GO:0008270	0	0	0	0	4.52673	0	0	0	0	0	0	0	0	0	0	0	0	0	0	0
DNA replication	GO:0006260	0	0	0	0	5.40795	2.54595	0	0	0	0	0	0	0	2.60898	0	0	0	0	0	3.28865
unfolded protein binding	GO:0051082	0	0	0	0	5.69055	2.56818	3.95638	0	0	0	21.5528	0	0	0	0	0	0	0	0	0
protein folding	GO:0006457	0	0	0	0	7.44071	0	6.27296	0	0	0	0	0	0	0	0	0	0	0	0	0
response to heat	GO:0009408	0	0	0	0	21.38	2.97929	0	5.25089	0	0	0	0	0	0	0	0	0	0	0	0
heat shock protein binding	GO:0031072	0	0	0	0	21.5067	3.00497	0	5.21073	0	0	0	0	0	0	0	0	0	0	0	0
protein transport	GO:0015031	0	0	0	2.60424	0	0	0	0	2.63134	0	0	0	0	0	0	0	0	0	0	0
siderophore transmembrane transporter activity	GO:0015343	0	0	0	2.7327	0	0	0	0	0	0	0	0	3.43057	0	0	0	0	0	0	0
energy transducer activity	GO:0031992	0	0	0	2.7327	0	0	0	0	0	0	0	0	3.43057	0	0	0	0	0	0	0
translation	GO:0006412	0	0	0	2.8483	0	0	0	0	0	0	0	0	0	0	0	0	0	0	0	0
structural constituent of ribosome	GO:0003735	0	0	0	2.8521	0	0	0	0	0	0	0	0	0	0	0	0	0	0	0	0
cell division	GO:0051301	0	0	0	2.91689	0	0	0	0	0	0	0	0	0	0	0	0	0	0	0	0
ribosome	GO:0005840	0	0	0	3.04684	0	0	0	0	0	0	0	0	0	0	0	0	0	0	0	0
5S rRNA binding	GO:0008097	0	0	0	3.18966	0	0	0	0	0	0	0	0	0	0	0	0	0	0	0	0
nickel cation binding	GO:0016151	0	0	2.73391	0	0	0	32.9636	0	0	0	0	0	0	0	0	0	0	0	0	0
cobalamin biosynthetic process	GO:0009236	0	0	2.73543	0	0	0	28.967	0	0	0	0	0	0	0	0	0	0	0	0	0
protein complex assembly	GO:0006461	0	0	2.82477	0	0	0	33.4871	0	0	0	0	0	0	0	0	0	0	0	0	0
cell wall	GO:0005618	0	0	2.94286	0	0	0	0	0	0	0	0	0	0	0	0	2.82653	3.03702	0	0	0
polyribonucleotide nucleotidyltransferase activity	GO:0004654	0	0	2.95927	0	0	0	0	0	0	0	0	0	0	0	10.4329	0	0	0	0	0
3'-5'-exoribonuclease activity	GO:0000175	0	0	2.97065	0	0	0	0	0	0	0	0	0	0	0	10.4258	0	0	0	0	0
cell adhesion	GO:0007155	0	0	3.2251	0	0	0	5.19191	0	0	0	0	0	0	0	0	0	0	0	0	0
transcription, DNA-templated	GO:0006351	0	0	3.55581	2.52787	0	0	0	0	0	2.54617	0	0	0	0	0	0	0	0	0	0
metal ion transport	GO:0030001	0	0	5.33066	0	0	0	21.5638	0	0	0	0	0	0	0	0	0	0	0	0	0
DNA-directed 5'-3' RNA polymerase activity	GO:0003899	0	0	5.9702	4.51059	3.29909	0	0	4.32367	0	3.9375	0	0	0	0	0	0	0	0	0	0
xylan catabolic process	GO:0045493	0	2.79402	0	0	0	0	0	0	0	0	0	0	0	0	0	3.83018	0	0	0	0
cellulose binding	GO:0030248	0	3.84845	0	0	0	0	0	0	0	0	0	0	0	0	0	6.82615	0	0	0	0
endo-1,4-beta-xylanase activity	GO:0031176	0	3.9139	0	0	0	0	0	0	0	0	0	0	0	0	0	4.61486	0	0	0	0
transferase activity	GO:0016740	0	5.00675	0	0	0	0	0	0	0	0	0	3.03395	0	0	0	0	0	0	0	0
peptidyl-prolyl cis-trans isomerase activity	GO:0003755	0	13.5949	0	0	0	0	3.67594	0	0	0	0	0	0	0	0	0	0	0	0	0
flavin adenine dinucleotide binding	GO:0050660	2.55816	0	0	0	0	0	0	0	0	0	0	0	0	0	0	0	0	0	0	0
pyruvate metabolic process	GO:0006090	2.63601	0	0	0	0	0	0	0	0	0	0	0	0	0	0	0	0	0	0	0
tricarboxylic acid cycle	GO:0006099	2.69278	0	0	0	0	0	0	0	0	0	0	0	0	0	0	0	0	0	0	0
fatty acid biosynthetic process	GO:0006633	2.74029	0	0	0	0	0	0	0	0	0	0	0	0	0	0	0	0	2.52825	0	0
acetyl-CoA carboxylase complex	GO:0009317	2.77193	0	0	0	0	0	0	0	0	0	0	0	0	0	0	0	0	2.69572	0	0
dihydrolipoyllysine-residue succinyltransferase activity	GO:0004149	2.77447	0	0	0	0	0	0	0	0	0	0	0	0	0	0	0	0	0	0	0
acetyl-CoA carboxylase activity	GO:0003989	2.77689	0	0	0	0	0	0	0	0	0	0	0	0	0	0	0	0	2.67169	0	0
oxoglutarate dehydrogenase complex	GO:0045252	2.77847	0	0	0	0	0	0	0	0	0	0	0	0	0	0	0	0	0	0	0
L-lysine catabolic process to acetyl-CoA via saccharopine	GO:0033512	2.79151	0	0	0	0	0	0	0	0	0	0	0	0	0	0	0	0	0	0	0
dihydrolipoyllysine-residue acetyltransferase activity	GO:0004742	2.88256	0	0	0	0	0	0	0	0	0	0	0	0	0	0	0	0	0	0	0
pyruvate dehydrogenase complex	GO:0045254	2.88601	0	0	0	0	0	0	0	0	0	0	0	0	0	0	0	0	0	0	0
glycolytic process	GO:0006096	2.89663	0	0	0	0	0	0	0	0	0	0	0	0	0	0	0	0	0	0	0
ammonium transmembrane transporter activity	GO:0008519	3.16151	0	0	0	0	0	0	0	0	0	0	0	0	0	0	0	0	0	0	0
For GO terms found in >50 fragments, aminoacid enrichment >2,5 fold

## Sheet: GO_terms_archaeal_LCRs
GO description	GO ID	A	C	D	E	F	G	H	I	K	L	M	N	P	Q	R	S	T	V	W	Y
translation	GO:0006412	0	0	0	0	0	0	0	0	3.14779	0	0	0	0	0	0	0	0	0	0	0
ATP binding	GO:0005524	0	0	0	0	0	2.99456	0	0	0	0	6.47992	0	0	0	0	0	0	0	0	0
protein folding	GO:0006457	0	0	0	0	0	3.57494	0	0	0	0	9.20599	0	0	3.04976	0	0	0	0	0	0
unfolded protein binding	GO:0051082	0	0	0	0	0	3.63669	0	0	0	0	9.50332	0	0	3.09128	0	0	0	0	0	0
ribosome	GO:0005840	2.82178	0	0	2.64746	0	0	0	0	0	0	0	0	0	0	0	0	0	0	0	0
structural constituent of ribosome	GO:0003735	2.86192	0	0	2.55004	0	0	0	0	0	0	0	0	0	0	0	0	0	0	0	0
For GO terms found in >50 fragments, aminoacid enrichment >2,5 fold

## Sheet: GO_terms_bacterial_SARs
GO description	GO ID	A	C	D	E	F	G	H	I	K	L	M	N	P	Q	R	S	T	V	W	Y
integral component of membrane	GO:0016021	0	0	0	0	4.29657	0	0	4.29657	3.68278	4.29657	0	0	0	0	0	0	0	4.29657	0	0
cellulose catabolic process	GO:0030245	0	0	0	0	0	0	0	0	0	0	0	0	0	0	0	2.54029	0	0	0	0
cellulose binding	GO:0030248	0	0	0	0	0	0	0	0	0	0	0	0	0	0	0	2.63058	0	0	0	0
For GO terms found in >50 fragments, aminoacid enrichment >2,5 fold
