# Supplementary material for: Low complexity regions in the proteins of prokaryotes perform important functional roles and are highly conserved
Source: Nucleic Acids Res. 2019 Sep 4;47(19):9998–10009. doi: 10.1093/nar/gkz730 (PMC6821194; doi:10.1093/nar/gkz730)
Supplement: gkz730_Supplemental_Files [file gkz730_supplemental_files.zip › SUPPFILE9_CobNick.xlsx]

## Sheet: Sheet1
Superkingdom	Phylum	Class	Taxonomy ID	Organism	Acess ID	fragment ID	Protein annotation	Gene ontology (biological process)	Gene ontology (molecular function)	Gene ontology (cellular component)	protein fragment	start	end	fragment length	entropy	A	C	D	E	F	G	H	I	K	L	M	N	P	Q	R	S	T	V	W	Y
Bacteria	Proteobacteria	Betaproteobacteria	1247726	Advenella mimigardefordensis	tr|W0PB08|W0PB08	>ENA|AHG62610|AHG62610.1_1	CobW domain-containing protein	X	X	X	DHGHDHDHDHAHGDHHDHDHHHHDHHHAHH	240	270	30	0.442996	2	0	8	0	0	2	18	0	0	0	0	0	0	0	0	0	0	0	0	0
Bacteria	Proteobacteria	Alphaproteobacteria	1088868	Commensalibacter intestini	tr|G6EY93|G6EY93	>ENA|EHD14481|EHD14481.1_1	COBW domain-containing protein 1	X	X	X	HDHDHDHDHDHRHKHDHDHDHEAHHHHGDG	225	255	30	0.582734	1	0	9	1	0	2	15	0	1	0	0	0	0	0	1	0	0	0	0	0
Bacteria	Proteobacteria	Alphaproteobacteria	314271	Maritimibacter alkaliphilus	tr|A3VFI5|A3VFI5	>ENA|EAQ13100|EAQ13100.1_1	CobW protein, putative	cobalamin biosynthetic process [GO:0009236]	X	X	HHHHHDDDDHDDDHHHDHEHDHGHDEFESF	240	270	30	0.593298	0	0	10	3	2	1	13	0	0	0	0	0	0	0	0	1	0	0	0	0
Bacteria	Firmicutes	Clostridia	1262699	Anaerostipes sp.	tr|R6QE82|R6QE82	>ENA|CDC34055|CDC34055.1_1	CobW/HypB/UreG	X	X	X	ICPECGHHHEHGEHHHHHGDEHHHEHGHHH	210	240	30	0.618086	0	2	1	5	0	4	16	1	0	0	0	0	1	0	0	0	0	0	0	0
Bacteria	Firmicutes	Clostridia	936594	Lachnoanaerobaculum sp.	tr|J4TDB0|J4TDB0	>ENA|EJP20099|EJP20099.1_1	CobW/P47K family protein	X	X	X	DHEHHHEHDEDCGCHEHEHHHEHDEHCGCHDHDHEHHHEHDHHHEHDEHCGCHDHDHEHDHEHHHDHEHDHEHHHDHEHHHDHCGCGHDH	225	315	90	0.580398	0	8	16	16	0	5	45	0	0	0	0	0	0	0	0	0	0	0	0	0
Bacteria	Firmicutes	Clostridia	478749	Marvinbryantia formatexigens	tr|C6LDP3|C6LDP3	>ENA|EET61097|EET61097.1_1	CobW/P47K family protein	X	X	X	CGHDHDHEHHHDHEHDGHDHEHHHDHEHDDHDHHEHEDHEHGDHDHHGHEDHEHGEHDHHGHEEHDHEHHHDHEHEEHEHHHDHECGCGH	225	315	90	0.571125	0	3	17	18	0	8	44	0	0	0	0	0	0	0	0	0	0	0	0	0
Bacteria	Firmicutes	Clostridia	246199	Ruminococcus albus	tr|E9S9C0|E9S9C0	>ENA|EGC04115|EGC04115.1_1	CobW/P47K family protein	X	X	X	EHEHHHHHHHDDDDDEHEHHHHHDDDDEHEHHHHDHDDEHEHHHHDHDDEHEHHHHDHDDEHEHHHHDHDDEHEH	210	285	75	0.436464	0	0	21	14	0	0	40	0	0	0	0	0	0	0	0	0	0	0	0	0
Bacteria	Firmicutes	Clostridia	445971	Anaerofustis stercorihominis	tr|B1CB21|B1CB21	>ENA|EDS71469|EDS71469.1_1	CobW/P47K family protein	X	X	X	EHNHNHGENCECGHEHHHKHEHHHEHEHHHEHEHHHEHSEGFECGHEHHEHHHEHEHHHE	255	315	60	0.603114	0	3	0	17	1	4	30	0	1	0	0	3	0	0	0	1	0	0	0	0
Bacteria	Firmicutes	Clostridia	936375	Mogibacterium sp.	tr|J6H2U9|J6H2U9	>ENA|EJU19700|EJU19700.1_1	CobW/P47K family protein	X	X	X	DDHDHECGHEHHHHHDDHDHECGHEHHHHHDDHDRECGHEHHHHHDDHDRECGHEHHHHH	225	285	60	0.613033	0	4	12	8	0	4	30	0	0	0	0	0	0	0	2	0	0	0	0	0
Bacteria	Firmicutes	Clostridia	411483	Faecalibacterium prausnitzii	tr|C7H8W5|C7H8W5	>ENA|EEU95820|EEU95820.1_1	CobW/P47K family protein	X	X	X	GHHHHDHDDDDDDDEDEHEHHHDHEDHCCHHHHDHDHEDDHDEHEHHHHDEDGHCCCGHH	240	300	60	0.585899	0	5	18	8	0	3	26	0	0	0	0	0	0	0	0	0	0	0	0	0
Bacteria	Firmicutes	Bacilli	638301	Granulicatella adiacens	tr|C8NJ08|C8NJ08	>ENA|EEW36555|EEW36555.1_1	CobW/P47K family protein	X	X	X	CGHTHAHGDHDHDHHHHDHDHEHHDHDHEHEHEHDHHDHDHEHHH	225	270	45	0.563315	1	1	10	5	0	2	25	0	0	0	0	0	0	0	0	0	1	0	0	0
Bacteria	Fibrobacteres	Fibrobacterales	59374	Fibrobacter succinogenes	tr|C9RJN1|C9RJN1	>ENA|ADL25831|ADL25831.1_1	CobW/P47K family protein	X	X	X	LNEEGHDNDDDDDDDHDEHEHHHHDHDDDHDEHEHHHHDHDEHEHHHDHDDEDHSHCDHE	240	300	60	0.616678	0	1	21	10	0	1	23	0	0	1	0	2	0	0	0	1	0	0	0	0
Bacteria	Cyanobacteria	Oscillatoriophycideae	118168	Coleofasciculus chthonoplastes	tr|B4VMT0|B4VMT0	>ENA|EDX76983|EDX76983.1_1	CobW/P47K family protein	X	X	X	DHDHEHHDHEHHHDHDCDHEHHDHHHHHDH	225	255	30	0.435422	0	1	8	3	0	0	18	0	0	0	0	0	0	0	0	0	0	0	0	0
Bacteria	Cyanobacteria	Nostocales	1188	Tolypothrix sp.	tr|A0A0D6KG61|A0A0D6KG61	>ENA|EKE98445|EKE98445.1_1	CobW/P47K family protein	X	X	X	HDHHDHEHHDHDHDHDHDHSTCGHDHHDHD	225	255	30	0.555742	0	1	10	1	0	1	15	0	0	0	0	0	0	0	0	1	1	0	0	0
Bacteria	Firmicutes	Clostridia	566550	Hungatella hathewayi	tr|D3ARB9|D3ARB9	>ENA|EFC95635|EFC95635.1_1	CobW/P47K family protein	X	X	X	GCGHDHDHHHDHEHGEECGCGHDHDHHHDH	225	255	30	0.626863	0	3	6	3	0	5	13	0	0	0	0	0	0	0	0	0	0	0	0	0
Bacteria	Firmicutes	Erysipelotrichia	658659	Erysipelotrichaceae bacterium	tr|E2SP47|E2SP47	>ENA|EFP60646|EFP60646.1_1	CobW/P47K family protein	X	X	X	HEHGEGCCHDHEHHHEHGEECCHDHEHHEH	225	255	30	0.605533	0	4	2	8	0	3	13	0	0	0	0	0	0	0	0	0	0	0	0	0
Bacteria	Proteobacteria	Betaproteobacteria	1263099	Parasutterella excrementihominis	tr|R5EH18|R5EH18	>ENA|CCX87346|CCX87346.1_1	CobW/P47K family protein	X	X	X	DHDHHDHDDHCECGDHDHDHCECGHHHHHA	240	270	30	0.633176	1	4	8	2	0	2	13	0	0	0	0	0	0	0	0	0	0	0	0	0
Bacteria	Firmicutes	Erysipelotrichia	1262767	Catenibacterium sp.	tr|R7GR43|R7GR43	>ENA|CDE28427|CDE28427.1_1	CobW/P47K family protein	X	X	X	HDHDHECGHHHDHECECEHHHEHDHECECG	225	255	30	0.631421	0	5	4	7	0	2	12	0	0	0	0	0	0	0	0	0	0	0	0	0
Bacteria	Firmicutes	Clostridia	592026	Catonella morbi	tr|V2Y3X6|V2Y3X6	>ENA|ESL03638|ESL03638.1_1	CobW/P47K family protein	X	X	X	HHHDHDHEEGHECGCGHHHDHDHEEGHECG	225	255	30	0.645337	0	3	4	6	0	5	12	0	0	0	0	0	0	0	0	0	0	0	0	0
Bacteria	Firmicutes	Clostridia	457421	Clostridiales bacterium	tr|C5EJK5|C5EJK5	>ENA|EEQ56780|EEQ56780.1_1	CobW/P47K family protein (Fragment)	X	X	X	EGEGCHEHHHHEGEECHEHHHHDGEE	225	251	26	0.584262	0	2	1	9	0	4	10	0	0	0	0	0	0	0	0	0	0	0	0	0
Bacteria	Cyanobacteria	Synechococcales	329726	Acaryochloris marina	tr|B0BZK1|B0BZK1	>ENA|ABW30746|ABW30746.1_1	CobW/P47K family protein, putative Radical SAM domain protein	X	X	X	HSHDHSHDHDHHDHDHGHDHHDHSNCDHDH	225	255	30	0.555091	0	1	9	0	0	1	15	0	0	0	0	1	0	0	0	3	0	0	0	0
Bacteria	Chlorobi	Chlorobia	517418	Chloroherpeton thalassium	tr|B3QW20|B3QW20	>ENA|ACF14674|ACF14674.1_1	Cobalamin (Vitamin B12) biosynthesis CbiX protein	cobalamin biosynthetic process [GO:0009236]	sirohydrochlorin cobaltochelatase activity [GO:0016852]	X	HHHHHGHGHGHHHHHGHGGGGHGHGHRH	270	298	28	0.342957	0	0	0	0	0	10	17	0	0	0	0	0	0	0	1	0	0	0	0	0
Bacteria	Cyanobacteria	Oscillatoriophycideae	1173025	Geitlerinema sp.	tr|K9S827|K9S827	>ENA|AFY66141|AFY66141.1_1	Cobalamin (Vitamin B12) biosynthesis CbiX protein	cobalamin biosynthetic process [GO:0009236]	sirohydrochlorin cobaltochelatase activity [GO:0016852]	X	GHSHGHSHGHDHAHGHDHGHGHSHGHAHGH	315	345	30	0.560402	2	0	2	0	0	8	15	0	0	0	0	0	0	0	0	3	0	0	0	0
Bacteria	Proteobacteria	Alphaproteobacteria	911045	Pseudovibrio sp.	tr|G8PKM8|G8PKM8	>ENA|AEV38000|AEV38000.1_1	Cobalamin (Vitamin B12) biosynthesis CobW	cobalamin biosynthetic process [GO:0009236]	X	X	DHDHDHDHDHDHDHDHDHDHDHDHDHDHDHHHHHHDHSHDDFESF	255	300	45	0.46805	0	0	18	1	2	0	22	0	0	0	0	0	0	0	0	2	0	0	0	0
Bacteria	Proteobacteria	Alphaproteobacteria	911045	Pseudovibrio sp.	tr|G8PL10|G8PL10	>ENA|AEV39320|AEV39320.1_1	Cobalamin (Vitamin B12) biosynthesis CobW	X	X	X	HECGPDCDHDHHHHGHDHGHAHDHDHAHDH	225	255	30	0.657223	2	2	7	1	0	3	14	0	0	0	0	0	1	0	0	0	0	0	0	0
Bacteria	Proteobacteria	Alphaproteobacteria	991905	Polymorphum gilvum	tr|F2IXD8|F2IXD8	>ENA|ADZ70456|ADZ70456.1_1	Cobalamin biosynthesis CobW	cobalamin biosynthetic process [GO:0009236]	X	X	HHHHHDHDDDDHDDDHDDDHDHDHHHHDDF	240	270	30	0.354216	0	0	15	0	1	0	14	0	0	0	0	0	0	0	0	0	0	0	0	0
Bacteria	Proteobacteria	Betaproteobacteria	243365	Chromobacterium violaceum	tr|Q7NXQ5|Q7NXQ5	>ENA|AAQ59247|AAQ59247.1_1	Cobalamin biosynthesis protein	biosynthetic process [GO:0009058]	X	X	HHHHHGDHGHHHDHHHDHHGHDHHDHDHDW	720	750	30	0.422342	0	0	7	0	0	3	19	0	0	0	0	0	0	0	0	0	0	0	1	0
Bacteria	Actinobacteria	Streptosporangiales	183763	Streptomonospora alba	tr|A0A0C2G0U7|A0A0C2G0U7	>ENA|KIH96943|KIH96943.1_1	Cobalamin biosynthesis protein CbiX	cobalamin biosynthetic process [GO:0009236]	sirohydrochlorin cobaltochelatase activity [GO:0016852]	X	PHHHPDDPAHGHGHGHGHGHGH	285	307	22	0.583226	1	0	2	0	0	6	10	0	0	0	0	0	3	0	0	0	0	0	0	0
Bacteria	Cyanobacteria	Oscillatoriophycideae	1637645	Limnoraphis robusta	tr|A0A0F5Y7F5|A0A0F5Y7F5	>ENA|KKD34678|KKD34678.1_1	Cobalamin biosynthesis protein CobW	X	X	X	HHDHEHHDHEHHEHHEHHDHEHHDHEHHHHDHDHEHHEHHHHSDH	225	270	45	0.418769	0	0	7	8	0	0	29	0	0	0	0	0	0	0	0	1	0	0	0	0
Bacteria	Cyanobacteria	Nostocales	371196	Mastigocoleus testarum	tr|A0A0V7ZFR9|A0A0V7ZFR9	>ENA|KST63390|KST63390.1_1	Cobalamin biosynthesis protein CobW	X	X	X	DTHDDHDHDHHDHDHHDHDHHDHDHHDHHDHDHEHHHHHHHHHSD	225	270	45	0.402364	0	0	15	1	0	0	27	0	0	0	0	0	0	0	0	1	1	0	0	0
Bacteria	Cyanobacteria	Nostocales	1304833	Hassallia byssoidea	tr|A0A0C1UDM3|A0A0C1UDM3	>ENA|KIF35623|KIF35623.1_1	Cobalamin biosynthesis protein CobW	X	X	X	HNHDHHDHDHDHHDHDHDHSTCGHDHHDHHDHHDHEHHHHHSDHL	225	270	45	0.575418	0	1	12	1	0	1	25	0	0	1	0	1	0	0	0	2	1	0	0	0
Bacteria	Cyanobacteria	Nostocales	1594576	Mastigocladus laminosus	tr|A0A0D6YH09|A0A0D6YH09	>ENA|KIY12699|KIY12699.1_1	Cobalamin biosynthesis protein CobW	X	X	X	HNHDHHHHDHHHHDHSECGHDHHDHDHDHSECGHDHHDHSHDHHH	225	270	45	0.582412	0	2	10	2	0	2	25	0	0	0	0	1	0	0	0	3	0	0	0	0
Bacteria	Proteobacteria	Alphaproteobacteria	1736384	Aureimonas sp.	tr|A0A0Q6E5F6|A0A0Q6E5F6	>ENA|KQT72372|KQT72372.1_1	Cobalamin biosynthesis protein CobW	X	X	X	HHHDHAHHAHDHDHRHDHGGHDHHGHDHHGHDHHGHDHAHHDAAS	240	285	45	0.570925	5	0	9	0	0	5	24	0	0	0	0	0	0	0	1	1	0	0	0	0
Bacteria	Proteobacteria	Betaproteobacteria	1414851	Pelistega indica	tr|V8FXL8|V8FXL8	>ENA|ETD68920|ETD68920.1_1	Cobalamin biosynthesis protein CobW	X	X	X	DHEHHHHHHHDHECDEHCHHDHKHDHECDEHCHHHDHHHAHHDDE	225	270	45	0.568981	1	4	9	6	0	0	24	0	1	0	0	0	0	0	0	0	0	0	0	0
Bacteria	Proteobacteria	Betaproteobacteria	1072685	Basilea psittacipulmonis	tr|A0A077DFP9|A0A077DFP9	>ENA|AIL32177|AIL32177.1_1	Cobalamin biosynthesis protein CobW	X	X	X	HHHDHECDEHCHHHDHDHECDEHCHHHDHDHECDEHCHHHDHHHT	225	270	45	0.558863	0	6	9	6	0	0	23	0	0	0	0	0	0	0	0	0	1	0	0	0
Bacteria	Proteobacteria	Alphaproteobacteria	1612624	Pararhizobium polonicum	tr|A0A1C7P6E9|A0A1C7P6E9	>ENA|OBZ95264|OBZ95264.1_1	Cobalamin biosynthesis protein CobW	X	X	X	DHDHACGPDCTHDHHHHDHDHHHHDHDHHGHDHHHHDHAPSPIHD	225	270	45	0.670409	2	2	11	0	0	2	22	1	0	0	0	0	3	0	0	1	1	0	0	0
Bacteria	Proteobacteria	Alphaproteobacteria	1494590	Paramesorhizobium deserti	tr|A0A135HSH1|A0A135HSH1	>ENA|KXF76145|KXF76145.1_1	Cobalamin biosynthesis protein CobW	X	X	X	DHDHHHHGHDHHHHHDHDHHDHDHHHHHDH	240	270	30	0.310744	0	0	8	0	0	1	21	0	0	0	0	0	0	0	0	0	0	0	0	0
Bacteria	Proteobacteria	Alphaproteobacteria	744980	Roseibium sp.	tr|E2CD49|E2CD49	>ENA|EFO33831|EFO33831.1_1	Cobalamin biosynthesis protein CobW	cobalamin biosynthetic process [GO:0009236]	X	X	HHHHHHDDDHHHDHDHDHEGYHHHHDHHHH	240	270	30	0.412578	0	0	7	1	0	1	20	0	0	0	0	0	0	0	0	0	0	0	0	1
Bacteria	Proteobacteria	Alphaproteobacteria	1225651	Thalassobacter sp.	tr|A0A099TCV9|A0A099TCV9	>ENA|KGL01944|KGL01944.1_1	Cobalamin biosynthesis protein CobW	cobalamin biosynthetic process [GO:0009236]	X	X	HHHHEDDHAHDDDHHHDHHHHHHHAHEHGH	240	270	30	0.471476	2	0	6	2	0	1	19	0	0	0	0	0	0	0	0	0	0	0	0	0
Bacteria	Proteobacteria	Alphaproteobacteria	1509405	Pseudorhizobium pelagicum	tr|A0A081MJ32|A0A081MJ32	>ENA|KEQ06205|KEQ06205.1_1	Cobalamin biosynthesis protein CobW	X	X	X	HGHDHHHHDHDHDHHGHDHGHDHGHDHHHH	240	270	30	0.38978	0	0	7	0	0	4	19	0	0	0	0	0	0	0	0	0	0	0	0	0
Bacteria	Cyanobacteria	Oscillatoriophycideae	1880991	Oscillatoriales cyanobacterium	tr|A0A1C0VV76|A0A1C0VV76	>ENA|OCR01700|OCR01700.1_1	Cobalamin biosynthesis protein CobW	X	X	X	EHHDHDHDHEHHDHHDHDHEHHHHDHDHHH	240	270	30	0.378708	0	0	8	3	0	0	19	0	0	0	0	0	0	0	0	0	0	0	0	0
Bacteria	Proteobacteria	Alphaproteobacteria	1397530	Labrenzia sp.	tr|U7FP41|U7FP41	>ENA|ERP86076|ERP86076.1_1	Cobalamin biosynthesis protein CobW	X	X	X	CDHDHHHHGHDHHHDHGHDHGHGHHHHHHD	255	285	30	0.431339	0	1	6	0	0	4	19	0	0	0	0	0	0	0	0	0	0	0	0	0
Bacteria	Cyanobacteria	Chroococcidiopsidales	1618023	Aliterella atlantica	tr|A0A0D8ZXB8|A0A0D8ZXB8	>ENA|KJH73405|KJH73405.1_1	Cobalamin biosynthesis protein CobW	X	X	X	EHHHHDHHHHHDHDHDHHNCDHPDHDHSHH	225	255	30	0.526768	0	1	7	1	0	0	18	0	0	0	0	1	1	0	0	1	0	0	0	0
Bacteria	Proteobacteria	Alphaproteobacteria	1454373	Actibacterium mucosum	tr|A0A037ZHZ8|A0A037ZHZ8	>ENA|KAJ55182|KAJ55182.1_1	Cobalamin biosynthesis protein CobW	cobalamin biosynthetic process [GO:0009236]	X	X	HHEAHHHHHHDHDHDHHHHHDHDHDDFDSI	240	270	30	0.539043	1	0	8	1	1	0	17	1	0	0	0	0	0	0	0	1	0	0	0	0
Bacteria	Proteobacteria	Alphaproteobacteria	633131	Thalassobium sp.	tr|C7D624|C7D624	>ENA|EET48445|EET48445.2_1	Cobalamin biosynthesis protein CobW	cobalamin biosynthetic process [GO:0009236]	X	X	HHHHDHDDDHHDDHHDDDHHHHHHDHDHNE	240	270	30	0.398023	0	0	11	1	0	0	17	0	0	0	0	1	0	0	0	0	0	0	0	0
Bacteria	Cyanobacteria	Nostocales	128403	Scytonema hofmannii	tr|A0A139XEF5|A0A139XEF5	>ENA|KYC43033|KYC43033.1_1	Cobalamin biosynthesis protein CobW	X	X	X	DTHEHEHHHDHDHEHHHEHEHHEHHSHHLE	225	255	30	0.534965	0	0	3	7	0	0	17	0	0	1	0	0	0	0	0	1	1	0	0	0
Bacteria	Proteobacteria	Alphaproteobacteria	1429916	Afipia sp.	tr|W3RLF1|W3RLF1	>ENA|ETR77038|ETR77038.1_1	Cobalamin biosynthesis protein CobW	X	X	X	HDHDHHHHDHGHDHHHHHDHAHGGLKHYHD	225	255	30	0.576524	1	0	6	0	0	3	17	0	1	1	0	0	0	0	0	0	0	0	0	1
Bacteria	Proteobacteria	Betaproteobacteria	1401065	Oligella urethralis	tr|A0A096BCJ2|A0A096BCJ2	>ENA|KGF30879|KGF30879.1_1	Cobalamin biosynthesis protein CobW	X	X	X	KAEDEAHHHHHDHECDEHCEHDHHHHHHHH	225	255	30	0.598017	2	2	4	5	0	0	16	0	1	0	0	0	0	0	0	0	0	0	0	0
Bacteria	Proteobacteria	Alphaproteobacteria	121719	Pannonibacter phragmitetus	tr|A0A0U3EM35|A0A0U3EM35	>ENA|ALV27183|ALV27183.1_1	Cobalamin biosynthesis protein CobW	X	X	X	HHHHHDDHGHHHHHDHGHGHDHVCGPDCDH	255	285	30	0.57895	0	2	6	0	0	4	16	0	0	0	0	0	1	0	0	0	0	1	0	0
Bacteria	Proteobacteria	Alphaproteobacteria	1736509	Ensifer sp.	tr|A0A0Q9DHC6|A0A0Q9DHC6	>ENA|KRD51262|KRD51262.1_1	Cobalamin biosynthesis protein CobW	X	X	X	DHTCGPDCGHDHHHHHDHDHHDHDHDHDHH	225	255	30	0.562666	0	2	9	0	0	2	15	0	0	0	0	0	1	0	0	0	1	0	0	0
Bacteria	Proteobacteria	Betaproteobacteria	206506	Kerstersia gyiorum	tr|A0A171KWQ3|A0A171KWQ3	>ENA|KKO73320|KKO73320.1_1	Cobalamin biosynthesis protein CobW	X	X	X	DNHPDAAHDHDHHDHDHHGHDHHDHGHEHH	225	255	30	0.608114	2	0	8	1	0	2	15	0	0	0	0	1	1	0	0	0	0	0	0	0
Bacteria	Proteobacteria	Betaproteobacteria	76731	Roseateles depolymerans	tr|A0A0U3MJD6|A0A0U3MJD6	>ENA|ALV08829|ALV08829.1_1	Cobalamin biosynthesis protein CobW	X	X	X	VEEHDHDHDHDHDHGHGHDHHGHDHDHEHG	240	270	30	0.573451	0	0	8	3	0	4	14	0	0	0	0	0	0	0	0	0	0	1	0	0
Bacteria	Proteobacteria	Alphaproteobacteria	1836468	Donghicola sp.	tr|A0A1B7YYJ2|A0A1B7YYJ2	>ENA|OBR35539|OBR35539.1_1	Cobalamin biosynthesis protein CobW	cobalamin biosynthetic process [GO:0009236]	X	X	HHHHHHDDDDHDDDHDDHDHEHEHGHDEFE	240	270	30	0.532294	0	0	11	4	1	1	13	0	0	0	0	0	0	0	0	0	0	0	0	0
Bacteria	Cyanobacteria	Synechococcales	1880902	Limnothrix sp.	tr|A0A1C0VB35|A0A1C0VB35	>ENA|OCQ94957|OCQ94957.1_1	Cobalamin biosynthesis protein CobW	cobalamin biosynthetic process [GO:0009236]	X	X	ADRPSHHDHHHHDHDHDDEHDHDHDHDHDD	240	270	30	0.56274	1	0	12	1	0	0	13	0	0	0	0	0	1	0	1	1	0	0	0	0
Bacteria	Firmicutes	Clostridia	1834196	Lachnoclostridium sp.	tr|A0A1C7GDL9|A0A1C7GDL9	>ENA|ANU50355|ANU50355.2_1	Cobalamin biosynthesis protein CobW	X	X	X	HHHDHDGECCGHHDHDHGEECHDHHHDGCG	225	255	30	0.645337	0	4	6	3	0	5	12	0	0	0	0	0	0	0	0	0	0	0	0	0
Bacteria	Firmicutes	Clostridia	515622	Butyrivibrio proteoclasticus	tr|E0RYR1|E0RYR1	>ENA|ADL34756|ADL34756.1_1	Cobalamin biosynthesis protein CobW2	X	X	X	HDDDDDDDECCCHHHHDDDEDEHECCHHHHHDDEDEDEHEHHHHHHHDDEDEDEHEHHHHHHHDDEDEDEHEHHHHHHHDDEDEDEHEHH	240	330	90	0.529864	0	5	27	20	0	0	38	0	0	0	0	0	0	0	0	0	0	0	0	0
Bacteria	Proteobacteria	Alphaproteobacteria	311403	Agrobacterium radiobacter	tr|B9JAC8|B9JAC8	>ENA|ACM27743|ACM27743.1_1	Cobalamin synthesis protein	X	X	X	VCGPDCGHDHHDHDHHHHDHDHHDHHHHDH	225	255	30	0.553963	0	2	8	0	0	2	16	0	0	0	0	0	1	0	0	0	0	1	0	0
Bacteria	Proteobacteria	Alphaproteobacteria	1207063	Oceanibaculum indicum	tr|K2J6R9|K2J6R9	>ENA|EKE78756|EKE78756.1_1	Cobalamin synthesis protein	X	X	X	YADSHAHHDHDHDHGHDHHHHHGHDHHHDV	225	255	30	0.597597	2	0	7	0	0	2	16	0	0	0	0	0	0	0	0	1	0	1	0	1
Bacteria	Cyanobacteria	Oscillatoriophycideae	449447	Microcystis aeruginosa	tr|B0JLE4|B0JLE4	>ENA|BAG02968|BAG02968.1_1	Cobalamin synthesis protein cobW homolog	X	X	X	HDHDHHDHDHDHCDHDHDHDHHHDHDHDHH	225	255	30	0.348194	0	1	12	0	0	0	17	0	0	0	0	0	0	0	0	0	0	0	0	0
Bacteria	Proteobacteria	Alphaproteobacteria	1003237	Nitrospirillum amazonense	tr|G1XZG6|G1XZG6	>ENA|EGY01341|EGY01341.1_1	Cobalamin synthesis protein CobW, putative	X	X	X	AYDDHGHHHDHHHHDHDHDHDGHDHADCDH	225	255	30	0.568791	2	1	10	0	0	2	14	0	0	0	0	0	0	0	0	0	0	0	0	1
Bacteria	Cyanobacteria	Oscillatoriophycideae	497965	Cyanothece sp.	tr|E0UAB6|E0UAB6	>ENA|ADN17421|ADN17421.1_1	Cobalamin synthesis protein P47K	X	X	X	AKQDHSHDHDHEHHHHHDHEHDHHHHDHHHDHDHHHHHSDHLEND	225	270	45	0.60917	1	0	10	3	0	0	25	0	1	1	0	1	0	1	0	2	0	0	0	0
Bacteria	Cyanobacteria	Oscillatoriophycideae	65093	Halothece sp.	tr|K9YFI3|K9YFI3	>ENA|AFZ45232|AFZ45232.1_1	Cobalamin synthesis protein P47K	X	X	X	HHDHHHHDHHHDHDHHDHDHDHHHHHSHHL	225	255	30	0.354378	0	0	7	0	0	0	21	0	0	1	0	0	0	0	0	1	0	0	0	0
Bacteria	Cyanobacteria	Oscillatoriophycideae	1173026	Gloeocapsa sp.	tr|K9XAI2|K9XAI2	>ENA|AFZ28637|AFZ28637.1_1	Cobalamin synthesis protein P47K	X	X	X	HHHDHDHDHHHHDHDCEHDHHDHHHHSHHL	225	255	30	0.470054	0	1	7	1	0	0	19	0	0	1	0	0	0	0	0	1	0	0	0	0
Bacteria	Cyanobacteria	Oscillatoriophycideae	179408	Oscillatoria nigro-viridis	tr|K9VMS8|K9VMS8	>ENA|AFZ09408|AFZ09408.1_1	Cobalamin synthesis protein P47K	X	X	X	HHEHHEHHDHSHHDHSHHDHSHHDHSHHLE	240	270	30	0.515696	0	0	4	3	0	0	18	0	0	1	0	0	0	0	0	4	0	0	0	0
Bacteria	Cyanobacteria	Oscillatoriophycideae	179408	Oscillatoria nigro-viridis	tr|K9VPP2|K9VPP2	>ENA|AFZ09519|AFZ09519.1_1	Cobalamin synthesis protein P47K	X	X	X	AKHEHHEHEHHHEHNHHEHHHEHEDHHEHH	225	255	30	0.483134	1	0	1	8	0	0	18	0	1	0	0	1	0	0	0	0	0	0	0	0
Bacteria	Cyanobacteria	Synechococcales	927668	Pseudanabaena biceps	tr|L8MW09|L8MW09	>ENA|ELS30650|ELS30650.1_1	Cobalamin synthesis protein P47K	X	X	X	AYQQEEHEHHHHEHHHHEHHEHHHHEHHHS	210	240	30	0.5067	1	0	0	7	0	0	18	0	0	0	0	0	0	2	0	1	0	0	0	1
Bacteria	Cyanobacteria	Nostocales	741277	Fischerella sp.	tr|G6FQF9|G6FQF9	>ENA|EHC18044|EHC18044.1_1	Cobalamin synthesis protein P47K	X	X	X	DHDHHDHHHHDHDHDHSECGHNHHDHDHHH	225	255	30	0.539043	0	1	8	1	0	1	17	0	0	0	0	1	0	0	0	1	0	0	0	0
Bacteria	Cyanobacteria	Oscillatoriophycideae	1173025	Geitlerinema sp.	tr|K9S8E3|K9S8E3	>ENA|AFY66034|AFY66034.1_1	Cobalamin synthesis protein P47K	X	X	X	PSGHDHHDHHDHDHHDHGHHDHHDHEHHAH	225	255	30	0.562609	1	0	7	1	0	2	17	0	0	0	0	0	1	0	0	1	0	0	0	0
Bacteria	Cyanobacteria	Chroococcidiopsidales	251229	Chroococcidiopsis thermalis	tr|K9U6G2|K9U6G2	>ENA|AFY89834|AFY89834.1_1	Cobalamin synthesis protein P47K	X	X	X	HDHHDHHDHHDHHDHSDCDHDHHDHHDHHD	225	255	30	0.398023	0	1	11	0	0	0	17	0	0	0	0	0	0	0	0	1	0	0	0	0
Bacteria	Cyanobacteria	Oscillatoriophycideae	755178	Cyanobacterium aponinum	tr|K9Z1Z1|K9Z1Z1	>ENA|AFZ52408|AFZ52408.1_1	Cobalamin synthesis protein P47K	X	X	X	SSHDHEHDHHDHDHEHHHHEEHNHHHHDHD	225	255	30	0.523893	0	0	6	4	0	0	17	0	0	0	0	1	0	0	0	2	0	0	0	0
Bacteria	Proteobacteria	Alphaproteobacteria	439375	Ochrobactrum anthropi	tr|A6WYN6|A6WYN6	>ENA|ABS14090|ABS14090.1_1	Cobalamin synthesis protein P47K	X	X	X	GPDCDHDHDHHGHDHGHHHHAHDHDHHDHH	240	270	30	0.546388	1	1	8	0	0	3	16	0	0	0	0	0	1	0	0	0	0	0	0	0
Bacteria	Verrucomicrobia	Opitutae	452637	Opitutus terrae	tr|B1ZVS2|B1ZVS2	>ENA|ACB75008|ACB75008.1_1	Cobalamin synthesis protein P47K	X	X	X	HDHEHGEEHDHEHGHDHEDGDHEHHHHHHH	240	270	30	0.515087	0	0	5	6	0	3	16	0	0	0	0	0	0	0	0	0	0	0	0	0
Bacteria	Proteobacteria	Betaproteobacteria	75379	Thiomonas intermedia	tr|D5X3Z6|D5X3Z6	>ENA|ADG31583|ADG31583.1_1	Cobalamin synthesis protein P47K	X	X	X	HDHDHDHDHHDHDHEHGEHCNHPHHHHHDD	225	255	30	0.574031	0	1	8	2	0	1	16	0	0	0	0	1	1	0	0	0	0	0	0	0
Bacteria	Cyanobacteria	Synechococcales	927668	Pseudanabaena biceps	tr|L8N6C1|L8N6C1	>ENA|ELS34684|ELS34684.1_1	Cobalamin synthesis protein P47K	X	X	X	HDHHDHEHGDHDHHDGHDHDHHDGHDHDHH	225	255	30	0.453878	0	0	10	1	0	3	16	0	0	0	0	0	0	0	0	0	0	0	0	0
Bacteria	Proteobacteria	Alphaproteobacteria	69279	Aquamicrobium defluvii	tr|A0A011TF72|A0A011TF72	>ENA|EXL02542|EXL02542.1_1	Cobalamin synthesis protein P47K	X	X	X	DHDHVCGPGCDHDHHHHHDGHDHHHHDHHG	210	240	30	0.591543	0	2	7	0	0	4	15	0	0	0	0	0	1	0	0	0	0	1	0	0
Bacteria	Cyanobacteria	Nostocales	99598	Calothrix sp.	tr|K9PHC9|K9PHC9	>ENA|AFY32204|AFY32204.1_1	Cobalamin synthesis protein P47K	X	X	X	DHKHDHHDHDHHDHDHSACSHEHHDHEHDH	225	255	30	0.608114	1	1	8	2	0	0	15	0	1	0	0	0	0	0	0	2	0	0	0	0
Bacteria	Cyanobacteria	Oscillatoriophycideae	203124	Trichodesmium erythraeum	tr|Q119C4|Q119C4	>ENA|ABG49900|ABG49900.1_1	Cobalamin synthesis protein, P47K	X	X	X	EVDQHHNHGHDHHDHDHEHEHHHHDHEHEHHHHDHGHEHHHHDHGHEHHHHEHDHYHSNH	225	285	60	0.60273	0	0	8	8	0	3	35	0	0	0	0	2	0	1	0	1	0	1	0	1
Bacteria	Proteobacteria	Alphaproteobacteria	323097	Nitrobacter hamburgensis	tr|Q1QHZ2|Q1QHZ2	>ENA|ABE64155|ABE64155.1_1	Cobalamin synthesis protein, P47K	X	X	X	DDHDHHHDHDDHDHDHDHHGHDDHGHDHDH	225	255	30	0.386298	0	0	13	0	0	2	15	0	0	0	0	0	0	0	0	0	0	0	0	0
Bacteria	Cyanobacteria	Synechococcales	329726	Acaryochloris marina	tr|B0CCI1|B0CCI1	>ENA|ABW28010|ABW28010.1_1	Cobalamin synthesis protein/P47K	X	X	X	HHHHDHDHHDHGHHHHGDHDHHHHDDHDHH	240	270	30	0.348875	0	0	8	0	0	2	20	0	0	0	0	0	0	0	0	0	0	0	0	0
Bacteria	Cyanobacteria	Synechococcales	329726	Acaryochloris marina	tr|A8ZM68|A8ZM68	>ENA|ABW31837|ABW31837.1_1	Cobalamin synthesis protein/P47K	X	X	X	HHHHDEHDHHHGEHDHHHHGDHDHHHHHSE	240	270	30	0.482968	0	0	5	3	0	2	19	0	0	0	0	0	0	0	0	1	0	0	0	0
Bacteria	Proteobacteria	Alphaproteobacteria	1150469	Pararhodospirillum photometricum	tr|H6SIJ4|H6SIJ4	>ENA|CCG06760|CCG06760.1_1	Cobalamin synthesis protein/P47K	X	X	X	HHHHHDHNHDHDHHHDHPHDHHEHDEHHRH	240	270	30	0.491545	0	0	6	2	0	0	19	0	0	0	0	1	1	0	1	0	0	0	0	0
Bacteria	Cyanobacteria	Oscillatoriophycideae	165597	Crocosphaera watsonii	tr|Q4C7K1|Q4C7K1	>ENA|EAM52620|EAM52620.1_1	Cobalamin synthesis protein/P47K	X	X	X	VENHHDHDHDHHDHDHDHHHDHHSHHLEND	225	255	30	0.608114	0	0	8	2	0	0	15	0	0	1	0	2	0	0	0	1	0	1	0	0
														36.4146		37	97	688	277	8	163	1578	3	8	9	0	21	19	4	7	45	8	7	1	6	2986
																		0.230409	0.0927662			0.528466
